# Supplementary material for: Endogenous IL-1 receptor antagonist restricts healthy and malignant myeloproliferation
Source: Nat Commun. 2023 Jan 3;14:12. doi: 10.1038/s41467-022-35700-9 (PMC9810723; doi:10.1038/s41467-022-35700-9)
Supplement: Supplementary file 4 — Supplementary Data 1 [file 41467_2022_35700_MOESM4_ESM.xlsx]

## Sheet: NFkB target list
MouseGeneName	syn4956655	Gosselin	Gilmore
1110008P14Rik	NFKB
1110051M20Rik	NFKB
1700017B05Rik	NFKB
1700025G04Rik	NFKB
1700030K09Rik	NFKB
2300009A05Rik	NFKB
2310061I04Rik	NFKB
2610507B11Rik	NFKB
2810006K23Rik	NFKB
2900026A02Rik	NFKB
4930432K21Rik	NFKB
5430427O19Rik	NFKB
9130401M01Rik	NFKB
9530077C05Rik	NFKB
Aagab	NFKB
Aars2	NFKB
Abca1	NFKB		SurfaceReceptors
Abca7	NFKB
Abcb4			SurfaceReceptors
Abcb6	NFKB
Abcb9	NFKB		Enzymes
Abcc6			SurfaceReceptors
Abcf1	NFKB
Abcg1	NFKB
Abcg5			Miscellaneous
Abcg8			Miscellaneous
Abhd17a	NFKB
Abi3	NFKB
Abr	NFKB
Acap1	NFKB
Acot13	NFKB
Acox1	NFKB
Acp2	NFKB
Acsf3	NFKB
Actb	NFKB
Actr1a	NFKB
Actr5	NFKB
Adal	NFKB
Adarb1	NFKB
Adat3	NFKB
Adcy7	NFKB
Adipor1	NFKB
Adora1		NFKB	SurfaceReceptors
Adora2a			SurfaceReceptors
Adra2b			SurfaceReceptors
Aebp2	NFKB
Afp			Miscellaneous
Ager		NFKB	SurfaceReceptors
Agfg1	NFKB
Ago1	NFKB
Ago3	NFKB
Agpat3	NFKB
Agt		NFKB	AcutePhase
Ahctf1			TranscriptionFactors
Ahcyl2	NFKB
Ahnak	NFKB
Ahr	NFKB
Ahsa1	NFKB
Aicda			Enzymes
Ak1	NFKB
Ak2	NFKB
Akap11	NFKB
Akirin2	NFKB
Alas1	NFKB
Aldh16a1	NFKB
Aldh1b1	NFKB
Aldoc	NFKB
Alg1	NFKB
Alg12	NFKB
Alg6	NFKB
Alkbh1	NFKB
Alkbh6	NFKB
Alox12		NFKB	StressResponse
Alox5	NFKB
Alpk1	NFKB
Amacr			Enzymes
Amh		NFKB	Miscellaneous
Angel1	NFKB
Angpt1			GrowthFactors
Ankhd1	NFKB
Ankhd1	NFKB
Ankra2	NFKB
Ankrd16	NFKB
Ankrd39	NFKB
Ankzf1	NFKB
Anln	NFKB
Anp32e	NFKB
Anxa4	NFKB
Anxa6	NFKB
Aoah	NFKB
Ap1ar	NFKB
Ap1m1	NFKB
Ap3d1	NFKB
Ap4m1	NFKB
Apba3	NFKB
Aplf	NFKB
Apobec2			Miscellaneous
Apoc3		NFKB	Miscellaneous
Apod			Miscellaneous
Apoe			Miscellaneous
Apol7e	NFKB
App			Miscellaneous
Appl1	NFKB
Aprt	NFKB
Aqp4			Miscellaneous
Ar		NFKB	TranscriptionFactors
Arap1	NFKB
Arcn1	NFKB
Arfgap2	NFKB
Arfgap3	NFKB
Arfgef1	NFKB
Arfrp1		NFKB	Enzymes
Arhgap12	NFKB
Arhgap24	NFKB
Arhgap25	NFKB
Arhgap31	NFKB
Arhgef17	NFKB
Arhgef2	NFKB
Arhgef40	NFKB
Arhgef9	NFKB
Arid1a	NFKB
Arid3a	NFKB
Arid5a	NFKB
Arl2bp	NFKB
Arl3	NFKB
Arl5b	NFKB
Arl6ip4	NFKB
Arl6ip5	NFKB
Arl8b	NFKB
Armc7	NFKB
Armc9	NFKB
Arrb1	NFKB
Art1			Enzymes
As3mt	NFKB
Asap1	NFKB
Asb13	NFKB
Ascc1	NFKB
Ascc2	NFKB
Asf1b	NFKB
Ash2l	NFKB
Asph			Miscellaneous
Asrgl1	NFKB
Ass1			Enzymes
Atad2b	NFKB
Atat1	NFKB
Atg13	NFKB
Atg14	NFKB
Atg16l2	NFKB
Atg9a	NFKB
Atl2	NFKB
Atp11c	NFKB
Atp1a1	NFKB
Atp1a2			Enzymes
Atp1a3	NFKB
Atp1b2	NFKB
Atp2b4	NFKB
Atp2c1	NFKB
Atp6v0a2	NFKB
Atp6v0b	NFKB
Atp6v1c1	NFKB
Aurkb	NFKB
B2m	NFKB	NFKB	Immunoreceptors
B3gat3	NFKB
B3gnt3	NFKB
B3gnt7	NFKB
B3gntl1	NFKB
B4galt2	NFKB
B9d2	NFKB
Bace1			Enzymes
Bach1	NFKB
Bach2	NFKB
Bag2	NFKB
Bag4	NFKB
Batf	NFKB
Batf3	NFKB
Bax		NFKB	Apoptosis
Baz1b	NFKB
Bbx	NFKB
BC004004	NFKB
BC005537	NFKB
Bckdk	NFKB
Bcl11a	NFKB
Bcl2		NFKB	Apoptosis
Bcl2a1b	NFKB
Bcl2a1d	NFKB
Bcl2l1		NFKB	Apoptosis
Bcl2l11			Apoptosis
Bcl3		NFKB	TranscriptionFactors
Bcl7c	NFKB
Bcor	NFKB
Bcs1l	NFKB
Bdkrb1		NFKB	Immunoreceptors
Bdkrb1		NFKB	SurfaceReceptors
Bdnf			GrowthFactors
Bex4	NFKB
Bex6	NFKB
Bglap	NFKB
Bglap2	NFKB
Bgn			Miscellaneous
Bhlhe40	NFKB
Bin1	NFKB
Birc2		NFKB
Birc3	NFKB
Blnk			GrowthFactors
Bloc1s1	NFKB
Bmp2		NFKB	GrowthFactors
Bmp4			GrowthFactors
Bmyc	NFKB
Bnip1	NFKB
Bnip3			Apoptosis
Brat1	NFKB
Brca2			Miscellaneous
Brd8	NFKB
Brf2	NFKB
Brms1	NFKB
Brox	NFKB
Bscl2	NFKB
Bsg	NFKB
Bst2	NFKB
Btbd19	NFKB
Btbd2	NFKB
Btg2	NFKB
Btk			Enzymes
Btrc	NFKB
Bub3	NFKB
C1d	NFKB
C1qtnf6	NFKB
C2cd2	NFKB
C2cd2l	NFKB
C3			AntigenPresentation
C4bp		NFKB	AcutePhase
C7	NFKB
Cacfd1	NFKB
Cacna2d4	NFKB
Cage1	NFKB
Calcb			GrowthFactors
Calr	NFKB
Camk1d	NFKB
Camta1	NFKB
Cand2	NFKB
Capn1	NFKB
Card11	NFKB
Card6	NFKB
Casc3	NFKB
Caskin2	NFKB
Casp6	NFKB
Casp9	NFKB
Cav1			Miscellaneous
Cbfa2t3	NFKB
Cbl	NFKB
Cbr3	NFKB
Cbx2	NFKB
Cbx4	NFKB
Cbx8	NFKB
Cc2d1a	NFKB
Ccdc124	NFKB
Ccdc130	NFKB
Ccdc157	NFKB
Ccdc167	NFKB
Ccdc180	NFKB
Ccdc69	NFKB
Ccdc82	NFKB
Ccdc84	NFKB
Ccdc88c	NFKB
Ccdc92	NFKB
Ccdc93	NFKB
Cchcr1	NFKB
Ccl1			Cytokines
Ccl11		NFKB
Ccl17			Cytokines
Ccl2		NFKB	Cytokines
Ccl20		NFKB	Cytokines
Ccl20		NFKB	Cytokines
Ccl22			Cytokines
Ccl28			Cytokines
Ccl5	NFKB	NFKB	Cytokines
Ccl5	NFKB	NFKB	Cytokines
Ccl6	NFKB
Ccl7		NFKB
Ccl9	NFKB
Ccnd1		NFKB	Miscellaneous
Ccnd2			Miscellaneous
Ccnd3			Miscellaneous
Ccng2	NFKB
Ccni	NFKB
Ccnl1	NFKB
Ccr5		NFKB	Immunoreceptors
Ccr7	NFKB	NFKB	Immunoreceptors
Cct3	NFKB
Cct8	NFKB
Cd274	NFKB		Apoptosis
Cd2bp2	NFKB
Cd38			Immunoreceptors
Cd3g		NFKB	Immunoreceptors
Cd3g		NFKB	Immunoreceptors
Cd40	NFKB	NFKB	Immunoreceptors
Cd40lg		NFKB	Immunoreceptors
Cd44	NFKB	NFKB
Cd48		NFKB	Immunoreceptors
Cd52	NFKB
Cd69	NFKB	NFKB	SurfaceReceptors
Cd74	NFKB	NFKB
Cd80		NFKB	Immunoreceptors
Cd83	NFKB	NFKB	Immunoreceptors
Cd86	NFKB		Immunoreceptors
Cdc14a	NFKB
Cdc23	NFKB
Cdc25c	NFKB
Cdc34	NFKB
Cdc34b	NFKB
Cdc42ep3	NFKB
Cdc42ep5	NFKB
Cdc42se2	NFKB
Cdc5l	NFKB
Cdc6	NFKB
Cdk12	NFKB
Cdk13	NFKB
Cdk17	NFKB
Cdk18	NFKB
Cdk2ap1	NFKB
Cdk9	NFKB
Cdkal1	NFKB
Cdkn1a			Miscellaneous
Cdkn2aip	NFKB
Cdr2	NFKB
Cdx1			TranscriptionFactors
Cebpd			TranscriptionFactors
Cebpe	NFKB
Cebpz	NFKB
Cenpm	NFKB
Cenpo	NFKB
Cep72	NFKB
Cep85	NFKB
Cerk	NFKB
Cfl1	NFKB
Cfl2	NFKB
Cflar		NFKB	Apoptosis
Chaf1b	NFKB
Chchd7	NFKB
Chd4	NFKB
Chd8	NFKB
Chd9	NFKB
Cherp	NFKB
Chic2	NFKB
Chil1			Enzymes
Chmp2a	NFKB
Chmp2b	NFKB
Chpt1	NFKB
Chst12	NFKB
Chst13	NFKB
Chst15	NFKB
Chtop	NFKB
Ciao1	NFKB
Cipc	NFKB
Cir1	NFKB
Cirbp	NFKB
Cited4	NFKB
Ciz1	NFKB
Cldn2			Miscellaneous
Clec1b	NFKB
Clic4	NFKB
Clip4	NFKB
Cln6	NFKB
Clns1a	NFKB
Clpx	NFKB
Clspn	NFKB
Cluh	NFKB
Cmtr1	NFKB
Cnn2	NFKB
Cnn3	NFKB
Cnnm2	NFKB
Cnnm3	NFKB
Cnnm4	NFKB
Cnot3	NFKB
Cnppd1	NFKB
Cnpy2	NFKB
Cnrip1	NFKB
Cntrl	NFKB
Cntrob	NFKB
Col18a1	NFKB
Col1a2			Miscellaneous
Col6a1	NFKB
Col6a2	NFKB
Colgalt1	NFKB
Commd4	NFKB
Cope	NFKB
Cops7b	NFKB
Coq10b	NFKB
Coq4	NFKB
Coro1a	NFKB
Cotl1	NFKB
Cox10	NFKB
Cox11	NFKB
Cox18	NFKB
Cpd	NFKB
Cpsf4	NFKB
Cr2		NFKB	Immunoreceptors
Cr2		NFKB	AntigenPresentation
Creb1	NFKB
Creb3	NFKB		TranscriptionFactors
Creld2	NFKB
Crk	NFKB
Crp		NFKB	AcutePhase
Crtc1	NFKB
Cs	NFKB
Csf1	NFKB	NFKB	GrowthFactors
Csf2		NFKB	GrowthFactors
Csf2rb	NFKB
Csf2rb2	NFKB
Csf3		NFKB	GrowthFactors
Csl	NFKB
Csnk1g2	NFKB
Cstb	NFKB
Ctc1	NFKB
Ctdsp1	NFKB
Ctf1	NFKB
Ctnna1	NFKB
Ctsb			Enzymes
Ctsl		NFKB
Ctsz	NFKB
Cttnbp2nl	NFKB
Ctu2	NFKB
Cuedc2	NFKB
Cuta	NFKB
Cwc15	NFKB
Cxcl10		NFKB	Cytokines
Cxcl11			Cytokines
Cxcl15		NFKB	Cytokines
Cxcl9		NFKB	Cytokines
Cxcr1			Immunoreceptors
Cxcr2			Immunoreceptors
Cxcr4	NFKB
Cxcr5		NFKB	Immunoreceptors
Cxxc5	NFKB
Cyb561a3	NFKB
Cyb5a	NFKB
Cyb5d1	NFKB
Cyb5r1	NFKB
Cyb5r3	NFKB
Cyba	NFKB
Cyfip1	NFKB
Cyld	NFKB
Cyp19a1			Enzymes
Cyp1b1	NFKB
Cyp27b1			Miscellaneous
Cyp2e1			StressResponse
Cyp7b1			StressResponse
Cyth4	NFKB
D030056L22Rik	NFKB
D3Ertd751e	NFKB
D8Ertd738e	NFKB
Daam1	NFKB
Dap3	NFKB
Dars	NFKB
Dazap1	NFKB
Dcaf15	NFKB
Dcbld2	NFKB
Dctn4	NFKB		EarlyResponse
Dctpp1	NFKB
Dcun1d1	NFKB
Ddb2	NFKB
Ddhd2	NFKB
Ddx18	NFKB
Ddx20	NFKB
Ddx31	NFKB
Ddx49	NFKB
Ddx50	NFKB
Ddx55	NFKB
Ddx58	NFKB
Ddx6	NFKB
Degs2	NFKB
Dek	NFKB
Dennd4a	NFKB
Dennd5a	NFKB
Derl1	NFKB
Dgat2	NFKB
Dgkh	NFKB
Dguok	NFKB
Dhdds	NFKB
Dhps	NFKB
Dhrs13	NFKB
Dhrs7b	NFKB
Dhx16	NFKB
Dhx35	NFKB
Dhx40	NFKB
Dicer1	NFKB
Dio2			Enzymes
Dis3l2	NFKB
Dlgap4	NFKB
Dlgap5	NFKB
Dmap1	NFKB
Dmp1			TranscriptionFactors
Dmxl2	NFKB
Dnajb2	NFKB
Dnajb6	NFKB
Dnajc1	NFKB
Dnajc16	NFKB
Dnajc18	NFKB
Dnase1l2			Enzymes
Dnase2a	NFKB
Dnm1	NFKB
Dnpep	NFKB
Dock1	NFKB
Dock2	NFKB
Dot1l	NFKB
Dpagt1	NFKB
Dph2	NFKB
Dpp3	NFKB
Dpp4	NFKB
Dpyd			Enzymes
Dram1	NFKB
Dstyk	NFKB
Dtnbp1	NFKB
Dusp1			Enzymes
Dusp11	NFKB
Dusp18	NFKB
Dusp2	NFKB
Dusp22	NFKB
Dync2li1	NFKB
Dynlt1a	NFKB
Dynlt1b	NFKB
Dynlt1c	NFKB
Dynlt1f	NFKB
Dyrk1b	NFKB
Dzip3	NFKB
E2f3	NFKB		TranscriptionFactors
E430018J23Rik	NFKB
Ebag9	NFKB
Ebf1	NFKB
Ebi3	NFKB		Cytokines
Ecd	NFKB
Ecscr	NFKB
Edc4	NFKB
Edem1	NFKB
Edn1			Miscellaneous
Eef1g	NFKB
Eef2k	NFKB
Eepd1	NFKB
Efhc1	NFKB
Efhd2	NFKB
Egfr			SurfaceReceptors
Egr1	NFKB		EarlyResponse
Egr2	NFKB
Eid2	NFKB
Eid2b	NFKB
Eif2ak2	NFKB
Eif2ak3	NFKB
Eif2b1	NFKB
Eif2s3x	NFKB
Eif3b	NFKB
Eif3d	NFKB
Eif4a1	NFKB
Eif4a2	NFKB
Eif4a3	NFKB
Eif4ebp1	NFKB
Eif4g2	NFKB
Eif4h	NFKB
Elane	NFKB
Elf3		NFKB	TranscriptionFactors
Elk4	NFKB
Ell	NFKB
Ell2	NFKB
Elmo1	NFKB
Elmsan1	NFKB
Elovl2	NFKB
Elovl5	NFKB
Elovl6	NFKB
Emilin2	NFKB
Eml3	NFKB
Emp3	NFKB
Endov	NFKB
Eng	NFKB	NFKB	Adhesion
Eno2			Enzymes
Eogt	NFKB
Epb41l2	NFKB
Epdr1	NFKB
Epha1			Miscellaneous
Ephx2	NFKB
Epo		NFKB	GrowthFactors
Eps15l1	NFKB
Eral1	NFKB
Erap1	NFKB
Erbb2			SurfaceReceptors
Eri3	NFKB
Erlin2	NFKB
Esr1	NFKB
Etf1	NFKB
Etv6	NFKB
Evl	NFKB
Evpl	NFKB
Exoc2	NFKB
Exoc4	NFKB
Exoc7	NFKB
Ezr	NFKB
F11r			Immunoreceptors
F13a1	NFKB
F3		NFKB	AcutePhase
F8			Miscellaneous
Fabp6			Miscellaneous
Fads3	NFKB
Fah	NFKB
Fam102b	NFKB
Fam110a	NFKB
Fam111a	NFKB
Fam114a1	NFKB
Fam131a	NFKB
Fam13b	NFKB
Fam204a	NFKB
Fam222b	NFKB
Fam32a	NFKB
Fam49b	NFKB
Fam53c	NFKB
Fam78a	NFKB
Fam83d	NFKB
Farsa	NFKB
Fas		NFKB	Apoptosis
Fasl		NFKB	Apoptosis
Fbf1	NFKB
Fbl	NFKB
Fblim1	NFKB
Fbln2	NFKB
Fbrs	NFKB
Fbxl15	NFKB
Fbxl19	NFKB
Fbxl20	NFKB
Fbxl6	NFKB
Fbxo22	NFKB
Fbxo25	NFKB
Fbxo27	NFKB
Fbxo34	NFKB
Fbxo48	NFKB
Fbxo9	NFKB
Fbxw9	NFKB
Fcer2a		NFKB	Immunoreceptors
Fcer2a		NFKB	SurfaceReceptors
Fcgrt			Immunoreceptors
Fcho1	NFKB
Fchsd2	NFKB
Fdps	NFKB
Fgd2	NFKB
Fgf8			GrowthFactors
Fggy	NFKB
Fibp	NFKB
Fignl1	NFKB
Fjx1	NFKB
Fkbp2	NFKB
Fkbp8	NFKB
Flot1	NFKB
Flot2	NFKB
Fn1		NFKB	Adhesion
Fn1		NFKB	Adhesion
Fn3k	NFKB
Fn3krp	NFKB
Fnbp4	NFKB
Fndc3b	NFKB
Fnip1	NFKB
Fos			TranscriptionFactors
Fosl2	NFKB
Foxj2	NFKB
Foxk2	NFKB
Foxn3	NFKB
Foxred2	NFKB
Fpgs	NFKB
Frg1	NFKB
Fry	NFKB
Fsd1l	NFKB
Fstl3			GrowthFactors
Fut8	NFKB
Fxr2	NFKB
Fzd5	NFKB
Fzd9	NFKB
G3bp2	NFKB
G6pc			Enzymes
Gaa	NFKB
Gab3	NFKB
Gad1			Enzymes
Gadd45b	NFKB	NFKB	Miscellaneous
Gadd45gip1	NFKB
Galk1	NFKB
Galns	NFKB
Galnt2	NFKB
Galnt6	NFKB
Gamt	NFKB
Ganab	NFKB
Gapt	NFKB
Gar1	NFKB
Gas7	NFKB
Gata3			TranscriptionFactors
Gatad2b	NFKB
Gcdh	NFKB
Gch1	NFKB
Gclc	NFKB		Enzymes
Gclc	NFKB		Enzymes
Gclc	NFKB		Enzymes
Gclm			Enzymes
Gcnt1			Enzymes
Gcnt2	NFKB
Gcsam	NFKB
Gdi2	NFKB
Gdpd5	NFKB
Gemin4	NFKB
Gfi1b	NFKB
Gga1	NFKB
Gga3	NFKB
Ggnbp2	NFKB
Gjb1			Miscellaneous
Glb1l	NFKB
Glce	NFKB
Glod4	NFKB
Glrx3	NFKB
Gm12184	NFKB
Gm14548	NFKB
Gm28043	NFKB
Gm2a	NFKB
Gm5580	NFKB
Gm8994	NFKB
Gmeb2	NFKB
Gmfg	NFKB
Gna12	NFKB
Gna15	NFKB
Gnai2			Miscellaneous
Gnb1	NFKB
Gnb2	NFKB
Gnl1	NFKB
Gnl3	NFKB
Gnpda1	NFKB
Gnptab	NFKB
Gnptg	NFKB
Golga2	NFKB
Gon4l	NFKB
Gon4l	NFKB
Gon4l	NFKB
Gon4l	NFKB
Gon4l	NFKB
Gon4l	NFKB
Gon4l	NFKB
Gon4l	NFKB
Gorab	NFKB
Got1	NFKB
Gpatch2l	NFKB
Gpatch3	NFKB
Gpatch4	NFKB
Gpbp1	NFKB
Gpn2	NFKB
Gpr137	NFKB
Gpr141	NFKB
Gpr68	NFKB
Gprc5b	NFKB
Gpx3	NFKB
Gpx4	NFKB
Gramd4	NFKB
Grb2	NFKB
Grhpr	NFKB
Grin1			SurfaceReceptors
Grin2a			SurfaceReceptors
Gripap1	NFKB
Grm2			SurfaceReceptors
Grrp1	NFKB
Gsn	NFKB
Gstz1	NFKB
Gtf2h3	NFKB
Gtf2h4	NFKB
Gtf3c4	NFKB
Gtf3c5	NFKB
Gtpbp2	NFKB
Gtse1	NFKB
Gucy1a2			Enzymes
Gypc	NFKB
Gys1	NFKB
H1f0	NFKB
H2-Ke6			Enzymes
H2-Q5	NFKB
H2-T24	NFKB
H2afx	NFKB
H3f3b	NFKB
Haao	NFKB
Harbi1	NFKB
Has1		NFKB	Enzymes
Hba-x			Miscellaneous
Hbb-y		NFKB	Miscellaneous
Hdac10	NFKB
Hdac11	NFKB
Hdac2	NFKB
Hdac8	NFKB
Hdgf	NFKB
Hdhd3	NFKB
Helb	NFKB
Hgf			GrowthFactors
Hif1a			TranscriptionFactors
Hinfp	NFKB
Hint1	NFKB
Hipk1	NFKB
Hist1h2bm	NFKB
Hist1h4h	NFKB
Hivep3	NFKB
Hlf	NFKB
Hmbs	NFKB
Hmga1b	NFKB
Hmgb2	NFKB
Hmgn1			Miscellaneous
Hmgxb4	NFKB
Hmox1		NFKB	Enzymes
Hnrnpc	NFKB
Hnrnpf	NFKB
Hnrnpul2	NFKB
Homer3	NFKB
Hook2	NFKB
Hopx	NFKB
Hoxa9			TranscriptionFactors
Hpse			Enzymes
Hsd11b2			Enzymes
Hsd17b4	NFKB
Hsd3b7	NFKB
Hsp90aa1			StressResponse
Hsp90ab1	NFKB
Hspa2	NFKB
Hspa9	NFKB
Htra1	NFKB
Huwe1	NFKB
Hyal3	NFKB
Hyi	NFKB
Hyou1	NFKB
Icam1		NFKB	Adhesion
Ick	NFKB
Icos			Cytokines
Icos			Immunoreceptors
Ido1			Enzymes
Ids	NFKB
Ier2	NFKB		TranscriptionFactors
Ier3	NFKB	NFKB	Miscellaneous
Ier3ip1	NFKB
Ifi44l			Miscellaneous
Ifih1	NFKB
Ifitm1	NFKB
Ifitm2	NFKB
Ifitm3	NFKB
Ifitm6	NFKB
Ifitm7	NFKB
Ifnb1		NFKB	Cytokines
Ifng			Cytokines
Ifngr2	NFKB
Ift20	NFKB
Ift27	NFKB
Ift46	NFKB
Igfbp2			GrowthFactors
Igfbp2			Miscellaneous
Igfbp4	NFKB
Iglc1	NFKB
Iglc2	NFKB
Igsf3	NFKB
Ikbkb	NFKB
Ikbke	NFKB
Ikzf1	NFKB
Ikzf3	NFKB
Il10		NFKB	Cytokines
Il10ra	NFKB
Il11		NFKB	Cytokines
Il12a			Cytokines
Il12b			Cytokines
Il12rb2	NFKB
Il13		NFKB	Cytokines
Il15	NFKB
Il15ra	NFKB	NFKB
Il17a			Cytokines
Il1a		NFKB	Cytokines
Il1b		NFKB	Cytokines
Il1rn		NFKB	Cytokines
Il2		NFKB	Cytokines
Il23a			Cytokines
Il27			Cytokines
Il27ra	NFKB
Il2ra		NFKB	Immunoreceptors
Il31ra	NFKB
Il4ra	NFKB
Il6		NFKB	Cytokines
Il6st	NFKB
Il9		NFKB	Cytokines
Ilk	NFKB
Immp2l	NFKB
Imp3	NFKB
Incenp	NFKB
Ing2	NFKB
Inhba			GrowthFactors
Ino80c	NFKB
Inpp5a	NFKB
Inpp5k	NFKB
Inppl1	NFKB
Insig2	NFKB
Ints5	NFKB
Ipo13	NFKB
Ipo4	NFKB
Ipo7	NFKB
Ipp	NFKB
Iqgap3	NFKB
Iqsec1	NFKB
Irak3	NFKB
Irf1	NFKB	NFKB	TranscriptionFactors
Irf2		NFKB	TranscriptionFactors
Irf2bpl	NFKB
Irf4	NFKB	NFKB	TranscriptionFactors
Irf7	NFKB		TranscriptionFactors
Irf8	NFKB
Isg20	NFKB
Isg20l2	NFKB
Ist1	NFKB
Isyna1	NFKB
Itga5	NFKB
Itgal	NFKB
Itgb4	NFKB
Itm2b	NFKB
Itpkc	NFKB
Itpr1	NFKB
Itpripl1	NFKB
Itpripl2	NFKB
Itsn2	NFKB
Izumo4	NFKB
Jak1	NFKB
Jak3	NFKB
Jmjd6	NFKB
Jrkl	NFKB
Junb	NFKB	NFKB	TranscriptionFactors
Junb	NFKB	NFKB	TranscriptionFactors
Kansl1l	NFKB
Kansl3	NFKB
Kat8	NFKB
Kbtbd11	NFKB
Kbtbd2	NFKB
Kcnk5			Miscellaneous
Kcnn2			Miscellaneous
Kctd11	NFKB
Kctd17	NFKB
Kctd2	NFKB
Kctd3	NFKB
Kdm3b	NFKB
Kdm4a	NFKB
Kdm5b	NFKB
Kdm7a	NFKB
Kif20a	NFKB
Kif5b	NFKB
Kifc5b	NFKB
Kiss1			SurfaceReceptors
Kitl			GrowthFactors
Klf1	NFKB
Klf10			EarlyResponse
Klf16	NFKB
Klf2	NFKB
Klf3	NFKB
Klf6	NFKB
Klhl12	NFKB
Klhl23	NFKB
Klhl26	NFKB
Klhl35	NFKB
Kmt2a	NFKB
Krt15			Miscellaneous
Krt5			Miscellaneous
Ktn1	NFKB
Kxd1	NFKB
L3hypdh	NFKB
Lair1	NFKB
Lamb2			Miscellaneous
Lamc2		NFKB
Lamtor2	NFKB
Larp7	NFKB
Las1l	NFKB
Lat	NFKB
Lax1	NFKB
Lbp	NFKB		AcutePhase
Lcmt2	NFKB
Lcp2	NFKB
Ldlr	NFKB
Lef1			TranscriptionFactors
Lemd2	NFKB
Leng1	NFKB
Leng8	NFKB
Leng9	NFKB
Letm2	NFKB
Lfng	NFKB
Lgals3	NFKB	NFKB
Lif	NFKB
Lilra6	NFKB
Limd2	NFKB
Limk1	NFKB
Lipg			Enzymes
Llgl2	NFKB
Llph	NFKB
Lman2l	NFKB
Lmna	NFKB
Lmnb2	NFKB
Lnx1	NFKB
Lonrf1	NFKB
Lpcat1	NFKB
Lrg1	NFKB
Lrp4	NFKB
Lrp5	NFKB
Lrp6	NFKB
Lrrc1	NFKB
Lrrc25	NFKB
Lrrc8b	NFKB
Lrrfip1	NFKB
Lrsam1	NFKB
Lsm1	NFKB
Lsm14a	NFKB
Lsm4	NFKB
Lsm7	NFKB
Lss	NFKB
Lta		NFKB	Cytokines
Lta		NFKB	Cytokines
Ltb		NFKB	Cytokines
Ltbp1	NFKB
Ltf			Miscellaneous
Ltn1	NFKB
Ly86	NFKB
Lyl1	NFKB
Lyn	NFKB
Lyrm7	NFKB
Lzic	NFKB
Mad1l1	NFKB
Mad2l1bp	NFKB
Madcam1		NFKB	Adhesion
Madd	NFKB
Maml1	NFKB
Maml2	NFKB
Man2b1	NFKB
Man2c1	NFKB
Manba	NFKB
Map1s	NFKB
Map2k3	NFKB
Map2k5	NFKB
Map3k11	NFKB
Map3k2	NFKB
Map3k7	NFKB
Map3k8	NFKB
Map4k1			StressResponse
Map4k4	NFKB
Map7d1	NFKB
Map7d3	NFKB
Mapk11	NFKB
Mapk12	NFKB
Mapk14	NFKB
Mapk1ip1	NFKB
Mapk1ip1l	NFKB
Marcks	NFKB
Mast1	NFKB
Matr3	NFKB
Mbd3	NFKB
Mbnl2	NFKB
Mboat1	NFKB
Mboat7	NFKB
Mbp			Miscellaneous
Mcm3ap	NFKB
Mcm6	NFKB
Mcmbp	NFKB
Mcoln2	NFKB
Mctp2	NFKB
Mdc1	NFKB
Mdga1	NFKB
Mdk			GrowthFactors
Mdm1	NFKB
Mdm2	NFKB
Mdn1	NFKB
Med1	NFKB
Med15	NFKB
Med16	NFKB
Med22	NFKB
Med24	NFKB
Med26	NFKB
Med29	NFKB
Mef2d	NFKB
Megf8	NFKB
Melk	NFKB
Metrnl	NFKB
Mettl16	NFKB
Mettl2	NFKB
Mettl21a	NFKB
Mettl23	NFKB
Mettl3	NFKB
Mex3d	NFKB
Mfap3l	NFKB
Mff	NFKB
Mfsd11	NFKB
Mib1	NFKB
Mical3	NFKB
Mid1ip1	NFKB
Midn	NFKB
Mien1	NFKB
Mier1	NFKB
Mif4gd	NFKB
Minpp1	NFKB
Mios	NFKB
Mitd1	NFKB
Mknk1	NFKB
Mknk2	NFKB
Mkrn2	NFKB
Mllt10	NFKB
Mmd	NFKB
Mmp3			Enzymes
Mmp8		NFKB
Mmp8		NFKB
Mmp9		NFKB	Enzymes
Mmp9		NFKB	Enzymes
Mns1	NFKB
Mob3a	NFKB
Mob3c	NFKB
Mpdu1	NFKB
Mpeg1	NFKB
Mphosph8	NFKB
Mpst	NFKB
Mri1	NFKB
Mrpl14	NFKB
Mrpl24	NFKB
Mrpl30	NFKB
Mrpl38	NFKB
Mrps12	NFKB
Mrps18a	NFKB
Mrps6	NFKB
Mrps7	NFKB
Msl1	NFKB
Msn	NFKB
Msrb3	NFKB
Mt1	NFKB
Mt3			Miscellaneous
Mta2	NFKB
Mtch1	NFKB
Mtch2	NFKB
Mtfmt	NFKB
Mtfp1	NFKB
Mthfr			Enzymes
Mthfs	NFKB
Mthfs	NFKB
Mthfs	NFKB
Mthfs	NFKB
Mthfs	NFKB
Mthfs	NFKB
Mthfs	NFKB
Mthfs	NFKB
Mthfsl	NFKB
Mtmr14	NFKB
Mtmr2	NFKB
Mtmr3	NFKB
Mtss1	NFKB
Mvd	NFKB
Myb		NFKB	TranscriptionFactors
Myc		NFKB	TranscriptionFactors
Myh9	NFKB
Mylk			Enzymes
Myo1b	NFKB
Myo1c	NFKB
Myoz1			Miscellaneous
Mzb1	NFKB
Mzt2	NFKB
Nabp1	NFKB
Nacc1	NFKB
Nacc2	NFKB
Naga	NFKB
Naif1	NFKB
Nap1l1	NFKB
Narf	NFKB
Nat10	NFKB
Ncam1			Adhesion
Ncapg	NFKB
Ncaph	NFKB
Ncbp1	NFKB
Ncf4	NFKB
Nck2	NFKB
Ncl	NFKB
Ncs1	NFKB
Ndst1	NFKB
Ndufa12	NFKB
Ndufa3	NFKB
Ndufa6	NFKB
Ndufaf4	NFKB
Ndufaf7	NFKB
Ndufb7	NFKB
Ndufb9	NFKB
Ndufs7	NFKB
Ndufv3	NFKB
Neil1	NFKB
Nek6	NFKB
Nek8	NFKB
Nelfa	NFKB
Nelfcd	NFKB
Neu3	NFKB
Nf2	NFKB
Nfam1	NFKB
Nfat5	NFKB
Nfix	NFKB
Nfkb1	NFKB	NFKB	TranscriptionFactors
Nfkb2	NFKB	NFKB
Nfkbia	NFKB	NFKB	TranscriptionFactors
Nfkbib	NFKB
Nfkbie	NFKB		TranscriptionFactors
Nfkbiz		NFKB	TranscriptionFactors
Ngf			GrowthFactors
Ngly1	NFKB
Nhej1	NFKB
Nin	NFKB
Ninj1	NFKB
Nlk	NFKB
Nlrx1	NFKB
Nmi	NFKB
Nmnat1	NFKB
Nmrk1	NFKB
Noc3l	NFKB
Nod2		NFKB	Immunoreceptors
Nol11	NFKB
Nolc1	NFKB
Nop10	NFKB
Nos1			Enzymes
Nos1ap	NFKB
Nos2		NFKB	StressResponse
Nos2		NFKB	Enzymes
Nox1			Enzymes
Nphp1	NFKB
Npy1r		NFKB	SurfaceReceptors
Nqo1		NFKB	StressResponse
Nr1d1	NFKB
Nr1h3	NFKB
Nr3c1			TranscriptionFactors
Nr4a1	NFKB
Nr4a2			TranscriptionFactors
Nrarp	NFKB
Nrg1			GrowthFactors
Nrm	NFKB
Nsfl1c	NFKB
Nsmce2	NFKB
Nt5c	NFKB
Nt5c2	NFKB
Nt5dc1	NFKB
Nuak2	NFKB		Enzymes
Nub1	NFKB
Nucks1	NFKB
Nudc	NFKB
Nudt1	NFKB
Nup107	NFKB
Nup160	NFKB
Nup210	NFKB
Nup37	NFKB
Nup85	NFKB
Nxf1	NFKB
Nxt1	NFKB
Nxt2	NFKB
Oas3	NFKB
Oaz1	NFKB
Oaz2	NFKB
Odc1	NFKB
Ogfod2	NFKB
Ogfod3	NFKB
Olr1		NFKB	SurfaceReceptors
Opn1sw			Miscellaneous
Oprd1			SurfaceReceptors
Oprm1		NFKB
Optn	NFKB
Orai2	NFKB
Orai3	NFKB
Orc3	NFKB
Ormdl1	NFKB
Ormdl3	NFKB
Osbp	NFKB
Osm	NFKB
Ostf1	NFKB
Otud4	NFKB
Oxsm	NFKB
Oxtr			SurfaceReceptors
P2ry12	NFKB
P2ry13	NFKB
P2ry2	NFKB
P2ry6	NFKB
P4ha1	NFKB
Pacsin2	NFKB
Pacsin3	NFKB
Paf1	NFKB
Pafah1b1	NFKB
Pafah1b3	NFKB
Pafah2			Enzymes
Paip2	NFKB
Pak1	NFKB
Pak1ip1	NFKB
Pak4	NFKB
Palm	NFKB
Pan2	NFKB
Panx1	NFKB
Papolg	NFKB
Pard3b	NFKB
Parp10	NFKB
Parp16	NFKB
Parp8	NFKB
Parpbp	NFKB
Patl1	NFKB
Pax8			Miscellaneous
Pbrm1	NFKB
Pbx3	NFKB
Pcbp3	NFKB
Pcdhgb2	NFKB
Pcnt	NFKB
Pcsk6	NFKB
Pcsk7	NFKB
Pdcd7	NFKB
Pde2a	NFKB
Pde4b	NFKB
Pde4d	NFKB
Pde6d	NFKB
Pde7a			Enzymes
Pdgfb		NFKB	GrowthFactors
Pdhx	NFKB
Pdk1	NFKB
Pdlim4	NFKB
Pdlim7	NFKB
Pdxk	NFKB
Pdyn		NFKB	Miscellaneous
Pdzd2	NFKB
Pdzk1ip1	NFKB
Pear1	NFKB
Per1	NFKB
Pes1	NFKB
Pex13	NFKB
Pfas	NFKB
Pfkfb3	NFKB
Pgap3	NFKB
Pgk1			Miscellaneous
Pglyrp1			Immunoreceptors
Pgm2	NFKB
Pgpep1	NFKB
Pgr			TranscriptionFactors
Phc2	NFKB
Phf1	NFKB
Phf12	NFKB
Phf21a	NFKB
Phkg2	NFKB
Phyh	NFKB
Pif1	NFKB
Pigc	NFKB
Pigf			GrowthFactors
Pigs	NFKB
Pigv	NFKB
Pih1d1	NFKB
Pih1d2	NFKB
Pik3ap1			GrowthFactors
Pik3ca			Enzymes
Pik3cb	NFKB
Pim1	NFKB	NFKB	Enzymes
Pim3	NFKB
Pira2	NFKB
Pirb	NFKB
Pitpna	NFKB
Pknox1	NFKB
Pla2g12a	NFKB
Pla2g4a		NFKB
Pla2g4a		NFKB
Pla2g4c	NFKB
Plag1	NFKB
Plau		NFKB	AcutePhase
Plbd1	NFKB
Plcd1		NFKB	Enzymes
Plcg2	NFKB
Pld1	NFKB
Plek	NFKB
Plekhf1	NFKB
Plekhg2	NFKB
Plekhj1	NFKB
Plekhm2	NFKB
Plekho2	NFKB
Plin3	NFKB
Plk2	NFKB
Plk3			Enzymes
Pltp	NFKB
Plxna2	NFKB
Plxnb1	NFKB
Pmf1	NFKB
Pno1	NFKB
Podnl1	NFKB
Pofut2	NFKB
Poldip2	NFKB
Poldip3	NFKB
Polh	NFKB
Polr1e	NFKB
Polr2a	NFKB
Polr2e	NFKB
Polr2g	NFKB
Polr2l	NFKB
Polr3e	NFKB
Polrmt	NFKB
Pomc			Miscellaneous
Pomt2	NFKB
Ppcdc	NFKB
Ppif	NFKB
Ppil1	NFKB
Ppm1b	NFKB
Ppp1cb	NFKB
Ppp1r10	NFKB
Ppp1r16b	NFKB
Ppp1r18	NFKB
Ppp2r1a	NFKB
Ppp2r2a	NFKB
Ppp3r1	NFKB
Ppp4r1	NFKB
Ppp5c	NFKB		Enzymes
Ppp6r2	NFKB
Prcc	NFKB
Prdx2	NFKB
Prex2	NFKB
Prf1		NFKB	Miscellaneous
Prg2	NFKB
Prim2	NFKB
Prkaa1	NFKB
Prkab2	NFKB
Prkaca	NFKB
Prkcd	NFKB		Enzymes
Prkcq	NFKB
Prkra	NFKB
Prpf18	NFKB
Prpf31	NFKB
Prpsap1	NFKB
Prr14	NFKB
Prr3	NFKB
Prss57	NFKB
Prtn3	NFKB
Psma4	NFKB
Psmb9		NFKB	AntigenPresentation
Psmc3	NFKB
Psmd13	NFKB
Psmd3	NFKB
Psme1			Miscellaneous
Pstk	NFKB
Ptafr		NFKB	SurfaceReceptors
Ptbp1	NFKB
Ptbp3	NFKB
Pten			Miscellaneous
Ptger3	NFKB
Ptger4	NFKB
Ptges			Enzymes
Ptges2	NFKB
Ptgir	NFKB
Ptgis			Enzymes
Ptgs2		NFKB	StressResponse
Pthlh			Enzymes
Ptma	NFKB
Ptpn1			Enzymes
Ptpn13			Apoptosis
Ptpn21	NFKB
Ptpn6	NFKB
Ptpn9	NFKB
Ptrh1	NFKB
Ptrhd1	NFKB
Pts			Miscellaneous
Pttg1	NFKB
Ptx3		NFKB	AcutePhase
Pura	NFKB
Pus10	NFKB
Pycard			Apoptosis
Qpct	NFKB
R3hdm2	NFKB
R3hdm4	NFKB
Rab11fip1	NFKB
Rab14	NFKB
Rab23	NFKB
Rab27a	NFKB
Rab28	NFKB
Rab2b	NFKB
Rab31	NFKB
Rab34	NFKB
Rab40b	NFKB
Rab5a	NFKB
Rab8a	NFKB
Rabif	NFKB
Rac2	NFKB
Rack1			Enzymes
Rad23a	NFKB
Rad50	NFKB
Rad9b	NFKB
Rag1			Miscellaneous
Rag2			Miscellaneous
Ralbp1	NFKB
Ralgapb	NFKB
Ralgds	NFKB
Ramp1	NFKB
Ranbp3	NFKB
Rangrf	NFKB
Rap1b	NFKB
Rap1gap2	NFKB
Rap2c	NFKB
Rapgef3	NFKB
Rapgef6	NFKB
Rara	NFKB
Rars2	NFKB
Rasa2	NFKB
Rasgrp3	NFKB
Rassf1	NFKB
Rassf4	NFKB
Rbbp4	NFKB		Miscellaneous
Rbfox2	NFKB
Rbm17	NFKB
Rbm22	NFKB
Rbm34	NFKB
Rbms1	NFKB
Rbpj	NFKB
Rbpms2	NFKB
Rbx1	NFKB
Rc3h1	NFKB
Rc3h2	NFKB
Rcan1	NFKB
Rcbtb1	NFKB
Rcc2	NFKB
Rcor3	NFKB
Rdm1	NFKB
Recql5	NFKB
Reep2	NFKB
Rel	NFKB	NFKB	TranscriptionFactors
Relb	NFKB	NFKB	TranscriptionFactors
Rell1	NFKB
Relt	NFKB
Rev3l			Enzymes
Rexo1	NFKB
Rexo4	NFKB
Rfx1	NFKB
Rfx2	NFKB
Rfx5	NFKB
Rgs1	NFKB
Rhbdf2	NFKB
Rhd	NFKB
Rhobtb2	NFKB
Rictor	NFKB
Rilpl1	NFKB
Rilpl2	NFKB
Riok1	NFKB
Ripk2			Miscellaneous
Rit1	NFKB
Rmdn1	NFKB
Rnaseh2a	NFKB
Rnaseh2b	NFKB
Rnd1	NFKB
Rnf126	NFKB
Rnf139	NFKB
Rnf145	NFKB
Rnf166	NFKB
Rnf19b	NFKB
Rnf213	NFKB
Rnf214	NFKB
Rnf215	NFKB
Rnf220	NFKB
Rnf25	NFKB
Rnf26	NFKB
Rnf40	NFKB
Rnf6	NFKB
Rnf8	NFKB
Rnps1	NFKB
Rpl12	NFKB
Rpl18a	NFKB
Rpl32	NFKB
Rpl37	NFKB
Rpp21	NFKB
Rprd1b	NFKB
Rps14	NFKB
Rps16	NFKB
Rps3	NFKB
Rps6ka1	NFKB
Rps6ka5	NFKB
Rps9	NFKB
Rras	NFKB
Rreb1	NFKB
Rrnad1	NFKB
Rrp1	NFKB
Rrp1b	NFKB
Rrp7a	NFKB
Rrp8	NFKB
Rsph3a	NFKB
Rsph3b	NFKB
Rufy1	NFKB
Runx1	NFKB
Runx2	NFKB
Ruvbl2	NFKB
Rwdd2b	NFKB
Rwdd4a	NFKB
Rybp	NFKB
S100a10			Miscellaneous
S100a4			Miscellaneous
S100a6		NFKB	Miscellaneous
S100pbp	NFKB
Saal1	NFKB
Samd10	NFKB
Samd14	NFKB
Samd15	NFKB
Samd4b	NFKB
Sap30bp	NFKB
Sars2	NFKB
Sat1			Enzymes
Sat2	NFKB
Satb1	NFKB
Sav1	NFKB
Sbf1	NFKB
Sbno1	NFKB
Sbno2	NFKB
Scamp4	NFKB
Scamp5	NFKB
Scarb2	NFKB
Sclt1	NFKB
Scly	NFKB
Scmh1	NFKB
Scnn1a		NFKB	SurfaceReceptors
Scrn3	NFKB
Sdc4	NFKB		Miscellaneous
Sdf2	NFKB
Sec14l1	NFKB
Sec14l2	NFKB
Sec23b	NFKB
Sec24a	NFKB
Sec24b	NFKB
Sele		NFKB	Adhesion
Selenos			StressResponse
Selp		NFKB	Adhesion
Sema4a	NFKB
Sema4c	NFKB
Senp3	NFKB
Senp5	NFKB
Sephs1	NFKB
Sephs2	NFKB
Serf2	NFKB
Serhl	NFKB
Serpine1			Miscellaneous
Serpine2			Miscellaneous
Serpinh1	NFKB
Sesn2	NFKB
Set	NFKB
Setd5	NFKB
Setd6	NFKB
Sf3a1	NFKB
Sf3a2	NFKB
Sf3b1	NFKB
Sfxn2	NFKB
Sgsh	NFKB
Sh2b1	NFKB
Sh2d2a	NFKB
Sh2d3c	NFKB
Sh3bgrl			Miscellaneous
Sh3bgrl3	NFKB
Sh3bp2	NFKB
Sh3pxd2a	NFKB
Sh3tc1	NFKB
Shf	NFKB
Sik1	NFKB
Sil1	NFKB
Sin3a	NFKB
Sirt1	NFKB
Sirt2	NFKB
Sirt3	NFKB
Ska3	NFKB
Skp2			Miscellaneous
Slamf8	NFKB
Slc11a2			Miscellaneous
Slc16a1			Miscellaneous
Slc16a9	NFKB
Slc17a9	NFKB
Slc19a1	NFKB
Slc1a3	NFKB
Slc22a21	NFKB
Slc22a4	NFKB
Slc22a5	NFKB
Slc25a12	NFKB
Slc25a19	NFKB
Slc25a24	NFKB
Slc25a25	NFKB
Slc25a29	NFKB
Slc25a35	NFKB
Slc25a43	NFKB
Slc25a44	NFKB
Slc27a4	NFKB
Slc29a1	NFKB
Slc2a5		NFKB
Slc2a6	NFKB
Slc2a8	NFKB
Slc35a1	NFKB
Slc35b1	NFKB
Slc35b2	NFKB
Slc35e1	NFKB
Slc35e3	NFKB
Slc35f2	NFKB
Slc37a4	NFKB
Slc38a9	NFKB
Slc39a1	NFKB
Slc39a13	NFKB
Slc39a8	NFKB
Slc3a2	NFKB
Slc41a1	NFKB
Slc43a2	NFKB
Slc44a1	NFKB
Slc45a3	NFKB
Slc46a1	NFKB
Slc50a1	NFKB
Slc52a2	NFKB
Slc5a3	NFKB
Slc6a6			Miscellaneous
Slc6a9	NFKB
Slc8b1	NFKB
Slc9a5	NFKB
Slc9a8	NFKB
Slco2b1	NFKB
Smad3	NFKB
Smarce1	NFKB
Smc2	NFKB
Smchd1	NFKB
Smdt1	NFKB
Smg5	NFKB
Smim13	NFKB
Smim20	NFKB
Smim3	NFKB
Smim7	NFKB
Smoc1	NFKB
Smpd1	NFKB
Smpdl3a	NFKB
Snai1			TranscriptionFactors
Snap47	NFKB
Snhg4	NFKB
Snrnp200	NFKB
Snrnp35	NFKB
Snrpe	NFKB
Snupn	NFKB
Snx33	NFKB
Snx8	NFKB
Snx9	NFKB
Socs2	NFKB
Socs4	NFKB
Sod1			StressResponse
Sod1			StressResponse
Sod2		NFKB	StressResponse
Sord	NFKB
Sox9			TranscriptionFactors
Spag5	NFKB
Spata19			Miscellaneous
Spata24	NFKB
Spcs2	NFKB
Spdl1	NFKB
Spdya	NFKB
Spen	NFKB
Spg21	NFKB
Sphk1	NFKB
Spi1	NFKB
Spic	NFKB
Spint2	NFKB
Spire1	NFKB
Spns1	NFKB
Spp1			GrowthFactors
Sppl2a	NFKB
Spryd7	NFKB
Sptb	NFKB
Sqle	NFKB
Srcap	NFKB
Srf	NFKB
Sri	NFKB
Srp68	NFKB
Srrm1	NFKB
Srsf2	NFKB
Ssbp4	NFKB
Ssr1	NFKB
Ssr2	NFKB
St3gal3	NFKB
St6gal1			Enzymes
St6galnac2	NFKB
St6galnac4	NFKB
St6galnac6	NFKB
St8sia1		NFKB	Enzymes
Stab1	NFKB
Stap2	NFKB
Star	NFKB
Stard10	NFKB
Stard3	NFKB
Stard3nl	NFKB
Stard7	NFKB
Stat5a	NFKB	NFKB	TranscriptionFactors
Stk11	NFKB
Stk16	NFKB
Stk36	NFKB
Stk38	NFKB
Stk39	NFKB
Stom	NFKB
Stox2	NFKB
Strada	NFKB
Strip1	NFKB
Stx11	NFKB
Stx3	NFKB
Stx4a	NFKB
Stx5a	NFKB
Stx8	NFKB
Stxbp1	NFKB
Stxbp3	NFKB
Stxbp4	NFKB
Stxbp6	NFKB
Suclg1	NFKB
Sufu	NFKB
Sumf1	NFKB
Sumo2	NFKB
Sun2	NFKB
Supt16	NFKB
Supt3	NFKB
Supt5	NFKB
Supt6	NFKB
Supv3l1			Enzymes
Surf1	NFKB
Surf2	NFKB
Surf4	NFKB
Surf6	NFKB
Svip	NFKB
Swap70	NFKB
Swi5	NFKB
Syce2	NFKB
Syf2	NFKB
Syngap1	NFKB
Synpo	NFKB
Syt11	NFKB
Tacr1		NFKB	GrowthFactors
Taf10	NFKB
Taf5l	NFKB
Taf6l	NFKB
Tagap	NFKB
Tagap1	NFKB
Tagln2	NFKB
Tank	NFKB
Taok1	NFKB
Taok3	NFKB
Tap1		NFKB	AntigenPresentation
Tapbp		NFKB	AntigenPresentation
Tapbpl	NFKB
Tatdn1	NFKB
Tbc1d1	NFKB
Tbc1d10a	NFKB
Tbc1d10b	NFKB
Tbc1d12	NFKB
Tbc1d16	NFKB
Tbc1d19	NFKB
Tbc1d22a	NFKB
Tbc1d22b	NFKB
Tbc1d31	NFKB
Tbc1d5	NFKB
Tbc1d9	NFKB
Tbcd	NFKB
Tbl1xr1	NFKB
Tcea1	NFKB
Tcf3	NFKB
Tcf4	NFKB
Tcn2	NFKB
Tcof1	NFKB
Tcp11l1	NFKB
Tctn2	NFKB
Tdp2	NFKB
Tdrd7	NFKB
Ten1	NFKB
Tert			Enzymes
Tfb1m	NFKB
Tfe3	NFKB
Tfeb	NFKB
Tfec			TranscriptionFactors
Tff3			Cytokines
Tfpi2		NFKB	Miscellaneous
Tfpt	NFKB
Tgif1	NFKB
Tgm1			Enzymes
Tgm2		NFKB	Enzymes
Tgs1	NFKB
Thada	NFKB
Thap2	NFKB
Thbs1			GrowthFactors
Thbs2			GrowthFactors
Thoc1	NFKB
Thra	NFKB
Thy1	NFKB
Ticam1	NFKB
Tifa	NFKB		Apoptosis
Tifab	NFKB
Timm10	NFKB
Timm13	NFKB
Timm21	NFKB
Timm22	NFKB
Timm50	NFKB
Timp2	NFKB
Tjap1	NFKB
Tlcd1	NFKB
Tln1	NFKB
Tlr1	NFKB
Tlr2			Immunoreceptors
Tlr6	NFKB
Tm4sf1	NFKB
Tmbim4	NFKB
Tmcc2	NFKB
Tmed2	NFKB
Tmed8	NFKB
Tmem106a	NFKB
Tmem107	NFKB
Tmem11	NFKB
Tmem127	NFKB
Tmem14c	NFKB
Tmem156	NFKB
Tmem173	NFKB
Tmem179b	NFKB
Tmem183a	NFKB
Tmem199	NFKB
Tmem201	NFKB
Tmem204	NFKB
Tmem214	NFKB
Tmem219	NFKB
Tmem223	NFKB
Tmem238	NFKB
Tmem242	NFKB
Tmem245	NFKB
Tmem246	NFKB
Tmem25	NFKB
Tmem256	NFKB
Tmem256	NFKB
Tmem256	NFKB
Tmem256	NFKB
Tmem256	NFKB
Tmem256	NFKB
Tmem256	NFKB
Tmem256	NFKB
Tmem256	NFKB
Tmem256	NFKB
Tmem256	NFKB
Tmem256	NFKB
Tmem256	NFKB
Tmem256	NFKB
Tmem256	NFKB
Tmem256	NFKB
Tmem259	NFKB
Tmem38a	NFKB
Tmem41b	NFKB
Tmem50a	NFKB
Tmem63b	NFKB
Tmem65	NFKB
Tmem68	NFKB
Tmem79	NFKB
Tmem88	NFKB
Tmem91	NFKB
Tmem97	NFKB
Tmem9b	NFKB
Tmod1	NFKB
Tnc		NFKB	Adhesion
Tnf		NFKB	Cytokines
Tnfaip1	NFKB
Tnfaip2			EarlyResponse
Tnfaip3	NFKB	NFKB	TranscriptionFactors
Tnfrsf1b			Immunoreceptors
Tnfrsf21		NFKB
Tnfrsf4			Immunoreceptors
Tnfrsf9		NFKB	Immunoreceptors
Tnfsf10	NFKB		Cytokines
Tnfsf12	NFKB
Tnfsf13	NFKB
Tnfsf13b			Cytokines
Tnfsf13b			GrowthFactors
Tnfsf15			Cytokines
Tnip1	NFKB		Miscellaneous
Tnip3			TranscriptionFactors
Tnni2	NFKB
Tnpo2	NFKB
Tnrc6a	NFKB
Tnrc6c	NFKB
Tom1l1	NFKB
Tomm20	NFKB
Top2a	NFKB
Top2b	NFKB
Tor2a	NFKB
Tox4	NFKB
Tpbg	NFKB
Tpgs1	NFKB
Tpmt		NFKB
Tpst1	NFKB
Trabd	NFKB
Traf1		NFKB	Apoptosis
Traf2		NFKB	Apoptosis
Traf3	NFKB
Traf4	NFKB
Trappc1	NFKB
Trappc11	NFKB
Trappc2l	NFKB
Trappc3	NFKB
Trappc4	NFKB
Trem1			Immunoreceptors
Trim39	NFKB
Trim44	NFKB
Trim65	NFKB
Trim8	NFKB
Trip11	NFKB
Trip4	NFKB
Trmt1	NFKB
Trmt12	NFKB
Trmu	NFKB
Trp53	NFKB	NFKB	TranscriptionFactors
Trpc1			Miscellaneous
Trps1	NFKB
Trpv2	NFKB
Trub2	NFKB
Tsacc	NFKB
Tsc1	NFKB
Tsc22d1	NFKB
Tsc22d4	NFKB
Tsen34	NFKB
Tsen54	NFKB
Tsg101	NFKB
Tspan4	NFKB
Tspo	NFKB
Tsr3	NFKB
Tst	NFKB
[truncated: 183 more rows]

## Sheet: Description
Column Descriptions
Column name	Description
MouseGeneName	Complete list of NFkB targets according to Synapse ID syn4956655 59, https://bioinfo.lifl.fr/NF-KB/ (Dr. K. Gosselin, Institute of Biology of Lille, France) and https://www.bu.edu/nf-kb/gene-resources/target-genes/ (Dr. T. Gilmore, University of Boston, USA).
syn4956655	NFkB targets present in this list are indicated as NFkB
Gosselin	NFkB targets present in this list are indicated as NFkB
Gilmore	NFkB targets present in this list are annotated according to their biological function
