# Supplementary material for: Endogenous IL-1 receptor antagonist restricts healthy and malignant myeloproliferation
Source: Nat Commun. 2023 Jan 3;14:12. doi: 10.1038/s41467-022-35700-9 (PMC9810723; doi:10.1038/s41467-022-35700-9)
Supplement: Supplementary file 5 — Supplementary Data 2 [file 41467_2022_35700_MOESM5_ESM.xlsx]

## Sheet: BMM_I
cluster	gene	avg_log2FC	p_val_adj	p_val	exp_CD11b_KO	exp_CD11b_WT	pct_CD11b_KO	pct_CD11b_WT	n_CD11b_KO	n_CD11b_WT	GeneCardLink						p_val_adj, two-tailed Wilcoxon Rank Sum test corrected for multiple testing using the Benjamini-Hochberg procedure
BMM_I	Rsrp1	-1.67183	7.65411e-272	2.73381e-276	2.80714	11.1302	0.819	0.971	1048	1299	http://www.genecards.org/cgi-bin/carddisp.pl?gene=Rsrp1						p_val, two-tailed Wilcoxon Rank Sum test
BMM_I	Rps28	0.795868	1.06527e-197	3.80482e-202	36.4676	20.5812	0.988	0.948	1048	1299	http://www.genecards.org/cgi-bin/carddisp.pl?gene=Rps28
BMM_I	Rps29	0.692463	7.93449e-195	2.83395e-199	50.7956	31.0509	0.99	0.972	1048	1299	http://www.genecards.org/cgi-bin/carddisp.pl?gene=Rps29
BMM_I	Vcan	1.93371	2.74782e-170	9.81433e-175	9.09941	1.64357	0.855	0.384	1048	1299	http://www.genecards.org/cgi-bin/carddisp.pl?gene=Vcan
BMM_I	Rpl38	0.652993	5.60772e-167	2.0029e-171	34.0947	21.3188	0.99	0.958	1048	1299	http://www.genecards.org/cgi-bin/carddisp.pl?gene=Rpl38
BMM_I	Rpl41	0.583425	3.13532e-150	1.11984e-154	58.7296	38.8622	0.994	0.98	1048	1299	http://www.genecards.org/cgi-bin/carddisp.pl?gene=Rpl41
BMM_I	Wfdc17	1.09219	3.05927e-129	1.09267e-133	15.8657	6.91082	0.981	0.851	1048	1299	http://www.genecards.org/cgi-bin/carddisp.pl?gene=Wfdc17
BMM_I	Ccr2	0.832197	3.68442e-125	1.31596e-129	21.2123	11.476	0.978	0.908	1048	1299	http://www.genecards.org/cgi-bin/carddisp.pl?gene=Ccr2
BMM_I	Gda	0.918534	4.46506e-121	1.59478e-125	8.13684	3.83381	0.965	0.776	1048	1299	http://www.genecards.org/cgi-bin/carddisp.pl?gene=Gda
BMM_I	Lyz2	-0.513694	5.3876e-114	1.92428e-118	162.613	232.591	0.992	0.994	1048	1299	http://www.genecards.org/cgi-bin/carddisp.pl?gene=Lyz2
BMM_I	Rps27	0.613313	1.85342e-112	6.61982e-117	17.5372	11.1176	0.989	0.956	1048	1299	http://www.genecards.org/cgi-bin/carddisp.pl?gene=Rps27
BMM_I	Lpl	-1.49924	1.0481e-105	3.74349e-110	0.147525	2.24398	0.069	0.483	1048	1299	http://www.genecards.org/cgi-bin/carddisp.pl?gene=Lpl
BMM_I	Nmt1	0.842668	4.44413e-96	1.5873e-100	2.56073	0.985507	0.844	0.421	1048	1299	http://www.genecards.org/cgi-bin/carddisp.pl?gene=Nmt1
BMM_I	Lyn	0.741749	2.00336e-95	7.15536e-100	7.99454	4.37886	0.975	0.874	1048	1299	http://www.genecards.org/cgi-bin/carddisp.pl?gene=Lyn
BMM_I	Rpl39	0.504965	8.43274e-93	3.01191e-97	31.9043	22.1869	0.987	0.955	1048	1299	http://www.genecards.org/cgi-bin/carddisp.pl?gene=Rpl39
BMM_I	Ctsc	0.793051	6.01833e-91	2.14956e-95	6.71927	3.45496	0.948	0.765	1048	1299	http://www.genecards.org/cgi-bin/carddisp.pl?gene=Ctsc
BMM_I	S100a8	-0.603973	2.13531e-83	7.62665e-88	109.197	166.489	1	0.979	1048	1299	http://www.genecards.org/cgi-bin/carddisp.pl?gene=S100a8
BMM_I	Btg1	0.75412	6.32669e-81	2.25969e-85	7.04985	3.77282	0.952	0.784	1048	1299	http://www.genecards.org/cgi-bin/carddisp.pl?gene=Btg1
BMM_I	Camk2d	0.774238	4.36981e-76	1.56076e-80	1.60335	0.52217	0.63	0.235	1048	1299	http://www.genecards.org/cgi-bin/carddisp.pl?gene=Camk2d
BMM_I	Ms4a6d	0.840513	1.36969e-75	4.89209e-80	1.79208	0.559222	0.613	0.229	1048	1299	http://www.genecards.org/cgi-bin/carddisp.pl?gene=Ms4a6d
BMM_I	Tmsb4x	-0.288273	2.66541e-74	9.52e-79	110.398	135.037	0.996	0.998	1048	1299	http://www.genecards.org/cgi-bin/carddisp.pl?gene=Tmsb4x
BMM_I	Ap2a2	0.782788	2.30441e-72	8.23062e-77	2.87171	1.2504	0.812	0.485	1048	1299	http://www.genecards.org/cgi-bin/carddisp.pl?gene=Ap2a2
BMM_I	Rps21	0.400541	6.3966e-72	2.28466e-76	32.435	24.3295	0.99	0.964	1048	1299	http://www.genecards.org/cgi-bin/carddisp.pl?gene=Rps21
BMM_I	Ifitm2	0.538358	2.02653e-69	7.23812e-74	17.9574	12.0532	0.986	0.955	1048	1299	http://www.genecards.org/cgi-bin/carddisp.pl?gene=Ifitm2
BMM_I	Mrpl52	0.705263	1.15744e-68	4.13403e-73	4.45703	2.34697	0.911	0.683	1048	1299	http://www.genecards.org/cgi-bin/carddisp.pl?gene=Mrpl52
BMM_I	Rpl6	0.395949	2.18572e-66	7.80668e-71	34.2107	25.7598	0.988	0.965	1048	1299	http://www.genecards.org/cgi-bin/carddisp.pl?gene=Rpl6
BMM_I	S100a9	-0.640324	1.89256e-62	6.75964e-67	121.482	189.91	1	0.982	1048	1299	http://www.genecards.org/cgi-bin/carddisp.pl?gene=S100a9
BMM_I	Ctss	0.501806	8.64979e-62	3.08943e-66	22.7628	15.7818	0.981	0.926	1048	1299	http://www.genecards.org/cgi-bin/carddisp.pl?gene=Ctss
BMM_I	Ndufa3	0.585249	1.30361e-60	4.65609e-65	5.17744	3.11748	0.955	0.804	1048	1299	http://www.genecards.org/cgi-bin/carddisp.pl?gene=Ndufa3
BMM_I	mt-Nd3	0.746115	1.32627e-60	4.73701e-65	2.37798	1.01397	0.745	0.419	1048	1299	http://www.genecards.org/cgi-bin/carddisp.pl?gene=mt-Nd3
BMM_I	Ppt1	0.729397	4.00897e-60	1.43188e-64	2.27654	0.976266	0.743	0.407	1048	1299	http://www.genecards.org/cgi-bin/carddisp.pl?gene=Ppt1
BMM_I	Gcnt2	0.530581	1.81848e-58	6.49504e-63	0.746311	0.208928	0.369	0.081	1048	1299	http://www.genecards.org/cgi-bin/carddisp.pl?gene=Gcnt2
BMM_I	Sec61g	0.540378	1.98435e-56	7.08746e-61	8.74723	5.70211	0.977	0.875	1048	1299	http://www.genecards.org/cgi-bin/carddisp.pl?gene=Sec61g
BMM_I	Rpl10	-0.41861	1.05004e-55	3.75041e-60	19.9636	27.0208	0.985	0.947	1048	1299	http://www.genecards.org/cgi-bin/carddisp.pl?gene=Rpl10
BMM_I	mt-Atp8	0.625451	1.25502e-54	4.48252e-59	1.41339	0.564402	0.598	0.254	1048	1299	http://www.genecards.org/cgi-bin/carddisp.pl?gene=mt-Atp8
BMM_I	Usmg5	0.578304	8.59942e-54	3.07144e-58	3.4287	1.96612	0.899	0.657	1048	1299	http://www.genecards.org/cgi-bin/carddisp.pl?gene=Usmg5
BMM_I	Rpl37a	0.336129	1.07568e-53	3.84198e-58	36.9823	29.0882	0.99	0.974	1048	1299	http://www.genecards.org/cgi-bin/carddisp.pl?gene=Rpl37a
BMM_I	Prdx5	-0.416951	2.67932e-53	9.56968e-58	16.4204	22.258	0.986	0.991	1048	1299	http://www.genecards.org/cgi-bin/carddisp.pl?gene=Prdx5
BMM_I	Rpl37	0.328267	1.6635e-52	5.94149e-57	39.2817	31.0841	0.99	0.984	1048	1299	http://www.genecards.org/cgi-bin/carddisp.pl?gene=Rpl37
BMM_I	Atp5k	0.594864	8.12838e-52	2.9032e-56	4.15067	2.4103	0.91	0.717	1048	1299	http://www.genecards.org/cgi-bin/carddisp.pl?gene=Atp5k
BMM_I	Polr2l	0.716159	2.00465e-51	7.15997e-56	1.55664	0.556266	0.576	0.264	1048	1299	http://www.genecards.org/cgi-bin/carddisp.pl?gene=Polr2l
BMM_I	Pla2g7	0.76799	9.37302e-50	3.34775e-54	2.76616	1.21162	0.676	0.365	1048	1299	http://www.genecards.org/cgi-bin/carddisp.pl?gene=Pla2g7
BMM_I	Ifi30	0.536468	5.99124e-49	2.13988e-53	11.5881	7.67893	0.975	0.879	1048	1299	http://www.genecards.org/cgi-bin/carddisp.pl?gene=Ifi30
BMM_I	Prtn3	0.723889	6.2889e-49	2.2462e-53	1.31325	0.40059	0.473	0.184	1048	1299	http://www.genecards.org/cgi-bin/carddisp.pl?gene=Prtn3
BMM_I	Plac8	0.571859	2.21195e-48	7.9004e-53	28.2715	18.6924	0.985	0.924	1048	1299	http://www.genecards.org/cgi-bin/carddisp.pl?gene=Plac8
BMM_I	Pirb	0.563269	5.05865e-48	1.80679e-52	5.60803	3.4721	0.931	0.793	1048	1299	http://www.genecards.org/cgi-bin/carddisp.pl?gene=Pirb
BMM_I	Ms4a4a	0.534948	1.98385e-47	7.08569e-52	0.724608	0.190296	0.363	0.095	1048	1299	http://www.genecards.org/cgi-bin/carddisp.pl?gene=Ms4a4a
BMM_I	Sell	0.532883	1.08206e-46	3.86476e-51	6.84869	4.42479	0.937	0.824	1048	1299	http://www.genecards.org/cgi-bin/carddisp.pl?gene=Sell
BMM_I	Eps8	0.533282	2.05865e-46	7.35283e-51	0.896523	0.310462	0.445	0.151	1048	1299	http://www.genecards.org/cgi-bin/carddisp.pl?gene=Eps8
BMM_I	Fcgr1	0.54893	2.76907e-46	9.89023e-51	1.45259	0.676412	0.567	0.238	1048	1299	http://www.genecards.org/cgi-bin/carddisp.pl?gene=Fcgr1
BMM_I	Pfn1	-0.438501	1.28273e-45	4.58151e-50	9.29644	12.9537	0.983	0.982	1048	1299	http://www.genecards.org/cgi-bin/carddisp.pl?gene=Pfn1
BMM_I	Rgs2	0.619123	3.19084e-44	1.13967e-48	5.97591	3.54178	0.939	0.781	1048	1299	http://www.genecards.org/cgi-bin/carddisp.pl?gene=Rgs2
BMM_I	Tomm7	0.491008	1.55771e-43	5.56363e-48	4.34327	2.80189	0.932	0.772	1048	1299	http://www.genecards.org/cgi-bin/carddisp.pl?gene=Tomm7
BMM_I	Tspo	0.452909	1.69051e-43	6.03796e-48	10.8517	7.65844	0.973	0.928	1048	1299	http://www.genecards.org/cgi-bin/carddisp.pl?gene=Tspo
BMM_I	Ubb	-0.419639	1.71053e-43	6.10946e-48	10.3429	14.1721	0.979	0.975	1048	1299	http://www.genecards.org/cgi-bin/carddisp.pl?gene=Ubb
BMM_I	Pbx1	0.424241	2.66238e-42	9.50919e-47	1.16572	0.613962	0.49	0.192	1048	1299	http://www.genecards.org/cgi-bin/carddisp.pl?gene=Pbx1
BMM_I	Ms4a4c	0.528019	3.79627e-42	1.35591e-46	5.67727	3.63073	0.907	0.726	1048	1299	http://www.genecards.org/cgi-bin/carddisp.pl?gene=Ms4a4c
BMM_I	Eif1	-0.394481	2.73247e-41	9.75951e-46	8.62865	11.6566	0.982	0.982	1048	1299	http://www.genecards.org/cgi-bin/carddisp.pl?gene=Eif1
BMM_I	2010107E04Rik	0.484255	1.0785e-39	3.85208e-44	4.6297	3.02448	0.938	0.782	1048	1299	http://www.genecards.org/cgi-bin/carddisp.pl?gene=2010107E04Rik
BMM_I	Tgfbi	0.486755	5.73785e-39	2.04938e-43	5.07782	3.33731	0.932	0.794	1048	1299	http://www.genecards.org/cgi-bin/carddisp.pl?gene=Tgfbi
BMM_I	Cd244	0.413327	1.08588e-37	3.87841e-42	0.558024	0.169904	0.302	0.079	1048	1299	http://www.genecards.org/cgi-bin/carddisp.pl?gene=Cd244
BMM_I	Lrp1	0.527255	4.66728e-37	1.667e-41	3.45607	2.09195	0.869	0.646	1048	1299	http://www.genecards.org/cgi-bin/carddisp.pl?gene=Lrp1
BMM_I	F10	0.626572	4.93931e-37	1.76416e-41	2.35088	1.17041	0.711	0.444	1048	1299	http://www.genecards.org/cgi-bin/carddisp.pl?gene=F10
BMM_I	Rpl35	0.370453	2.6148e-36	9.33923e-41	13.1332	9.9326	0.985	0.931	1048	1299	http://www.genecards.org/cgi-bin/carddisp.pl?gene=Rpl35
BMM_I	mt-Co2	0.343791	2.46063e-35	8.7886e-40	26.5135	20.6798	0.996	0.972	1048	1299	http://www.genecards.org/cgi-bin/carddisp.pl?gene=mt-Co2
BMM_I	mt-Co3	0.353879	3.48186e-35	1.24361e-39	30.9669	24.0134	0.994	0.969	1048	1299	http://www.genecards.org/cgi-bin/carddisp.pl?gene=mt-Co3
BMM_I	Dpep2	0.473169	3.54017e-35	1.26444e-39	0.650852	0.189241	0.303	0.088	1048	1299	http://www.genecards.org/cgi-bin/carddisp.pl?gene=Dpep2
BMM_I	mt-Atp6	0.384276	3.94099e-35	1.4076e-39	24.9345	18.8701	0.994	0.965	1048	1299	http://www.genecards.org/cgi-bin/carddisp.pl?gene=mt-Atp6
BMM_I	Cox7c	0.37318	1.58921e-34	5.67615e-39	8.07029	6.00297	0.977	0.921	1048	1299	http://www.genecards.org/cgi-bin/carddisp.pl?gene=Cox7c
BMM_I	Cst3	-0.322707	6.26665e-34	2.23825e-38	22.1413	27.9422	0.99	0.968	1048	1299	http://www.genecards.org/cgi-bin/carddisp.pl?gene=Cst3
BMM_I	Akap13	0.388142	6.20181e-33	2.21509e-37	7.16002	5.23518	0.972	0.911	1048	1299	http://www.genecards.org/cgi-bin/carddisp.pl?gene=Akap13
BMM_I	Nfkbia	-0.591688	8.68897e-33	3.10343e-37	1.25331	2.39576	0.482	0.67	1048	1299	http://www.genecards.org/cgi-bin/carddisp.pl?gene=Nfkbia
BMM_I	Hist1h4d	0.491392	1.0763e-32	3.84419e-37	1.60655	0.854139	0.646	0.373	1048	1299	http://www.genecards.org/cgi-bin/carddisp.pl?gene=Hist1h4d
BMM_I	Mtdh	-0.548686	1.94798e-32	6.95759e-37	2.30003	3.82712	0.774	0.83	1048	1299	http://www.genecards.org/cgi-bin/carddisp.pl?gene=Mtdh
BMM_I	Gngt2	0.518858	2.24545e-32	8.02004e-37	3.55825	2.18131	0.787	0.512	1048	1299	http://www.genecards.org/cgi-bin/carddisp.pl?gene=Gngt2
BMM_I	Dbi	0.427245	2.30663e-32	8.23856e-37	7.65313	5.43516	0.97	0.876	1048	1299	http://www.genecards.org/cgi-bin/carddisp.pl?gene=Dbi
BMM_I	Itm2b	-0.296109	2.66812e-32	9.52968e-37	14.8776	18.4949	0.99	0.985	1048	1299	http://www.genecards.org/cgi-bin/carddisp.pl?gene=Itm2b
BMM_I	Rpl36	0.323815	6.06465e-32	2.1661e-36	18.4619	14.5492	0.984	0.937	1048	1299	http://www.genecards.org/cgi-bin/carddisp.pl?gene=Rpl36
BMM_I	Susd6	0.44866	6.14454e-32	2.19464e-36	1.42825	0.779238	0.623	0.339	1048	1299	http://www.genecards.org/cgi-bin/carddisp.pl?gene=Susd6
BMM_I	Hif1a	0.476066	1.10639e-31	3.95168e-36	1.5716	0.848818	0.623	0.346	1048	1299	http://www.genecards.org/cgi-bin/carddisp.pl?gene=Hif1a
BMM_I	Cnot3	0.45734	1.22304e-31	4.36831e-36	1.52787	0.841118	0.659	0.373	1048	1299	http://www.genecards.org/cgi-bin/carddisp.pl?gene=Cnot3
BMM_I	Bst1	0.401246	4.19475e-31	1.49823e-35	0.743299	0.320034	0.384	0.147	1048	1299	http://www.genecards.org/cgi-bin/carddisp.pl?gene=Bst1
BMM_I	mt-Nd5	0.513238	6.04678e-31	2.15972e-35	5.52732	3.57336	0.914	0.784	1048	1299	http://www.genecards.org/cgi-bin/carddisp.pl?gene=mt-Nd5
BMM_I	Abi3	0.475807	6.70561e-31	2.39503e-35	1.09742	0.508179	0.476	0.218	1048	1299	http://www.genecards.org/cgi-bin/carddisp.pl?gene=Abi3
BMM_I	mt-Co1	0.261342	1.81261e-30	6.47409e-35	46.8238	38.8999	0.998	0.99	1048	1299	http://www.genecards.org/cgi-bin/carddisp.pl?gene=mt-Co1
BMM_I	Samsn1	0.478578	1.82965e-30	6.53494e-35	3.11895	1.95611	0.832	0.621	1048	1299	http://www.genecards.org/cgi-bin/carddisp.pl?gene=Samsn1
BMM_I	Eif2s2	0.478215	2.71995e-30	9.71479e-35	3.06414	1.91751	0.827	0.613	1048	1299	http://www.genecards.org/cgi-bin/carddisp.pl?gene=Eif2s2
BMM_I	Chil3	-0.934621	3.2696e-30	1.1678e-34	15.8705	31.2461	0.845	0.862	1048	1299	http://www.genecards.org/cgi-bin/carddisp.pl?gene=Chil3
BMM_I	Gpr146	0.381423	1.01651e-29	3.63064e-34	0.547412	0.187917	0.289	0.09	1048	1299	http://www.genecards.org/cgi-bin/carddisp.pl?gene=Gpr146
BMM_I	Cfh	0.677995	1.30324e-29	4.65475e-34	1.51389	0.571262	0.397	0.176	1048	1299	http://www.genecards.org/cgi-bin/carddisp.pl?gene=Cfh
BMM_I	Ccr1	0.497159	1.40602e-29	5.02186e-34	1.27158	0.609412	0.49	0.242	1048	1299	http://www.genecards.org/cgi-bin/carddisp.pl?gene=Ccr1
BMM_I	mt-Nd2	0.452395	2.56624e-29	9.1658e-34	8.41505	5.88079	0.963	0.865	1048	1299	http://www.genecards.org/cgi-bin/carddisp.pl?gene=mt-Nd2
BMM_I	mt-Nd4	0.3932	4.84046e-29	1.72886e-33	15.656	11.6825	0.983	0.944	1048	1299	http://www.genecards.org/cgi-bin/carddisp.pl?gene=mt-Nd4
BMM_I	Lsp1	-0.343695	8.61854e-29	3.07827e-33	9.34011	12.1216	0.976	0.972	1048	1299	http://www.genecards.org/cgi-bin/carddisp.pl?gene=Lsp1
BMM_I	H2-D1	-0.405506	1.43119e-28	5.11177e-33	11.4752	15.5241	0.988	0.977	1048	1299	http://www.genecards.org/cgi-bin/carddisp.pl?gene=H2-D1
BMM_I	Nars	0.447559	1.82537e-28	6.51966e-33	1.83324	1.07756	0.71	0.448	1048	1299	http://www.genecards.org/cgi-bin/carddisp.pl?gene=Nars
BMM_I	Atp1a1	0.464739	2.75596e-28	9.84343e-33	1.88056	1.08726	0.698	0.423	1048	1299	http://www.genecards.org/cgi-bin/carddisp.pl?gene=Atp1a1
BMM_I	Arpc5	-0.362658	7.29773e-28	2.60652e-32	7.18455	9.52364	0.974	0.97	1048	1299	http://www.genecards.org/cgi-bin/carddisp.pl?gene=Arpc5
BMM_I	Pim1	0.446428	3.03353e-27	1.08348e-31	1.07844	0.52528	0.436	0.199	1048	1299	http://www.genecards.org/cgi-bin/carddisp.pl?gene=Pim1
BMM_I	Txnip	-0.486909	3.97225e-27	1.41876e-31	3.01415	4.62559	0.807	0.861	1048	1299	http://www.genecards.org/cgi-bin/carddisp.pl?gene=Txnip
BMM_I	Dstn	0.435791	7.0764e-27	2.52747e-31	4.5089	3.07266	0.898	0.719	1048	1299	http://www.genecards.org/cgi-bin/carddisp.pl?gene=Dstn
BMM_I	Dync1i2	0.404753	9.68526e-27	3.45927e-31	2.42795	1.58936	0.799	0.542	1048	1299	http://www.genecards.org/cgi-bin/carddisp.pl?gene=Dync1i2
BMM_I	Cox17	0.399036	2.38197e-26	8.50765e-31	1.07552	0.574	0.523	0.272	1048	1299	http://www.genecards.org/cgi-bin/carddisp.pl?gene=Cox17
BMM_I	Slfn5	0.474536	5.3632e-26	1.91557e-30	4.09495	2.66683	0.825	0.589	1048	1299	http://www.genecards.org/cgi-bin/carddisp.pl?gene=Slfn5
BMM_I	mt-Nd4l	0.453481	7.50391e-26	2.68016e-30	2.07817	1.24792	0.707	0.459	1048	1299	http://www.genecards.org/cgi-bin/carddisp.pl?gene=mt-Nd4l
BMM_I	Hp	0.315816	1.51483e-25	5.41051e-30	13.3902	10.5611	0.98	0.971	1048	1299	http://www.genecards.org/cgi-bin/carddisp.pl?gene=Hp
BMM_I	Mt1	0.311217	2.67524e-25	9.55512e-30	0.378505	0.111022	0.218	0.058	1048	1299	http://www.genecards.org/cgi-bin/carddisp.pl?gene=Mt1
BMM_I	Snrpg	0.434633	3.04251e-25	1.08669e-29	2.56407	1.63699	0.807	0.584	1048	1299	http://www.genecards.org/cgi-bin/carddisp.pl?gene=Snrpg
BMM_I	Atp11a	0.309193	4.61453e-25	1.64816e-29	0.416611	0.143337	0.244	0.075	1048	1299	http://www.genecards.org/cgi-bin/carddisp.pl?gene=Atp11a
BMM_I	Sirpb1c	0.468679	8.48486e-25	3.03052e-29	1.88693	1.08617	0.637	0.39	1048	1299	http://www.genecards.org/cgi-bin/carddisp.pl?gene=Sirpb1c
BMM_I	Stxbp6	-0.520705	1.17784e-24	4.20688e-29	0.447501	1.07667	0.244	0.434	1048	1299	http://www.genecards.org/cgi-bin/carddisp.pl?gene=Stxbp6
BMM_I	Zfp36l1	0.346573	1.25285e-24	4.4748e-29	0.464497	0.151754	0.217	0.058	1048	1299	http://www.genecards.org/cgi-bin/carddisp.pl?gene=Zfp36l1
BMM_I	Ufsp2	0.409821	1.56014e-24	5.57231e-29	1.26883	0.707785	0.575	0.325	1048	1299	http://www.genecards.org/cgi-bin/carddisp.pl?gene=Ufsp2
BMM_I	Ptpn1	0.357872	1.73411e-24	6.19369e-29	5.08192	3.74581	0.944	0.824	1048	1299	http://www.genecards.org/cgi-bin/carddisp.pl?gene=Ptpn1
BMM_I	Hspa5	0.506747	2.51565e-24	8.98512e-29	5.22966	3.38448	0.898	0.744	1048	1299	http://www.genecards.org/cgi-bin/carddisp.pl?gene=Hspa5
BMM_I	Tpd52	0.363291	2.96416e-24	1.0587e-28	5.65286	4.17186	0.965	0.854	1048	1299	http://www.genecards.org/cgi-bin/carddisp.pl?gene=Tpd52
BMM_I	St13	0.399567	4.03501e-24	1.44118e-28	1.53607	0.922555	0.655	0.403	1048	1299	http://www.genecards.org/cgi-bin/carddisp.pl?gene=St13
BMM_I	Csf2rb	0.404164	5.91493e-24	2.11263e-28	1.9234	1.20914	0.71	0.456	1048	1299	http://www.genecards.org/cgi-bin/carddisp.pl?gene=Csf2rb
BMM_I	Ms4a6b	0.407743	7.15142e-24	2.55426e-28	5.26608	3.72338	0.928	0.753	1048	1299	http://www.genecards.org/cgi-bin/carddisp.pl?gene=Ms4a6b
BMM_I	Eif3j1	0.395351	4.25344e-23	1.51919e-27	1.36999	0.801916	0.605	0.356	1048	1299	http://www.genecards.org/cgi-bin/carddisp.pl?gene=Eif3j1
BMM_I	Rps26	0.276035	6.58358e-23	2.35145e-27	28.1612	23.083	0.988	0.951	1048	1299	http://www.genecards.org/cgi-bin/carddisp.pl?gene=Rps26
BMM_I	Olfm1	0.429721	6.87068e-23	2.45399e-27	1.16897	0.610251	0.502	0.277	1048	1299	http://www.genecards.org/cgi-bin/carddisp.pl?gene=Olfm1
BMM_I	Pdap1	0.414663	1.69839e-22	6.0661e-27	2.0273	1.27106	0.732	0.486	1048	1299	http://www.genecards.org/cgi-bin/carddisp.pl?gene=Pdap1
BMM_I	Rnase6	-0.508492	1.75998e-22	6.2861e-27	1.53753	2.6098	0.615	0.716	1048	1299	http://www.genecards.org/cgi-bin/carddisp.pl?gene=Rnase6
BMM_I	Cebpb	-0.501577	2.03182e-22	7.25702e-27	2.52771	3.99439	0.763	0.814	1048	1299	http://www.genecards.org/cgi-bin/carddisp.pl?gene=Cebpb
BMM_I	Irf2bpl	0.290825	2.2472e-22	8.02628e-27	0.377658	0.126145	0.224	0.066	1048	1299	http://www.genecards.org/cgi-bin/carddisp.pl?gene=Irf2bpl
BMM_I	Limd2	-0.465065	1.53415e-21	5.47948e-26	1.82393	2.8981	0.66	0.749	1048	1299	http://www.genecards.org/cgi-bin/carddisp.pl?gene=Limd2
BMM_I	Gbp7	0.321092	4.04561e-21	1.44496e-25	0.745506	0.397215	0.332	0.139	1048	1299	http://www.genecards.org/cgi-bin/carddisp.pl?gene=Gbp7
BMM_I	Rab8b	0.368744	4.61107e-21	1.64693e-25	1.85458	1.21075	0.705	0.47	1048	1299	http://www.genecards.org/cgi-bin/carddisp.pl?gene=Rab8b
BMM_I	Calr	0.445226	5.50459e-21	1.96607e-25	3.15365	2.05073	0.801	0.607	1048	1299	http://www.genecards.org/cgi-bin/carddisp.pl?gene=Calr
BMM_I	Fxyd5	0.265047	1.85942e-20	6.64127e-25	14.8249	12.169	0.987	0.97	1048	1299	http://www.genecards.org/cgi-bin/carddisp.pl?gene=Fxyd5
BMM_I	Tmco1	0.372368	2.28932e-20	8.17672e-25	1.88441	1.22825	0.728	0.481	1048	1299	http://www.genecards.org/cgi-bin/carddisp.pl?gene=Tmco1
BMM_I	Il13ra1	0.369754	2.68993e-20	9.60759e-25	1.01101	0.556353	0.48	0.254	1048	1299	http://www.genecards.org/cgi-bin/carddisp.pl?gene=Il13ra1
BMM_I	Gnas	-0.337247	4.57022e-20	1.63234e-24	4.69986	6.20088	0.941	0.927	1048	1299	http://www.genecards.org/cgi-bin/carddisp.pl?gene=Gnas
BMM_I	Ctsa	0.371076	4.88969e-20	1.74644e-24	2.9017	2.01682	0.84	0.63	1048	1299	http://www.genecards.org/cgi-bin/carddisp.pl?gene=Ctsa
BMM_I	Metap2	0.397009	6.70596e-20	2.39516e-24	2.60559	1.7382	0.81	0.597	1048	1299	http://www.genecards.org/cgi-bin/carddisp.pl?gene=Metap2
BMM_I	Tmem258	0.362031	1.14965e-19	4.10617e-24	3.01763	2.12599	0.852	0.66	1048	1299	http://www.genecards.org/cgi-bin/carddisp.pl?gene=Tmem258
BMM_I	Oasl2	0.328978	1.2415e-19	4.43423e-24	1.49672	0.987641	0.517	0.282	1048	1299	http://www.genecards.org/cgi-bin/carddisp.pl?gene=Oasl2
BMM_I	Tsc22d3	-0.51035	3.3971e-19	1.21334e-23	0.513198	1.15539	0.304	0.447	1048	1299	http://www.genecards.org/cgi-bin/carddisp.pl?gene=Tsc22d3
BMM_I	Ist1	0.329987	3.57853e-19	1.27814e-23	1.03129	0.615978	0.518	0.295	1048	1299	http://www.genecards.org/cgi-bin/carddisp.pl?gene=Ist1
BMM_I	Rpl36a	0.305454	7.22033e-19	2.57887e-23	9.26478	7.30613	0.974	0.908	1048	1299	http://www.genecards.org/cgi-bin/carddisp.pl?gene=Rpl36a
BMM_I	Mtss1	-0.29752	9.47771e-19	3.38514e-23	0.0348121	0.271815	0.024	0.139	1048	1299	http://www.genecards.org/cgi-bin/carddisp.pl?gene=Mtss1
BMM_I	Pnp	0.335276	1.45364e-18	5.19195e-23	3.45279	2.52943	0.855	0.674	1048	1299	http://www.genecards.org/cgi-bin/carddisp.pl?gene=Pnp
BMM_I	Pet100	0.32573	1.48708e-18	5.31139e-23	2.16311	1.52383	0.755	0.551	1048	1299	http://www.genecards.org/cgi-bin/carddisp.pl?gene=Pet100
BMM_I	Fam46a	-0.479714	1.67994e-18	6.0002e-23	2.02729	3.22146	0.705	0.758	1048	1299	http://www.genecards.org/cgi-bin/carddisp.pl?gene=Fam46a
BMM_I	Soat1	0.342828	2.37128e-18	8.46945e-23	3.37541	2.44998	0.872	0.699	1048	1299	http://www.genecards.org/cgi-bin/carddisp.pl?gene=Soat1
BMM_I	Shtn1	0.330642	2.48043e-18	8.85932e-23	0.501544	0.194001	0.249	0.095	1048	1299	http://www.genecards.org/cgi-bin/carddisp.pl?gene=Shtn1
BMM_I	Slc15a3	0.308053	3.30092e-18	1.17899e-22	1.17381	0.755856	0.514	0.291	1048	1299	http://www.genecards.org/cgi-bin/carddisp.pl?gene=Slc15a3
BMM_I	Hsp90b1	0.371728	3.79668e-18	1.35605e-22	6.80508	5.0322	0.927	0.848	1048	1299	http://www.genecards.org/cgi-bin/carddisp.pl?gene=Hsp90b1
BMM_I	Ap2b1	0.304789	3.98817e-18	1.42445e-22	0.983137	0.60547	0.5	0.276	1048	1299	http://www.genecards.org/cgi-bin/carddisp.pl?gene=Ap2b1
BMM_I	Cebpz	0.338254	5.15701e-18	1.84192e-22	1.60084	1.05726	0.65	0.421	1048	1299	http://www.genecards.org/cgi-bin/carddisp.pl?gene=Cebpz
BMM_I	Gpx4	-0.333807	7.27028e-18	2.59671e-22	4.46609	5.88911	0.92	0.911	1048	1299	http://www.genecards.org/cgi-bin/carddisp.pl?gene=Gpx4
BMM_I	Ndufa1	0.342032	8.8152e-18	3.14851e-22	2.74252	1.95258	0.831	0.667	1048	1299	http://www.genecards.org/cgi-bin/carddisp.pl?gene=Ndufa1
BMM_I	Prelid1	0.348787	1.43157e-17	5.11313e-22	3.14392	2.25399	0.855	0.691	1048	1299	http://www.genecards.org/cgi-bin/carddisp.pl?gene=Prelid1
BMM_I	Clec4e	0.288374	1.70502e-17	6.08978e-22	0.824315	0.493794	0.388	0.195	1048	1299	http://www.genecards.org/cgi-bin/carddisp.pl?gene=Clec4e
BMM_I	Aimp1	0.337323	4.11878e-17	1.4711e-21	2.03276	1.40046	0.753	0.527	1048	1299	http://www.genecards.org/cgi-bin/carddisp.pl?gene=Aimp1
BMM_I	Hist1h1b	0.343081	4.40032e-17	1.57165e-21	0.67258	0.318589	0.288	0.127	1048	1299	http://www.genecards.org/cgi-bin/carddisp.pl?gene=Hist1h1b
BMM_I	Cd300ld	0.255238	7.78747e-17	2.78144e-21	0.576406	0.32079	0.299	0.131	1048	1299	http://www.genecards.org/cgi-bin/carddisp.pl?gene=Cd300ld
BMM_I	Rrbp1	0.305243	8.48838e-17	3.03178e-21	8.59048	6.76163	0.969	0.909	1048	1299	http://www.genecards.org/cgi-bin/carddisp.pl?gene=Rrbp1
BMM_I	Plin2	0.355682	1.73271e-16	6.18871e-21	2.06757	1.39731	0.727	0.518	1048	1299	http://www.genecards.org/cgi-bin/carddisp.pl?gene=Plin2
BMM_I	Clec4a3	0.370354	1.96295e-16	7.01103e-21	4.64966	3.37054	0.898	0.756	1048	1299	http://www.genecards.org/cgi-bin/carddisp.pl?gene=Clec4a3
BMM_I	Sec62	0.332068	2.26664e-16	8.09572e-21	2.4247	1.72057	0.806	0.587	1048	1299	http://www.genecards.org/cgi-bin/carddisp.pl?gene=Sec62
BMM_I	Ppp2cb	0.332677	2.55409e-16	9.1224e-21	1.00451	0.591702	0.484	0.279	1048	1299	http://www.genecards.org/cgi-bin/carddisp.pl?gene=Ppp2cb
BMM_I	Rhoa	-0.262946	3.3856e-16	1.20923e-20	6.10865	7.52986	0.969	0.948	1048	1299	http://www.genecards.org/cgi-bin/carddisp.pl?gene=Rhoa
BMM_I	Rpl27	0.294797	3.9149e-16	1.39828e-20	4.27192	3.2976	0.93	0.796	1048	1299	http://www.genecards.org/cgi-bin/carddisp.pl?gene=Rpl27
BMM_I	Ino80b	0.329588	3.94342e-16	1.40846e-20	0.88417	0.499354	0.446	0.247	1048	1299	http://www.genecards.org/cgi-bin/carddisp.pl?gene=Ino80b
BMM_I	Xbp1	0.351775	4.29927e-16	1.53556e-20	2.47946	1.72657	0.794	0.597	1048	1299	http://www.genecards.org/cgi-bin/carddisp.pl?gene=Xbp1
BMM_I	AI839979	-0.519101	4.48332e-16	1.6013e-20	1.11618	2.03262	0.507	0.607	1048	1299	http://www.genecards.org/cgi-bin/carddisp.pl?gene=AI839979
BMM_I	Ddx21	0.353339	5.00107e-16	1.78623e-20	1.47617	0.938275	0.597	0.383	1048	1299	http://www.genecards.org/cgi-bin/carddisp.pl?gene=Ddx21
BMM_I	Pdcd11	0.281409	5.05547e-16	1.80566e-20	0.475512	0.214032	0.262	0.109	1048	1299	http://www.genecards.org/cgi-bin/carddisp.pl?gene=Pdcd11
BMM_I	Cbx3	0.30093	6.85108e-16	2.44699e-20	1.23607	0.815084	0.564	0.346	1048	1299	http://www.genecards.org/cgi-bin/carddisp.pl?gene=Cbx3
BMM_I	Lmo4	0.379168	1.20936e-15	4.31946e-20	3.22082	2.24531	0.817	0.668	1048	1299	http://www.genecards.org/cgi-bin/carddisp.pl?gene=Lmo4
BMM_I	Pyhin1	0.342777	1.60121e-15	5.71901e-20	3.42061	2.48575	0.789	0.593	1048	1299	http://www.genecards.org/cgi-bin/carddisp.pl?gene=Pyhin1
BMM_I	Lgals3bp	0.296805	1.81732e-15	6.49088e-20	0.691187	0.376716	0.343	0.169	1048	1299	http://www.genecards.org/cgi-bin/carddisp.pl?gene=Lgals3bp
BMM_I	Capg	-0.399707	2.11328e-15	7.54798e-20	3.21553	4.5613	0.817	0.841	1048	1299	http://www.genecards.org/cgi-bin/carddisp.pl?gene=Capg
BMM_I	Oaz1	-0.250228	2.41278e-15	8.61769e-20	10.5449	12.7314	0.977	0.965	1048	1299	http://www.genecards.org/cgi-bin/carddisp.pl?gene=Oaz1
BMM_I	Emilin2	0.291649	2.45783e-15	8.77858e-20	4.25064	3.2896	0.924	0.795	1048	1299	http://www.genecards.org/cgi-bin/carddisp.pl?gene=Emilin2
BMM_I	Trps1	0.331857	2.98102e-15	1.06472e-19	2.68064	1.92432	0.812	0.604	1048	1299	http://www.genecards.org/cgi-bin/carddisp.pl?gene=Trps1
BMM_I	Rdx	0.347807	3.77065e-15	1.34676e-19	1.4323	0.911249	0.603	0.393	1048	1299	http://www.genecards.org/cgi-bin/carddisp.pl?gene=Rdx
BMM_I	Uqcrq	0.294581	3.89721e-15	1.39196e-19	4.91418	3.82188	0.943	0.845	1048	1299	http://www.genecards.org/cgi-bin/carddisp.pl?gene=Uqcrq
BMM_I	Nsa2	0.293186	5.00918e-15	1.78912e-19	6.75612	5.32975	0.963	0.875	1048	1299	http://www.genecards.org/cgi-bin/carddisp.pl?gene=Nsa2
BMM_I	Snrpf	0.331318	6.66259e-15	2.37966e-19	1.44378	0.942342	0.604	0.385	1048	1299	http://www.genecards.org/cgi-bin/carddisp.pl?gene=Snrpf
BMM_I	Tmem256	0.331256	7.004e-15	2.50161e-19	3.48179	2.56233	0.871	0.724	1048	1299	http://www.genecards.org/cgi-bin/carddisp.pl?gene=Tmem256
BMM_I	Tmem106a	0.277359	1.82904e-14	6.53275e-19	0.654636	0.36524	0.358	0.183	1048	1299	http://www.genecards.org/cgi-bin/carddisp.pl?gene=Tmem106a
BMM_I	Arhgap26	0.347759	1.85562e-14	6.6277e-19	1.45591	0.929863	0.596	0.4	1048	1299	http://www.genecards.org/cgi-bin/carddisp.pl?gene=Arhgap26
BMM_I	mt-Cytb	0.288867	1.96639e-14	7.02331e-19	15.4017	12.4255	0.982	0.948	1048	1299	http://www.genecards.org/cgi-bin/carddisp.pl?gene=mt-Cytb
BMM_I	Gsr	0.256397	2.54092e-14	9.07537e-19	5.83052	4.71834	0.946	0.853	1048	1299	http://www.genecards.org/cgi-bin/carddisp.pl?gene=Gsr
BMM_I	1110004F10Rik	0.322212	3.06826e-14	1.09588e-18	1.65896	1.12675	0.663	0.456	1048	1299	http://www.genecards.org/cgi-bin/carddisp.pl?gene=1110004F10Rik
BMM_I	Rtp4	0.312307	3.98356e-14	1.4228e-18	0.928876	0.553426	0.381	0.201	1048	1299	http://www.genecards.org/cgi-bin/carddisp.pl?gene=Rtp4
BMM_I	Lst1	-0.316703	5.86997e-14	2.09657e-18	6.52486	8.37207	0.957	0.946	1048	1299	http://www.genecards.org/cgi-bin/carddisp.pl?gene=Lst1
BMM_I	Svil	0.270568	6.74121e-14	2.40775e-18	2.99074	2.30829	0.849	0.677	1048	1299	http://www.genecards.org/cgi-bin/carddisp.pl?gene=Svil
BMM_I	Gm5150	0.286339	6.96821e-14	2.48882e-18	0.73383	0.421706	0.37	0.194	1048	1299	http://www.genecards.org/cgi-bin/carddisp.pl?gene=Gm5150
BMM_I	Degs1	-0.411518	8.10143e-14	2.89358e-18	1.72799	2.62846	0.678	0.729	1048	1299	http://www.genecards.org/cgi-bin/carddisp.pl?gene=Degs1
BMM_I	Atp8a1	0.299339	8.49078e-14	3.03264e-18	0.827263	0.484879	0.414	0.234	1048	1299	http://www.genecards.org/cgi-bin/carddisp.pl?gene=Atp8a1
BMM_I	Casp4	0.273374	8.60626e-14	3.07388e-18	0.598959	0.32295	0.332	0.165	1048	1299	http://www.genecards.org/cgi-bin/carddisp.pl?gene=Casp4
BMM_I	Arl5c	-0.42817	8.9038e-14	3.18016e-18	0.462851	0.968304	0.257	0.396	1048	1299	http://www.genecards.org/cgi-bin/carddisp.pl?gene=Arl5c
BMM_I	Srgn	0.288288	9.84666e-14	3.51691e-18	5.18645	4.06591	0.906	0.767	1048	1299	http://www.genecards.org/cgi-bin/carddisp.pl?gene=Srgn
BMM_I	Fgr	0.31584	1.44766e-13	5.1706e-18	3.26119	2.42337	0.853	0.684	1048	1299	http://www.genecards.org/cgi-bin/carddisp.pl?gene=Fgr
BMM_I	Rpf2	0.251158	1.72011e-13	6.14369e-18	0.5407	0.294529	0.306	0.148	1048	1299	http://www.genecards.org/cgi-bin/carddisp.pl?gene=Rpf2
BMM_I	Ifi27l2a	0.431986	1.75492e-13	6.26801e-18	23.5092	17.1672	0.893	0.841	1048	1299	http://www.genecards.org/cgi-bin/carddisp.pl?gene=Ifi27l2a
BMM_I	Bcl2l11	0.284367	3.95557e-13	1.4128e-17	0.653261	0.357495	0.34	0.172	1048	1299	http://www.genecards.org/cgi-bin/carddisp.pl?gene=Bcl2l11
BMM_I	Rnf213	0.311288	4.71567e-13	1.68429e-17	2.02164	1.4352	0.659	0.45	1048	1299	http://www.genecards.org/cgi-bin/carddisp.pl?gene=Rnf213
BMM_I	Bola2	0.333151	6.06091e-13	2.16477e-17	2.15422	1.50382	0.757	0.567	1048	1299	http://www.genecards.org/cgi-bin/carddisp.pl?gene=Bola2
BMM_I	Psmc1	0.255408	6.15733e-13	2.1992e-17	0.635684	0.370295	0.361	0.192	1048	1299	http://www.genecards.org/cgi-bin/carddisp.pl?gene=Psmc1
BMM_I	Atp6v1e1	0.292231	6.75747e-13	2.41356e-17	3.43427	2.62119	0.883	0.74	1048	1299	http://www.genecards.org/cgi-bin/carddisp.pl?gene=Atp6v1e1
BMM_I	Uba52	0.297699	7.47712e-13	2.67059e-17	1.65586	1.16067	0.677	0.476	1048	1299	http://www.genecards.org/cgi-bin/carddisp.pl?gene=Uba52
BMM_I	Ldha	0.264823	7.68023e-13	2.74313e-17	1.85209	1.37379	0.719	0.5	1048	1299	http://www.genecards.org/cgi-bin/carddisp.pl?gene=Ldha
BMM_I	Emb	0.256307	8.59847e-13	3.0711e-17	6.2542	5.07342	0.957	0.887	1048	1299	http://www.genecards.org/cgi-bin/carddisp.pl?gene=Emb
BMM_I	Hnrnpm	0.339237	1.22254e-12	4.36652e-17	2.43667	1.71655	0.773	0.588	1048	1299	http://www.genecards.org/cgi-bin/carddisp.pl?gene=Hnrnpm
BMM_I	Lrg1	0.377413	1.8602e-12	6.64405e-17	0.831708	0.41008	0.248	0.114	1048	1299	http://www.genecards.org/cgi-bin/carddisp.pl?gene=Lrg1
BMM_I	E230001N04Rik	-0.342575	2.58504e-12	9.23296e-17	0.0853063	0.376187	0.057	0.164	1048	1299	http://www.genecards.org/cgi-bin/carddisp.pl?gene=E230001N04Rik
BMM_I	Fcgr2b	0.327321	2.69692e-12	9.63254e-17	1.43008	0.936807	0.552	0.365	1048	1299	http://www.genecards.org/cgi-bin/carddisp.pl?gene=Fcgr2b
BMM_I	Cfdp1	0.272493	2.70131e-12	9.64822e-17	0.830143	0.515154	0.429	0.247	1048	1299	http://www.genecards.org/cgi-bin/carddisp.pl?gene=Cfdp1
BMM_I	Serbp1	0.267782	2.89139e-12	1.03271e-16	5.08317	4.05265	0.94	0.826	1048	1299	http://www.genecards.org/cgi-bin/carddisp.pl?gene=Serbp1
BMM_I	Aamp	0.276812	2.99627e-12	1.07017e-16	1.08804	0.723495	0.531	0.333	1048	1299	http://www.genecards.org/cgi-bin/carddisp.pl?gene=Aamp
BMM_I	Myd88	0.259065	3.29419e-12	1.17658e-16	0.772209	0.48091	0.423	0.242	1048	1299	http://www.genecards.org/cgi-bin/carddisp.pl?gene=Myd88
BMM_I	Snrnp27	0.28333	3.67467e-12	1.31248e-16	1.27804	0.871852	0.566	0.37	1048	1299	http://www.genecards.org/cgi-bin/carddisp.pl?gene=Snrnp27
BMM_I	Tnfaip2	0.323482	3.87899e-12	1.38545e-16	4.06767	3.04977	0.879	0.773	1048	1299	http://www.genecards.org/cgi-bin/carddisp.pl?gene=Tnfaip2
BMM_I	Kdm7a	0.277246	4.36439e-12	1.55882e-16	3.50693	2.71896	0.869	0.731	1048	1299	http://www.genecards.org/cgi-bin/carddisp.pl?gene=Kdm7a
BMM_I	Dtx3l	0.26388	4.43664e-12	1.58463e-16	1.23534	0.861689	0.547	0.343	1048	1299	http://www.genecards.org/cgi-bin/carddisp.pl?gene=Dtx3l
BMM_I	Rap1a	-0.31654	4.91549e-12	1.75566e-16	2.39758	3.23114	0.781	0.813	1048	1299	http://www.genecards.org/cgi-bin/carddisp.pl?gene=Rap1a
BMM_I	Cd84	-0.428354	5.44445e-12	1.94459e-16	1.7955	2.7619	0.672	0.735	1048	1299	http://www.genecards.org/cgi-bin/carddisp.pl?gene=Cd84
BMM_I	Man2a1	0.302458	7.56133e-12	2.70067e-16	1.01063	0.630363	0.471	0.291	1048	1299	http://www.genecards.org/cgi-bin/carddisp.pl?gene=Man2a1
BMM_I	Picalm	0.294966	1.0014e-11	3.5767e-16	2.14519	1.56362	0.747	0.559	1048	1299	http://www.genecards.org/cgi-bin/carddisp.pl?gene=Picalm
BMM_I	Tuba1b	0.289395	1.07628e-11	3.84414e-16	1.04361	0.672175	0.494	0.305	1048	1299	http://www.genecards.org/cgi-bin/carddisp.pl?gene=Tuba1b
BMM_I	Wbp11	0.28903	1.21512e-11	4.34002e-16	1.44238	0.998971	0.626	0.423	1048	1299	http://www.genecards.org/cgi-bin/carddisp.pl?gene=Wbp11
BMM_I	Plek	0.294862	1.45959e-11	5.21321e-16	2.50033	1.8533	0.736	0.566	1048	1299	http://www.genecards.org/cgi-bin/carddisp.pl?gene=Plek
BMM_I	Abcd2	0.300052	1.51763e-11	5.42048e-16	1.66904	1.16786	0.655	0.455	1048	1299	http://www.genecards.org/cgi-bin/carddisp.pl?gene=Abcd2
BMM_I	Lyst	-0.401421	1.84622e-11	6.59412e-16	2.17573	3.19453	0.666	0.735	1048	1299	http://www.genecards.org/cgi-bin/carddisp.pl?gene=Lyst
BMM_I	Abcf1	0.27685	2.13713e-11	7.63315e-16	1.56024	1.1132	0.64	0.44	1048	1299	http://www.genecards.org/cgi-bin/carddisp.pl?gene=Abcf1
BMM_I	Pglyrp1	-0.930825	2.32562e-11	8.30639e-16	2.9379	6.50707	0.431	0.551	1048	1299	http://www.genecards.org/cgi-bin/carddisp.pl?gene=Pglyrp1
BMM_I	Timm10b	0.291391	3.16861e-11	1.13173e-15	2.53718	1.89028	0.808	0.638	1048	1299	http://www.genecards.org/cgi-bin/carddisp.pl?gene=Timm10b
BMM_I	Gpr65	0.270981	3.57337e-11	1.2763e-15	1.41553	1.00188	0.595	0.399	1048	1299	http://www.genecards.org/cgi-bin/carddisp.pl?gene=Gpr65
BMM_I	Luc7l3	-0.426365	5.0132e-11	1.79055e-15	1.02688	1.7238	0.495	0.58	1048	1299	http://www.genecards.org/cgi-bin/carddisp.pl?gene=Luc7l3
BMM_I	Gps2	0.282508	5.1737e-11	1.84788e-15	1.20338	0.811529	0.561	0.366	1048	1299	http://www.genecards.org/cgi-bin/carddisp.pl?gene=Gps2
BMM_I	Gm15987	0.295975	5.45649e-11	1.94889e-15	1.20308	0.794454	0.525	0.339	1048	1299	http://www.genecards.org/cgi-bin/carddisp.pl?gene=Gm15987
BMM_I	Mnda	0.26066	5.60098e-11	2.00049e-15	1.77652	1.31758	0.612	0.401	1048	1299	http://www.genecards.org/cgi-bin/carddisp.pl?gene=Mnda
BMM_I	Tceb2	0.251957	5.64108e-11	2.01481e-15	5.65374	4.58752	0.954	0.885	1048	1299	http://www.genecards.org/cgi-bin/carddisp.pl?gene=Tceb2
BMM_I	Eif5b	0.321125	6.37613e-11	2.27735e-15	2.0378	1.43159	0.695	0.507	1048	1299	http://www.genecards.org/cgi-bin/carddisp.pl?gene=Eif5b
BMM_I	Ibtk	0.290703	9.44836e-11	3.37466e-15	0.92361	0.572558	0.427	0.257	1048	1299	http://www.genecards.org/cgi-bin/carddisp.pl?gene=Ibtk
BMM_I	Nme1	0.299416	1.40852e-10	5.03079e-15	1.98597	1.42634	0.719	0.547	1048	1299	http://www.genecards.org/cgi-bin/carddisp.pl?gene=Nme1
BMM_I	Slirp	0.280842	1.45534e-10	5.198e-15	1.02659	0.668107	0.524	0.337	1048	1299	http://www.genecards.org/cgi-bin/carddisp.pl?gene=Slirp
BMM_I	Hk2	0.28987	1.5446e-10	5.51684e-15	2.38944	1.77248	0.79	0.608	1048	1299	http://www.genecards.org/cgi-bin/carddisp.pl?gene=Hk2
BMM_I	Camkk2	-0.349296	1.73975e-10	6.21385e-15	1.66875	2.39982	0.65	0.701	1048	1299	http://www.genecards.org/cgi-bin/carddisp.pl?gene=Camkk2
BMM_I	Nucb2	0.261876	3.44386e-10	1.23004e-14	0.747989	0.457828	0.377	0.219	1048	1299	http://www.genecards.org/cgi-bin/carddisp.pl?gene=Nucb2
BMM_I	Eapp	0.274597	3.88977e-10	1.3893e-14	1.32436	0.921503	0.585	0.396	1048	1299	http://www.genecards.org/cgi-bin/carddisp.pl?gene=Eapp
BMM_I	Trim30a	0.29025	5.07628e-10	1.81309e-14	2.4961	1.85897	0.72	0.536	1048	1299	http://www.genecards.org/cgi-bin/carddisp.pl?gene=Trim30a
BMM_I	Nol7	0.268755	5.4669e-10	1.95261e-14	1.74178	1.27578	0.68	0.488	1048	1299	http://www.genecards.org/cgi-bin/carddisp.pl?gene=Nol7
BMM_I	Zbp1	0.27975	5.60189e-10	2.00082e-14	1.71687	1.23798	0.607	0.419	1048	1299	http://www.genecards.org/cgi-bin/carddisp.pl?gene=Zbp1
BMM_I	Hexim1	-0.374239	6.33119e-10	2.2613e-14	0.172561	0.519822	0.114	0.225	1048	1299	http://www.genecards.org/cgi-bin/carddisp.pl?gene=Hexim1
BMM_I	Rnf149	0.26692	6.631e-10	2.36838e-14	1.82055	1.34414	0.689	0.494	1048	1299	http://www.genecards.org/cgi-bin/carddisp.pl?gene=Rnf149
BMM_I	Ninj1	-0.396124	6.83073e-10	2.43972e-14	0.806548	1.37736	0.426	0.507	1048	1299	http://www.genecards.org/cgi-bin/carddisp.pl?gene=Ninj1
BMM_I	Sfpq	0.252456	8.05971e-10	2.87867e-14	2.28529	1.75789	0.764	0.584	1048	1299	http://www.genecards.org/cgi-bin/carddisp.pl?gene=Sfpq
BMM_I	Cux1	0.258455	8.43951e-10	3.01433e-14	1.12989	0.780548	0.536	0.356	1048	1299	http://www.genecards.org/cgi-bin/carddisp.pl?gene=Cux1
BMM_I	Cd302	0.270444	8.52054e-10	3.04327e-14	1.71348	1.24965	0.687	0.492	1048	1299	http://www.genecards.org/cgi-bin/carddisp.pl?gene=Cd302
BMM_I	AY036118	-0.535752	9.05383e-10	3.23374e-14	1.0719	2.00362	0.435	0.533	1048	1299	http://www.genecards.org/cgi-bin/carddisp.pl?gene=AY036118
BMM_I	Tnf	-0.300805	1.12649e-09	4.02347e-14	0.0934456	0.346941	0.062	0.159	1048	1299	http://www.genecards.org/cgi-bin/carddisp.pl?gene=Tnf
BMM_I	Add3	-0.291803	1.27033e-09	4.53723e-14	2.86082	3.7263	0.815	0.829	1048	1299	http://www.genecards.org/cgi-bin/carddisp.pl?gene=Add3
BMM_I	Myl12b	-0.279273	1.89964e-09	6.78493e-14	4.31114	5.4455	0.916	0.919	1048	1299	http://www.genecards.org/cgi-bin/carddisp.pl?gene=Myl12b
BMM_I	Eif3a	0.281374	2.63219e-09	9.40133e-14	3.32563	2.55916	0.872	0.721	1048	1299	http://www.genecards.org/cgi-bin/carddisp.pl?gene=Eif3a
BMM_I	Slfn8	0.276584	2.67731e-09	9.56251e-14	1.21959	0.832372	0.516	0.343	1048	1299	http://www.genecards.org/cgi-bin/carddisp.pl?gene=Slfn8
BMM_I	Ogt	-0.36771	2.81968e-09	1.0071e-13	1.31545	1.98763	0.566	0.63	1048	1299	http://www.genecards.org/cgi-bin/carddisp.pl?gene=Ogt
BMM_I	H2afj	-0.269417	2.83897e-09	1.01399e-13	4.68264	5.8494	0.925	0.906	1048	1299	http://www.genecards.org/cgi-bin/carddisp.pl?gene=H2afj
BMM_I	Atp1b3	0.304433	2.92391e-09	1.04433e-13	1.91419	1.35979	0.702	0.52	1048	1299	http://www.genecards.org/cgi-bin/carddisp.pl?gene=Atp1b3
BMM_I	Ctsl	0.267361	3.03814e-09	1.08513e-13	0.807613	0.501833	0.405	0.249	1048	1299	http://www.genecards.org/cgi-bin/carddisp.pl?gene=Ctsl
BMM_I	Otulin	0.277268	3.23891e-09	1.15684e-13	1.57839	1.12756	0.635	0.457	1048	1299	http://www.genecards.org/cgi-bin/carddisp.pl?gene=Otulin
BMM_I	Lamp2	0.264463	4.21213e-09	1.50444e-13	3.14267	2.44881	0.853	0.717	1048	1299	http://www.genecards.org/cgi-bin/carddisp.pl?gene=Lamp2
BMM_I	Aplp2	0.267163	4.59999e-09	1.64297e-13	1.79923	1.32603	0.684	0.499	1048	1299	http://www.genecards.org/cgi-bin/carddisp.pl?gene=Aplp2
BMM_I	Atp2b1	-0.31961	5.6289e-09	2.01046e-13	3.60304	4.74456	0.868	0.866	1048	1299	http://www.genecards.org/cgi-bin/carddisp.pl?gene=Atp2b1
BMM_I	Hdlbp	0.294606	9.18207e-09	3.27955e-13	1.99099	1.43854	0.703	0.537	1048	1299	http://www.genecards.org/cgi-bin/carddisp.pl?gene=Hdlbp
BMM_I	Ccl9	0.259821	9.75554e-09	3.48437e-13	3.52721	2.78109	0.837	0.703	1048	1299	http://www.genecards.org/cgi-bin/carddisp.pl?gene=Ccl9
BMM_I	Atp6v0e	-0.251744	1.04616e-08	3.73654e-13	3.04073	3.81108	0.86	0.855	1048	1299	http://www.genecards.org/cgi-bin/carddisp.pl?gene=Atp6v0e
BMM_I	Gpr183	0.278521	1.14263e-08	4.0811e-13	0.815333	0.496626	0.35	0.207	1048	1299	http://www.genecards.org/cgi-bin/carddisp.pl?gene=Gpr183
BMM_I	Smarca5	0.257399	1.97519e-08	7.05474e-13	2.03583	1.53976	0.719	0.554	1048	1299	http://www.genecards.org/cgi-bin/carddisp.pl?gene=Smarca5
BMM_I	Romo1	0.254049	2.30132e-08	8.21958e-13	1.44807	1.05281	0.619	0.444	1048	1299	http://www.genecards.org/cgi-bin/carddisp.pl?gene=Romo1
BMM_I	Rac2	-0.315297	2.76382e-08	9.87149e-13	3.91292	5.11299	0.888	0.897	1048	1299	http://www.genecards.org/cgi-bin/carddisp.pl?gene=Rac2
BMM_I	Mbp	-0.347611	5.98875e-08	2.13899e-12	0.944256	1.47397	0.464	0.542	1048	1299	http://www.genecards.org/cgi-bin/carddisp.pl?gene=Mbp
BMM_I	Nrp1	-0.403881	7.49281e-08	2.67619e-12	1.09045	1.7658	0.476	0.554	1048	1299	http://www.genecards.org/cgi-bin/carddisp.pl?gene=Nrp1
BMM_I	Hpgd	-0.600621	7.9337e-08	2.83367e-12	0.715216	1.6009	0.197	0.309	1048	1299	http://www.genecards.org/cgi-bin/carddisp.pl?gene=Hpgd
BMM_I	Cd93	0.272918	1.03042e-07	3.68032e-12	0.767052	0.462489	0.332	0.2	1048	1299	http://www.genecards.org/cgi-bin/carddisp.pl?gene=Cd93
BMM_I	Anxa3	-0.397962	1.47011e-07	5.25078e-12	0.504405	0.982272	0.292	0.383	1048	1299	http://www.genecards.org/cgi-bin/carddisp.pl?gene=Anxa3
BMM_I	Fabp5	-0.400055	1.97744e-07	7.0628e-12	0.637167	1.16034	0.298	0.4	1048	1299	http://www.genecards.org/cgi-bin/carddisp.pl?gene=Fabp5
BMM_I	Llph	0.257361	2.02089e-07	7.21799e-12	2.14515	1.63129	0.74	0.57	1048	1299	http://www.genecards.org/cgi-bin/carddisp.pl?gene=Llph
BMM_I	Cnn2	-0.304692	2.25328e-07	8.048e-12	1.91755	2.60363	0.692	0.721	1048	1299	http://www.genecards.org/cgi-bin/carddisp.pl?gene=Cnn2
BMM_I	Mgst1	-0.252676	2.38387e-07	8.51444e-12	5.02959	6.18375	0.916	0.908	1048	1299	http://www.genecards.org/cgi-bin/carddisp.pl?gene=Mgst1
BMM_I	Cbfa2t3	0.25632	3.4263e-07	1.22377e-11	1.13772	0.789743	0.491	0.331	1048	1299	http://www.genecards.org/cgi-bin/carddisp.pl?gene=Cbfa2t3
BMM_I	Unc119	-0.393452	3.81072e-07	1.36107e-11	0.81469	1.38365	0.426	0.493	1048	1299	http://www.genecards.org/cgi-bin/carddisp.pl?gene=Unc119
BMM_I	Tmem176b	0.289178	4.14201e-07	1.4794e-11	1.9443	1.40952	0.466	0.322	1048	1299	http://www.genecards.org/cgi-bin/carddisp.pl?gene=Tmem176b
BMM_I	Smim5	-0.28568	4.53614e-07	1.62016e-11	0.190141	0.450764	0.129	0.226	1048	1299	http://www.genecards.org/cgi-bin/carddisp.pl?gene=Smim5
BMM_I	Bclaf1	0.258874	4.57343e-07	1.63348e-11	1.64531	1.21079	0.641	0.481	1048	1299	http://www.genecards.org/cgi-bin/carddisp.pl?gene=Bclaf1
BMM_I	Pcbp1	0.252625	5.20859e-07	1.86034e-11	2.5338	1.96616	0.796	0.634	1048	1299	http://www.genecards.org/cgi-bin/carddisp.pl?gene=Pcbp1
BMM_I	Pdcd4	0.286374	5.28269e-07	1.88681e-11	2.07814	1.52395	0.681	0.538	1048	1299	http://www.genecards.org/cgi-bin/carddisp.pl?gene=Pdcd4
BMM_I	Sf3b1	-0.28267	6.42113e-07	2.29342e-11	2.64833	3.43799	0.819	0.804	1048	1299	http://www.genecards.org/cgi-bin/carddisp.pl?gene=Sf3b1
BMM_I	Znhit1	0.267445	7.75838e-07	2.77105e-11	2.11801	1.59041	0.725	0.571	1048	1299	http://www.genecards.org/cgi-bin/carddisp.pl?gene=Znhit1
BMM_I	Plaur	-0.355377	4.40948e-06	1.57493e-10	0.368678	0.750976	0.234	0.323	1048	1299	http://www.genecards.org/cgi-bin/carddisp.pl?gene=Plaur
BMM_I	Fam76b	-0.338191	4.79578e-06	1.7129e-10	0.394745	0.763195	0.257	0.34	1048	1299	http://www.genecards.org/cgi-bin/carddisp.pl?gene=Fam76b
BMM_I	Purb	-0.269848	6.25154e-06	2.23285e-10	1.79493	2.36979	0.689	0.711	1048	1299	http://www.genecards.org/cgi-bin/carddisp.pl?gene=Purb
BMM_I	Arglu1	-0.30974	6.94992e-06	2.48229e-10	1.40817	1.98489	0.605	0.643	1048	1299	http://www.genecards.org/cgi-bin/carddisp.pl?gene=Arglu1
BMM_I	Ifitm1	0.371278	1.06378e-05	3.7995e-10	0.638733	0.2669	0.135	0.059	1048	1299	http://www.genecards.org/cgi-bin/carddisp.pl?gene=Ifitm1
BMM_I	Hprt	-0.312473	1.19467e-05	4.26698e-10	0.585367	0.968763	0.343	0.422	1048	1299	http://www.genecards.org/cgi-bin/carddisp.pl?gene=Hprt
BMM_I	Ddx46	-0.274014	1.74465e-05	6.23132e-10	1.1526	1.60285	0.532	0.574	1048	1299	http://www.genecards.org/cgi-bin/carddisp.pl?gene=Ddx46
BMM_I	Card19	-0.304755	2.67779e-05	9.56422e-10	1.33854	1.88859	0.598	0.623	1048	1299	http://www.genecards.org/cgi-bin/carddisp.pl?gene=Card19
BMM_I	Ramp1	-0.287181	5.40101e-05	1.92907e-09	1.39158	1.91834	0.595	0.634	1048	1299	http://www.genecards.org/cgi-bin/carddisp.pl?gene=Ramp1
BMM_I	4930523C07Rik	-0.347972	6.61111e-05	2.36128e-09	0.66105	1.11414	0.364	0.442	1048	1299	http://www.genecards.org/cgi-bin/carddisp.pl?gene=4930523C07Rik
BMM_I	Phactr2	-0.319331	9.9124e-05	3.5404e-09	0.395421	0.74114	0.242	0.326	1048	1299	http://www.genecards.org/cgi-bin/carddisp.pl?gene=Phactr2
BMM_I	Lmo2	-0.277338	0.000204287	7.29647e-09	0.976456	1.39538	0.484	0.541	1048	1299	http://www.genecards.org/cgi-bin/carddisp.pl?gene=Lmo2
BMM_I	Iqgap2	-0.291943	0.000278478	9.94634e-09	1.97489	2.64213	0.664	0.681	1048	1299	http://www.genecards.org/cgi-bin/carddisp.pl?gene=Iqgap2
BMM_I	Padi4	-0.357771	0.000357581	1.27717e-08	0.368997	0.754293	0.195	0.279	1048	1299	http://www.genecards.org/cgi-bin/carddisp.pl?gene=Padi4
BMM_I	Hbb-bt	0.842419	0.000358009	1.27869e-08	5.20091	2.4583	0.043	0.105	1048	1299	http://www.genecards.org/cgi-bin/carddisp.pl?gene=Hbb-bt
BMM_I	H2-K1	-0.279007	0.000527245	1.88315e-08	5.25105	6.58477	0.928	0.906	1048	1299	http://www.genecards.org/cgi-bin/carddisp.pl?gene=H2-K1
BMM_I	Jund	-0.357004	0.000769574	2.74868e-08	0.858758	1.38063	0.412	0.47	1048	1299	http://www.genecards.org/cgi-bin/carddisp.pl?gene=Jund
BMM_I	Stk38	-0.252024	0.00101377	3.62086e-08	2.77149	3.49138	0.826	0.803	1048	1299	http://www.genecards.org/cgi-bin/carddisp.pl?gene=Stk38
BMM_I	Cd48	-0.288658	0.00103602	3.70034e-08	0.883028	1.30013	0.452	0.5	1048	1299	http://www.genecards.org/cgi-bin/carddisp.pl?gene=Cd48
BMM_I	Lgals1	0.277781	0.00145589	5.19998e-08	6.12551	4.87754	0.863	0.776	1048	1299	http://www.genecards.org/cgi-bin/carddisp.pl?gene=Lgals1
BMM_I	Rbks	-0.322103	0.00159897	5.71101e-08	0.422179	0.77794	0.255	0.326	1048	1299	http://www.genecards.org/cgi-bin/carddisp.pl?gene=Rbks
BMM_I	Setd8	-0.267343	0.00239838	8.56626e-08	1.79407	2.36291	0.651	0.674	1048	1299	http://www.genecards.org/cgi-bin/carddisp.pl?gene=Setd8
BMM_I	Cyb5a	-0.277004	0.00990396	3.53738e-07	0.9274	1.33538	0.485	0.522	1048	1299	http://www.genecards.org/cgi-bin/carddisp.pl?gene=Cyb5a
BMM_I	Klf3	-0.255782	0.0101948	3.64127e-07	1.59909	2.10327	0.65	0.654	1048	1299	http://www.genecards.org/cgi-bin/carddisp.pl?gene=Klf3
BMM_I	Hnrnph1	-0.257761	0.0104073	3.71714e-07	0.548974	0.851987	0.317	0.385	1048	1299	http://www.genecards.org/cgi-bin/carddisp.pl?gene=Hnrnph1
BMM_I	Ltb4r1	-0.32349	0.0104226	3.72264e-07	0.917721	1.39975	0.431	0.473	1048	1299	http://www.genecards.org/cgi-bin/carddisp.pl?gene=Ltb4r1
BMM_I	Cd177	-0.367898	0.0130309	4.65424e-07	1.89083	2.73053	0.562	0.606	1048	1299	http://www.genecards.org/cgi-bin/carddisp.pl?gene=Cd177
BMM_I	Chic2	-0.254223	0.0163763	5.84911e-07	0.90139	1.26777	0.475	0.507	1048	1299	http://www.genecards.org/cgi-bin/carddisp.pl?gene=Chic2
BMM_I	Map4k4	-0.254911	0.0222276	7.93899e-07	1.66924	2.1851	0.676	0.669	1048	1299	http://www.genecards.org/cgi-bin/carddisp.pl?gene=Map4k4
BMM_I	Lyl1	-0.283399	0.0242239	8.65203e-07	0.661376	1.02199	0.352	0.411	1048	1299	http://www.genecards.org/cgi-bin/carddisp.pl?gene=Lyl1
BMM_I	Tecr	-0.253433	0.0277351	9.90609e-07	0.985822	1.36718	0.498	0.52	1048	1299	http://www.genecards.org/cgi-bin/carddisp.pl?gene=Tecr
BMM_I	Ngp	-0.575379	0.111665	3.98831e-06	16.6641	25.3207	0.802	0.664	1048	1299	http://www.genecards.org/cgi-bin/carddisp.pl?gene=Ngp
BMM_I	Vcl	-0.261805	0.151925	5.42627e-06	0.465287	0.756846	0.281	0.336	1048	1299	http://www.genecards.org/cgi-bin/carddisp.pl?gene=Vcl
BMM_I	Hjurp	-0.337188	0.175122	6.25482e-06	0.253879	0.584015	0.154	0.215	1048	1299	http://www.genecards.org/cgi-bin/carddisp.pl?gene=Hjurp
BMM_I	Ldlrad3	-0.256749	0.22764	8.13058e-06	0.582496	0.89074	0.32	0.375	1048	1299	http://www.genecards.org/cgi-bin/carddisp.pl?gene=Ldlrad3
BMM_I	Rasgrp2	-0.260802	0.445425	1.59092e-05	0.977871	1.36978	0.471	0.495	1048	1299	http://www.genecards.org/cgi-bin/carddisp.pl?gene=Rasgrp2
BMM_I	Rnf167	-0.253481	0.751088	2.68265e-05	0.531537	0.825715	0.302	0.35	1048	1299	http://www.genecards.org/cgi-bin/carddisp.pl?gene=Rnf167
BMM_I	Rcsd1	-0.285596	1	3.70075e-05	1.01937	1.46144	0.505	0.512	1048	1299	http://www.genecards.org/cgi-bin/carddisp.pl?gene=Rcsd1
BMM_I	Fam101b	-0.367405	1	0.000230674	0.571594	1.0274	0.223	0.274	1048	1299	http://www.genecards.org/cgi-bin/carddisp.pl?gene=Fam101b
BMM_I	R3hdm4	-0.341125	1	0.000292624	0.939387	1.45671	0.448	0.469	1048	1299	http://www.genecards.org/cgi-bin/carddisp.pl?gene=R3hdm4
BMM_I	Vasp	-0.283138	1	0.00037474	0.806955	1.19877	0.379	0.409	1048	1299	http://www.genecards.org/cgi-bin/carddisp.pl?gene=Vasp
BMM_I	Gm26740	-0.30654	1	0.000406467	1.0794	1.57167	0.529	0.517	1048	1299	http://www.genecards.org/cgi-bin/carddisp.pl?gene=Gm26740
BMM_I	Slpi	-0.457391	1	0.000414644	5.1773	7.48178	0.783	0.77	1048	1299	http://www.genecards.org/cgi-bin/carddisp.pl?gene=Slpi
BMM_I	Clec2i	-0.274993	1	0.00116938	0.848482	1.23664	0.372	0.399	1048	1299	http://www.genecards.org/cgi-bin/carddisp.pl?gene=Clec2i
BMM_I	Lcn2	-0.392055	1	0.00343608	8.94847	12.055	0.651	0.521	1048	1299	http://www.genecards.org/cgi-bin/carddisp.pl?gene=Lcn2
BMM_I	Ly6g	-0.484846	1	0.00825216	0.305778	0.827353	0.111	0.141	1048	1299	http://www.genecards.org/cgi-bin/carddisp.pl?gene=Ly6g
BMM_I	Mmp9	-0.550106	1	0.01654	0.995324	1.92154	0.155	0.184	1048	1299	http://www.genecards.org/cgi-bin/carddisp.pl?gene=Mmp9
BMM_I	Ltf	-0.524734	1	0.0201735	4.65842	7.1406	0.353	0.276	1048	1299	http://www.genecards.org/cgi-bin/carddisp.pl?gene=Ltf
BMM_I	Actn1	-0.28466	1	0.0312808	0.221566	0.488017	0.105	0.129	1048	1299	http://www.genecards.org/cgi-bin/carddisp.pl?gene=Actn1
BMM_I	Anxa1	-0.259993	1	0.0563014	3.14267	3.96074	0.71	0.665	1048	1299	http://www.genecards.org/cgi-bin/carddisp.pl?gene=Anxa1
BMM_I	Camp	-0.787218	1	0.0628372	13.5944	24.1862	0.85	0.734	1048	1299	http://www.genecards.org/cgi-bin/carddisp.pl?gene=Camp
BMM_I	Cxcr2	-0.407974	1	0.0695512	0.605202	1.12982	0.133	0.156	1048	1299	http://www.genecards.org/cgi-bin/carddisp.pl?gene=Cxcr2
BMM_I	Retnlg	-1.41637	1	0.25464	12.206	34.2485	0.592	0.542	1048	1299	http://www.genecards.org/cgi-bin/carddisp.pl?gene=Retnlg
BMM_I	Apoe	-0.349143	1	0.401946	9.22129	12.0199	0.686	0.647	1048	1299	http://www.genecards.org/cgi-bin/carddisp.pl?gene=Apoe
BMM_I	Mxd1	-0.359822	1	0.599467	0.660521	1.13089	0.223	0.217	1048	1299	http://www.genecards.org/cgi-bin/carddisp.pl?gene=Mxd1

## Sheet: BMM_II
cluster	gene	avg_log2FC	p_val_adj	p_val	exp_CD11b_KO	exp_CD11b_WT	pct_CD11b_KO	pct_CD11b_WT	n_CD11b_KO	n_CD11b_WT	GeneCardLink						p_val_adj, two-tailed Wilcoxon Rank Sum test corrected for multiple testing using the Benjamini-Hochberg procedure
BMM_II	Lyn	1.18459	6.60898e-17	2.36052e-21	11.6133	4.54923	0.972	0.686	108	245	http://www.genecards.org/cgi-bin/carddisp.pl?gene=Lyn						p_val, two-tailed Wilcoxon Rank Sum test
BMM_II	Rsrp1	-1.32342	2.77924e-15	9.92658e-20	3.03941	9.10897	0.667	0.878	108	245	http://www.genecards.org/cgi-bin/carddisp.pl?gene=Rsrp1
BMM_II	Lyz2	-0.855258	3.191e-15	1.13972e-19	70.9688	129.197	0.981	1	108	245	http://www.genecards.org/cgi-bin/carddisp.pl?gene=Lyz2
BMM_II	Rps29	0.588975	6.61068e-14	2.36112e-18	56.3039	37.0965	1	1	108	245	http://www.genecards.org/cgi-bin/carddisp.pl?gene=Rps29
BMM_II	Cst3	-0.705242	8.64956e-13	3.08935e-17	52.3762	86.0256	1	1	108	245	http://www.genecards.org/cgi-bin/carddisp.pl?gene=Cst3
BMM_II	Rps28	0.671604	3.73144e-11	1.33275e-15	29.5864	18.2024	1	0.984	108	245	http://www.genecards.org/cgi-bin/carddisp.pl?gene=Rps28
BMM_II	Wfdc17	1.94667	3.65123e-08	1.3041e-12	6.02132	0.821436	0.481	0.139	108	245	http://www.genecards.org/cgi-bin/carddisp.pl?gene=Wfdc17
BMM_II	Ubb	-0.751942	3.52552e-07	1.2592e-11	7.43355	13.2026	0.843	0.951	108	245	http://www.genecards.org/cgi-bin/carddisp.pl?gene=Ubb
BMM_II	Fcer1g	-0.424418	4.0158e-07	1.43432e-11	40.0708	54.1182	1	0.996	108	245	http://www.genecards.org/cgi-bin/carddisp.pl?gene=Fcer1g
BMM_II	Rps27	0.478386	5.23227e-07	1.8688e-11	27.762	19.6448	0.972	0.992	108	245	http://www.genecards.org/cgi-bin/carddisp.pl?gene=Rps27
BMM_II	Gda	1.16311	7.07742e-07	2.52783e-11	7.09527	2.61494	0.778	0.453	108	245	http://www.genecards.org/cgi-bin/carddisp.pl?gene=Gda
BMM_II	Ms4a4a	0.730858	1.74779e-06	6.24254e-11	0.88662	0.136774	0.278	0.037	108	245	http://www.genecards.org/cgi-bin/carddisp.pl?gene=Ms4a4a
BMM_II	Rps27a	-0.433755	1.93037e-06	6.89468e-11	43.8159	59.5348	1	1	108	245	http://www.genecards.org/cgi-bin/carddisp.pl?gene=Rps27a
BMM_II	Samsn1	0.786193	3.68786e-06	1.31719e-10	10.3659	5.59078	0.926	0.739	108	245	http://www.genecards.org/cgi-bin/carddisp.pl?gene=Samsn1
BMM_II	Rpl41	0.428174	3.90315e-06	1.39408e-10	38.9401	28.6836	1	0.996	108	245	http://www.genecards.org/cgi-bin/carddisp.pl?gene=Rpl41
BMM_II	Ear2	-0.825341	1.35285e-05	4.83194e-10	6.20769	11.7717	0.796	0.922	108	245	http://www.genecards.org/cgi-bin/carddisp.pl?gene=Ear2
BMM_II	Rpl38	0.393032	1.54366e-05	5.51348e-10	33.5696	25.3257	1	0.996	108	245	http://www.genecards.org/cgi-bin/carddisp.pl?gene=Rpl38
BMM_II	H2-D1	-0.501089	1.76941e-05	6.31977e-10	20.9862	30.1167	1	0.988	108	245	http://www.genecards.org/cgi-bin/carddisp.pl?gene=H2-D1
BMM_II	Tppp3	0.8863	3.22207e-05	1.15082e-09	1.51965	0.36313	0.315	0.065	108	245	http://www.genecards.org/cgi-bin/carddisp.pl?gene=Tppp3
BMM_II	Rps24	-0.375661	5.02748e-05	1.79566e-09	42.8153	55.8475	1	1	108	245	http://www.genecards.org/cgi-bin/carddisp.pl?gene=Rps24
BMM_II	Plac8	1.33492	5.31659e-05	1.89892e-09	11.4647	3.9412	0.722	0.465	108	245	http://www.genecards.org/cgi-bin/carddisp.pl?gene=Plac8
BMM_II	Rpl9	-0.476499	5.75988e-05	2.05725e-09	16.9601	23.989	0.991	0.992	108	245	http://www.genecards.org/cgi-bin/carddisp.pl?gene=Rpl9
BMM_II	Rps3a1	-0.429132	9.7426e-05	3.47975e-09	25.7053	34.9566	1	0.996	108	245	http://www.genecards.org/cgi-bin/carddisp.pl?gene=Rps3a1
BMM_II	Tyrobp	-0.370267	0.000139011	4.96503e-09	33.2548	43.2775	1	1	108	245	http://www.genecards.org/cgi-bin/carddisp.pl?gene=Tyrobp
BMM_II	Cebpb	-0.749084	0.000207262	7.40273e-09	4.67921	8.54518	0.759	0.841	108	245	http://www.genecards.org/cgi-bin/carddisp.pl?gene=Cebpb
BMM_II	Ptger4	0.66629	0.000398281	1.42253e-08	0.77854	0.120703	0.231	0.037	108	245	http://www.genecards.org/cgi-bin/carddisp.pl?gene=Ptger4
BMM_II	Nmt1	0.760252	0.00076184	2.72105e-08	3.77438	1.81876	0.704	0.384	108	245	http://www.genecards.org/cgi-bin/carddisp.pl?gene=Nmt1
BMM_II	Serpinb2	0.705224	0.000771395	2.75518e-08	0.980747	0.214885	0.278	0.061	108	245	http://www.genecards.org/cgi-bin/carddisp.pl?gene=Serpinb2
BMM_II	Tgfbi	0.744091	0.000994504	3.55205e-08	1.70341	0.614052	0.417	0.139	108	245	http://www.genecards.org/cgi-bin/carddisp.pl?gene=Tgfbi
BMM_II	H2-Aa	2.46368	0.00101294	3.6179e-08	7.35047	0.513805	0.259	0.057	108	245	http://www.genecards.org/cgi-bin/carddisp.pl?gene=H2-Aa
BMM_II	Rps13	-0.424515	0.00103794	3.7072e-08	19.7903	26.9031	0.972	0.992	108	245	http://www.genecards.org/cgi-bin/carddisp.pl?gene=Rps13
BMM_II	Ctsc	0.758479	0.00213417	7.62258e-08	2.03966	0.796798	0.509	0.208	108	245	http://www.genecards.org/cgi-bin/carddisp.pl?gene=Ctsc
BMM_II	Mir142hg	0.536463	0.00974616	3.48102e-07	0.566656	0.0801454	0.176	0.024	108	245	http://www.genecards.org/cgi-bin/carddisp.pl?gene=Mir142hg
BMM_II	Fyn	0.717557	0.0104521	3.73315e-07	2.7096	1.2559	0.565	0.282	108	245	http://www.genecards.org/cgi-bin/carddisp.pl?gene=Fyn
BMM_II	Eno3	-0.823996	0.0134911	4.81859e-07	1.97983	4.27519	0.407	0.649	108	245	http://www.genecards.org/cgi-bin/carddisp.pl?gene=Eno3
BMM_II	Slfn2	0.654517	0.0163393	5.83589e-07	7.09898	4.14519	0.861	0.653	108	245	http://www.genecards.org/cgi-bin/carddisp.pl?gene=Slfn2
BMM_II	Ddx5	0.515437	0.0187416	6.6939e-07	10.3215	6.92034	0.944	0.812	108	245	http://www.genecards.org/cgi-bin/carddisp.pl?gene=Ddx5
BMM_II	Apoe	-0.591435	0.0204464	7.30282e-07	40.5986	61.6785	0.944	0.976	108	245	http://www.genecards.org/cgi-bin/carddisp.pl?gene=Apoe
BMM_II	Tagln2	0.772807	0.0236083	8.43213e-07	1.58117	0.510701	0.361	0.127	108	245	http://www.genecards.org/cgi-bin/carddisp.pl?gene=Tagln2
BMM_II	Rpl13	-0.339433	0.0246279	8.7963e-07	24.5795	31.3647	1	1	108	245	http://www.genecards.org/cgi-bin/carddisp.pl?gene=Rpl13
BMM_II	B630005N14Rik	0.620554	0.025211	9.00457e-07	1.44515	0.590377	0.38	0.135	108	245	http://www.genecards.org/cgi-bin/carddisp.pl?gene=B630005N14Rik
BMM_II	Wfdc21	0.570808	0.0259967	9.28521e-07	2.88057	1.61255	0.435	0.171	108	245	http://www.genecards.org/cgi-bin/carddisp.pl?gene=Wfdc21
BMM_II	mt-Co3	0.481744	0.0274668	9.81027e-07	24.7138	17.4139	1	0.951	108	245	http://www.genecards.org/cgi-bin/carddisp.pl?gene=mt-Co3
BMM_II	Klf4	0.73149	0.0351217	1.25443e-06	6.70654	3.64151	0.815	0.604	108	245	http://www.genecards.org/cgi-bin/carddisp.pl?gene=Klf4
BMM_II	Rpl30	-0.306787	0.0367966	1.31426e-06	27.2034	33.8862	0.991	0.996	108	245	http://www.genecards.org/cgi-bin/carddisp.pl?gene=Rpl30
BMM_II	Rps11	-0.368632	0.0402989	1.43935e-06	34.7205	45.1197	0.991	0.996	108	245	http://www.genecards.org/cgi-bin/carddisp.pl?gene=Rps11
BMM_II	Ptpn12	0.650689	0.0435316	1.55481e-06	2.42445	1.18129	0.528	0.257	108	245	http://www.genecards.org/cgi-bin/carddisp.pl?gene=Ptpn12
BMM_II	Pglyrp1	-0.630242	0.0436055	1.55745e-06	13.2095	20.9939	0.852	0.935	108	245	http://www.genecards.org/cgi-bin/carddisp.pl?gene=Pglyrp1
BMM_II	Rpl39	0.386535	0.0526819	1.88163e-06	24.0422	18.1564	1	0.967	108	245	http://www.genecards.org/cgi-bin/carddisp.pl?gene=Rpl39
BMM_II	Rps15	-0.377698	0.0532825	1.90308e-06	12.9113	17.0746	0.991	0.988	108	245	http://www.genecards.org/cgi-bin/carddisp.pl?gene=Rps15
BMM_II	Tgm2	0.839945	0.0556525	1.98773e-06	1.37558	0.327151	0.269	0.082	108	245	http://www.genecards.org/cgi-bin/carddisp.pl?gene=Tgm2
BMM_II	Rps14	-0.327165	0.066442	2.3731e-06	24.4941	30.9835	1	1	108	245	http://www.genecards.org/cgi-bin/carddisp.pl?gene=Rps14
BMM_II	H3f3a	-0.443765	0.0773785	2.76371e-06	16.5895	22.9243	0.981	0.976	108	245	http://www.genecards.org/cgi-bin/carddisp.pl?gene=H3f3a
BMM_II	Ptprc	0.469943	0.0788803	2.81735e-06	21.2179	15.0412	1	0.959	108	245	http://www.genecards.org/cgi-bin/carddisp.pl?gene=Ptprc
BMM_II	H2-Ab1	1.7423	0.0848014	3.02884e-06	4.79652	0.732541	0.259	0.078	108	245	http://www.genecards.org/cgi-bin/carddisp.pl?gene=H2-Ab1
BMM_II	Scfd1	0.472302	0.0902386	3.22304e-06	0.588376	0.144923	0.204	0.045	108	245	http://www.genecards.org/cgi-bin/carddisp.pl?gene=Scfd1
BMM_II	mt-Co2	0.47609	0.0983132	3.51144e-06	23.5653	16.6605	1	0.98	108	245	http://www.genecards.org/cgi-bin/carddisp.pl?gene=mt-Co2
BMM_II	Pbx1	0.611	0.110737	3.95517e-06	1.51864	0.649063	0.407	0.163	108	245	http://www.genecards.org/cgi-bin/carddisp.pl?gene=Pbx1
BMM_II	Ms4a4c	0.55979	0.115913	4.14005e-06	1.13054	0.445359	0.296	0.094	108	245	http://www.genecards.org/cgi-bin/carddisp.pl?gene=Ms4a4c
BMM_II	Ccr2	0.983221	0.149923	5.35479e-06	4.8177	1.94288	0.519	0.286	108	245	http://www.genecards.org/cgi-bin/carddisp.pl?gene=Ccr2
BMM_II	Rpl19	-0.319801	0.150535	5.37664e-06	24.9453	31.3838	0.981	0.996	108	245	http://www.genecards.org/cgi-bin/carddisp.pl?gene=Rpl19
BMM_II	Fam46a	-0.788348	0.150755	5.38448e-06	3.55347	6.86428	0.667	0.771	108	245	http://www.genecards.org/cgi-bin/carddisp.pl?gene=Fam46a
BMM_II	mt-Co1	0.400851	0.186983	6.67846e-06	36.9109	27.7142	1	0.992	108	245	http://www.genecards.org/cgi-bin/carddisp.pl?gene=mt-Co1
BMM_II	Slfn1	0.63384	0.198691	7.0966e-06	1.03949	0.314366	0.269	0.086	108	245	http://www.genecards.org/cgi-bin/carddisp.pl?gene=Slfn1
BMM_II	Ctsb	0.511798	0.199533	7.12669e-06	15.3845	10.4912	0.981	0.902	108	245	http://www.genecards.org/cgi-bin/carddisp.pl?gene=Ctsb
BMM_II	Atp5k	0.57594	0.259791	9.27891e-06	2.75245	1.51733	0.648	0.367	108	245	http://www.genecards.org/cgi-bin/carddisp.pl?gene=Atp5k
BMM_II	AI607873	0.627219	0.287729	1.02768e-05	2.56672	1.30918	0.556	0.278	108	245	http://www.genecards.org/cgi-bin/carddisp.pl?gene=AI607873
BMM_II	Hist1h4d	0.624951	0.316417	1.13014e-05	2.26991	1.12035	0.519	0.253	108	245	http://www.genecards.org/cgi-bin/carddisp.pl?gene=Hist1h4d
BMM_II	Nrros	0.561506	0.325375	1.16214e-05	1.52024	0.707702	0.426	0.18	108	245	http://www.genecards.org/cgi-bin/carddisp.pl?gene=Nrros
BMM_II	Zbp1	0.528554	0.344727	1.23126e-05	1.51298	0.74212	0.426	0.188	108	245	http://www.genecards.org/cgi-bin/carddisp.pl?gene=Zbp1
BMM_II	Rps25	-0.405774	0.363084	1.29682e-05	12.1282	16.3922	0.963	0.959	108	245	http://www.genecards.org/cgi-bin/carddisp.pl?gene=Rps25
BMM_II	Nsf	0.566249	0.37604	1.3431e-05	1.31888	0.566104	0.38	0.155	108	245	http://www.genecards.org/cgi-bin/carddisp.pl?gene=Nsf
BMM_II	Rps23	-0.304928	0.395615	1.41301e-05	21.1946	26.4183	0.991	1	108	245	http://www.genecards.org/cgi-bin/carddisp.pl?gene=Rps23
BMM_II	Ctss	0.375955	0.466187	1.66507e-05	27.3839	20.8725	0.981	0.976	108	245	http://www.genecards.org/cgi-bin/carddisp.pl?gene=Ctss
BMM_II	Rnd3	0.351969	0.497887	1.77829e-05	0.317955	0.032636	0.102	0.008	108	245	http://www.genecards.org/cgi-bin/carddisp.pl?gene=Rnd3
BMM_II	Lgals8	0.485879	0.502172	1.7936e-05	0.885305	0.346224	0.269	0.086	108	245	http://www.genecards.org/cgi-bin/carddisp.pl?gene=Lgals8
BMM_II	Rps12	-0.297215	0.518948	1.85352e-05	22.4795	27.8509	0.991	0.992	108	245	http://www.genecards.org/cgi-bin/carddisp.pl?gene=Rps12
BMM_II	Susd6	0.482621	0.524128	1.87202e-05	1.36883	0.695318	0.417	0.184	108	245	http://www.genecards.org/cgi-bin/carddisp.pl?gene=Susd6
BMM_II	Ms4a6b	0.575187	0.563282	2.01186e-05	2.59352	1.41197	0.556	0.302	108	245	http://www.genecards.org/cgi-bin/carddisp.pl?gene=Ms4a6b
BMM_II	Rpl37	0.25075	0.64513	2.3042e-05	34.0634	28.4693	0.991	1	108	245	http://www.genecards.org/cgi-bin/carddisp.pl?gene=Rpl37
BMM_II	Slfn5	0.587728	0.705439	2.5196e-05	0.887752	0.256091	0.222	0.065	108	245	http://www.genecards.org/cgi-bin/carddisp.pl?gene=Slfn5
BMM_II	Nipa2	0.511898	0.743163	2.65434e-05	1.15044	0.508105	0.324	0.127	108	245	http://www.genecards.org/cgi-bin/carddisp.pl?gene=Nipa2
BMM_II	Clec2d	0.612965	0.77106	2.75398e-05	3.57021	1.98824	0.667	0.416	108	245	http://www.genecards.org/cgi-bin/carddisp.pl?gene=Clec2d
BMM_II	Actg1	0.460224	0.791908	2.82844e-05	14.9966	10.6275	0.944	0.845	108	245	http://www.genecards.org/cgi-bin/carddisp.pl?gene=Actg1
BMM_II	Arhgdib	-0.394405	0.803183	2.86872e-05	8.7592	11.8275	0.954	0.947	108	245	http://www.genecards.org/cgi-bin/carddisp.pl?gene=Arhgdib
BMM_II	Mrpl52	0.524453	0.80838	2.88728e-05	2.73081	1.59374	0.63	0.343	108	245	http://www.genecards.org/cgi-bin/carddisp.pl?gene=Mrpl52
BMM_II	Cbfa2t3	0.664938	0.844007	3.01452e-05	3.61332	1.90969	0.593	0.347	108	245	http://www.genecards.org/cgi-bin/carddisp.pl?gene=Cbfa2t3
BMM_II	Rnf213	0.494247	0.854829	3.05318e-05	1.44904	0.73865	0.398	0.176	108	245	http://www.genecards.org/cgi-bin/carddisp.pl?gene=Rnf213
BMM_II	Tuba1b	0.485376	0.867991	3.10019e-05	1.15471	0.539132	0.324	0.122	108	245	http://www.genecards.org/cgi-bin/carddisp.pl?gene=Tuba1b
BMM_II	Cd180	0.497386	0.878328	3.13711e-05	2.54964	1.51452	0.62	0.351	108	245	http://www.genecards.org/cgi-bin/carddisp.pl?gene=Cd180
BMM_II	Commd1	0.476429	0.887048	3.16825e-05	0.830685	0.315813	0.241	0.073	108	245	http://www.genecards.org/cgi-bin/carddisp.pl?gene=Commd1
BMM_II	Erdr1	0.390407	0.897059	3.20401e-05	0.397773	0.0663809	0.12	0.016	108	245	http://www.genecards.org/cgi-bin/carddisp.pl?gene=Erdr1
BMM_II	Nfil3	0.389173	0.930861	3.32474e-05	0.536234	0.173018	0.176	0.041	108	245	http://www.genecards.org/cgi-bin/carddisp.pl?gene=Nfil3
BMM_II	Ptma	-0.37956	0.942526	3.3664e-05	19.6346	25.8444	0.991	0.996	108	245	http://www.genecards.org/cgi-bin/carddisp.pl?gene=Ptma
BMM_II	Shtn1	0.583115	0.956629	3.41678e-05	0.997603	0.333442	0.231	0.069	108	245	http://www.genecards.org/cgi-bin/carddisp.pl?gene=Shtn1
BMM_II	mt-Nd3	0.606963	0.974482	3.48054e-05	2.5358	1.32153	0.546	0.298	108	245	http://www.genecards.org/cgi-bin/carddisp.pl?gene=mt-Nd3
BMM_II	Dctn5	0.38605	0.99397	3.55015e-05	0.480867	0.133192	0.167	0.037	108	245	http://www.genecards.org/cgi-bin/carddisp.pl?gene=Dctn5
BMM_II	Arhgdia	0.50467	1	3.59863e-05	3.29692	2.02856	0.75	0.453	108	245	http://www.genecards.org/cgi-bin/carddisp.pl?gene=Arhgdia
BMM_II	Ptrh2	0.332077	1	3.78939e-05	0.371937	0.089856	0.13	0.02	108	245	http://www.genecards.org/cgi-bin/carddisp.pl?gene=Ptrh2
BMM_II	Camk2d	0.648052	1	3.96748e-05	2.21644	1.05254	0.5	0.249	108	245	http://www.genecards.org/cgi-bin/carddisp.pl?gene=Camk2d
BMM_II	Rpl8	-0.317513	1	4.12833e-05	18.5192	23.3245	1	0.996	108	245	http://www.genecards.org/cgi-bin/carddisp.pl?gene=Rpl8
BMM_II	Snrnp27	0.41789	1	4.20665e-05	1.35454	0.762417	0.407	0.171	108	245	http://www.genecards.org/cgi-bin/carddisp.pl?gene=Snrnp27
BMM_II	mt-Nd4	0.455881	1	4.25659e-05	14.4361	10.254	0.981	0.935	108	245	http://www.genecards.org/cgi-bin/carddisp.pl?gene=mt-Nd4
BMM_II	Lpar6	0.513641	1	4.43343e-05	1.16078	0.513522	0.352	0.151	108	245	http://www.genecards.org/cgi-bin/carddisp.pl?gene=Lpar6
BMM_II	Rps4x	-0.329848	1	4.68622e-05	20.1124	25.5357	1	0.988	108	245	http://www.genecards.org/cgi-bin/carddisp.pl?gene=Rps4x
BMM_II	Rps10	-0.309943	1	5.05202e-05	23.7991	29.7424	0.972	0.996	108	245	http://www.genecards.org/cgi-bin/carddisp.pl?gene=Rps10
BMM_II	Herc2	0.511872	1	5.45221e-05	1.36345	0.657517	0.398	0.184	108	245	http://www.genecards.org/cgi-bin/carddisp.pl?gene=Herc2
BMM_II	Rps3	-0.366685	1	6.18342e-05	14.1006	18.4705	0.954	0.984	108	245	http://www.genecards.org/cgi-bin/carddisp.pl?gene=Rps3
BMM_II	Dync1i2	0.513909	1	6.40776e-05	2.57902	1.50647	0.583	0.339	108	245	http://www.genecards.org/cgi-bin/carddisp.pl?gene=Dync1i2
BMM_II	Metap2	0.493882	1	6.7129e-05	2.46648	1.46159	0.593	0.331	108	245	http://www.genecards.org/cgi-bin/carddisp.pl?gene=Metap2
BMM_II	Plekho2	0.53438	1	7.38914e-05	2.54114	1.445	0.565	0.343	108	245	http://www.genecards.org/cgi-bin/carddisp.pl?gene=Plekho2
BMM_II	Plekhm2	0.401221	1	8.26148e-05	0.416451	0.0725613	0.13	0.024	108	245	http://www.genecards.org/cgi-bin/carddisp.pl?gene=Plekhm2
BMM_II	mt-Nd5	0.455784	1	8.412e-05	4.71601	3.16762	0.769	0.535	108	245	http://www.genecards.org/cgi-bin/carddisp.pl?gene=mt-Nd5
BMM_II	Tmcc1	-0.439388	1	8.60888e-05	5.91521	8.37723	0.741	0.882	108	245	http://www.genecards.org/cgi-bin/carddisp.pl?gene=Tmcc1
BMM_II	Uhrf2	0.424298	1	8.67155e-05	0.98342	0.478047	0.315	0.122	108	245	http://www.genecards.org/cgi-bin/carddisp.pl?gene=Uhrf2
BMM_II	Rps15a	-0.28504	1	8.70285e-05	21.8118	26.7949	1	0.988	108	245	http://www.genecards.org/cgi-bin/carddisp.pl?gene=Rps15a
BMM_II	Rps7	-0.336834	1	8.9295e-05	15.9857	20.4526	0.954	0.984	108	245	http://www.genecards.org/cgi-bin/carddisp.pl?gene=Rps7
BMM_II	Lilra6	0.295692	1	9.2214e-05	0.38645	0.129515	0.139	0.029	108	245	http://www.genecards.org/cgi-bin/carddisp.pl?gene=Lilra6
BMM_II	Clec4e	0.518213	1	9.31893e-05	1.25211	0.572505	0.343	0.151	108	245	http://www.genecards.org/cgi-bin/carddisp.pl?gene=Clec4e
BMM_II	Rpl11	-0.357113	1	9.4691e-05	16.2628	21.1113	0.963	0.992	108	245	http://www.genecards.org/cgi-bin/carddisp.pl?gene=Rpl11
BMM_II	Sumf1	0.401528	1	9.53574e-05	0.452957	0.0999697	0.139	0.029	108	245	http://www.genecards.org/cgi-bin/carddisp.pl?gene=Sumf1
BMM_II	Vasp	0.410281	1	0.000100168	1.25837	0.699374	0.389	0.176	108	245	http://www.genecards.org/cgi-bin/carddisp.pl?gene=Vasp
BMM_II	Adrb1	0.699003	1	0.000101679	1.3696	0.45967	0.296	0.127	108	245	http://www.genecards.org/cgi-bin/carddisp.pl?gene=Adrb1
BMM_II	Ms4a6d	0.309939	1	0.000105596	0.35065	0.0895367	0.13	0.024	108	245	http://www.genecards.org/cgi-bin/carddisp.pl?gene=Ms4a6d
BMM_II	Mafb	0.500159	1	0.000106421	1.38787	0.688296	0.315	0.127	108	245	http://www.genecards.org/cgi-bin/carddisp.pl?gene=Mafb
BMM_II	Klf3	-0.650448	1	0.000109915	2.21294	4.04321	0.509	0.629	108	245	http://www.genecards.org/cgi-bin/carddisp.pl?gene=Klf3
BMM_II	Prdx5	-0.518737	1	0.000111892	6.03275	9.07582	0.769	0.837	108	245	http://www.genecards.org/cgi-bin/carddisp.pl?gene=Prdx5
BMM_II	Cdc42se1	0.467685	1	0.000114612	2.7421	1.70601	0.63	0.367	108	245	http://www.genecards.org/cgi-bin/carddisp.pl?gene=Cdc42se1
BMM_II	Dstn	0.537132	1	0.000120582	2.31833	1.28679	0.519	0.286	108	245	http://www.genecards.org/cgi-bin/carddisp.pl?gene=Dstn
BMM_II	Flii	0.440972	1	0.00012344	1.26353	0.667404	0.398	0.188	108	245	http://www.genecards.org/cgi-bin/carddisp.pl?gene=Flii
BMM_II	Ccz1	0.400845	1	0.000123478	0.990795	0.507857	0.333	0.139	108	245	http://www.genecards.org/cgi-bin/carddisp.pl?gene=Ccz1
BMM_II	Ltbr	0.326259	1	0.000126736	0.667866	0.330293	0.25	0.086	108	245	http://www.genecards.org/cgi-bin/carddisp.pl?gene=Ltbr
BMM_II	Sdcbp	0.380486	1	0.000127312	1.77803	1.13402	0.519	0.269	108	245	http://www.genecards.org/cgi-bin/carddisp.pl?gene=Sdcbp
BMM_II	Fxr1	0.477905	1	0.000136395	2.05439	1.19311	0.509	0.269	108	245	http://www.genecards.org/cgi-bin/carddisp.pl?gene=Fxr1
BMM_II	Elovl5	0.447172	1	0.000137937	1.03344	0.491485	0.315	0.131	108	245	http://www.genecards.org/cgi-bin/carddisp.pl?gene=Elovl5
BMM_II	Ftl1	-0.341222	1	0.000143245	34.4219	43.8734	0.991	0.996	108	245	http://www.genecards.org/cgi-bin/carddisp.pl?gene=Ftl1
BMM_II	Gpx4	-0.579645	1	0.0001502	1.95493	3.41608	0.435	0.576	108	245	http://www.genecards.org/cgi-bin/carddisp.pl?gene=Gpx4
BMM_II	Mga	0.460378	1	0.000151091	1.25937	0.6421	0.333	0.151	108	245	http://www.genecards.org/cgi-bin/carddisp.pl?gene=Mga
BMM_II	Cyba	-0.352948	1	0.000151294	17.0875	22.1008	0.981	0.976	108	245	http://www.genecards.org/cgi-bin/carddisp.pl?gene=Cyba
BMM_II	Faim	0.391534	1	0.000152049	0.85822	0.416556	0.269	0.102	108	245	http://www.genecards.org/cgi-bin/carddisp.pl?gene=Faim
BMM_II	H2-K1	-0.339109	1	0.000157618	15.0451	19.2967	0.981	0.976	108	245	http://www.genecards.org/cgi-bin/carddisp.pl?gene=H2-K1
BMM_II	Arhgef3	0.45253	1	0.000161129	1.82629	1.06534	0.491	0.261	108	245	http://www.genecards.org/cgi-bin/carddisp.pl?gene=Arhgef3
BMM_II	Sec61g	0.49031	1	0.000161981	5.13703	3.36878	0.759	0.608	108	245	http://www.genecards.org/cgi-bin/carddisp.pl?gene=Sec61g
BMM_II	Rpl18a	-0.281279	1	0.000165699	25.0118	30.6114	0.991	0.992	108	245	http://www.genecards.org/cgi-bin/carddisp.pl?gene=Rpl18a
BMM_II	Vimp	0.542538	1	0.000173183	2.42008	1.3481	0.556	0.314	108	245	http://www.genecards.org/cgi-bin/carddisp.pl?gene=Vimp
BMM_II	Rpsa	-0.294676	1	0.000179339	22.078	27.3077	0.972	0.996	108	245	http://www.genecards.org/cgi-bin/carddisp.pl?gene=Rpsa
BMM_II	Ap2a2	0.467486	1	0.000180762	1.54615	0.841438	0.417	0.208	108	245	http://www.genecards.org/cgi-bin/carddisp.pl?gene=Ap2a2
BMM_II	Rgs2	0.516512	1	0.000181108	9.04399	6.02135	0.907	0.771	108	245	http://www.genecards.org/cgi-bin/carddisp.pl?gene=Rgs2
BMM_II	Tmem176b	0.804934	1	0.000182215	1.39742	0.372257	0.185	0.057	108	245	http://www.genecards.org/cgi-bin/carddisp.pl?gene=Tmem176b
BMM_II	Exosc10	0.343062	1	0.000183182	0.674696	0.320274	0.222	0.073	108	245	http://www.genecards.org/cgi-bin/carddisp.pl?gene=Exosc10
BMM_II	Por	0.453298	1	0.000192829	0.824789	0.332774	0.241	0.09	108	245	http://www.genecards.org/cgi-bin/carddisp.pl?gene=Por
BMM_II	Tmem176a	0.683109	1	0.000197146	0.899199	0.182862	0.139	0.033	108	245	http://www.genecards.org/cgi-bin/carddisp.pl?gene=Tmem176a
BMM_II	Myd88	0.404068	1	0.000201773	0.66457	0.257955	0.222	0.078	108	245	http://www.genecards.org/cgi-bin/carddisp.pl?gene=Myd88
BMM_II	Pdpk1	0.37916	1	0.00020823	0.681967	0.29324	0.222	0.078	108	245	http://www.genecards.org/cgi-bin/carddisp.pl?gene=Pdpk1
BMM_II	St13	0.611886	1	0.000213906	1.95867	0.935976	0.444	0.233	108	245	http://www.genecards.org/cgi-bin/carddisp.pl?gene=St13
BMM_II	Rtp4	0.410496	1	0.000218861	0.467545	0.104129	0.139	0.033	108	245	http://www.genecards.org/cgi-bin/carddisp.pl?gene=Rtp4
BMM_II	Lst1	-0.426808	1	0.000219397	13.2314	18.1307	0.991	0.967	108	245	http://www.genecards.org/cgi-bin/carddisp.pl?gene=Lst1
BMM_II	Ppp1r21	0.279388	1	0.000220093	0.60954	0.326165	0.213	0.069	108	245	http://www.genecards.org/cgi-bin/carddisp.pl?gene=Ppp1r21
BMM_II	Cd300e	0.606134	1	0.000223923	2.46557	1.27672	0.472	0.282	108	245	http://www.genecards.org/cgi-bin/carddisp.pl?gene=Cd300e
BMM_II	Lgmn	0.684822	1	0.000226309	1.6465	0.64634	0.343	0.163	108	245	http://www.genecards.org/cgi-bin/carddisp.pl?gene=Lgmn
BMM_II	Syk	0.507534	1	0.000227466	2.27519	1.30384	0.565	0.322	108	245	http://www.genecards.org/cgi-bin/carddisp.pl?gene=Syk
BMM_II	mt-Atp6	0.392221	1	0.000234427	22.543	16.9387	0.972	0.951	108	245	http://www.genecards.org/cgi-bin/carddisp.pl?gene=mt-Atp6
BMM_II	Oxa1l	0.372111	1	0.0002438	0.52061	0.174901	0.167	0.045	108	245	http://www.genecards.org/cgi-bin/carddisp.pl?gene=Oxa1l
BMM_II	Eif4e2	0.410611	1	0.00024957	1.12601	0.599405	0.37	0.171	108	245	http://www.genecards.org/cgi-bin/carddisp.pl?gene=Eif4e2
BMM_II	Bcl6	0.498012	1	0.000254902	2.33785	1.36347	0.519	0.298	108	245	http://www.genecards.org/cgi-bin/carddisp.pl?gene=Bcl6
BMM_II	Ptpn1	0.461038	1	0.000259996	4.98945	3.35112	0.778	0.584	108	245	http://www.genecards.org/cgi-bin/carddisp.pl?gene=Ptpn1
BMM_II	Themis2	0.515597	1	0.000261455	1.81768	0.970975	0.444	0.229	108	245	http://www.genecards.org/cgi-bin/carddisp.pl?gene=Themis2
BMM_II	1110004F10Rik	0.395325	1	0.000262091	1.90425	1.20816	0.509	0.265	108	245	http://www.genecards.org/cgi-bin/carddisp.pl?gene=1110004F10Rik
BMM_II	Dtx3l	0.45397	1	0.000262799	1.4396	0.780983	0.38	0.18	108	245	http://www.genecards.org/cgi-bin/carddisp.pl?gene=Dtx3l
BMM_II	Insr	0.320176	1	0.000267411	0.562621	0.251615	0.204	0.065	108	245	http://www.genecards.org/cgi-bin/carddisp.pl?gene=Insr
BMM_II	Daam1	0.303245	1	0.000275805	0.302927	0.0559285	0.102	0.016	108	245	http://www.genecards.org/cgi-bin/carddisp.pl?gene=Daam1
BMM_II	Thoc7	0.404216	1	0.000284049	0.945647	0.470221	0.296	0.122	108	245	http://www.genecards.org/cgi-bin/carddisp.pl?gene=Thoc7
BMM_II	Nars	0.497785	1	0.000289114	1.83038	1.00446	0.472	0.253	108	245	http://www.genecards.org/cgi-bin/carddisp.pl?gene=Nars
BMM_II	Imp3	0.373357	1	0.000298278	0.983814	0.531473	0.333	0.147	108	245	http://www.genecards.org/cgi-bin/carddisp.pl?gene=Imp3
BMM_II	Strada	0.2715	1	0.000303822	0.316621	0.0907645	0.12	0.024	108	245	http://www.genecards.org/cgi-bin/carddisp.pl?gene=Strada
BMM_II	Cmip	0.536427	1	0.000310543	3.62378	2.18799	0.667	0.453	108	245	http://www.genecards.org/cgi-bin/carddisp.pl?gene=Cmip
BMM_II	Psd4	0.310487	1	0.000320382	0.430098	0.153187	0.167	0.049	108	245	http://www.genecards.org/cgi-bin/carddisp.pl?gene=Psd4
BMM_II	Rnft1	0.343153	1	0.000322482	0.531971	0.207678	0.185	0.057	108	245	http://www.genecards.org/cgi-bin/carddisp.pl?gene=Rnft1
BMM_II	mt-Atp8	0.434793	1	0.000324069	1.10941	0.560541	0.324	0.143	108	245	http://www.genecards.org/cgi-bin/carddisp.pl?gene=mt-Atp8
BMM_II	Btg2	-0.620416	1	0.000327797	2.54594	4.45125	0.574	0.669	108	245	http://www.genecards.org/cgi-bin/carddisp.pl?gene=Btg2
BMM_II	Oaz1	-0.319801	1	0.000339225	7.02592	9.01762	0.898	0.927	108	245	http://www.genecards.org/cgi-bin/carddisp.pl?gene=Oaz1
BMM_II	Eif2s2	0.422932	1	0.000340421	3.44052	2.31222	0.685	0.429	108	245	http://www.genecards.org/cgi-bin/carddisp.pl?gene=Eif2s2
BMM_II	Ywhae	0.418571	1	0.000354375	2.57485	1.67458	0.63	0.371	108	245	http://www.genecards.org/cgi-bin/carddisp.pl?gene=Ywhae
BMM_II	Vwa5a	0.330876	1	0.000383144	0.471453	0.169884	0.167	0.049	108	245	http://www.genecards.org/cgi-bin/carddisp.pl?gene=Vwa5a
BMM_II	Emg1	0.346632	1	0.000390296	0.920127	0.510022	0.296	0.127	108	245	http://www.genecards.org/cgi-bin/carddisp.pl?gene=Emg1
BMM_II	Brd9	0.426573	1	0.000392887	0.784772	0.327919	0.241	0.094	108	245	http://www.genecards.org/cgi-bin/carddisp.pl?gene=Brd9
BMM_II	Ndufa8	0.448596	1	0.000395495	1.36614	0.733805	0.407	0.208	108	245	http://www.genecards.org/cgi-bin/carddisp.pl?gene=Ndufa8
BMM_II	Ctso	0.349327	1	0.000400438	0.490344	0.169846	0.157	0.045	108	245	http://www.genecards.org/cgi-bin/carddisp.pl?gene=Ctso
BMM_II	Ampd3	0.408484	1	0.000412747	0.694416	0.276598	0.213	0.078	108	245	http://www.genecards.org/cgi-bin/carddisp.pl?gene=Ampd3
BMM_II	Sh3bgrl3	-0.397341	1	0.000413726	9.58355	12.9394	0.954	0.939	108	245	http://www.genecards.org/cgi-bin/carddisp.pl?gene=Sh3bgrl3
BMM_II	Arf2	0.424147	1	0.000415042	0.613428	0.202454	0.185	0.061	108	245	http://www.genecards.org/cgi-bin/carddisp.pl?gene=Arf2
BMM_II	Actn4	0.432331	1	0.000430031	1.0301	0.504435	0.315	0.143	108	245	http://www.genecards.org/cgi-bin/carddisp.pl?gene=Actn4
BMM_II	Amn1	0.323723	1	0.00045614	0.789271	0.429637	0.241	0.094	108	245	http://www.genecards.org/cgi-bin/carddisp.pl?gene=Amn1
BMM_II	Nrbp1	0.263083	1	0.000479433	1.21266	0.843817	0.435	0.204	108	245	http://www.genecards.org/cgi-bin/carddisp.pl?gene=Nrbp1
BMM_II	Sft2d2	0.301781	1	0.000484702	0.438839	0.167259	0.157	0.045	108	245	http://www.genecards.org/cgi-bin/carddisp.pl?gene=Sft2d2
BMM_II	Pik3cd	0.357897	1	0.000485018	1.479	0.93437	0.407	0.2	108	245	http://www.genecards.org/cgi-bin/carddisp.pl?gene=Pik3cd
BMM_II	Arpc5	-0.392407	1	0.000487935	5.74121	7.84839	0.833	0.853	108	245	http://www.genecards.org/cgi-bin/carddisp.pl?gene=Arpc5
BMM_II	Clk3	0.329092	1	0.000489059	0.485219	0.18229	0.185	0.061	108	245	http://www.genecards.org/cgi-bin/carddisp.pl?gene=Clk3
BMM_II	Timm10	0.275832	1	0.000549772	0.423762	0.17599	0.157	0.045	108	245	http://www.genecards.org/cgi-bin/carddisp.pl?gene=Timm10
BMM_II	Ifih1	0.395986	1	0.000551292	0.71527	0.303553	0.222	0.086	108	245	http://www.genecards.org/cgi-bin/carddisp.pl?gene=Ifih1
BMM_II	Atad2	0.408022	1	0.000557624	0.656177	0.248188	0.176	0.057	108	245	http://www.genecards.org/cgi-bin/carddisp.pl?gene=Atad2
BMM_II	AI987944	0.25039	1	0.000563662	0.315514	0.105912	0.139	0.037	108	245	http://www.genecards.org/cgi-bin/carddisp.pl?gene=AI987944
BMM_II	Cetn2	0.401791	1	0.000576106	0.856061	0.404887	0.25	0.102	108	245	http://www.genecards.org/cgi-bin/carddisp.pl?gene=Cetn2
BMM_II	Nol12	0.302252	1	0.00058071	0.549354	0.256504	0.194	0.065	108	245	http://www.genecards.org/cgi-bin/carddisp.pl?gene=Nol12
BMM_II	Tsc22d3	-0.756328	1	0.00058224	0.602334	1.70664	0.204	0.351	108	245	http://www.genecards.org/cgi-bin/carddisp.pl?gene=Tsc22d3
BMM_II	Smim7	0.361878	1	0.000584192	0.612018	0.254394	0.213	0.082	108	245	http://www.genecards.org/cgi-bin/carddisp.pl?gene=Smim7
BMM_II	Akirin1	0.306323	1	0.000588156	0.933985	0.564015	0.324	0.147	108	245	http://www.genecards.org/cgi-bin/carddisp.pl?gene=Akirin1
BMM_II	Ms4a6c	0.48578	1	0.000588759	10.6376	7.31053	0.917	0.824	108	245	http://www.genecards.org/cgi-bin/carddisp.pl?gene=Ms4a6c
BMM_II	Tmod3	0.461101	1	0.000601169	1.45223	0.781374	0.38	0.192	108	245	http://www.genecards.org/cgi-bin/carddisp.pl?gene=Tmod3
BMM_II	Gk	0.454513	1	0.000603644	0.791576	0.307414	0.231	0.094	108	245	http://www.genecards.org/cgi-bin/carddisp.pl?gene=Gk
BMM_II	Nod1	0.447935	1	0.000616494	0.939697	0.421975	0.259	0.11	108	245	http://www.genecards.org/cgi-bin/carddisp.pl?gene=Nod1
BMM_II	Lcp1	0.332786	1	0.000623511	13.8671	10.8045	0.991	0.898	108	245	http://www.genecards.org/cgi-bin/carddisp.pl?gene=Lcp1
BMM_II	Cdc34	0.365711	1	0.00065177	0.972392	0.530746	0.306	0.135	108	245	http://www.genecards.org/cgi-bin/carddisp.pl?gene=Cdc34
BMM_II	Xaf1	0.292922	1	0.000652379	0.483953	0.211272	0.176	0.057	108	245	http://www.genecards.org/cgi-bin/carddisp.pl?gene=Xaf1
BMM_II	Vti1b	0.302763	1	0.000655958	0.65318	0.340231	0.241	0.094	108	245	http://www.genecards.org/cgi-bin/carddisp.pl?gene=Vti1b
BMM_II	Usp12	0.373181	1	0.000663748	0.820227	0.405357	0.25	0.106	108	245	http://www.genecards.org/cgi-bin/carddisp.pl?gene=Usp12
BMM_II	H2-Eb1	2.03333	1	0.000679433	4.46438	0.334901	0.139	0.041	108	245	http://www.genecards.org/cgi-bin/carddisp.pl?gene=H2-Eb1
BMM_II	Ipo8	0.329391	1	0.000685282	0.51028	0.20199	0.176	0.057	108	245	http://www.genecards.org/cgi-bin/carddisp.pl?gene=Ipo8
BMM_II	Arl6ip1	-0.504351	1	0.000687945	3.36841	5.19652	0.657	0.735	108	245	http://www.genecards.org/cgi-bin/carddisp.pl?gene=Arl6ip1
BMM_II	Gps2	0.404626	1	0.00071217	1.49873	0.887623	0.417	0.216	108	245	http://www.genecards.org/cgi-bin/carddisp.pl?gene=Gps2
BMM_II	Parp12	0.272116	1	0.000731657	0.271738	0.0531314	0.102	0.02	108	245	http://www.genecards.org/cgi-bin/carddisp.pl?gene=Parp12
BMM_II	Rps5	-0.287951	1	0.00074516	18.6283	22.9643	0.972	0.984	108	245	http://www.genecards.org/cgi-bin/carddisp.pl?gene=Rps5
BMM_II	Nfe2l1	0.501259	1	0.000747637	1.54401	0.797316	0.361	0.192	108	245	http://www.genecards.org/cgi-bin/carddisp.pl?gene=Nfe2l1
BMM_II	Kif1c	0.266043	1	0.000778358	0.337837	0.112542	0.12	0.029	108	245	http://www.genecards.org/cgi-bin/carddisp.pl?gene=Kif1c
BMM_II	Gm13139	0.266397	1	0.00078018	0.298548	0.0796041	0.111	0.024	108	245	http://www.genecards.org/cgi-bin/carddisp.pl?gene=Gm13139
BMM_II	Mfsd6	0.330329	1	0.000780996	0.789894	0.423601	0.241	0.098	108	245	http://www.genecards.org/cgi-bin/carddisp.pl?gene=Mfsd6
BMM_II	Kat8	0.255455	1	0.000797117	0.319576	0.105439	0.111	0.024	108	245	http://www.genecards.org/cgi-bin/carddisp.pl?gene=Kat8
BMM_II	Rnf44	0.27794	1	0.00080458	0.436579	0.184844	0.167	0.053	108	245	http://www.genecards.org/cgi-bin/carddisp.pl?gene=Rnf44
BMM_II	Cyth3	0.424551	1	0.000831394	2.93695	1.93331	0.63	0.408	108	245	http://www.genecards.org/cgi-bin/carddisp.pl?gene=Cyth3
BMM_II	Cept1	0.331276	1	0.000858201	0.727397	0.372993	0.241	0.098	108	245	http://www.genecards.org/cgi-bin/carddisp.pl?gene=Cept1
BMM_II	Pdap1	0.521381	1	0.000858916	2.20116	1.23026	0.444	0.261	108	245	http://www.genecards.org/cgi-bin/carddisp.pl?gene=Pdap1
BMM_II	Pid1	-0.582241	1	0.000869883	1.77673	3.15725	0.444	0.567	108	245	http://www.genecards.org/cgi-bin/carddisp.pl?gene=Pid1
BMM_II	Msl3	0.408121	1	0.000872458	0.703673	0.283895	0.185	0.065	108	245	http://www.genecards.org/cgi-bin/carddisp.pl?gene=Msl3
BMM_II	Ccni	0.288263	1	0.000874946	0.884629	0.543299	0.296	0.135	108	245	http://www.genecards.org/cgi-bin/carddisp.pl?gene=Ccni
BMM_II	Clic1	-0.4004	1	0.000885185	4.39569	6.12163	0.713	0.784	108	245	http://www.genecards.org/cgi-bin/carddisp.pl?gene=Clic1
BMM_II	Cxcr4	-0.64707	1	0.000888579	0.52186	1.38321	0.176	0.327	108	245	http://www.genecards.org/cgi-bin/carddisp.pl?gene=Cxcr4
BMM_II	Ttyh3	0.405566	1	0.000907494	1.01497	0.521183	0.306	0.143	108	245	http://www.genecards.org/cgi-bin/carddisp.pl?gene=Ttyh3
BMM_II	Celf2	0.401468	1	0.000927913	4.96856	3.51872	0.75	0.539	108	245	http://www.genecards.org/cgi-bin/carddisp.pl?gene=Celf2
BMM_II	Nasp	0.311053	1	0.000928041	0.604504	0.293316	0.185	0.065	108	245	http://www.genecards.org/cgi-bin/carddisp.pl?gene=Nasp
BMM_II	Nol7	0.387056	1	0.000934904	2.46181	1.64721	0.574	0.343	108	245	http://www.genecards.org/cgi-bin/carddisp.pl?gene=Nol7
BMM_II	Gramd4	0.411049	1	0.000951156	0.804571	0.357175	0.231	0.094	108	245	http://www.genecards.org/cgi-bin/carddisp.pl?gene=Gramd4
BMM_II	Ddx52	0.297807	1	0.000955537	0.841282	0.49786	0.296	0.131	108	245	http://www.genecards.org/cgi-bin/carddisp.pl?gene=Ddx52
BMM_II	S100a10	0.578692	1	0.00095606	0.828552	0.224345	0.185	0.069	108	245	http://www.genecards.org/cgi-bin/carddisp.pl?gene=S100a10
BMM_II	Diaph1	0.376679	1	0.000998067	4.60418	3.31639	0.778	0.576	108	245	http://www.genecards.org/cgi-bin/carddisp.pl?gene=Diaph1
BMM_II	Map3k11	0.320655	1	0.00100056	0.730709	0.38579	0.241	0.098	108	245	http://www.genecards.org/cgi-bin/carddisp.pl?gene=Map3k11
BMM_II	Dpp4	0.315893	1	0.00100792	0.40572	0.12929	0.139	0.041	108	245	http://www.genecards.org/cgi-bin/carddisp.pl?gene=Dpp4
BMM_II	Cyfip1	0.367284	1	0.00101199	2.24668	1.51696	0.556	0.331	108	245	http://www.genecards.org/cgi-bin/carddisp.pl?gene=Cyfip1
BMM_II	Lifr	0.429768	1	0.00101707	0.581876	0.174355	0.139	0.041	108	245	http://www.genecards.org/cgi-bin/carddisp.pl?gene=Lifr
BMM_II	Klhl9	0.444444	1	0.00102679	1.00699	0.474873	0.287	0.135	108	245	http://www.genecards.org/cgi-bin/carddisp.pl?gene=Klhl9
BMM_II	Hspa8	0.39436	1	0.00104372	6.83857	4.9638	0.87	0.698	108	245	http://www.genecards.org/cgi-bin/carddisp.pl?gene=Hspa8
BMM_II	Ap1m1	0.323111	1	0.00104386	0.593656	0.27388	0.204	0.078	108	245	http://www.genecards.org/cgi-bin/carddisp.pl?gene=Ap1m1
BMM_II	Atp1a1	0.55338	1	0.00105287	6.46545	4.08712	0.843	0.682	108	245	http://www.genecards.org/cgi-bin/carddisp.pl?gene=Atp1a1
BMM_II	Pfn1	-0.339545	1	0.00108967	11.6516	15.0089	0.935	0.947	108	245	http://www.genecards.org/cgi-bin/carddisp.pl?gene=Pfn1
BMM_II	Tspan13	0.383129	1	0.00111645	1.6721	1.04889	0.454	0.241	108	245	http://www.genecards.org/cgi-bin/carddisp.pl?gene=Tspan13
BMM_II	Irf7	0.462947	1	0.00112473	0.90454	0.381749	0.25	0.11	108	245	http://www.genecards.org/cgi-bin/carddisp.pl?gene=Irf7
BMM_II	4932438A13Rik	0.292289	1	0.0011438	1.08358	0.701461	0.343	0.167	108	245	http://www.genecards.org/cgi-bin/carddisp.pl?gene=4932438A13Rik
BMM_II	Ndufa3	0.380561	1	0.00114909	3.09586	2.14619	0.676	0.465	108	245	http://www.genecards.org/cgi-bin/carddisp.pl?gene=Ndufa3
BMM_II	Zcchc9	0.355613	1	0.00121916	0.819237	0.421801	0.278	0.127	108	245	http://www.genecards.org/cgi-bin/carddisp.pl?gene=Zcchc9
BMM_II	Kdm7a	0.458994	1	0.00126689	3.34129	2.15826	0.63	0.412	108	245	http://www.genecards.org/cgi-bin/carddisp.pl?gene=Kdm7a
BMM_II	Gm4070	0.375991	1	0.0012719	0.600335	0.23318	0.185	0.069	108	245	http://www.genecards.org/cgi-bin/carddisp.pl?gene=Gm4070
BMM_II	Fbxo22	-0.54621	1	0.00129574	0.0536647	0.538609	0.028	0.139	108	245	http://www.genecards.org/cgi-bin/carddisp.pl?gene=Fbxo22
BMM_II	Trpc4ap	0.393946	1	0.00131012	1.17998	0.659062	0.352	0.18	108	245	http://www.genecards.org/cgi-bin/carddisp.pl?gene=Trpc4ap
BMM_II	AF251705	-0.40424	1	0.00137516	3.41945	4.84866	0.648	0.722	108	245	http://www.genecards.org/cgi-bin/carddisp.pl?gene=AF251705
BMM_II	Cct8	0.323904	1	0.0013891	1.46139	0.96642	0.435	0.229	108	245	http://www.genecards.org/cgi-bin/carddisp.pl?gene=Cct8
BMM_II	Ik	0.32823	1	0.00142592	1.39063	0.904165	0.389	0.204	108	245	http://www.genecards.org/cgi-bin/carddisp.pl?gene=Ik
BMM_II	Stx7	0.263252	1	0.00142939	1.60342	1.16919	0.5	0.257	108	245	http://www.genecards.org/cgi-bin/carddisp.pl?gene=Stx7
BMM_II	Syngr2	0.334128	1	0.00144031	1.65656	1.10735	0.5	0.265	108	245	http://www.genecards.org/cgi-bin/carddisp.pl?gene=Syngr2
BMM_II	Dennd6a	0.266704	1	0.00144736	0.825773	0.517613	0.241	0.102	108	245	http://www.genecards.org/cgi-bin/carddisp.pl?gene=Dennd6a
BMM_II	Kif5b	0.313782	1	0.0014547	3.24173	2.4126	0.676	0.441	108	245	http://www.genecards.org/cgi-bin/carddisp.pl?gene=Kif5b
BMM_II	Gmfb	0.269688	1	0.00145754	0.649934	0.368619	0.231	0.094	108	245	http://www.genecards.org/cgi-bin/carddisp.pl?gene=Gmfb
BMM_II	Pcbp2	0.353232	1	0.00146152	2.94874	2.09118	0.676	0.424	108	245	http://www.genecards.org/cgi-bin/carddisp.pl?gene=Pcbp2
BMM_II	Ddx41	0.289407	1	0.001463	0.719934	0.407316	0.25	0.106	108	245	http://www.genecards.org/cgi-bin/carddisp.pl?gene=Ddx41
BMM_II	Rpl26	-0.269029	1	0.00147287	17.2918	21.0415	0.981	0.988	108	245	http://www.genecards.org/cgi-bin/carddisp.pl?gene=Rpl26
BMM_II	2610001J05Rik	0.260611	1	0.00147818	0.353936	0.130176	0.13	0.037	108	245	http://www.genecards.org/cgi-bin/carddisp.pl?gene=2610001J05Rik
BMM_II	Dym	0.260054	1	0.00151917	0.355465	0.131889	0.13	0.037	108	245	http://www.genecards.org/cgi-bin/carddisp.pl?gene=Dym
BMM_II	Itpr1	0.326755	1	0.00152025	0.809644	0.442879	0.278	0.127	108	245	http://www.genecards.org/cgi-bin/carddisp.pl?gene=Itpr1
BMM_II	Ctnnbl1	0.302609	1	0.00156814	0.452456	0.17763	0.157	0.053	108	245	http://www.genecards.org/cgi-bin/carddisp.pl?gene=Ctnnbl1
BMM_II	Polr2l	0.41228	1	0.00160221	1.08609	0.567561	0.306	0.151	108	245	http://www.genecards.org/cgi-bin/carddisp.pl?gene=Polr2l
BMM_II	Ezr	0.311681	1	0.00160992	0.982301	0.597144	0.315	0.151	108	245	http://www.genecards.org/cgi-bin/carddisp.pl?gene=Ezr
BMM_II	Il16	0.36602	1	0.00161112	1.27029	0.761565	0.361	0.184	108	245	http://www.genecards.org/cgi-bin/carddisp.pl?gene=Il16
BMM_II	Cltb	0.388776	1	0.00162163	0.643612	0.255354	0.185	0.069	108	245	http://www.genecards.org/cgi-bin/carddisp.pl?gene=Cltb
BMM_II	Nono	0.267413	1	0.00165055	0.977422	0.642858	0.352	0.167	108	245	http://www.genecards.org/cgi-bin/carddisp.pl?gene=Nono
BMM_II	Rap1gds1	0.376762	1	0.00166718	0.878632	0.446855	0.269	0.127	108	245	http://www.genecards.org/cgi-bin/carddisp.pl?gene=Rap1gds1
BMM_II	Pecam1	0.326	1	0.00171807	0.89104	0.508568	0.241	0.106	108	245	http://www.genecards.org/cgi-bin/carddisp.pl?gene=Pecam1
BMM_II	Ube4b	0.258576	1	0.00171809	0.466404	0.225785	0.167	0.057	108	245	http://www.genecards.org/cgi-bin/carddisp.pl?gene=Ube4b
BMM_II	Nfx1	0.450958	1	0.00174076	0.803697	0.319507	0.213	0.09	108	245	http://www.genecards.org/cgi-bin/carddisp.pl?gene=Nfx1
BMM_II	Vcpip1	0.382038	1	0.00183019	1.04542	0.569561	0.306	0.151	108	245	http://www.genecards.org/cgi-bin/carddisp.pl?gene=Vcpip1
BMM_II	Lcp2	0.522009	1	0.00184642	3.1822	1.91249	0.63	0.433	108	245	http://www.genecards.org/cgi-bin/carddisp.pl?gene=Lcp2
BMM_II	Nrp2	-0.612641	1	0.00184819	0.189419	0.818688	0.056	0.176	108	245	http://www.genecards.org/cgi-bin/carddisp.pl?gene=Nrp2
BMM_II	Dcun1d5	0.404992	1	0.0018505	0.960161	0.480393	0.269	0.131	108	245	http://www.genecards.org/cgi-bin/carddisp.pl?gene=Dcun1d5
BMM_II	Xbp1	0.450087	1	0.00187068	2.24083	1.37228	0.528	0.322	108	245	http://www.genecards.org/cgi-bin/carddisp.pl?gene=Xbp1
BMM_II	Rtn4	0.375532	1	0.0018819	2.26213	1.51452	0.565	0.335	108	245	http://www.genecards.org/cgi-bin/carddisp.pl?gene=Rtn4
BMM_II	Iqgap2	0.297331	1	0.00191551	0.639585	0.334223	0.204	0.082	108	245	http://www.genecards.org/cgi-bin/carddisp.pl?gene=Iqgap2
BMM_II	Stip1	0.295457	1	0.0019236	0.587136	0.293221	0.213	0.086	108	245	http://www.genecards.org/cgi-bin/carddisp.pl?gene=Stip1
BMM_II	Zfp36l2	-0.480705	1	0.00197034	3.38398	5.11751	0.713	0.735	108	245	http://www.genecards.org/cgi-bin/carddisp.pl?gene=Zfp36l2
BMM_II	Wipf1	0.443173	1	0.00197986	2.27036	1.4054	0.537	0.318	108	245	http://www.genecards.org/cgi-bin/carddisp.pl?gene=Wipf1
BMM_II	Tmem50a	-0.432573	1	0.00198336	3.19886	4.66695	0.63	0.722	108	245	http://www.genecards.org/cgi-bin/carddisp.pl?gene=Tmem50a
BMM_II	Stag2	0.341782	1	0.00198426	2.36278	1.65345	0.574	0.355	108	245	http://www.genecards.org/cgi-bin/carddisp.pl?gene=Stag2
BMM_II	Rab10	0.331052	1	0.00205011	2.24143	1.5768	0.546	0.331	108	245	http://www.genecards.org/cgi-bin/carddisp.pl?gene=Rab10
BMM_II	Gm6483	0.344018	1	0.00205729	0.739239	0.370249	0.241	0.106	108	245	http://www.genecards.org/cgi-bin/carddisp.pl?gene=Gm6483
BMM_II	Emb	0.432094	1	0.00207605	2.52383	1.61181	0.528	0.347	108	245	http://www.genecards.org/cgi-bin/carddisp.pl?gene=Emb
BMM_II	Vps35	0.367226	1	0.00209528	1.09784	0.626397	0.324	0.163	108	245	http://www.genecards.org/cgi-bin/carddisp.pl?gene=Vps35
BMM_II	Cd52	-0.3052	1	0.00213917	17.8312	22.2677	0.963	0.984	108	245	http://www.genecards.org/cgi-bin/carddisp.pl?gene=Cd52
BMM_II	Tap1	0.305472	1	0.00214708	0.888513	0.528142	0.287	0.135	108	245	http://www.genecards.org/cgi-bin/carddisp.pl?gene=Tap1
BMM_II	Rpl13a	-0.274186	1	0.00221757	15.0217	18.3752	0.991	0.984	108	245	http://www.genecards.org/cgi-bin/carddisp.pl?gene=Rpl13a
BMM_II	Samhd1	0.322023	1	0.00222503	10.2416	7.99265	0.889	0.849	108	245	http://www.genecards.org/cgi-bin/carddisp.pl?gene=Samhd1
BMM_II	Sipa1l1	0.436335	1	0.00222504	1.02079	0.493381	0.25	0.114	108	245	http://www.genecards.org/cgi-bin/carddisp.pl?gene=Sipa1l1
BMM_II	Atp8a1	0.422384	1	0.00222592	0.762971	0.315513	0.204	0.086	108	245	http://www.genecards.org/cgi-bin/carddisp.pl?gene=Atp8a1
BMM_II	Skp1a	0.424403	1	0.0022416	1.27398	0.694452	0.343	0.184	108	245	http://www.genecards.org/cgi-bin/carddisp.pl?gene=Skp1a
BMM_II	Zfand3	0.354235	1	0.00226092	1.03184	0.589475	0.324	0.167	108	245	http://www.genecards.org/cgi-bin/carddisp.pl?gene=Zfand3
BMM_II	Slc4a1ap	0.25482	1	0.00226237	0.494169	0.25225	0.176	0.065	108	245	http://www.genecards.org/cgi-bin/carddisp.pl?gene=Slc4a1ap
BMM_II	Ptpn6	0.407076	1	0.00226411	5.68005	4.03776	0.824	0.633	108	245	http://www.genecards.org/cgi-bin/carddisp.pl?gene=Ptpn6
BMM_II	Rab21	-0.599861	1	0.00232697	0.304851	0.977593	0.111	0.241	108	245	http://www.genecards.org/cgi-bin/carddisp.pl?gene=Rab21
BMM_II	Dse	0.366246	1	0.00240849	0.78044	0.381263	0.231	0.102	108	245	http://www.genecards.org/cgi-bin/carddisp.pl?gene=Dse
BMM_II	Sfpq	0.288541	1	0.00252779	2.79248	2.10502	0.639	0.424	108	245	http://www.genecards.org/cgi-bin/carddisp.pl?gene=Sfpq
BMM_II	Ncoa3	0.342139	1	0.00256482	1.28893	0.805671	0.38	0.208	108	245	http://www.genecards.org/cgi-bin/carddisp.pl?gene=Ncoa3
BMM_II	Slc15a3	0.425953	1	0.00256725	0.959889	0.458838	0.269	0.131	108	245	http://www.genecards.org/cgi-bin/carddisp.pl?gene=Slc15a3
BMM_II	Emilin2	0.353635	1	0.00257895	2.6097	1.82498	0.602	0.388	108	245	http://www.genecards.org/cgi-bin/carddisp.pl?gene=Emilin2
BMM_II	Kcnab2	0.256122	1	0.00258732	0.396724	0.169527	0.139	0.045	108	245	http://www.genecards.org/cgi-bin/carddisp.pl?gene=Kcnab2
BMM_II	Krit1	0.411495	1	0.00261152	1.75639	1.07237	0.426	0.237	108	245	http://www.genecards.org/cgi-bin/carddisp.pl?gene=Krit1
BMM_II	Zfp608	0.436827	1	0.00265796	0.987659	0.468398	0.269	0.135	108	245	http://www.genecards.org/cgi-bin/carddisp.pl?gene=Zfp608
BMM_II	Gns	0.308629	1	0.00267133	0.981716	0.600055	0.296	0.143	108	245	http://www.genecards.org/cgi-bin/carddisp.pl?gene=Gns
BMM_II	Pag1	0.429119	1	0.00268648	1.90569	1.1581	0.454	0.273	108	245	http://www.genecards.org/cgi-bin/carddisp.pl?gene=Pag1
BMM_II	Lrwd1	0.259437	1	0.00274806	0.350197	0.127974	0.13	0.041	108	245	http://www.genecards.org/cgi-bin/carddisp.pl?gene=Lrwd1
BMM_II	Utp11l	0.333073	1	0.00274825	0.804209	0.43226	0.25	0.118	108	245	http://www.genecards.org/cgi-bin/carddisp.pl?gene=Utp11l
BMM_II	Crebbp	0.342411	1	0.00278674	2.42705	1.70299	0.565	0.363	108	245	http://www.genecards.org/cgi-bin/carddisp.pl?gene=Crebbp
BMM_II	Acot9	0.255727	1	0.00278712	0.717016	0.438113	0.259	0.118	108	245	http://www.genecards.org/cgi-bin/carddisp.pl?gene=Acot9
BMM_II	Cops5	0.268634	1	0.00283654	0.916395	0.590809	0.315	0.155	108	245	http://www.genecards.org/cgi-bin/carddisp.pl?gene=Cops5
BMM_II	Actr1b	0.273054	1	0.00284833	0.332848	0.10302	0.12	0.037	108	245	http://www.genecards.org/cgi-bin/carddisp.pl?gene=Actr1b
BMM_II	Shoc2	0.323559	1	0.00286474	0.899859	0.51817	0.278	0.135	108	245	http://www.genecards.org/cgi-bin/carddisp.pl?gene=Shoc2
BMM_II	Zcchc7	0.260616	1	0.00287686	1.83296	1.36476	0.463	0.265	108	245	http://www.genecards.org/cgi-bin/carddisp.pl?gene=Zcchc7
BMM_II	Csnk1a1	0.306641	1	0.00293234	2.83643	2.10184	0.676	0.441	108	245	http://www.genecards.org/cgi-bin/carddisp.pl?gene=Csnk1a1
BMM_II	Bbip1	0.264789	1	0.00296919	0.738914	0.447333	0.269	0.127	108	245	http://www.genecards.org/cgi-bin/carddisp.pl?gene=Bbip1
BMM_II	A630033H20Rik	0.404663	1	0.0031401	1.06804	0.562221	0.278	0.139	108	245	http://www.genecards.org/cgi-bin/carddisp.pl?gene=A630033H20Rik
BMM_II	Tcerg1	0.342718	1	0.00325301	0.901003	0.499044	0.25	0.114	108	245	http://www.genecards.org/cgi-bin/carddisp.pl?gene=Tcerg1
BMM_II	Tlr2	0.290226	1	0.00328382	0.697915	0.388511	0.222	0.098	108	245	http://www.genecards.org/cgi-bin/carddisp.pl?gene=Tlr2
BMM_II	Parp2	0.315812	1	0.00328527	0.861138	0.495236	0.269	0.131	108	245	http://www.genecards.org/cgi-bin/carddisp.pl?gene=Parp2
BMM_II	Chmp3	0.340033	1	0.00334724	1.38358	0.883085	0.417	0.233	108	245	http://www.genecards.org/cgi-bin/carddisp.pl?gene=Chmp3
BMM_II	Tmem261	0.252652	1	0.00341312	0.45945	0.224992	0.176	0.069	108	245	http://www.genecards.org/cgi-bin/carddisp.pl?gene=Tmem261
BMM_II	Vav1	0.357515	1	0.00341402	1.02726	0.582292	0.306	0.155	108	245	http://www.genecards.org/cgi-bin/carddisp.pl?gene=Vav1
BMM_II	Aph1a	0.301661	1	0.00343325	0.710368	0.387652	0.241	0.11	108	245	http://www.genecards.org/cgi-bin/carddisp.pl?gene=Aph1a
BMM_II	Smn1	0.296552	1	0.00343559	0.635635	0.331728	0.204	0.086	108	245	http://www.genecards.org/cgi-bin/carddisp.pl?gene=Smn1
BMM_II	Otud5	0.371676	1	0.00344188	0.678626	0.297383	0.204	0.09	108	245	http://www.genecards.org/cgi-bin/carddisp.pl?gene=Otud5
BMM_II	Zzz3	0.336002	1	0.00352811	0.745592	0.382917	0.231	0.106	108	245	http://www.genecards.org/cgi-bin/carddisp.pl?gene=Zzz3
BMM_II	Gm10263	0.256652	1	0.0036689	0.361589	0.139688	0.12	0.037	108	245	http://www.genecards.org/cgi-bin/carddisp.pl?gene=Gm10263
BMM_II	Phf2	0.314294	1	0.00374335	0.599882	0.286696	0.194	0.082	108	245	http://www.genecards.org/cgi-bin/carddisp.pl?gene=Phf2
BMM_II	mt-Nd1	0.336024	1	0.00374412	10.4686	8.08571	0.963	0.82	108	245	http://www.genecards.org/cgi-bin/carddisp.pl?gene=mt-Nd1
BMM_II	Mif4gd	0.262834	1	0.00380574	0.452436	0.210531	0.148	0.053	108	245	http://www.genecards.org/cgi-bin/carddisp.pl?gene=Mif4gd
BMM_II	Ubxn6	0.32677	1	0.0038188	0.674426	0.335053	0.213	0.098	108	245	http://www.genecards.org/cgi-bin/carddisp.pl?gene=Ubxn6
BMM_II	Akap13	0.362142	1	0.00383067	8.86709	6.67668	0.907	0.808	108	245	http://www.genecards.org/cgi-bin/carddisp.pl?gene=Akap13
BMM_II	Pik3c3	0.397819	1	0.00394321	0.630454	0.237523	0.176	0.073	108	245	http://www.genecards.org/cgi-bin/carddisp.pl?gene=Pik3c3
BMM_II	Dhx8	0.269831	1	0.00395546	0.906317	0.581131	0.287	0.139	108	245	http://www.genecards.org/cgi-bin/carddisp.pl?gene=Dhx8
BMM_II	S100a11	0.345886	1	0.00396057	5.42193	4.05293	0.639	0.473	108	245	http://www.genecards.org/cgi-bin/carddisp.pl?gene=S100a11
BMM_II	Wbscr22	0.318553	1	0.00397521	0.39381	0.117659	0.111	0.033	108	245	http://www.genecards.org/cgi-bin/carddisp.pl?gene=Wbscr22
BMM_II	Vgll4	-0.543777	1	0.0040416	0.315415	0.917591	0.102	0.224	108	245	http://www.genecards.org/cgi-bin/carddisp.pl?gene=Vgll4
BMM_II	Atp1b3	0.407745	1	0.0040845	2.33608	1.51474	0.537	0.339	108	245	http://www.genecards.org/cgi-bin/carddisp.pl?gene=Atp1b3
BMM_II	C5ar2	0.28279	1	0.00410728	0.328462	0.0919958	0.102	0.029	108	245	http://www.genecards.org/cgi-bin/carddisp.pl?gene=C5ar2
BMM_II	Rab32	0.372945	1	0.00412306	0.932032	0.491924	0.278	0.139	108	245	http://www.genecards.org/cgi-bin/carddisp.pl?gene=Rab32
BMM_II	Eif1a	0.257281	1	0.00412422	0.555526	0.301452	0.194	0.082	108	245	http://www.genecards.org/cgi-bin/carddisp.pl?gene=Eif1a
BMM_II	Vopp1	0.253232	1	0.00422447	0.294606	0.0861933	0.102	0.029	108	245	http://www.genecards.org/cgi-bin/carddisp.pl?gene=Vopp1
BMM_II	Carnmt1	0.268524	1	0.00422447	0.319041	0.0950259	0.102	0.029	108	245	http://www.genecards.org/cgi-bin/carddisp.pl?gene=Carnmt1
BMM_II	Dgkd	0.329312	1	0.00424479	1.31105	0.8394	0.389	0.212	108	245	http://www.genecards.org/cgi-bin/carddisp.pl?gene=Dgkd
BMM_II	Eif4a1	0.281879	1	0.00427647	2.40666	1.80205	0.602	0.376	108	245	http://www.genecards.org/cgi-bin/carddisp.pl?gene=Eif4a1
BMM_II	Uqcrc2	0.375417	1	0.00428206	1.23004	0.719099	0.343	0.188	108	245	http://www.genecards.org/cgi-bin/carddisp.pl?gene=Uqcrc2
BMM_II	Srebf2	0.34773	1	0.00429311	0.564642	0.229526	0.167	0.065	108	245	http://www.genecards.org/cgi-bin/carddisp.pl?gene=Srebf2
BMM_II	Neurl4	0.281817	1	0.00430428	0.341585	0.103527	0.102	0.029	108	245	http://www.genecards.org/cgi-bin/carddisp.pl?gene=Neurl4
BMM_II	Rbm22	0.388218	1	0.00432169	1.05833	0.572717	0.315	0.171	108	245	http://www.genecards.org/cgi-bin/carddisp.pl?gene=Rbm22
BMM_II	Dclre1c	0.264683	1	0.00445169	0.424641	0.185845	0.139	0.049	108	245	http://www.genecards.org/cgi-bin/carddisp.pl?gene=Dclre1c
BMM_II	Eif1	-0.252033	1	0.00447331	13.5032	16.2716	0.963	0.98	108	245	http://www.genecards.org/cgi-bin/carddisp.pl?gene=Eif1
BMM_II	Morf4l2	0.332641	1	0.00449146	0.670449	0.326472	0.204	0.09	108	245	http://www.genecards.org/cgi-bin/carddisp.pl?gene=Morf4l2
BMM_II	Ssbp4	0.290622	1	0.00449146	0.568938	0.282684	0.204	0.09	108	245	http://www.genecards.org/cgi-bin/carddisp.pl?gene=Ssbp4
BMM_II	BC005537	0.334071	1	0.0045014	2.04894	1.41871	0.537	0.335	108	245	http://www.genecards.org/cgi-bin/carddisp.pl?gene=BC005537
BMM_II	G2e3	0.265087	1	0.0045098	0.318038	0.0968036	0.102	0.029	108	245	http://www.genecards.org/cgi-bin/carddisp.pl?gene=G2e3
BMM_II	Nipbl	0.339499	1	0.00455801	4.05984	2.99887	0.713	0.543	108	245	http://www.genecards.org/cgi-bin/carddisp.pl?gene=Nipbl
BMM_II	Smc4	0.269593	1	0.0045748	1.20253	0.82712	0.352	0.188	108	245	http://www.genecards.org/cgi-bin/carddisp.pl?gene=Smc4
BMM_II	Msrb1	-0.320142	1	0.00468015	9.41358	12.0009	0.815	0.894	108	245	http://www.genecards.org/cgi-bin/carddisp.pl?gene=Msrb1
BMM_II	mt-Nd4l	0.379855	1	0.0046995	2.00462	1.3091	0.491	0.302	108	245	http://www.genecards.org/cgi-bin/carddisp.pl?gene=mt-Nd4l
BMM_II	Fndc3b	0.347654	1	0.00472458	0.653063	0.299078	0.194	0.086	108	245	http://www.genecards.org/cgi-bin/carddisp.pl?gene=Fndc3b
BMM_II	Eif4ebp1	0.288912	1	0.00476368	1.59191	1.12153	0.454	0.273	108	245	http://www.genecards.org/cgi-bin/carddisp.pl?gene=Eif4ebp1
BMM_II	Fam207a	0.281619	1	0.00478063	0.475603	0.21393	0.157	0.061	108	245	http://www.genecards.org/cgi-bin/carddisp.pl?gene=Fam207a
BMM_II	Zdhhc7	0.259757	1	0.00478332	0.36065	0.136454	0.13	0.045	108	245	http://www.genecards.org/cgi-bin/carddisp.pl?gene=Zdhhc7
BMM_II	Rpl12	-0.375891	1	0.00480461	6.60288	8.86581	0.806	0.886	108	245	http://www.genecards.org/cgi-bin/carddisp.pl?gene=Rpl12
BMM_II	Plod3	0.350415	1	0.00485671	1.51351	0.971492	0.435	0.257	108	245	http://www.genecards.org/cgi-bin/carddisp.pl?gene=Plod3
BMM_II	Id2	-0.417058	1	0.00490372	0.223281	0.633327	0.056	0.163	108	245	http://www.genecards.org/cgi-bin/carddisp.pl?gene=Id2
BMM_II	Pak2	0.277846	1	0.00505109	4.33202	3.39797	0.815	0.571	108	245	http://www.genecards.org/cgi-bin/carddisp.pl?gene=Pak2
BMM_II	Mdfic	0.308628	1	0.00507037	0.465162	0.182985	0.148	0.057	108	245	http://www.genecards.org/cgi-bin/carddisp.pl?gene=Mdfic
BMM_II	Nfkbiz	0.49232	1	0.00507705	2.37084	1.39627	0.472	0.302	108	245	http://www.genecards.org/cgi-bin/carddisp.pl?gene=Nfkbiz
BMM_II	Atp6v0d1	0.298226	1	0.00508858	0.834305	0.491752	0.287	0.151	108	245	http://www.genecards.org/cgi-bin/carddisp.pl?gene=Atp6v0d1
BMM_II	Vim	0.67488	1	0.00508865	3.42656	1.77273	0.472	0.343	108	245	http://www.genecards.org/cgi-bin/carddisp.pl?gene=Vim
BMM_II	Puf60	0.259206	1	0.00513826	0.800115	0.504082	0.269	0.135	108	245	http://www.genecards.org/cgi-bin/carddisp.pl?gene=Puf60
BMM_II	Hnrnpm	0.346593	1	0.00514029	1.99299	1.3538	0.509	0.314	108	245	http://www.genecards.org/cgi-bin/carddisp.pl?gene=Hnrnpm
BMM_II	Tpd52	0.355	1	0.00515065	4.6228	3.3963	0.759	0.608	108	245	http://www.genecards.org/cgi-bin/carddisp.pl?gene=Tpd52
BMM_II	Adss	0.316147	1	0.0051834	1.59668	1.08569	0.426	0.245	108	245	http://www.genecards.org/cgi-bin/carddisp.pl?gene=Adss
BMM_II	Txlng	0.306461	1	0.00521945	0.462074	0.182266	0.148	0.057	108	245	http://www.genecards.org/cgi-bin/carddisp.pl?gene=Txlng
BMM_II	Cd36	-0.493627	1	0.00523197	1.9733	3.18635	0.389	0.543	108	245	http://www.genecards.org/cgi-bin/carddisp.pl?gene=Cd36
BMM_II	Tmem33	0.272385	1	0.00523677	0.59245	0.318468	0.204	0.09	108	245	http://www.genecards.org/cgi-bin/carddisp.pl?gene=Tmem33
BMM_II	Sla	0.307913	1	0.00525256	1.17014	0.753057	0.343	0.188	108	245	http://www.genecards.org/cgi-bin/carddisp.pl?gene=Sla
BMM_II	Rbm5	0.322054	1	0.00529323	2.54115	1.83267	0.583	0.392	108	245	http://www.genecards.org/cgi-bin/carddisp.pl?gene=Rbm5
BMM_II	Mrpl32	0.270551	1	0.00535317	0.569991	0.301527	0.194	0.086	108	245	http://www.genecards.org/cgi-bin/carddisp.pl?gene=Mrpl32
BMM_II	Rpl3	-0.296457	1	0.00535375	8.79942	11.0349	0.963	0.91	108	245	http://www.genecards.org/cgi-bin/carddisp.pl?gene=Rpl3
BMM_II	Mndal	0.256768	1	0.00535592	1.41622	1.02228	0.361	0.196	108	245	http://www.genecards.org/cgi-bin/carddisp.pl?gene=Mndal
BMM_II	Mllt10	0.337047	1	0.00547053	1.27708	0.802672	0.343	0.192	108	245	http://www.genecards.org/cgi-bin/carddisp.pl?gene=Mllt10
BMM_II	Mrps16	0.3388	1	0.00547878	1.04153	0.614238	0.306	0.167	108	245	http://www.genecards.org/cgi-bin/carddisp.pl?gene=Mrps16
BMM_II	Abce1	0.271126	1	0.00557736	0.389704	0.151609	0.13	0.045	108	245	http://www.genecards.org/cgi-bin/carddisp.pl?gene=Abce1
BMM_II	Ucp2	-0.301817	1	0.00559864	6.81969	8.63931	0.88	0.894	108	245	http://www.genecards.org/cgi-bin/carddisp.pl?gene=Ucp2
BMM_II	Dcaf8	0.257138	1	0.00560811	1.07405	0.735455	0.333	0.176	108	245	http://www.genecards.org/cgi-bin/carddisp.pl?gene=Dcaf8
BMM_II	Tpp1	0.310015	1	0.00561967	0.513715	0.221013	0.157	0.061	108	245	http://www.genecards.org/cgi-bin/carddisp.pl?gene=Tpp1
BMM_II	Slfn8	0.278408	1	0.00563049	0.789886	0.475762	0.25	0.122	108	245	http://www.genecards.org/cgi-bin/carddisp.pl?gene=Slfn8
BMM_II	Psmc5	0.265219	1	0.00577849	0.715187	0.427159	0.204	0.094	108	245	http://www.genecards.org/cgi-bin/carddisp.pl?gene=Psmc5
BMM_II	Stat2	0.259263	1	0.00583472	0.361032	0.137163	0.12	0.041	108	245	http://www.genecards.org/cgi-bin/carddisp.pl?gene=Stat2
BMM_II	Ifi30	0.397333	1	0.0058675	2.91131	1.9697	0.574	0.384	108	245	http://www.genecards.org/cgi-bin/carddisp.pl?gene=Ifi30
BMM_II	Cyb5a	-0.566048	1	0.00588919	0.577941	1.33608	0.204	0.318	108	245	http://www.genecards.org/cgi-bin/carddisp.pl?gene=Cyb5a
BMM_II	Hsph1	0.291037	1	0.00597791	0.403494	0.147096	0.12	0.041	108	245	http://www.genecards.org/cgi-bin/carddisp.pl?gene=Hsph1
BMM_II	Oasl2	0.291915	1	0.00613954	0.604693	0.31074	0.167	0.069	108	245	http://www.genecards.org/cgi-bin/carddisp.pl?gene=Oasl2
BMM_II	Tnrc18	0.318077	1	0.00623348	1.33922	0.876376	0.37	0.208	108	245	http://www.genecards.org/cgi-bin/carddisp.pl?gene=Tnrc18
BMM_II	Gm15987	0.37868	1	0.00626388	2.71037	1.85379	0.528	0.359	108	245	http://www.genecards.org/cgi-bin/carddisp.pl?gene=Gm15987
BMM_II	Lsp1	-0.269281	1	0.00632513	10.055	12.3236	0.926	0.939	108	245	http://www.genecards.org/cgi-bin/carddisp.pl?gene=Lsp1
BMM_II	Sod1	0.295137	1	0.00634915	1.24908	0.832989	0.333	0.184	108	245	http://www.genecards.org/cgi-bin/carddisp.pl?gene=Sod1
BMM_II	Brd7	0.289932	1	0.00641107	1.95272	1.41515	0.5	0.314	108	245	http://www.genecards.org/cgi-bin/carddisp.pl?gene=Brd7
BMM_II	Ascc3	0.318212	1	0.00652761	0.986512	0.593308	0.296	0.159	108	245	http://www.genecards.org/cgi-bin/carddisp.pl?gene=Ascc3
BMM_II	Inpp5k	0.275704	1	0.00657741	0.646615	0.360182	0.213	0.094	108	245	http://www.genecards.org/cgi-bin/carddisp.pl?gene=Inpp5k
BMM_II	Rcc2	0.266373	1	0.0065915	0.759342	0.46273	0.241	0.118	108	245	http://www.genecards.org/cgi-bin/carddisp.pl?gene=Rcc2
BMM_II	Ano6	0.250959	1	0.00662584	0.849541	0.55424	0.278	0.143	108	245	http://www.genecards.org/cgi-bin/carddisp.pl?gene=Ano6
BMM_II	Tirap	0.309078	1	0.00666852	0.554659	0.254854	0.176	0.078	108	245	http://www.genecards.org/cgi-bin/carddisp.pl?gene=Tirap
BMM_II	Nck1	0.376091	1	0.00666975	0.936286	0.491951	0.259	0.139	108	245	http://www.genecards.org/cgi-bin/carddisp.pl?gene=Nck1
BMM_II	Fabp4	-0.537339	1	0.00668448	4.82199	7.44941	0.593	0.714	108	245	http://www.genecards.org/cgi-bin/carddisp.pl?gene=Fabp4
BMM_II	Cfp	0.255777	1	0.00677929	0.485608	0.24425	0.167	0.069	108	245	http://www.genecards.org/cgi-bin/carddisp.pl?gene=Cfp
BMM_II	Dcun1d1	0.351662	1	0.00683132	1.1462	0.681934	0.324	0.184	108	245	http://www.genecards.org/cgi-bin/carddisp.pl?gene=Dcun1d1
BMM_II	Dopey1	0.270879	1	0.00684618	0.482999	0.229131	0.148	0.057	108	245	http://www.genecards.org/cgi-bin/carddisp.pl?gene=Dopey1
BMM_II	Hspa13	0.252478	1	0.00701666	0.346668	0.130465	0.111	0.037	108	245	http://www.genecards.org/cgi-bin/carddisp.pl?gene=Hspa13
BMM_II	Chp1	0.262389	1	0.00711973	0.851333	0.543467	0.287	0.151	108	245	http://www.genecards.org/cgi-bin/carddisp.pl?gene=Chp1
BMM_II	Dusp3	0.414423	1	0.00712121	2.00444	1.25429	0.444	0.278	108	245	http://www.genecards.org/cgi-bin/carddisp.pl?gene=Dusp3
BMM_II	Junb	-0.588072	1	0.00730096	1.35471	2.53968	0.361	0.445	108	245	http://www.genecards.org/cgi-bin/carddisp.pl?gene=Junb
BMM_II	AI467606	0.386928	1	0.0073552	0.608396	0.230031	0.185	0.086	108	245	http://www.genecards.org/cgi-bin/carddisp.pl?gene=AI467606
BMM_II	Gcnt1	0.283259	1	0.00740145	0.503306	0.235316	0.157	0.065	108	245	http://www.genecards.org/cgi-bin/carddisp.pl?gene=Gcnt1
BMM_II	Alox5	-0.441821	1	0.00754516	0.180193	0.603078	0.056	0.155	108	245	http://www.genecards.org/cgi-bin/carddisp.pl?gene=Alox5
BMM_II	Snx18	0.299026	1	0.00760182	0.672368	0.359302	0.204	0.094	108	245	http://www.genecards.org/cgi-bin/carddisp.pl?gene=Snx18
BMM_II	Psenen	-0.427094	1	0.00763239	1.8417	2.82073	0.5	0.563	108	245	http://www.genecards.org/cgi-bin/carddisp.pl?gene=Psenen
BMM_II	Mtx2	0.268181	1	0.00763431	0.440413	0.19607	0.139	0.053	108	245	http://www.genecards.org/cgi-bin/carddisp.pl?gene=Mtx2
BMM_II	Cdkn1b	-0.470772	1	0.00772884	1.88441	2.99737	0.491	0.535	108	245	http://www.genecards.org/cgi-bin/carddisp.pl?gene=Cdkn1b
BMM_II	Tor1aip1	0.289213	1	0.00776862	2.6547	1.99082	0.602	0.412	108	245	http://www.genecards.org/cgi-bin/carddisp.pl?gene=Tor1aip1
BMM_II	Elmo2	0.454331	1	0.00779568	1.25753	0.647652	0.324	0.192	108	245	http://www.genecards.org/cgi-bin/carddisp.pl?gene=Elmo2
BMM_II	Ppdpf	0.342807	1	0.00799102	2.00276	1.36769	0.481	0.314	108	245	http://www.genecards.org/cgi-bin/carddisp.pl?gene=Ppdpf
BMM_II	Ifitm1	0.87758	1	0.00802231	1.08064	0.132451	0.102	0.033	108	245	http://www.genecards.org/cgi-bin/carddisp.pl?gene=Ifitm1
BMM_II	Hk2	0.384002	1	0.00817013	1.51863	0.930051	0.38	0.241	108	245	http://www.genecards.org/cgi-bin/carddisp.pl?gene=Hk2
BMM_II	Osbpl9	0.288033	1	0.00840895	1.37366	0.944068	0.398	0.237	108	245	http://www.genecards.org/cgi-bin/carddisp.pl?gene=Osbpl9
BMM_II	Atp7a	0.297413	1	0.00849586	1.04792	0.666415	0.306	0.171	108	245	http://www.genecards.org/cgi-bin/carddisp.pl?gene=Atp7a
BMM_II	Tlr13	0.306846	1	0.00851501	1.57609	1.08253	0.398	0.237	108	245	http://www.genecards.org/cgi-bin/carddisp.pl?gene=Tlr13
BMM_II	Irf8	0.314548	1	0.008549	2.23539	1.60159	0.528	0.331	108	245	http://www.genecards.org/cgi-bin/carddisp.pl?gene=Irf8
BMM_II	Erbb2ip	0.361854	1	0.00860138	1.57921	1.00705	0.407	0.261	108	245	http://www.genecards.org/cgi-bin/carddisp.pl?gene=Erbb2ip
BMM_II	Mcl1	-0.318806	1	0.00864348	6.66504	8.56059	0.824	0.861	108	245	http://www.genecards.org/cgi-bin/carddisp.pl?gene=Mcl1
BMM_II	Prkar2a	0.339724	1	0.0086663	0.545048	0.220886	0.148	0.061	108	245	http://www.genecards.org/cgi-bin/carddisp.pl?gene=Prkar2a
BMM_II	Eif2ak2	0.365197	1	0.00879908	0.944388	0.50955	0.25	0.135	108	245	http://www.genecards.org/cgi-bin/carddisp.pl?gene=Eif2ak2
BMM_II	2310036O22Rik	0.317156	1	0.0088207	1.67734	1.14897	0.444	0.269	108	245	http://www.genecards.org/cgi-bin/carddisp.pl?gene=2310036O22Rik
BMM_II	Klra2	0.327602	1	0.00888969	1.123	0.691734	0.306	0.163	108	245	http://www.genecards.org/cgi-bin/carddisp.pl?gene=Klra2
BMM_II	Ist1	0.358895	1	0.00891311	1.08767	0.627881	0.315	0.176	108	245	http://www.genecards.org/cgi-bin/carddisp.pl?gene=Ist1
BMM_II	Gmfg	-0.35216	1	0.00893587	3.73464	5.04363	0.667	0.739	108	245	http://www.genecards.org/cgi-bin/carddisp.pl?gene=Gmfg
BMM_II	Peli1	0.256827	1	0.00898173	0.695606	0.419098	0.231	0.114	108	245	http://www.genecards.org/cgi-bin/carddisp.pl?gene=Peli1
BMM_II	Hif1a	0.293496	1	0.00906541	1.14229	0.747944	0.352	0.196	108	245	http://www.genecards.org/cgi-bin/carddisp.pl?gene=Hif1a
BMM_II	Rc3h1	0.308347	1	0.00912258	0.920036	0.550557	0.269	0.143	108	245	http://www.genecards.org/cgi-bin/carddisp.pl?gene=Rc3h1
BMM_II	Tet2	0.346155	1	0.00924043	2.1297	1.46206	0.491	0.331	108	245	http://www.genecards.org/cgi-bin/carddisp.pl?gene=Tet2
BMM_II	mt-Cytb	0.305544	1	0.00933219	13.6531	10.8563	0.963	0.89	108	245	http://www.genecards.org/cgi-bin/carddisp.pl?gene=mt-Cytb
BMM_II	Plin3	0.266449	1	0.0093966	0.453767	0.208608	0.148	0.061	108	245	http://www.genecards.org/cgi-bin/carddisp.pl?gene=Plin3
BMM_II	Tgoln1	0.266837	1	0.00943178	1.45446	1.04	0.426	0.249	108	245	http://www.genecards.org/cgi-bin/carddisp.pl?gene=Tgoln1
BMM_II	Aldh2	-0.430177	1	0.00943926	1.55144	2.43781	0.398	0.494	108	245	http://www.genecards.org/cgi-bin/carddisp.pl?gene=Aldh2
BMM_II	Oas3	0.326928	1	0.00944443	0.462733	0.166138	0.139	0.057	108	245	http://www.genecards.org/cgi-bin/carddisp.pl?gene=Oas3
BMM_II	Mtss1	-0.466754	1	0.00951321	0.0867996	0.501953	0.046	0.135	108	245	http://www.genecards.org/cgi-bin/carddisp.pl?gene=Mtss1
BMM_II	Slc35a5	0.286373	1	0.00952351	0.505895	0.234775	0.148	0.061	108	245	http://www.genecards.org/cgi-bin/carddisp.pl?gene=Slc35a5
BMM_II	PISD	0.314452	1	0.00953806	2.37209	1.71169	0.528	0.343	108	245	http://www.genecards.org/cgi-bin/carddisp.pl?gene=PISD
BMM_II	Map3k1	0.289317	1	0.00989794	1.7399	1.24203	0.463	0.286	108	245	http://www.genecards.org/cgi-bin/carddisp.pl?gene=Map3k1
BMM_II	Caprin1	0.263567	1	0.00990959	1.22513	0.853588	0.389	0.229	108	245	http://www.genecards.org/cgi-bin/carddisp.pl?gene=Caprin1
BMM_II	Reep3	0.349871	1	0.0099422	0.888906	0.482138	0.25	0.131	108	245	http://www.genecards.org/cgi-bin/carddisp.pl?gene=Reep3
BMM_II	Neat1	0.39456	1	0.010004	3.47513	2.40433	0.63	0.457	108	245	http://www.genecards.org/cgi-bin/carddisp.pl?gene=Neat1
BMM_II	Smpdl3b	0.284213	1	0.0100092	1.20296	0.80905	0.324	0.188	108	245	http://www.genecards.org/cgi-bin/carddisp.pl?gene=Smpdl3b
BMM_II	Raph1	0.295781	1	0.0102161	0.673712	0.363458	0.185	0.086	108	245	http://www.genecards.org/cgi-bin/carddisp.pl?gene=Raph1
BMM_II	G0s2	-0.541268	1	0.0103358	0.357583	0.975624	0.111	0.216	108	245	http://www.genecards.org/cgi-bin/carddisp.pl?gene=G0s2
BMM_II	Wdr70	0.259753	1	0.0103468	0.376498	0.149694	0.12	0.045	108	245	http://www.genecards.org/cgi-bin/carddisp.pl?gene=Wdr70
BMM_II	U2surp	0.278003	1	0.0103558	1.68116	1.21123	0.444	0.278	108	245	http://www.genecards.org/cgi-bin/carddisp.pl?gene=U2surp
BMM_II	Ncstn	0.364865	1	0.0104606	0.63317	0.268225	0.176	0.082	108	245	http://www.genecards.org/cgi-bin/carddisp.pl?gene=Ncstn
BMM_II	Cd300lb	0.25079	1	0.010462	1.10856	0.772113	0.38	0.22	108	245	http://www.genecards.org/cgi-bin/carddisp.pl?gene=Cd300lb
BMM_II	Anapc1	0.251007	1	0.0104871	0.551591	0.303817	0.194	0.094	108	245	http://www.genecards.org/cgi-bin/carddisp.pl?gene=Anapc1
BMM_II	Rab8b	0.376017	1	0.0106671	2.39013	1.6123	0.537	0.367	108	245	http://www.genecards.org/cgi-bin/carddisp.pl?gene=Rab8b
BMM_II	Scarb1	0.264974	1	0.0106936	1.18257	0.816365	0.361	0.208	108	245	http://www.genecards.org/cgi-bin/carddisp.pl?gene=Scarb1
BMM_II	Crot	0.363331	1	0.0106941	0.85427	0.44145	0.231	0.118	108	245	http://www.genecards.org/cgi-bin/carddisp.pl?gene=Crot
BMM_II	Psmd1	0.298578	1	0.0107221	0.99939	0.625611	0.278	0.151	108	245	http://www.genecards.org/cgi-bin/carddisp.pl?gene=Psmd1
BMM_II	Dnajb6	0.265661	1	0.0109239	1.78785	1.31899	0.454	0.286	108	245	http://www.genecards.org/cgi-bin/carddisp.pl?gene=Dnajb6
BMM_II	Tle4	0.29268	1	0.0110845	1.37205	0.936502	0.38	0.229	108	245	http://www.genecards.org/cgi-bin/carddisp.pl?gene=Tle4
BMM_II	Bag3	0.347288	1	0.0111698	0.627833	0.279575	0.176	0.082	108	245	http://www.genecards.org/cgi-bin/carddisp.pl?gene=Bag3
BMM_II	A130014A01Rik	-0.607922	1	0.0111728	0.547743	1.35886	0.194	0.294	108	245	http://www.genecards.org/cgi-bin/carddisp.pl?gene=A130014A01Rik
BMM_II	Rpn1	0.27858	1	0.0113487	0.874866	0.545644	0.278	0.151	108	245	http://www.genecards.org/cgi-bin/carddisp.pl?gene=Rpn1
BMM_II	Fabp5	0.316179	1	0.0114121	0.415479	0.136905	0.111	0.041	108	245	http://www.genecards.org/cgi-bin/carddisp.pl?gene=Fabp5
BMM_II	Gapdh	-0.306563	1	0.0114343	6.48355	8.25534	0.852	0.865	108	245	http://www.genecards.org/cgi-bin/carddisp.pl?gene=Gapdh
BMM_II	Plek	0.342418	1	0.0114677	6.53708	4.94463	0.806	0.657	108	245	http://www.genecards.org/cgi-bin/carddisp.pl?gene=Plek
BMM_II	Rnf216	0.283711	1	0.0115087	0.913029	0.571505	0.259	0.139	108	245	http://www.genecards.org/cgi-bin/carddisp.pl?gene=Rnf216
BMM_II	Hps3	0.284028	1	0.0117614	1.70514	1.22171	0.463	0.29	108	245	http://www.genecards.org/cgi-bin/carddisp.pl?gene=Hps3
BMM_II	Scamp3	0.358172	1	0.0118825	0.761696	0.374392	0.213	0.11	108	245	http://www.genecards.org/cgi-bin/carddisp.pl?gene=Scamp3
BMM_II	Ids	0.250447	1	0.0119906	0.671356	0.405001	0.204	0.098	108	245	http://www.genecards.org/cgi-bin/carddisp.pl?gene=Ids
BMM_II	Srrm2	-0.300138	1	0.0120205	4.81828	6.16383	0.843	0.792	108	245	http://www.genecards.org/cgi-bin/carddisp.pl?gene=Srrm2
BMM_II	Ufsp2	0.311514	1	0.0120976	1.00064	0.612106	0.287	0.159	108	245	http://www.genecards.org/cgi-bin/carddisp.pl?gene=Ufsp2
BMM_II	Vapa	0.309207	1	0.0121225	1.90976	1.34842	0.5	0.322	108	245	http://www.genecards.org/cgi-bin/carddisp.pl?gene=Vapa
BMM_II	Apopt1	0.256656	1	0.012167	0.664454	0.393191	0.213	0.106	108	245	http://www.genecards.org/cgi-bin/carddisp.pl?gene=Apopt1
BMM_II	Arhgap25	0.276197	1	0.0122685	0.960554	0.618956	0.296	0.167	108	245	http://www.genecards.org/cgi-bin/carddisp.pl?gene=Arhgap25
BMM_II	AW549877	0.28931	1	0.012327	0.495564	0.22381	0.167	0.078	108	245	http://www.genecards.org/cgi-bin/carddisp.pl?gene=AW549877
BMM_II	Ap3m1	0.266254	1	0.0123499	0.527847	0.270367	0.176	0.082	108	245	http://www.genecards.org/cgi-bin/carddisp.pl?gene=Ap3m1
BMM_II	Tubb5	0.272333	1	0.0124289	1.41569	1.00014	0.38	0.229	108	245	http://www.genecards.org/cgi-bin/carddisp.pl?gene=Tubb5
BMM_II	Sik1	-0.483345	1	0.012433	0.380546	0.929978	0.12	0.224	108	245	http://www.genecards.org/cgi-bin/carddisp.pl?gene=Sik1
BMM_II	Akap10	0.274759	1	0.0124929	0.894209	0.565731	0.269	0.143	108	245	http://www.genecards.org/cgi-bin/carddisp.pl?gene=Akap10
BMM_II	Kdelr2	0.277801	1	0.0126618	0.520377	0.254079	0.157	0.069	108	245	http://www.genecards.org/cgi-bin/carddisp.pl?gene=Kdelr2
BMM_II	Rbm27	0.26729	1	0.0127592	0.960675	0.629083	0.278	0.151	108	245	http://www.genecards.org/cgi-bin/carddisp.pl?gene=Rbm27
BMM_II	Ywhah	0.286622	1	0.0127891	1.60203	1.13319	0.426	0.261	108	245	http://www.genecards.org/cgi-bin/carddisp.pl?gene=Ywhah
BMM_II	Fez2	0.270195	1	0.0127995	0.37207	0.137731	0.111	0.041	108	245	http://www.genecards.org/cgi-bin/carddisp.pl?gene=Fez2
BMM_II	Pitpnm1	0.274787	1	0.0129489	0.952007	0.613476	0.287	0.155	108	245	http://www.genecards.org/cgi-bin/carddisp.pl?gene=Pitpnm1
BMM_II	4833420G17Rik	-0.415488	1	0.0130271	0.170989	0.561806	0.056	0.147	108	245	http://www.genecards.org/cgi-bin/carddisp.pl?gene=4833420G17Rik
BMM_II	St3gal5	-0.426628	1	0.0131463	0.909042	1.56592	0.194	0.322	108	245	http://www.genecards.org/cgi-bin/carddisp.pl?gene=St3gal5
BMM_II	Arhgap26	0.267236	1	0.0131974	1.01259	0.67228	0.287	0.159	108	245	http://www.genecards.org/cgi-bin/carddisp.pl?gene=Arhgap26
BMM_II	Cd300lf	0.26294	1	0.0132475	0.380656	0.150622	0.13	0.053	108	245	http://www.genecards.org/cgi-bin/carddisp.pl?gene=Cd300lf
BMM_II	Zfand5	0.375426	1	0.0133909	2.8174	1.94275	0.574	0.396	108	245	http://www.genecards.org/cgi-bin/carddisp.pl?gene=Zfand5
BMM_II	Bbx	0.293175	1	0.0135298	1.21381	0.806703	0.306	0.176	108	245	http://www.genecards.org/cgi-bin/carddisp.pl?gene=Bbx
BMM_II	Exoc2	0.250495	1	0.0137103	0.405471	0.18145	0.13	0.053	108	245	http://www.genecards.org/cgi-bin/carddisp.pl?gene=Exoc2
BMM_II	Galnt7	0.308709	1	0.0137749	0.759419	0.420491	0.222	0.114	108	245	http://www.genecards.org/cgi-bin/carddisp.pl?gene=Galnt7
BMM_II	Fcgr4	0.595795	1	0.0137953	6.88789	4.21926	0.75	0.62	108	245	http://www.genecards.org/cgi-bin/carddisp.pl?gene=Fcgr4
BMM_II	H2afj	-0.372926	1	0.0138269	3.10191	4.31188	0.639	0.686	108	245	http://www.genecards.org/cgi-bin/carddisp.pl?gene=H2afj
BMM_II	Dlst	0.283353	1	0.0138947	0.515421	0.24519	0.157	0.069	108	245	http://www.genecards.org/cgi-bin/carddisp.pl?gene=Dlst
BMM_II	Gpcpd1	0.355478	1	0.0139823	2.96332	2.09778	0.583	0.42	108	245	http://www.genecards.org/cgi-bin/carddisp.pl?gene=Gpcpd1
BMM_II	Psme1	0.28496	1	0.0140399	5.37161	4.22959	0.815	0.698	108	245	http://www.genecards.org/cgi-bin/carddisp.pl?gene=Psme1
BMM_II	Ccdc12	-0.458818	1	0.0141905	1.47418	2.40055	0.407	0.49	108	245	http://www.genecards.org/cgi-bin/carddisp.pl?gene=Ccdc12
BMM_II	Dda1	0.271827	1	0.0142453	0.487383	0.231955	0.148	0.065	108	245	http://www.genecards.org/cgi-bin/carddisp.pl?gene=Dda1
BMM_II	Colgalt1	0.266166	1	0.014301	0.846348	0.535288	0.241	0.131	108	245	http://www.genecards.org/cgi-bin/carddisp.pl?gene=Colgalt1
BMM_II	Lbr	0.301701	1	0.0147455	1.52493	1.04846	0.417	0.265	108	245	http://www.genecards.org/cgi-bin/carddisp.pl?gene=Lbr
BMM_II	Mybbp1a	0.260753	1	0.0148341	0.840449	0.536135	0.259	0.139	108	245	http://www.genecards.org/cgi-bin/carddisp.pl?gene=Mybbp1a
BMM_II	Hpgd	-0.525293	1	0.0149087	4.39897	6.77033	0.509	0.608	108	245	http://www.genecards.org/cgi-bin/carddisp.pl?gene=Hpgd
BMM_II	Sec11c	-0.454697	1	0.014952	1.48079	2.39991	0.407	0.469	108	245	http://www.genecards.org/cgi-bin/carddisp.pl?gene=Sec11c
BMM_II	Nrde2	0.310692	1	0.0149811	0.47509	0.189299	0.13	0.053	108	245	http://www.genecards.org/cgi-bin/carddisp.pl?gene=Nrde2
BMM_II	Syf2	0.334363	1	0.0150267	2.76678	1.98756	0.583	0.433	108	245	http://www.genecards.org/cgi-bin/carddisp.pl?gene=Syf2
BMM_II	Itgal	0.328392	1	0.0151839	7.45492	5.7337	0.843	0.751	108	245	http://www.genecards.org/cgi-bin/carddisp.pl?gene=Itgal
BMM_II	Supt20	0.363574	1	0.0153457	0.669121	0.297302	0.194	0.098	108	245	http://www.genecards.org/cgi-bin/carddisp.pl?gene=Supt20
BMM_II	Mgea5	0.273401	1	0.0155067	1.08877	0.728182	0.296	0.171	108	245	http://www.genecards.org/cgi-bin/carddisp.pl?gene=Mgea5
BMM_II	Psmc6	0.251926	1	0.0156337	0.995535	0.6758	0.296	0.163	108	245	http://www.genecards.org/cgi-bin/carddisp.pl?gene=Psmc6
BMM_II	Ccdc124	-0.537668	1	0.01568	0.499774	1.17711	0.204	0.294	108	245	http://www.genecards.org/cgi-bin/carddisp.pl?gene=Ccdc124
BMM_II	Tmem43	0.258577	1	0.0157075	0.427234	0.193042	0.13	0.053	108	245	http://www.genecards.org/cgi-bin/carddisp.pl?gene=Tmem43
BMM_II	Cycs	0.318285	1	0.0157856	1.62933	1.10879	0.435	0.278	108	245	http://www.genecards.org/cgi-bin/carddisp.pl?gene=Cycs
BMM_II	Cdkn1a	0.404362	1	0.0159281	0.836233	0.387403	0.185	0.09	108	245	http://www.genecards.org/cgi-bin/carddisp.pl?gene=Cdkn1a
BMM_II	Vps13d	0.302537	1	0.0162601	0.532087	0.242255	0.157	0.073	108	245	http://www.genecards.org/cgi-bin/carddisp.pl?gene=Vps13d
BMM_II	Rb1	0.358423	1	0.0169981	1.7683	1.15932	0.435	0.29	108	245	http://www.genecards.org/cgi-bin/carddisp.pl?gene=Rb1
BMM_II	Cd74	1.55003	1	0.0171741	30.3685	9.71242	0.648	0.559	108	245	http://www.genecards.org/cgi-bin/carddisp.pl?gene=Cd74
BMM_II	Magt1	0.302866	1	0.0171886	1.64639	1.14527	0.407	0.261	108	245	http://www.genecards.org/cgi-bin/carddisp.pl?gene=Magt1
BMM_II	Cited2	0.289846	1	0.0172107	1.59479	1.12251	0.398	0.245	108	245	http://www.genecards.org/cgi-bin/carddisp.pl?gene=Cited2
BMM_II	Adrbk2	0.332698	1	0.0172465	4.14531	3.08564	0.704	0.506	108	245	http://www.genecards.org/cgi-bin/carddisp.pl?gene=Adrbk2
BMM_II	Tbl1xr1	0.304863	1	0.0172497	1.06682	0.673128	0.306	0.176	108	245	http://www.genecards.org/cgi-bin/carddisp.pl?gene=Tbl1xr1
BMM_II	Dync1h1	0.268029	1	0.0174696	1.58113	1.14351	0.444	0.278	108	245	http://www.genecards.org/cgi-bin/carddisp.pl?gene=Dync1h1
BMM_II	Ifi27l2a	0.527426	1	0.0177079	9.38467	6.2048	0.694	0.616	108	245	http://www.genecards.org/cgi-bin/carddisp.pl?gene=Ifi27l2a
BMM_II	Arf6	0.336525	1	0.0177398	1.56642	1.03246	0.417	0.265	108	245	http://www.genecards.org/cgi-bin/carddisp.pl?gene=Arf6
BMM_II	Sorl1	0.367247	1	0.018068	2.45194	1.67615	0.481	0.327	108	245	http://www.genecards.org/cgi-bin/carddisp.pl?gene=Sorl1
BMM_II	Gcnt2	0.444866	1	0.0182589	1.88952	1.12279	0.389	0.249	108	245	http://www.genecards.org/cgi-bin/carddisp.pl?gene=Gcnt2
BMM_II	Glipr2	0.255435	1	0.0182646	0.406612	0.178367	0.139	0.061	108	245	http://www.genecards.org/cgi-bin/carddisp.pl?gene=Glipr2
BMM_II	Nop10	-0.479519	1	0.0184152	1.6009	2.62638	0.407	0.482	108	245	http://www.genecards.org/cgi-bin/carddisp.pl?gene=Nop10
BMM_II	Atp6v1d	0.296067	1	0.0184951	0.987316	0.618609	0.296	0.176	108	245	http://www.genecards.org/cgi-bin/carddisp.pl?gene=Atp6v1d
BMM_II	Coro1c	0.299697	1	0.0185727	0.646437	0.337604	0.185	0.094	108	245	http://www.genecards.org/cgi-bin/carddisp.pl?gene=Coro1c
BMM_II	Stk24	0.33676	1	0.0186178	3.00406	2.17049	0.602	0.465	108	245	http://www.genecards.org/cgi-bin/carddisp.pl?gene=Stk24
BMM_II	mt-Nd2	0.265104	1	0.0189001	9.92829	8.09385	0.944	0.861	108	245	http://www.genecards.org/cgi-bin/carddisp.pl?gene=mt-Nd2
BMM_II	Smarcd1	0.253182	1	0.0189451	0.398126	0.173089	0.12	0.049	108	245	http://www.genecards.org/cgi-bin/carddisp.pl?gene=Smarcd1
BMM_II	Prelid1	0.283575	1	0.0189796	1.43505	1.00052	0.389	0.237	108	245	http://www.genecards.org/cgi-bin/carddisp.pl?gene=Prelid1
BMM_II	Csf3r	0.341762	1	0.0192931	1.48394	0.960024	0.361	0.229	108	245	http://www.genecards.org/cgi-bin/carddisp.pl?gene=Csf3r
BMM_II	Sqstm1	0.524648	1	0.0193541	1.63951	0.834802	0.333	0.2	108	245	http://www.genecards.org/cgi-bin/carddisp.pl?gene=Sqstm1
BMM_II	Rbbp8	0.321277	1	0.0195918	0.653373	0.323295	0.185	0.094	108	245	http://www.genecards.org/cgi-bin/carddisp.pl?gene=Rbbp8
BMM_II	Cast	0.340066	1	0.0197816	1.49612	0.971949	0.361	0.233	108	245	http://www.genecards.org/cgi-bin/carddisp.pl?gene=Cast
BMM_II	Crip1	0.885335	1	0.0197879	10.0579	4.98634	0.713	0.612	108	245	http://www.genecards.org/cgi-bin/carddisp.pl?gene=Crip1
BMM_II	H2-DMb1	0.28003	1	0.0204448	0.496565	0.232532	0.139	0.061	108	245	http://www.genecards.org/cgi-bin/carddisp.pl?gene=H2-DMb1
BMM_II	Ldlrap1	0.308768	1	0.0209725	0.811412	0.462409	0.213	0.114	108	245	http://www.genecards.org/cgi-bin/carddisp.pl?gene=Ldlrap1
BMM_II	Itgb2	0.300743	1	0.0210084	5.51623	4.2901	0.843	0.682	108	245	http://www.genecards.org/cgi-bin/carddisp.pl?gene=Itgb2
BMM_II	Sat1	0.39999	1	0.0211843	15.6842	11.6443	0.954	0.939	108	245	http://www.genecards.org/cgi-bin/carddisp.pl?gene=Sat1
BMM_II	Cebpz	0.341853	1	0.0219303	2.5679	1.81517	0.509	0.371	108	245	http://www.genecards.org/cgi-bin/carddisp.pl?gene=Cebpz
BMM_II	Samd9l	0.318038	1	0.0221273	1.14791	0.722965	0.306	0.188	108	245	http://www.genecards.org/cgi-bin/carddisp.pl?gene=Samd9l
BMM_II	Gpr141	0.261056	1	0.0222202	1.43861	1.03496	0.398	0.257	108	245	http://www.genecards.org/cgi-bin/carddisp.pl?gene=Gpr141
BMM_II	Epha4	0.398002	1	0.022243	0.651259	0.253155	0.13	0.057	108	245	http://www.genecards.org/cgi-bin/carddisp.pl?gene=Epha4
BMM_II	Soat1	0.300512	1	0.0225432	2.25685	1.64444	0.546	0.359	108	245	http://www.genecards.org/cgi-bin/carddisp.pl?gene=Soat1
BMM_II	Hck	0.251618	1	0.0226631	2.22962	1.71273	0.556	0.367	108	245	http://www.genecards.org/cgi-bin/carddisp.pl?gene=Hck
BMM_II	Dap	-0.404642	1	0.022867	0.280102	0.694549	0.111	0.2	108	245	http://www.genecards.org/cgi-bin/carddisp.pl?gene=Dap
BMM_II	Smc6	-0.27217	1	0.0238013	7.23256	8.94182	0.833	0.845	108	245	http://www.genecards.org/cgi-bin/carddisp.pl?gene=Smc6
BMM_II	Grk6	-0.555704	1	0.0240179	0.498584	1.20275	0.194	0.273	108	245	http://www.genecards.org/cgi-bin/carddisp.pl?gene=Grk6
BMM_II	Ccnd2	0.334412	1	0.024264	0.543975	0.224538	0.102	0.041	108	245	http://www.genecards.org/cgi-bin/carddisp.pl?gene=Ccnd2
BMM_II	Tnfaip8l2	-0.373917	1	0.0244574	1.32911	2.01821	0.352	0.433	108	245	http://www.genecards.org/cgi-bin/carddisp.pl?gene=Tnfaip8l2
BMM_II	Rnf149	0.331808	1	0.0250675	2.77015	1.99553	0.583	0.408	108	245	http://www.genecards.org/cgi-bin/carddisp.pl?gene=Rnf149
BMM_II	Slc25a3	0.27552	1	0.0250845	3.21991	2.48629	0.704	0.498	108	245	http://www.genecards.org/cgi-bin/carddisp.pl?gene=Slc25a3
BMM_II	Zcchc6	0.270049	1	0.0251348	1.71006	1.24743	0.444	0.302	108	245	http://www.genecards.org/cgi-bin/carddisp.pl?gene=Zcchc6
BMM_II	Ifitm6	-0.465945	1	0.0255086	3.84082	5.68625	0.694	0.71	108	245	http://www.genecards.org/cgi-bin/carddisp.pl?gene=Ifitm6
BMM_II	Sgk1	-0.58736	1	0.0257398	0.325289	0.99124	0.139	0.22	108	245	http://www.genecards.org/cgi-bin/carddisp.pl?gene=Sgk1
BMM_II	Fam129a	0.334307	1	0.025874	3.01334	2.18324	0.583	0.465	108	245	http://www.genecards.org/cgi-bin/carddisp.pl?gene=Fam129a
BMM_II	Dpep2	0.404274	1	0.0260943	3.08039	2.08321	0.463	0.335	108	245	http://www.genecards.org/cgi-bin/carddisp.pl?gene=Dpep2
BMM_II	Akap8l	-0.386927	1	0.0261168	0.101249	0.439999	0.037	0.106	108	245	http://www.genecards.org/cgi-bin/carddisp.pl?gene=Akap8l
BMM_II	Ifngr1	0.275401	1	0.0264162	12.4871	10.1433	0.926	0.853	108	245	http://www.genecards.org/cgi-bin/carddisp.pl?gene=Ifngr1
BMM_II	Tmem156	0.310614	1	0.0266018	0.612643	0.300272	0.176	0.094	108	245	http://www.genecards.org/cgi-bin/carddisp.pl?gene=Tmem156
BMM_II	Zfp467	-0.435682	1	0.0267605	0.346483	0.821185	0.111	0.196	108	245	http://www.genecards.org/cgi-bin/carddisp.pl?gene=Zfp467
BMM_II	Aebp2	0.315507	1	0.0269544	0.668469	0.34073	0.185	0.098	108	245	http://www.genecards.org/cgi-bin/carddisp.pl?gene=Aebp2
BMM_II	Gars	0.302519	1	0.0272434	0.560637	0.265419	0.157	0.078	108	245	http://www.genecards.org/cgi-bin/carddisp.pl?gene=Gars
BMM_II	Nampt	0.256864	1	0.0272916	0.526879	0.277853	0.176	0.09	108	245	http://www.genecards.org/cgi-bin/carddisp.pl?gene=Nampt
BMM_II	Aqr	0.277853	1	0.0277453	0.865882	0.539013	0.25	0.143	108	245	http://www.genecards.org/cgi-bin/carddisp.pl?gene=Aqr
BMM_II	Zfp36	0.355333	1	0.0277487	1.30517	0.801925	0.333	0.216	108	245	http://www.genecards.org/cgi-bin/carddisp.pl?gene=Zfp36
BMM_II	Ogfr	0.30471	1	0.0279994	0.588055	0.285698	0.167	0.086	108	245	http://www.genecards.org/cgi-bin/carddisp.pl?gene=Ogfr
BMM_II	Ccl9	0.341815	1	0.0280289	2.26604	1.57706	0.444	0.298	108	245	http://www.genecards.org/cgi-bin/carddisp.pl?gene=Ccl9
BMM_II	Psap	0.280102	1	0.0281418	18.6548	15.1863	0.981	0.955	108	245	http://www.genecards.org/cgi-bin/carddisp.pl?gene=Psap
BMM_II	Emc10	0.306574	1	0.0282898	0.768315	0.429788	0.204	0.106	108	245	http://www.genecards.org/cgi-bin/carddisp.pl?gene=Emc10
BMM_II	Rpl3l	-0.300729	1	0.0285752	0.274075	0.569363	0.074	0.155	108	245	http://www.genecards.org/cgi-bin/carddisp.pl?gene=Rpl3l
BMM_II	Iscu	-0.373378	1	0.0286315	1.15089	1.78622	0.361	0.424	108	245	http://www.genecards.org/cgi-bin/carddisp.pl?gene=Iscu
BMM_II	Ehd1	0.271968	1	0.0287502	0.768064	0.464291	0.222	0.127	108	245	http://www.genecards.org/cgi-bin/carddisp.pl?gene=Ehd1
BMM_II	Myeov2	0.295759	1	0.0287508	2.1684	1.58112	0.519	0.371	108	245	http://www.genecards.org/cgi-bin/carddisp.pl?gene=Myeov2
BMM_II	Sell	0.311785	1	0.0290249	0.526016	0.229426	0.13	0.061	108	245	http://www.genecards.org/cgi-bin/carddisp.pl?gene=Sell
BMM_II	Pbrm1	0.263057	1	0.0293077	2.03971	1.53305	0.509	0.355	108	245	http://www.genecards.org/cgi-bin/carddisp.pl?gene=Pbrm1
BMM_II	Lrrfip1	-0.325965	1	0.0294143	3.03301	4.05539	0.593	0.637	108	245	http://www.genecards.org/cgi-bin/carddisp.pl?gene=Lrrfip1
BMM_II	Tmem234	0.324088	1	0.0295286	3.16567	2.32755	0.611	0.461	108	245	http://www.genecards.org/cgi-bin/carddisp.pl?gene=Tmem234
BMM_II	Sdc3	0.341775	1	0.0298502	1.088	0.647581	0.278	0.159	108	245	http://www.genecards.org/cgi-bin/carddisp.pl?gene=Sdc3
BMM_II	Srpk1	0.264549	1	0.0300856	0.766293	0.470367	0.222	0.127	108	245	http://www.genecards.org/cgi-bin/carddisp.pl?gene=Srpk1
BMM_II	Foxp1	0.277027	1	0.0301886	4.30679	3.37964	0.75	0.576	108	245	http://www.genecards.org/cgi-bin/carddisp.pl?gene=Foxp1
BMM_II	Jak1	0.270695	1	0.0308914	3.36427	2.61763	0.657	0.518	108	245	http://www.genecards.org/cgi-bin/carddisp.pl?gene=Jak1
BMM_II	Smc1a	0.30222	1	0.0309646	2.04723	1.47132	0.491	0.327	108	245	http://www.genecards.org/cgi-bin/carddisp.pl?gene=Smc1a
BMM_II	Ndufs1	0.262095	1	0.0314336	0.561645	0.302219	0.167	0.086	108	245	http://www.genecards.org/cgi-bin/carddisp.pl?gene=Ndufs1
BMM_II	Rbpj	0.272654	1	0.0317907	1.21855	0.836503	0.361	0.233	108	245	http://www.genecards.org/cgi-bin/carddisp.pl?gene=Rbpj
BMM_II	Btg1	-0.272591	1	0.0318122	6.51115	8.07329	0.815	0.837	108	245	http://www.genecards.org/cgi-bin/carddisp.pl?gene=Btg1
BMM_II	Ptgir	0.287047	1	0.0333129	0.539094	0.261408	0.148	0.073	108	245	http://www.genecards.org/cgi-bin/carddisp.pl?gene=Ptgir
BMM_II	Ptafr	0.276398	1	0.0333161	0.3857	0.144104	0.111	0.049	108	245	http://www.genecards.org/cgi-bin/carddisp.pl?gene=Ptafr
BMM_II	Smarca2	0.280399	1	0.0334931	1.73202	1.24944	0.417	0.278	108	245	http://www.genecards.org/cgi-bin/carddisp.pl?gene=Smarca2
BMM_II	Fn1	0.3997	1	0.0335316	0.539331	0.166838	0.111	0.049	108	245	http://www.genecards.org/cgi-bin/carddisp.pl?gene=Fn1
BMM_II	Runx3	0.261917	1	0.0337483	0.391791	0.160724	0.111	0.049	108	245	http://www.genecards.org/cgi-bin/carddisp.pl?gene=Runx3
BMM_II	Zranb1	0.25933	1	0.0338847	0.641021	0.371033	0.185	0.098	108	245	http://www.genecards.org/cgi-bin/carddisp.pl?gene=Zranb1
BMM_II	Dnajc7	-0.366476	1	0.0338861	0.617768	1.08563	0.185	0.282	108	245	http://www.genecards.org/cgi-bin/carddisp.pl?gene=Dnajc7
BMM_II	Rgs10	0.271457	1	0.0339905	0.868389	0.547927	0.259	0.155	108	245	http://www.genecards.org/cgi-bin/carddisp.pl?gene=Rgs10
BMM_II	1110008P14Rik	-0.404817	1	0.0344794	0.497151	0.98211	0.194	0.269	108	245	http://www.genecards.org/cgi-bin/carddisp.pl?gene=1110008P14Rik
BMM_II	March2	-0.372399	1	0.0347246	0.222617	0.582683	0.083	0.159	108	245	http://www.genecards.org/cgi-bin/carddisp.pl?gene=March2
BMM_II	Uba52	0.340651	1	0.0347389	1.57036	1.02977	0.398	0.257	108	245	http://www.genecards.org/cgi-bin/carddisp.pl?gene=Uba52
BMM_II	Cox7a2l	-0.27001	1	0.0347587	3.49475	4.41984	0.657	0.722	108	245	http://www.genecards.org/cgi-bin/carddisp.pl?gene=Cox7a2l
BMM_II	Ly6c2	0.261884	1	0.0348052	0.701533	0.419076	0.194	0.106	108	245	http://www.genecards.org/cgi-bin/carddisp.pl?gene=Ly6c2
BMM_II	Pmm2	0.259465	1	0.0348633	0.684776	0.407457	0.204	0.11	108	245	http://www.genecards.org/cgi-bin/carddisp.pl?gene=Pmm2
BMM_II	Cd37	-0.442786	1	0.0351118	0.457697	0.981341	0.176	0.257	108	245	http://www.genecards.org/cgi-bin/carddisp.pl?gene=Cd37
BMM_II	Atp2b4	0.254191	1	0.0355257	0.442349	0.209348	0.111	0.049	108	245	http://www.genecards.org/cgi-bin/carddisp.pl?gene=Atp2b4
BMM_II	Wtap	0.285737	1	0.0364853	0.969982	0.61602	0.269	0.167	108	245	http://www.genecards.org/cgi-bin/carddisp.pl?gene=Wtap
BMM_II	Upf2	0.254911	1	0.0369801	1.25345	0.888481	0.37	0.233	108	245	http://www.genecards.org/cgi-bin/carddisp.pl?gene=Upf2
BMM_II	Pirb	0.359913	1	0.0371762	3.25194	2.31316	0.63	0.478	108	245	http://www.genecards.org/cgi-bin/carddisp.pl?gene=Pirb
BMM_II	Nudcd3	0.267431	1	0.0374335	1.12394	0.764565	0.333	0.212	108	245	http://www.genecards.org/cgi-bin/carddisp.pl?gene=Nudcd3
BMM_II	Zbtb16	-0.430567	1	0.0384541	0.345739	0.813737	0.093	0.176	108	245	http://www.genecards.org/cgi-bin/carddisp.pl?gene=Zbtb16
BMM_II	Tep1	0.250009	1	0.0386166	0.834122	0.542296	0.25	0.151	108	245	http://www.genecards.org/cgi-bin/carddisp.pl?gene=Tep1
BMM_II	Zfp326	0.27388	1	0.0389516	0.632825	0.350497	0.185	0.102	108	245	http://www.genecards.org/cgi-bin/carddisp.pl?gene=Zfp326
BMM_II	Calr	0.283606	1	0.0396979	2.97856	2.26853	0.593	0.445	108	245	http://www.genecards.org/cgi-bin/carddisp.pl?gene=Calr
BMM_II	Cfh	0.391346	1	0.0400596	1.37961	0.814256	0.259	0.163	108	245	http://www.genecards.org/cgi-bin/carddisp.pl?gene=Cfh
BMM_II	Slc38a2	-0.358872	1	0.0405513	0.497735	0.920729	0.148	0.237	108	245	http://www.genecards.org/cgi-bin/carddisp.pl?gene=Slc38a2
BMM_II	Stra13	-0.436211	1	0.040659	0.946439	1.63362	0.278	0.363	108	245	http://www.genecards.org/cgi-bin/carddisp.pl?gene=Stra13
BMM_II	Mettl23	-0.395848	1	0.0432943	0.52273	1.00348	0.157	0.245	108	245	http://www.genecards.org/cgi-bin/carddisp.pl?gene=Mettl23
BMM_II	Wls	-0.419528	1	0.0443713	0.354818	0.812056	0.12	0.2	108	245	http://www.genecards.org/cgi-bin/carddisp.pl?gene=Wls
BMM_II	Tmem127	0.268848	1	0.0443714	0.799392	0.493463	0.241	0.147	108	245	http://www.genecards.org/cgi-bin/carddisp.pl?gene=Tmem127
BMM_II	Gpr132	-0.379063	1	0.0452738	0.292056	0.680314	0.093	0.167	108	245	http://www.genecards.org/cgi-bin/carddisp.pl?gene=Gpr132
BMM_II	Xrn2	-0.417989	1	0.0454112	1.77434	2.7067	0.491	0.514	108	245	http://www.genecards.org/cgi-bin/carddisp.pl?gene=Xrn2
BMM_II	Itgam	0.258134	1	0.0456003	2.78695	2.16653	0.556	0.424	108	245	http://www.genecards.org/cgi-bin/carddisp.pl?gene=Itgam
BMM_II	Srp72	0.343237	1	0.0462136	1.27796	0.795649	0.315	0.212	108	245	http://www.genecards.org/cgi-bin/carddisp.pl?gene=Srp72
BMM_II	Mepce	-0.309175	1	0.0463172	0.164885	0.443291	0.056	0.122	108	245	http://www.genecards.org/cgi-bin/carddisp.pl?gene=Mepce
BMM_II	Tmem38b	-0.481259	1	0.0464161	0.705287	1.38051	0.269	0.327	108	245	http://www.genecards.org/cgi-bin/carddisp.pl?gene=Tmem38b
BMM_II	Grb2	0.265576	1	0.0466838	3.51176	2.75318	0.731	0.535	108	245	http://www.genecards.org/cgi-bin/carddisp.pl?gene=Grb2
BMM_II	Zfand2b	-0.289529	1	0.0467917	0.126565	0.376935	0.056	0.122	108	245	http://www.genecards.org/cgi-bin/carddisp.pl?gene=Zfand2b
BMM_II	Wasf2	-0.30764	1	0.046812	2.99581	3.94554	0.63	0.637	108	245	http://www.genecards.org/cgi-bin/carddisp.pl?gene=Wasf2
BMM_II	Nsrp1	0.254118	1	0.0474072	1.38881	1.00302	0.343	0.233	108	245	http://www.genecards.org/cgi-bin/carddisp.pl?gene=Nsrp1
BMM_II	Tmem131	0.303567	1	0.0487342	1.00115	0.621424	0.259	0.163	108	245	http://www.genecards.org/cgi-bin/carddisp.pl?gene=Tmem131
BMM_II	Sash3	0.282228	1	0.0492947	0.96532	0.616122	0.259	0.159	108	245	http://www.genecards.org/cgi-bin/carddisp.pl?gene=Sash3
BMM_II	Inpp5f	-0.322275	1	0.0497482	0.825309	1.28219	0.231	0.318	108	245	http://www.genecards.org/cgi-bin/carddisp.pl?gene=Inpp5f
BMM_II	Trim12c	0.346122	1	0.0501446	0.926625	0.515668	0.241	0.155	108	245	http://www.genecards.org/cgi-bin/carddisp.pl?gene=Trim12c
BMM_II	Rab24	0.282237	1	0.0511797	0.59078	0.308122	0.167	0.094	108	245	http://www.genecards.org/cgi-bin/carddisp.pl?gene=Rab24
BMM_II	Crybg3	-0.28943	1	0.051581	0.19865	0.464939	0.065	0.135	108	245	http://www.genecards.org/cgi-bin/carddisp.pl?gene=Crybg3
BMM_II	Eif5	0.266872	1	0.0525788	2.96996	2.29951	0.565	0.461	108	245	http://www.genecards.org/cgi-bin/carddisp.pl?gene=Eif5
BMM_II	Usmg5	0.274567	1	0.0532837	2.2336	1.67321	0.537	0.396	108	245	http://www.genecards.org/cgi-bin/carddisp.pl?gene=Usmg5
BMM_II	Prkcb	-0.441634	1	0.0534195	0.867558	1.53641	0.25	0.327	108	245	http://www.genecards.org/cgi-bin/carddisp.pl?gene=Prkcb
BMM_II	Ifngr2	-0.373936	1	0.054213	1.44106	2.16333	0.398	0.457	108	245	http://www.genecards.org/cgi-bin/carddisp.pl?gene=Ifngr2
BMM_II	2810474O19Rik	0.303748	1	0.0542388	2.78146	2.06353	0.546	0.412	108	245	http://www.genecards.org/cgi-bin/carddisp.pl?gene=2810474O19Rik
BMM_II	Mtch2	-0.428264	1	0.0543059	0.311539	0.764825	0.12	0.192	108	245	http://www.genecards.org/cgi-bin/carddisp.pl?gene=Mtch2
BMM_II	Blvra	0.274483	1	0.0547367	0.846623	0.52669	0.241	0.147	108	245	http://www.genecards.org/cgi-bin/carddisp.pl?gene=Blvra
BMM_II	Snx6	0.252059	1	0.0549378	1.24941	0.888823	0.343	0.229	108	245	http://www.genecards.org/cgi-bin/carddisp.pl?gene=Snx6
BMM_II	Ccdc71l	-0.315611	1	0.0551871	0.129723	0.405984	0.056	0.118	108	245	http://www.genecards.org/cgi-bin/carddisp.pl?gene=Ccdc71l
BMM_II	Abcb7	0.257061	1	0.0552798	0.666064	0.394147	0.176	0.098	108	245	http://www.genecards.org/cgi-bin/carddisp.pl?gene=Abcb7
BMM_II	Ralgapa1	0.280797	1	0.0553376	0.547326	0.273659	0.139	0.073	108	245	http://www.genecards.org/cgi-bin/carddisp.pl?gene=Ralgapa1
BMM_II	Aim1	-0.335128	1	0.055622	0.389864	0.753298	0.12	0.196	108	245	http://www.genecards.org/cgi-bin/carddisp.pl?gene=Aim1
BMM_II	Pts	-0.341738	1	0.0557666	0.340785	0.699154	0.111	0.188	108	245	http://www.genecards.org/cgi-bin/carddisp.pl?gene=Pts
BMM_II	Gsdmd	-0.455672	1	0.0563724	0.550409	1.12626	0.204	0.269	108	245	http://www.genecards.org/cgi-bin/carddisp.pl?gene=Gsdmd
BMM_II	Anapc13	-0.394459	1	0.0564197	0.529717	1.01074	0.194	0.265	108	245	http://www.genecards.org/cgi-bin/carddisp.pl?gene=Anapc13
BMM_II	Zyx	0.25008	1	0.0579797	2.68522	2.09872	0.583	0.445	108	245	http://www.genecards.org/cgi-bin/carddisp.pl?gene=Zyx
BMM_II	Stk4	0.254251	1	0.0583823	2.33148	1.79319	0.556	0.433	108	245	http://www.genecards.org/cgi-bin/carddisp.pl?gene=Stk4
BMM_II	Cdk6	-0.428062	1	0.0587274	0.229152	0.653733	0.102	0.167	108	245	http://www.genecards.org/cgi-bin/carddisp.pl?gene=Cdk6
BMM_II	Capg	0.280861	1	0.0595903	0.377545	0.133857	0.102	0.049	108	245	http://www.genecards.org/cgi-bin/carddisp.pl?gene=Capg
BMM_II	S100a13	-0.432251	1	0.05968	0.762684	1.37846	0.25	0.322	108	245	http://www.genecards.org/cgi-bin/carddisp.pl?gene=S100a13
BMM_II	Eapp	0.355993	1	0.0602608	1.49837	0.952056	0.352	0.253	108	245	http://www.genecards.org/cgi-bin/carddisp.pl?gene=Eapp
BMM_II	Sh2d1b1	-0.277938	1	0.0605298	1.23493	1.70977	0.324	0.396	108	245	http://www.genecards.org/cgi-bin/carddisp.pl?gene=Sh2d1b1
BMM_II	Tnfaip2	0.46835	1	0.0612915	1.22608	0.608989	0.241	0.163	108	245	http://www.genecards.org/cgi-bin/carddisp.pl?gene=Tnfaip2
BMM_II	Adrb2	0.322894	1	0.0614043	1.65199	1.12017	0.398	0.269	108	245	http://www.genecards.org/cgi-bin/carddisp.pl?gene=Adrb2
BMM_II	Wdr83os	-0.266222	1	0.0626122	0.87675	1.25708	0.241	0.331	108	245	http://www.genecards.org/cgi-bin/carddisp.pl?gene=Wdr83os
BMM_II	Ensa	-0.43689	1	0.0641781	0.602339	1.16906	0.231	0.29	108	245	http://www.genecards.org/cgi-bin/carddisp.pl?gene=Ensa
BMM_II	Zfand6	-0.354616	1	0.0644766	1.03023	1.59595	0.287	0.355	108	245	http://www.genecards.org/cgi-bin/carddisp.pl?gene=Zfand6
BMM_II	Setd1b	-0.360154	1	0.0647628	0.730009	1.22058	0.204	0.286	108	245	http://www.genecards.org/cgi-bin/carddisp.pl?gene=Setd1b
BMM_II	March1	0.266527	1	0.0651899	2.57187	1.96936	0.537	0.392	108	245	http://www.genecards.org/cgi-bin/carddisp.pl?gene=March1
BMM_II	Ttc17	-0.336847	1	0.0653223	0.138668	0.43813	0.056	0.114	108	245	http://www.genecards.org/cgi-bin/carddisp.pl?gene=Ttc17
BMM_II	Sypl	0.254969	1	0.0664573	1.02297	0.695261	0.269	0.176	108	245	http://www.genecards.org/cgi-bin/carddisp.pl?gene=Sypl
BMM_II	Relt	0.276005	1	0.0690765	0.586541	0.310284	0.148	0.082	108	245	http://www.genecards.org/cgi-bin/carddisp.pl?gene=Relt
BMM_II	Sdf2	-0.254662	1	0.0691048	0.235093	0.473536	0.065	0.131	108	245	http://www.genecards.org/cgi-bin/carddisp.pl?gene=Sdf2
BMM_II	Ncapd3	-0.321294	1	0.0692623	0.192435	0.489889	0.065	0.127	108	245	http://www.genecards.org/cgi-bin/carddisp.pl?gene=Ncapd3
BMM_II	Rps6ka3	-0.33543	1	0.0696655	0.337175	0.687185	0.102	0.171	108	245	http://www.genecards.org/cgi-bin/carddisp.pl?gene=Rps6ka3
BMM_II	Fam134b	-0.289507	1	0.06967	0.875976	1.29286	0.241	0.327	108	245	http://www.genecards.org/cgi-bin/carddisp.pl?gene=Fam134b
BMM_II	Grn	0.272386	1	0.0699359	2.01755	1.49838	0.472	0.339	108	245	http://www.genecards.org/cgi-bin/carddisp.pl?gene=Grn
BMM_II	Wbp11	0.276799	1	0.0702458	1.72753	1.25136	0.426	0.302	108	245	http://www.genecards.org/cgi-bin/carddisp.pl?gene=Wbp11
BMM_II	Camp	-0.581061	1	0.0703695	6.24582	9.83938	0.731	0.743	108	245	http://www.genecards.org/cgi-bin/carddisp.pl?gene=Camp
BMM_II	Ckb	-0.337383	1	0.0703947	0.4202	0.794369	0.111	0.188	108	245	http://www.genecards.org/cgi-bin/carddisp.pl?gene=Ckb
BMM_II	Luc7l3	-0.397067	1	0.0714816	1.20726	1.90658	0.324	0.384	108	245	http://www.genecards.org/cgi-bin/carddisp.pl?gene=Luc7l3
BMM_II	Atp5h	-0.294717	1	0.0720568	4.57335	5.83651	0.861	0.792	108	245	http://www.genecards.org/cgi-bin/carddisp.pl?gene=Atp5h
BMM_II	Sirt7	-0.430653	1	0.0730862	0.991908	1.68478	0.352	0.38	108	245	http://www.genecards.org/cgi-bin/carddisp.pl?gene=Sirt7
BMM_II	Bmx	-0.512149	1	0.0733435	0.367473	0.950253	0.148	0.208	108	245	http://www.genecards.org/cgi-bin/carddisp.pl?gene=Bmx
BMM_II	Akna	-0.407029	1	0.0743771	0.778573	1.3583	0.278	0.327	108	245	http://www.genecards.org/cgi-bin/carddisp.pl?gene=Akna
BMM_II	Ttc14	-0.49444	1	0.0750049	1.35077	2.3117	0.398	0.42	108	245	http://www.genecards.org/cgi-bin/carddisp.pl?gene=Ttc14
BMM_II	Eif5a	-0.345731	1	0.0751676	2.3629	3.27355	0.574	0.592	108	245	http://www.genecards.org/cgi-bin/carddisp.pl?gene=Eif5a
BMM_II	Lars2	-0.339219	1	0.0762819	5.75087	7.54034	0.806	0.845	108	245	http://www.genecards.org/cgi-bin/carddisp.pl?gene=Lars2
BMM_II	Lair1	0.305156	1	0.077169	2.56228	1.88315	0.519	0.404	108	245	http://www.genecards.org/cgi-bin/carddisp.pl?gene=Lair1
BMM_II	Metrnl	-0.365201	1	0.0775245	1.70594	2.48541	0.454	0.482	108	245	http://www.genecards.org/cgi-bin/carddisp.pl?gene=Metrnl
BMM_II	Arf5	-0.266573	1	0.0776301	2.26329	2.92557	0.574	0.567	108	245	http://www.genecards.org/cgi-bin/carddisp.pl?gene=Arf5
BMM_II	Arglu1	-0.382393	1	0.0794584	1.57718	2.35935	0.444	0.465	108	245	http://www.genecards.org/cgi-bin/carddisp.pl?gene=Arglu1
BMM_II	Unc93b1	-0.32247	1	0.0801197	1.97947	2.72574	0.528	0.547	108	245	http://www.genecards.org/cgi-bin/carddisp.pl?gene=Unc93b1
BMM_II	Spcs2	-0.305636	1	0.0814175	1.55339	2.1559	0.407	0.445	108	245	http://www.genecards.org/cgi-bin/carddisp.pl?gene=Spcs2
BMM_II	Inpp4a	-0.305131	1	0.0825005	0.200039	0.482685	0.074	0.135	108	245	http://www.genecards.org/cgi-bin/carddisp.pl?gene=Inpp4a
BMM_II	Ptpn11	-0.367902	1	0.0826805	1.3322	2.00964	0.361	0.416	108	245	http://www.genecards.org/cgi-bin/carddisp.pl?gene=Ptpn11
BMM_II	Srpk2	-0.336723	1	0.0840224	0.225187	0.54727	0.093	0.155	108	245	http://www.genecards.org/cgi-bin/carddisp.pl?gene=Srpk2
BMM_II	Cyfip2	-0.403421	1	0.0872654	1.02886	1.68345	0.333	0.371	108	245	http://www.genecards.org/cgi-bin/carddisp.pl?gene=Cyfip2
BMM_II	Uqcrh	-0.263319	1	0.0878807	6.0601	7.47379	0.889	0.824	108	245	http://www.genecards.org/cgi-bin/carddisp.pl?gene=Uqcrh
BMM_II	Psmb10	-0.318639	1	0.0880595	1.31649	1.88902	0.361	0.424	108	245	http://www.genecards.org/cgi-bin/carddisp.pl?gene=Psmb10
BMM_II	Retnlg	-0.310378	1	0.0883442	10.2759	12.9825	0.593	0.441	108	245	http://www.genecards.org/cgi-bin/carddisp.pl?gene=Retnlg
BMM_II	Aldh3a2	-0.330154	1	0.0892584	0.238657	0.557175	0.083	0.143	108	245	http://www.genecards.org/cgi-bin/carddisp.pl?gene=Aldh3a2
BMM_II	Jund	-0.387295	1	0.0896146	1.82204	2.69106	0.491	0.494	108	245	http://www.genecards.org/cgi-bin/carddisp.pl?gene=Jund
BMM_II	Eif3f	-0.254097	1	0.0903545	4.88462	6.01793	0.815	0.755	108	245	http://www.genecards.org/cgi-bin/carddisp.pl?gene=Eif3f
BMM_II	Btbd7	-0.305808	1	0.0911172	0.184189	0.463789	0.074	0.131	108	245	http://www.genecards.org/cgi-bin/carddisp.pl?gene=Btbd7
BMM_II	Tmem135	-0.340405	1	0.0917954	0.269167	0.606907	0.093	0.151	108	245	http://www.genecards.org/cgi-bin/carddisp.pl?gene=Tmem135
BMM_II	Glipr1	-0.348952	1	0.092627	0.547102	0.970444	0.167	0.241	108	245	http://www.genecards.org/cgi-bin/carddisp.pl?gene=Glipr1
BMM_II	Rbm3	-0.315996	1	0.0926887	2.35441	3.17581	0.537	0.555	108	245	http://www.genecards.org/cgi-bin/carddisp.pl?gene=Rbm3
BMM_II	Bub3	-0.294115	1	0.0927099	0.718442	1.10704	0.213	0.286	108	245	http://www.genecards.org/cgi-bin/carddisp.pl?gene=Bub3
BMM_II	Sh2d3c	-0.367409	1	0.0930639	0.408476	0.816982	0.139	0.204	108	245	http://www.genecards.org/cgi-bin/carddisp.pl?gene=Sh2d3c
BMM_II	Ncoa7	-0.355846	1	0.0937284	0.366127	0.748282	0.12	0.184	108	245	http://www.genecards.org/cgi-bin/carddisp.pl?gene=Ncoa7
BMM_II	Pomp	-0.271004	1	0.0966487	3.18042	4.04429	0.657	0.678	108	245	http://www.genecards.org/cgi-bin/carddisp.pl?gene=Pomp
BMM_II	Uhmk1	0.310949	1	0.100573	0.601109	0.290672	0.148	0.09	108	245	http://www.genecards.org/cgi-bin/carddisp.pl?gene=Uhmk1
BMM_II	Fam117b	-0.413469	1	0.100725	0.574521	1.09708	0.204	0.257	108	245	http://www.genecards.org/cgi-bin/carddisp.pl?gene=Fam117b
BMM_II	Ctnna1	0.314971	1	0.100948	1.0143	0.61923	0.231	0.159	108	245	http://www.genecards.org/cgi-bin/carddisp.pl?gene=Ctnna1
BMM_II	Ceacam1	0.298777	1	0.103092	4.19496	3.2232	0.685	0.563	108	245	http://www.genecards.org/cgi-bin/carddisp.pl?gene=Ceacam1
BMM_II	Gnai3	0.272472	1	0.104265	1.16382	0.791423	0.269	0.196	108	245	http://www.genecards.org/cgi-bin/carddisp.pl?gene=Gnai3
BMM_II	Plekhj1	-0.408061	1	0.104284	0.888316	1.50561	0.306	0.339	108	245	http://www.genecards.org/cgi-bin/carddisp.pl?gene=Plekhj1
BMM_II	Ddx39	-0.29869	1	0.104386	0.170987	0.440346	0.065	0.118	108	245	http://www.genecards.org/cgi-bin/carddisp.pl?gene=Ddx39
BMM_II	Cnn2	-0.323033	1	0.105033	1.71731	2.39924	0.463	0.469	108	245	http://www.genecards.org/cgi-bin/carddisp.pl?gene=Cnn2
BMM_II	Mlec	-0.326802	1	0.105377	0.37231	0.721193	0.13	0.192	108	245	http://www.genecards.org/cgi-bin/carddisp.pl?gene=Mlec
BMM_II	Mxi1	-0.324017	1	0.108048	0.533503	0.919656	0.167	0.233	108	245	http://www.genecards.org/cgi-bin/carddisp.pl?gene=Mxi1
BMM_II	Mrpl20	-0.291362	1	0.108184	0.901704	1.3273	0.269	0.331	108	245	http://www.genecards.org/cgi-bin/carddisp.pl?gene=Mrpl20
BMM_II	Phf3	-0.361187	1	0.108191	1.65997	2.41669	0.454	0.478	108	245	http://www.genecards.org/cgi-bin/carddisp.pl?gene=Phf3
BMM_II	Rcan1	0.299685	1	0.108402	0.985561	0.613129	0.241	0.167	108	245	http://www.genecards.org/cgi-bin/carddisp.pl?gene=Rcan1
BMM_II	Lrrc8d	0.264852	1	0.108754	1.25605	0.877671	0.287	0.208	108	245	http://www.genecards.org/cgi-bin/carddisp.pl?gene=Lrrc8d
BMM_II	Tspo	0.253296	1	0.109834	2.5589	1.98584	0.565	0.453	108	245	http://www.genecards.org/cgi-bin/carddisp.pl?gene=Tspo
BMM_II	Ran	-0.372578	1	0.111914	0.690212	1.18826	0.25	0.294	108	245	http://www.genecards.org/cgi-bin/carddisp.pl?gene=Ran
BMM_II	Ddrgk1	-0.357336	1	0.112763	0.811586	1.32075	0.231	0.294	108	245	http://www.genecards.org/cgi-bin/carddisp.pl?gene=Ddrgk1
BMM_II	Ssr4	-0.31161	1	0.114056	1.68666	2.33439	0.417	0.465	108	245	http://www.genecards.org/cgi-bin/carddisp.pl?gene=Ssr4
BMM_II	Cacybp	-0.405177	1	0.114131	0.453443	0.924724	0.185	0.237	108	245	http://www.genecards.org/cgi-bin/carddisp.pl?gene=Cacybp
BMM_II	Hnrnpdl	-0.328381	1	0.117049	1.21705	1.78374	0.343	0.392	108	245	http://www.genecards.org/cgi-bin/carddisp.pl?gene=Hnrnpdl
BMM_II	Rsbn1	-0.370131	1	0.117339	0.547029	0.999489	0.185	0.241	108	245	http://www.genecards.org/cgi-bin/carddisp.pl?gene=Rsbn1
BMM_II	Dennd1a	-0.296693	1	0.118062	0.200279	0.474333	0.074	0.127	108	245	http://www.genecards.org/cgi-bin/carddisp.pl?gene=Dennd1a
BMM_II	Ppp1cb	-0.313738	1	0.119737	2.39518	3.21995	0.509	0.555	108	245	http://www.genecards.org/cgi-bin/carddisp.pl?gene=Ppp1cb
BMM_II	Prorsd1	0.380807	1	0.120026	0.870037	0.436204	0.176	0.11	108	245	http://www.genecards.org/cgi-bin/carddisp.pl?gene=Prorsd1
BMM_II	Dpy30	-0.284592	1	0.120647	0.226875	0.494415	0.083	0.139	108	245	http://www.genecards.org/cgi-bin/carddisp.pl?gene=Dpy30
BMM_II	Cd44	0.254998	1	0.121645	3.63278	2.88222	0.556	0.498	108	245	http://www.genecards.org/cgi-bin/carddisp.pl?gene=Cd44
BMM_II	Echs1	-0.359742	1	0.121754	0.165176	0.49515	0.065	0.114	108	245	http://www.genecards.org/cgi-bin/carddisp.pl?gene=Echs1
BMM_II	2810403A07Rik	-0.258059	1	0.12334	0.188813	0.421664	0.065	0.114	108	245	http://www.genecards.org/cgi-bin/carddisp.pl?gene=2810403A07Rik
BMM_II	Milr1	-0.327411	1	0.124148	0.494836	0.87566	0.148	0.208	108	245	http://www.genecards.org/cgi-bin/carddisp.pl?gene=Milr1
BMM_II	Rbms1	0.25861	1	0.124867	3.39438	2.67323	0.667	0.522	108	245	http://www.genecards.org/cgi-bin/carddisp.pl?gene=Rbms1
BMM_II	Tigd2	-0.25903	1	0.127218	0.149082	0.375076	0.056	0.102	108	245	http://www.genecards.org/cgi-bin/carddisp.pl?gene=Tigd2
BMM_II	Ccnt2	-0.330458	1	0.127439	0.284566	0.615229	0.12	0.171	108	245	http://www.genecards.org/cgi-bin/carddisp.pl?gene=Ccnt2
BMM_II	Itpkb	0.287143	1	0.127803	1.33692	0.91516	0.324	0.233	108	245	http://www.genecards.org/cgi-bin/carddisp.pl?gene=Itpkb
BMM_II	Baz1b	-0.351663	1	0.128581	1.90513	2.70704	0.481	0.494	108	245	http://www.genecards.org/cgi-bin/carddisp.pl?gene=Baz1b
BMM_II	0610007P14Rik	-0.29516	1	0.129829	0.253997	0.53868	0.083	0.135	108	245	http://www.genecards.org/cgi-bin/carddisp.pl?gene=0610007P14Rik
BMM_II	Akap8	-0.37478	1	0.131234	0.345427	0.744536	0.13	0.184	108	245	http://www.genecards.org/cgi-bin/carddisp.pl?gene=Akap8
BMM_II	Adh5	-0.328213	1	0.131307	0.22764	0.541249	0.093	0.143	108	245	http://www.genecards.org/cgi-bin/carddisp.pl?gene=Adh5
BMM_II	Rnf4	-0.304163	1	0.132161	0.327629	0.639227	0.102	0.159	108	245	http://www.genecards.org/cgi-bin/carddisp.pl?gene=Rnf4
BMM_II	Lmbrd1	-0.331638	1	0.133378	0.460218	0.837599	0.157	0.212	108	245	http://www.genecards.org/cgi-bin/carddisp.pl?gene=Lmbrd1
BMM_II	Eef2	-0.280256	1	0.133818	3.94148	5.00098	0.704	0.71	108	245	http://www.genecards.org/cgi-bin/carddisp.pl?gene=Eef2
BMM_II	Rcbtb2	-0.375901	1	0.134215	0.527966	0.982765	0.167	0.22	108	245	http://www.genecards.org/cgi-bin/carddisp.pl?gene=Rcbtb2
BMM_II	Dido1	-0.402878	1	0.136713	0.487688	0.966936	0.176	0.224	108	245	http://www.genecards.org/cgi-bin/carddisp.pl?gene=Dido1
BMM_II	Psmb2	-0.358309	1	0.138438	0.925925	1.46889	0.315	0.347	108	245	http://www.genecards.org/cgi-bin/carddisp.pl?gene=Psmb2
BMM_II	Hexim1	-0.445081	1	0.139164	0.420178	0.933418	0.139	0.192	108	245	http://www.genecards.org/cgi-bin/carddisp.pl?gene=Hexim1
BMM_II	March5	-0.38072	1	0.140463	0.305502	0.699753	0.12	0.171	108	245	http://www.genecards.org/cgi-bin/carddisp.pl?gene=March5
BMM_II	Mrpl9	-0.283924	1	0.141139	0.148502	0.398303	0.065	0.11	108	245	http://www.genecards.org/cgi-bin/carddisp.pl?gene=Mrpl9
BMM_II	Gm16586	-0.273441	1	0.14168	0.201717	0.4525	0.074	0.122	108	245	http://www.genecards.org/cgi-bin/carddisp.pl?gene=Gm16586
BMM_II	Mgat1	-0.31257	1	0.141927	0.492331	0.853352	0.148	0.204	108	245	http://www.genecards.org/cgi-bin/carddisp.pl?gene=Mgat1
BMM_II	Tmf1	-0.405234	1	0.144641	0.597024	1.11494	0.204	0.257	108	245	http://www.genecards.org/cgi-bin/carddisp.pl?gene=Tmf1
BMM_II	Hprt	-0.312748	1	0.146077	0.507251	0.872113	0.176	0.229	108	245	http://www.genecards.org/cgi-bin/carddisp.pl?gene=Hprt
BMM_II	Msl1	-0.352329	1	0.146367	0.862537	1.37775	0.287	0.327	108	245	http://www.genecards.org/cgi-bin/carddisp.pl?gene=Msl1
BMM_II	Traf1	-0.286424	1	0.146397	0.292218	0.576006	0.083	0.135	108	245	http://www.genecards.org/cgi-bin/carddisp.pl?gene=Traf1
BMM_II	Wsb1	-0.358935	1	0.147528	0.942048	1.49064	0.269	0.322	108	245	http://www.genecards.org/cgi-bin/carddisp.pl?gene=Wsb1
BMM_II	Rabac1	-0.30778	1	0.148039	1.72236	2.36974	0.444	0.478	108	245	http://www.genecards.org/cgi-bin/carddisp.pl?gene=Rabac1
BMM_II	Aip	-0.324487	1	0.148063	0.502941	0.882012	0.176	0.229	108	245	http://www.genecards.org/cgi-bin/carddisp.pl?gene=Aip
BMM_II	Ndufb10	-0.251868	1	0.150132	1.53109	2.01389	0.417	0.441	108	245	http://www.genecards.org/cgi-bin/carddisp.pl?gene=Ndufb10
BMM_II	Itgax	0.260217	1	0.151323	0.692297	0.413004	0.176	0.122	108	245	http://www.genecards.org/cgi-bin/carddisp.pl?gene=Itgax
BMM_II	Cd48	-0.309686	1	0.152868	1.38353	1.95424	0.398	0.424	108	245	http://www.genecards.org/cgi-bin/carddisp.pl?gene=Cd48
BMM_II	Htatsf1	0.250966	1	0.15504	0.668425	0.402034	0.176	0.118	108	245	http://www.genecards.org/cgi-bin/carddisp.pl?gene=Htatsf1
BMM_II	Cnot4	-0.377358	1	0.155318	0.514293	0.967008	0.194	0.237	108	245	http://www.genecards.org/cgi-bin/carddisp.pl?gene=Cnot4
BMM_II	Il10rb	-0.321732	1	0.156944	0.734776	1.16817	0.231	0.278	108	245	http://www.genecards.org/cgi-bin/carddisp.pl?gene=Il10rb
BMM_II	Snrpb	-0.251422	1	0.157453	2.66632	3.36431	0.593	0.584	108	245	http://www.genecards.org/cgi-bin/carddisp.pl?gene=Snrpb
BMM_II	Ppp1r10	-0.254991	1	0.158582	0.933696	1.30754	0.287	0.331	108	245	http://www.genecards.org/cgi-bin/carddisp.pl?gene=Ppp1r10
BMM_II	Tnrc6c	-0.340288	1	0.158798	1.18506	1.76631	0.324	0.363	108	245	http://www.genecards.org/cgi-bin/carddisp.pl?gene=Tnrc6c
BMM_II	Srp9	-0.27453	1	0.160202	1.95661	2.57631	0.546	0.514	108	245	http://www.genecards.org/cgi-bin/carddisp.pl?gene=Srp9
BMM_II	Sf3b6	-0.299935	1	0.164311	1.36839	1.91569	0.426	0.433	108	245	http://www.genecards.org/cgi-bin/carddisp.pl?gene=Sf3b6
BMM_II	Sqrdl	-0.31864	1	0.164908	0.493816	0.863019	0.185	0.233	108	245	http://www.genecards.org/cgi-bin/carddisp.pl?gene=Sqrdl
BMM_II	Gusb	-0.307155	1	0.165651	0.607101	0.988411	0.204	0.253	108	245	http://www.genecards.org/cgi-bin/carddisp.pl?gene=Gusb
BMM_II	C87436	-0.36293	1	0.167513	0.252506	0.610767	0.102	0.147	108	245	http://www.genecards.org/cgi-bin/carddisp.pl?gene=C87436
BMM_II	Atf2	-0.261656	1	0.168698	0.19456	0.432103	0.074	0.118	108	245	http://www.genecards.org/cgi-bin/carddisp.pl?gene=Atf2
BMM_II	Dedd2	-0.313738	1	0.168874	0.244562	0.546896	0.093	0.139	108	245	http://www.genecards.org/cgi-bin/carddisp.pl?gene=Dedd2
BMM_II	N4bp2l1	-0.343767	1	0.17	0.691385	1.14648	0.213	0.261	108	245	http://www.genecards.org/cgi-bin/carddisp.pl?gene=N4bp2l1
BMM_II	Abca1	-0.294695	1	0.170952	0.317839	0.616495	0.083	0.131	108	245	http://www.genecards.org/cgi-bin/carddisp.pl?gene=Abca1
BMM_II	Atp5d	-0.280566	1	0.172118	2.1231	2.79354	0.556	0.551	108	245	http://www.genecards.org/cgi-bin/carddisp.pl?gene=Atp5d
BMM_II	Zfyve9	-0.257622	1	0.173336	1.94863	2.52511	0.472	0.478	108	245	http://www.genecards.org/cgi-bin/carddisp.pl?gene=Zfyve9
BMM_II	Ctdspl2	-0.254821	1	0.174382	0.490394	0.77832	0.139	0.196	108	245	http://www.genecards.org/cgi-bin/carddisp.pl?gene=Ctdspl2
BMM_II	Tecr	-0.362807	1	0.175094	0.603585	1.06209	0.204	0.245	108	245	http://www.genecards.org/cgi-bin/carddisp.pl?gene=Tecr
BMM_II	Bcl2a1d	-0.290815	1	0.175658	0.690434	1.06796	0.213	0.261	108	245	http://www.genecards.org/cgi-bin/carddisp.pl?gene=Bcl2a1d
BMM_II	Arhgap4	-0.262195	1	0.176549	0.537269	0.84365	0.176	0.229	108	245	http://www.genecards.org/cgi-bin/carddisp.pl?gene=Arhgap4
BMM_II	1110001J03Rik	-0.258075	1	0.1795	0.240784	0.483831	0.093	0.139	108	245	http://www.genecards.org/cgi-bin/carddisp.pl?gene=1110001J03Rik
BMM_II	Ndufc2	-0.299968	1	0.180599	0.707646	1.10231	0.222	0.273	108	245	http://www.genecards.org/cgi-bin/carddisp.pl?gene=Ndufc2
BMM_II	Plaur	-0.257973	1	0.181425	0.242939	0.486302	0.093	0.139	108	245	http://www.genecards.org/cgi-bin/carddisp.pl?gene=Plaur
BMM_II	Ncf4	-0.341137	1	0.185207	1.34856	1.97505	0.389	0.4	108	245	http://www.genecards.org/cgi-bin/carddisp.pl?gene=Ncf4
BMM_II	Pgam1	-0.271095	1	0.18823	0.854508	1.23788	0.259	0.306	108	245	http://www.genecards.org/cgi-bin/carddisp.pl?gene=Pgam1
BMM_II	Mcts1	-0.297609	1	0.19009	0.406135	0.728289	0.139	0.184	108	245	http://www.genecards.org/cgi-bin/carddisp.pl?gene=Mcts1
BMM_II	Mdm2	-0.286427	1	0.195648	0.234848	0.50604	0.093	0.135	108	245	http://www.genecards.org/cgi-bin/carddisp.pl?gene=Mdm2
BMM_II	Pim1	-0.443326	1	0.197536	0.87243	1.54601	0.287	0.31	108	245	http://www.genecards.org/cgi-bin/carddisp.pl?gene=Pim1
BMM_II	Mkln1	-0.350169	1	0.198991	1.00441	1.55504	0.287	0.331	108	245	http://www.genecards.org/cgi-bin/carddisp.pl?gene=Mkln1
BMM_II	Arl5c	-0.365593	1	0.201602	0.618586	1.0854	0.204	0.241	108	245	http://www.genecards.org/cgi-bin/carddisp.pl?gene=Arl5c
BMM_II	Ccdc88c	-0.312166	1	0.208645	0.451233	0.801808	0.167	0.208	108	245	http://www.genecards.org/cgi-bin/carddisp.pl?gene=Ccdc88c
BMM_II	Gabarapl2	-0.277745	1	0.209504	1.13738	1.59115	0.361	0.376	108	245	http://www.genecards.org/cgi-bin/carddisp.pl?gene=Gabarapl2
BMM_II	Trappc5	-0.263951	1	0.210654	0.366079	0.640337	0.13	0.176	108	245	http://www.genecards.org/cgi-bin/carddisp.pl?gene=Trappc5
BMM_II	Tmem128	-0.301888	1	0.212833	0.324613	0.632926	0.12	0.163	108	245	http://www.genecards.org/cgi-bin/carddisp.pl?gene=Tmem128
BMM_II	Cdk19	-0.324708	1	0.213719	0.451955	0.818445	0.167	0.208	108	245	http://www.genecards.org/cgi-bin/carddisp.pl?gene=Cdk19
BMM_II	Hes1	-0.431357	1	0.216745	0.64478	1.21799	0.185	0.233	108	245	http://www.genecards.org/cgi-bin/carddisp.pl?gene=Hes1
BMM_II	Ifrd1	-0.31739	1	0.218235	0.214603	0.513485	0.083	0.122	108	245	http://www.genecards.org/cgi-bin/carddisp.pl?gene=Ifrd1
BMM_II	Blvrb	-0.295752	1	0.219213	0.726389	1.11919	0.241	0.282	108	245	http://www.genecards.org/cgi-bin/carddisp.pl?gene=Blvrb
BMM_II	Rnaseh2c	-0.29999	1	0.219288	0.684384	1.07371	0.25	0.282	108	245	http://www.genecards.org/cgi-bin/carddisp.pl?gene=Rnaseh2c
BMM_II	Dnajc15	-0.318689	1	0.222215	0.408157	0.756249	0.157	0.196	108	245	http://www.genecards.org/cgi-bin/carddisp.pl?gene=Dnajc15
BMM_II	Park7	-0.362172	1	0.222417	1.00875	1.58197	0.333	0.339	108	245	http://www.genecards.org/cgi-bin/carddisp.pl?gene=Park7
BMM_II	Gm20342	-0.26275	1	0.222443	0.459487	0.751039	0.148	0.192	108	245	http://www.genecards.org/cgi-bin/carddisp.pl?gene=Gm20342
BMM_II	Ostc	-0.29183	1	0.222962	0.829272	1.23938	0.241	0.278	108	245	http://www.genecards.org/cgi-bin/carddisp.pl?gene=Ostc
BMM_II	Bri3bp	-0.287729	1	0.223801	1.42656	1.96215	0.389	0.396	108	245	http://www.genecards.org/cgi-bin/carddisp.pl?gene=Bri3bp
BMM_II	Ets1	-0.414305	1	0.225117	0.238633	0.650673	0.102	0.139	108	245	http://www.genecards.org/cgi-bin/carddisp.pl?gene=Ets1
BMM_II	Sptssa	-0.32474	1	0.226648	0.454656	0.821868	0.157	0.2	108	245	http://www.genecards.org/cgi-bin/carddisp.pl?gene=Sptssa
BMM_II	S100a4	0.343294	1	0.226953	4.75068	3.53291	0.593	0.535	108	245	http://www.genecards.org/cgi-bin/carddisp.pl?gene=S100a4
BMM_II	Ccpg1	-0.339958	1	0.227824	0.582591	1.00312	0.213	0.245	108	245	http://www.genecards.org/cgi-bin/carddisp.pl?gene=Ccpg1
BMM_II	Nup214	-0.252099	1	0.230346	0.306943	0.556488	0.111	0.155	108	245	http://www.genecards.org/cgi-bin/carddisp.pl?gene=Nup214
BMM_II	Tgfbr3	-0.291795	1	0.230783	0.422953	0.741926	0.139	0.18	108	245	http://www.genecards.org/cgi-bin/carddisp.pl?gene=Tgfbr3
BMM_II	Chd6	-0.280314	1	0.23272	0.401673	0.702275	0.13	0.171	108	245	http://www.genecards.org/cgi-bin/carddisp.pl?gene=Chd6
BMM_II	Arrdc3	-0.409798	1	0.235488	0.498587	0.990872	0.194	0.224	108	245	http://www.genecards.org/cgi-bin/carddisp.pl?gene=Arrdc3
BMM_II	Ndufs3	-0.265662	1	0.237703	0.452545	0.746231	0.157	0.2	108	245	http://www.genecards.org/cgi-bin/carddisp.pl?gene=Ndufs3
BMM_II	Cmtm7	-0.299105	1	0.23916	1.39897	1.95165	0.407	0.412	108	245	http://www.genecards.org/cgi-bin/carddisp.pl?gene=Cmtm7
BMM_II	Nolc1	-0.300055	1	0.240598	0.31859	0.623436	0.102	0.143	108	245	http://www.genecards.org/cgi-bin/carddisp.pl?gene=Nolc1
BMM_II	Rbl2	-0.323699	1	0.243765	0.395297	0.746263	0.13	0.167	108	245	http://www.genecards.org/cgi-bin/carddisp.pl?gene=Rbl2
BMM_II	Neurl3	-0.281063	1	0.244324	1.87007	2.48739	0.5	0.486	108	245	http://www.genecards.org/cgi-bin/carddisp.pl?gene=Neurl3
BMM_II	Mgst1	-0.341218	1	0.244555	1.3906	2.02847	0.37	0.384	108	245	http://www.genecards.org/cgi-bin/carddisp.pl?gene=Mgst1
BMM_II	Hnrnpab	-0.287266	1	0.244795	0.973201	1.40795	0.296	0.322	108	245	http://www.genecards.org/cgi-bin/carddisp.pl?gene=Hnrnpab
BMM_II	Rbm26	-0.266948	1	0.244941	0.603245	0.929119	0.185	0.229	108	245	http://www.genecards.org/cgi-bin/carddisp.pl?gene=Rbm26
BMM_II	Fosl2	-0.349097	1	0.246019	0.412538	0.799239	0.157	0.192	108	245	http://www.genecards.org/cgi-bin/carddisp.pl?gene=Fosl2
BMM_II	Agpat4	-0.303726	1	0.248023	2.44833	3.25637	0.593	0.559	108	245	http://www.genecards.org/cgi-bin/carddisp.pl?gene=Agpat4
BMM_II	Fnbp4	-0.317807	1	0.248287	0.207386	0.504927	0.093	0.127	108	245	http://www.genecards.org/cgi-bin/carddisp.pl?gene=Fnbp4
BMM_II	Stx5a	-0.259732	1	0.25163	0.256456	0.5043	0.093	0.131	108	245	http://www.genecards.org/cgi-bin/carddisp.pl?gene=Stx5a
BMM_II	Ccndbp1	-0.259795	1	0.252081	0.468169	0.757852	0.157	0.196	108	245	http://www.genecards.org/cgi-bin/carddisp.pl?gene=Ccndbp1
BMM_II	AY036118	-0.35405	1	0.254692	1.29846	1.93777	0.37	0.384	108	245	http://www.genecards.org/cgi-bin/carddisp.pl?gene=AY036118
BMM_II	Tpgs1	-0.275854	1	0.255683	0.285847	0.556789	0.12	0.155	108	245	http://www.genecards.org/cgi-bin/carddisp.pl?gene=Tpgs1
BMM_II	Prkacb	-0.252912	1	0.257239	0.257072	0.497939	0.083	0.118	108	245	http://www.genecards.org/cgi-bin/carddisp.pl?gene=Prkacb
BMM_II	Eef1d	-0.30747	1	0.25795	1.48985	2.08128	0.435	0.429	108	245	http://www.genecards.org/cgi-bin/carddisp.pl?gene=Eef1d
BMM_II	Sap30l	-0.273988	1	0.262257	0.39535	0.687182	0.148	0.184	108	245	http://www.genecards.org/cgi-bin/carddisp.pl?gene=Sap30l
BMM_II	Gab2	-0.307099	1	0.262622	0.578438	0.95287	0.194	0.224	108	245	http://www.genecards.org/cgi-bin/carddisp.pl?gene=Gab2
BMM_II	Ict1	-0.300812	1	0.276665	0.242324	0.530341	0.102	0.135	108	245	http://www.genecards.org/cgi-bin/carddisp.pl?gene=Ict1
BMM_II	Adssl1	-0.27001	1	0.278789	1.59449	2.12848	0.454	0.445	108	245	http://www.genecards.org/cgi-bin/carddisp.pl?gene=Adssl1
BMM_II	Fam172a	-0.27894	1	0.279572	0.23944	0.503817	0.093	0.127	108	245	http://www.genecards.org/cgi-bin/carddisp.pl?gene=Fam172a
BMM_II	Ahnak	0.442404	1	0.280365	4.34693	2.93484	0.537	0.478	108	245	http://www.genecards.org/cgi-bin/carddisp.pl?gene=Ahnak
BMM_II	Mef2c	0.283046	1	0.284183	4.3322	3.38229	0.676	0.58	108	245	http://www.genecards.org/cgi-bin/carddisp.pl?gene=Mef2c
BMM_II	H2-Q6	-0.299804	1	0.284579	0.295648	0.594913	0.102	0.135	108	245	http://www.genecards.org/cgi-bin/carddisp.pl?gene=H2-Q6
BMM_II	Mrpl36	-0.312082	1	0.294131	0.484599	0.843127	0.185	0.212	108	245	http://www.genecards.org/cgi-bin/carddisp.pl?gene=Mrpl36
BMM_II	Atp5o	-0.338676	1	0.298493	1.20581	1.78946	0.417	0.392	108	245	http://www.genecards.org/cgi-bin/carddisp.pl?gene=Atp5o
BMM_II	Sh3kbp1	-0.303326	1	0.300383	1.44647	2.01891	0.398	0.412	108	245	http://www.genecards.org/cgi-bin/carddisp.pl?gene=Sh3kbp1
BMM_II	Rap1gap2	-0.407456	1	0.302163	0.772982	1.35159	0.287	0.294	108	245	http://www.genecards.org/cgi-bin/carddisp.pl?gene=Rap1gap2
BMM_II	Ddb1	-0.266016	1	0.302247	0.285174	0.5454	0.102	0.135	108	245	http://www.genecards.org/cgi-bin/carddisp.pl?gene=Ddb1
BMM_II	Mdm4	-0.262379	1	0.304215	0.424007	0.708032	0.148	0.184	108	245	http://www.genecards.org/cgi-bin/carddisp.pl?gene=Mdm4
BMM_II	Wdr3	-0.373878	1	0.305086	0.431802	0.855374	0.167	0.192	108	245	http://www.genecards.org/cgi-bin/carddisp.pl?gene=Wdr3
BMM_II	Anapc16	-0.306968	1	0.307828	0.420267	0.75702	0.157	0.184	108	245	http://www.genecards.org/cgi-bin/carddisp.pl?gene=Anapc16
BMM_II	Aim2	-0.292151	1	0.310726	1.03039	1.48614	0.306	0.322	108	245	http://www.genecards.org/cgi-bin/carddisp.pl?gene=Aim2
BMM_II	Mrpl23	-0.315547	1	0.310828	0.660927	1.067	0.222	0.249	108	245	http://www.genecards.org/cgi-bin/carddisp.pl?gene=Mrpl23
BMM_II	Hmox1	0.544465	1	0.315877	1.82313	0.935665	0.25	0.192	108	245	http://www.genecards.org/cgi-bin/carddisp.pl?gene=Hmox1
BMM_II	Gstm1	-0.342374	1	0.316995	0.411614	0.789703	0.148	0.176	108	245	http://www.genecards.org/cgi-bin/carddisp.pl?gene=Gstm1
BMM_II	Tnfaip8	-0.276993	1	0.318333	1.47607	2.00017	0.435	0.416	108	245	http://www.genecards.org/cgi-bin/carddisp.pl?gene=Tnfaip8
BMM_II	Acp5	0.335525	1	0.320581	1.13823	0.694542	0.213	0.167	108	245	http://www.genecards.org/cgi-bin/carddisp.pl?gene=Acp5
BMM_II	Mrpl30	-0.28653	1	0.328089	0.785389	1.17764	0.287	0.29	108	245	http://www.genecards.org/cgi-bin/carddisp.pl?gene=Mrpl30
BMM_II	Ccdc186	-0.260206	1	0.329341	0.326243	0.588374	0.12	0.151	108	245	http://www.genecards.org/cgi-bin/carddisp.pl?gene=Ccdc186
BMM_II	Txnip	-0.282576	1	0.343086	3.13876	4.03424	0.574	0.567	108	245	http://www.genecards.org/cgi-bin/carddisp.pl?gene=Txnip
BMM_II	Elk4	-0.255443	1	0.343464	0.218538	0.454571	0.093	0.118	108	245	http://www.genecards.org/cgi-bin/carddisp.pl?gene=Elk4
BMM_II	Bcl2	-0.308454	1	0.343855	0.91045	1.36586	0.25	0.273	108	245	http://www.genecards.org/cgi-bin/carddisp.pl?gene=Bcl2
BMM_II	Chmp2b	-0.264679	1	0.34609	1.18686	1.62722	0.352	0.355	108	245	http://www.genecards.org/cgi-bin/carddisp.pl?gene=Chmp2b
BMM_II	Eif4b	-0.251504	1	0.355475	0.704042	1.02857	0.259	0.269	108	245	http://www.genecards.org/cgi-bin/carddisp.pl?gene=Eif4b
BMM_II	Smagp	-0.269575	1	0.356498	0.607259	0.937475	0.204	0.229	108	245	http://www.genecards.org/cgi-bin/carddisp.pl?gene=Smagp
BMM_II	Sbds	-0.299858	1	0.365122	0.425518	0.754846	0.167	0.188	108	245	http://www.genecards.org/cgi-bin/carddisp.pl?gene=Sbds
BMM_II	Ldlrad3	-0.325963	1	0.365537	1.29487	1.87663	0.38	0.38	108	245	http://www.genecards.org/cgi-bin/carddisp.pl?gene=Ldlrad3
BMM_II	Dnah12	-0.268042	1	0.367081	0.259602	0.516779	0.083	0.11	108	245	http://www.genecards.org/cgi-bin/carddisp.pl?gene=Dnah12
BMM_II	Dnajb14	-0.266867	1	0.370883	0.549722	0.864613	0.185	0.208	108	245	http://www.genecards.org/cgi-bin/carddisp.pl?gene=Dnajb14
BMM_II	Tmsb10	0.381591	1	0.38985	20.2704	15.327	0.926	0.914	108	245	http://www.genecards.org/cgi-bin/carddisp.pl?gene=Tmsb10
BMM_II	Dennd4a	-0.26712	1	0.390694	0.338252	0.610456	0.13	0.155	108	245	http://www.genecards.org/cgi-bin/carddisp.pl?gene=Dennd4a
BMM_II	Dgkg	-0.323673	1	0.392424	0.454189	0.819936	0.176	0.196	108	245	http://www.genecards.org/cgi-bin/carddisp.pl?gene=Dgkg
BMM_II	Ssbp3	-0.262307	1	0.402989	0.189086	0.426184	0.093	0.114	108	245	http://www.genecards.org/cgi-bin/carddisp.pl?gene=Ssbp3
BMM_II	Ctsd	0.403889	1	0.409636	2.27098	1.47226	0.38	0.31	108	245	http://www.genecards.org/cgi-bin/carddisp.pl?gene=Ctsd
BMM_II	Lmo2	-0.252804	1	0.409665	0.557612	0.855928	0.194	0.22	108	245	http://www.genecards.org/cgi-bin/carddisp.pl?gene=Lmo2
BMM_II	Hjurp	-0.253487	1	0.422821	0.613176	0.923043	0.194	0.22	108	245	http://www.genecards.org/cgi-bin/carddisp.pl?gene=Hjurp
BMM_II	Hn1	-0.25473	1	0.424518	2.28135	2.91503	0.509	0.522	108	245	http://www.genecards.org/cgi-bin/carddisp.pl?gene=Hn1
BMM_II	Ltb	-0.328456	1	0.429215	0.977003	1.48246	0.296	0.298	108	245	http://www.genecards.org/cgi-bin/carddisp.pl?gene=Ltb
BMM_II	Srsf2	-0.250926	1	0.430575	0.720926	1.04785	0.231	0.249	108	245	http://www.genecards.org/cgi-bin/carddisp.pl?gene=Srsf2
BMM_II	Chmp5	-0.286152	1	0.432707	0.70706	1.08156	0.241	0.253	108	245	http://www.genecards.org/cgi-bin/carddisp.pl?gene=Chmp5
BMM_II	Egln1	-0.26239	1	0.433292	0.433083	0.718932	0.148	0.167	108	245	http://www.genecards.org/cgi-bin/carddisp.pl?gene=Egln1
BMM_II	Stk17b	-0.309142	1	0.435589	2.21508	2.98338	0.528	0.51	108	245	http://www.genecards.org/cgi-bin/carddisp.pl?gene=Stk17b
BMM_II	Mrpl24	-0.260627	1	0.436957	0.699691	1.03623	0.222	0.241	108	245	http://www.genecards.org/cgi-bin/carddisp.pl?gene=Mrpl24
BMM_II	Pnn	-0.261177	1	0.437889	1.22005	1.66064	0.343	0.343	108	245	http://www.genecards.org/cgi-bin/carddisp.pl?gene=Pnn
BMM_II	Mcemp1	-0.280731	1	0.444399	0.860439	1.26008	0.269	0.273	108	245	http://www.genecards.org/cgi-bin/carddisp.pl?gene=Mcemp1
BMM_II	Far1	-0.32866	1	0.447094	0.983685	1.4912	0.315	0.314	108	245	http://www.genecards.org/cgi-bin/carddisp.pl?gene=Far1
BMM_II	Cep350	-0.258108	1	0.451152	1.37162	1.83624	0.398	0.384	108	245	http://www.genecards.org/cgi-bin/carddisp.pl?gene=Cep350
BMM_II	Mxd4	-0.296981	1	0.455307	0.282227	0.575307	0.111	0.131	108	245	http://www.genecards.org/cgi-bin/carddisp.pl?gene=Mxd4
BMM_II	Rcsd1	-0.355862	1	0.473914	0.414619	0.810359	0.194	0.2	108	245	http://www.genecards.org/cgi-bin/carddisp.pl?gene=Rcsd1
BMM_II	Yipf4	-0.252008	1	0.474024	0.329152	0.582839	0.13	0.147	108	245	http://www.genecards.org/cgi-bin/carddisp.pl?gene=Yipf4
BMM_II	Smarcad1	-0.267381	1	0.474584	0.314276	0.58189	0.12	0.139	108	245	http://www.genecards.org/cgi-bin/carddisp.pl?gene=Smarcad1
BMM_II	Mapre2	-0.270989	1	0.478208	0.613542	0.946956	0.222	0.233	108	245	http://www.genecards.org/cgi-bin/carddisp.pl?gene=Mapre2
BMM_II	Kin	-0.344344	1	0.492782	0.230209	0.561842	0.102	0.118	108	245	http://www.genecards.org/cgi-bin/carddisp.pl?gene=Kin
BMM_II	Erich1	-0.266143	1	0.495333	0.418586	0.705974	0.167	0.18	108	245	http://www.genecards.org/cgi-bin/carddisp.pl?gene=Erich1
BMM_II	Lfng	-0.288798	1	0.516626	0.612578	0.969961	0.213	0.22	108	245	http://www.genecards.org/cgi-bin/carddisp.pl?gene=Lfng
BMM_II	Marc2	-0.254496	1	0.519507	0.712905	1.04336	0.231	0.237	108	245	http://www.genecards.org/cgi-bin/carddisp.pl?gene=Marc2
BMM_II	1600010M07Rik	-0.291629	1	0.527341	0.792347	1.19387	0.269	0.269	108	245	http://www.genecards.org/cgi-bin/carddisp.pl?gene=1600010M07Rik
BMM_II	Selm	-0.276711	1	0.529613	0.350639	0.636205	0.111	0.127	108	245	http://www.genecards.org/cgi-bin/carddisp.pl?gene=Selm
BMM_II	Cd9	-0.310422	1	0.534694	1.0477	1.5393	0.278	0.282	108	245	http://www.genecards.org/cgi-bin/carddisp.pl?gene=Cd9
BMM_II	Sap18	-0.255019	1	0.535493	0.593712	0.901858	0.222	0.22	108	245	http://www.genecards.org/cgi-bin/carddisp.pl?gene=Sap18
BMM_II	Gpbp1	-0.276587	1	0.539728	0.829689	1.21635	0.269	0.269	108	245	http://www.genecards.org/cgi-bin/carddisp.pl?gene=Gpbp1
BMM_II	Golga4	-0.278476	1	0.557306	0.603159	0.944493	0.194	0.204	108	245	http://www.genecards.org/cgi-bin/carddisp.pl?gene=Golga4
BMM_II	Zc3hav1	-0.270675	1	0.583436	0.766882	1.13152	0.259	0.257	108	245	http://www.genecards.org/cgi-bin/carddisp.pl?gene=Zc3hav1
BMM_II	Plxnb2	-0.268852	1	0.592125	0.987322	1.39442	0.315	0.298	108	245	http://www.genecards.org/cgi-bin/carddisp.pl?gene=Plxnb2
BMM_II	Thbd	-0.268638	1	0.602567	0.673323	1.0158	0.25	0.241	108	245	http://www.genecards.org/cgi-bin/carddisp.pl?gene=Thbd
BMM_II	Dguok	-0.275618	1	0.616703	0.738011	1.10388	0.269	0.253	108	245	http://www.genecards.org/cgi-bin/carddisp.pl?gene=Dguok
BMM_II	Higd2a	-0.269619	1	0.635409	0.662411	1.00402	0.25	0.241	108	245	http://www.genecards.org/cgi-bin/carddisp.pl?gene=Higd2a
BMM_II	Spg21	-0.324876	1	0.65584	0.420035	0.778674	0.185	0.18	108	245	http://www.genecards.org/cgi-bin/carddisp.pl?gene=Spg21
BMM_II	Zc3h18	-0.27653	1	0.703668	0.350493	0.635822	0.139	0.139	108	245	http://www.genecards.org/cgi-bin/carddisp.pl?gene=Zc3h18
BMM_II	Fam32a	-0.256982	1	0.716929	1.08877	1.49603	0.352	0.318	108	245	http://www.genecards.org/cgi-bin/carddisp.pl?gene=Fam32a
BMM_II	Dapp1	-0.30601	1	0.750994	0.642616	1.03074	0.241	0.224	108	245	http://www.genecards.org/cgi-bin/carddisp.pl?gene=Dapp1
BMM_II	Zc3h13	-0.289661	1	0.761129	1.01022	1.4572	0.287	0.273	108	245	http://www.genecards.org/cgi-bin/carddisp.pl?gene=Zc3h13
BMM_II	0610012G03Rik	-0.258793	1	0.818194	0.325551	0.585991	0.139	0.135	108	245	http://www.genecards.org/cgi-bin/carddisp.pl?gene=0610012G03Rik
BMM_II	Dmtf1	-0.322667	1	0.909949	0.379098	0.724756	0.139	0.131	108	245	http://www.genecards.org/cgi-bin/carddisp.pl?gene=Dmtf1

## Sheet: CMoP_I
cluster	gene	avg_log2FC	p_val_adj	p_val	exp_CD11b_KO	exp_CD11b_WT	pct_CD11b_KO	pct_CD11b_WT	n_CD11b_KO	n_CD11b_WT	GeneCardLink						p_val_adj, two-tailed Wilcoxon Rank Sum test corrected for multiple testing using the Benjamini-Hochberg procedure
CMoP_I	Rps29	0.664605	5.20045e-70	1.85744e-74	49.0377	30.5669	1	0.997	325	300	http://www.genecards.org/cgi-bin/carddisp.pl?gene=Rps29						p_val, two-tailed Wilcoxon Rank Sum test
CMoP_I	Rps28	0.776577	6.93681e-70	2.47761e-74	34.4769	19.7096	1	0.993	325	300	http://www.genecards.org/cgi-bin/carddisp.pl?gene=Rps28
CMoP_I	Rsrp1	-1.38509	8.34358e-64	2.98006e-68	1.64003	5.89546	0.843	0.973	325	300	http://www.genecards.org/cgi-bin/carddisp.pl?gene=Rsrp1
CMoP_I	Rpl38	0.657155	8.95422e-55	3.19817e-59	29.0786	18.0736	1	1	325	300	http://www.genecards.org/cgi-bin/carddisp.pl?gene=Rpl38
CMoP_I	Rpl41	0.590185	7.02109e-47	2.50771e-51	61.3187	40.3957	1	1	325	300	http://www.genecards.org/cgi-bin/carddisp.pl?gene=Rpl41
CMoP_I	Rps27	0.646927	6.04601e-40	2.15944e-44	12.7379	7.77354	1	0.983	325	300	http://www.genecards.org/cgi-bin/carddisp.pl?gene=Rps27
CMoP_I	Rpl39	0.4538	4.84401e-35	1.73013e-39	33.5055	24.193	1	0.997	325	300	http://www.genecards.org/cgi-bin/carddisp.pl?gene=Rpl39
CMoP_I	Lyn	0.797632	2.40653e-34	8.59537e-39	5.2012	2.5675	0.969	0.88	325	300	http://www.genecards.org/cgi-bin/carddisp.pl?gene=Lyn
CMoP_I	Wfdc17	1.11987	2.60337e-31	9.29842e-36	4.18214	1.38448	0.92	0.6	325	300	http://www.genecards.org/cgi-bin/carddisp.pl?gene=Wfdc17
CMoP_I	Nmt1	0.732466	9.3261e-27	3.33099e-31	2.17448	0.910636	0.877	0.573	325	300	http://www.genecards.org/cgi-bin/carddisp.pl?gene=Nmt1
CMoP_I	Gda	0.917095	6.11286e-25	2.18332e-29	4.8993	2.12412	0.935	0.75	325	300	http://www.genecards.org/cgi-bin/carddisp.pl?gene=Gda
CMoP_I	mt-Atp8	0.681981	3.34596e-24	1.19507e-28	1.7153	0.692469	0.831	0.47	325	300	http://www.genecards.org/cgi-bin/carddisp.pl?gene=mt-Atp8
CMoP_I	Ctsc	0.748885	4.86382e-24	1.7372e-28	5.0786	2.61715	0.963	0.81	325	300	http://www.genecards.org/cgi-bin/carddisp.pl?gene=Ctsc
CMoP_I	Vcan	1.63146	2.75814e-23	9.85119e-28	3.8485	0.564908	0.64	0.25	325	300	http://www.genecards.org/cgi-bin/carddisp.pl?gene=Vcan
CMoP_I	Rps21	0.41057	5.02877e-21	1.79612e-25	30.1506	22.4354	1	0.997	325	300	http://www.genecards.org/cgi-bin/carddisp.pl?gene=Rps21
CMoP_I	Ndufa3	0.499063	3.91962e-20	1.39996e-24	5.60679	3.67474	0.994	0.94	325	300	http://www.genecards.org/cgi-bin/carddisp.pl?gene=Ndufa3
CMoP_I	Rpl10	-0.423912	1.29785e-19	4.63553e-24	15.2367	20.7825	0.997	0.993	325	300	http://www.genecards.org/cgi-bin/carddisp.pl?gene=Rpl10
CMoP_I	Rpl37a	0.340486	1.31562e-19	4.69897e-24	29.8343	23.3521	1	0.997	325	300	http://www.genecards.org/cgi-bin/carddisp.pl?gene=Rpl37a
CMoP_I	Fcgr1	0.550573	2.3617e-19	8.43523e-24	0.670283	0.140384	0.44	0.073	325	300	http://www.genecards.org/cgi-bin/carddisp.pl?gene=Fcgr1
CMoP_I	Rpl6	0.358239	4.12987e-19	1.47506e-23	34.2464	26.4963	1	1	325	300	http://www.genecards.org/cgi-bin/carddisp.pl?gene=Rpl6
CMoP_I	mt-Nd3	0.738026	4.33069e-19	1.54678e-23	2.60847	1.16349	0.862	0.65	325	300	http://www.genecards.org/cgi-bin/carddisp.pl?gene=mt-Nd3
CMoP_I	Mtdh	-0.630039	1.19231e-18	4.25856e-23	2.21077	3.96901	0.886	0.963	325	300	http://www.genecards.org/cgi-bin/carddisp.pl?gene=Mtdh
CMoP_I	Akap13	0.553589	1.03085e-17	3.68187e-22	4.96673	3.06527	0.982	0.91	325	300	http://www.genecards.org/cgi-bin/carddisp.pl?gene=Akap13
CMoP_I	Atp5k	0.494256	2.13145e-17	7.61285e-22	5.59382	3.68114	0.991	0.917	325	300	http://www.genecards.org/cgi-bin/carddisp.pl?gene=Atp5k
CMoP_I	Camk2d	0.570889	3.86544e-17	1.38061e-21	0.861134	0.252919	0.597	0.227	325	300	http://www.genecards.org/cgi-bin/carddisp.pl?gene=Camk2d
CMoP_I	Hspa8	0.521126	7.1946e-17	2.56968e-21	14.0446	9.48348	1	0.99	325	300	http://www.genecards.org/cgi-bin/carddisp.pl?gene=Hspa8
CMoP_I	Pfn1	-0.357303	8.18938e-17	2.92499e-21	12.9646	16.8891	1	0.997	325	300	http://www.genecards.org/cgi-bin/carddisp.pl?gene=Pfn1
CMoP_I	S100a9	0.313584	1.41633e-16	5.05868e-21	69.4037	55.6497	1	0.993	325	300	http://www.genecards.org/cgi-bin/carddisp.pl?gene=S100a9
CMoP_I	Pirb	0.59763	1.78354e-16	6.37024e-21	2.99465	1.63982	0.914	0.787	325	300	http://www.genecards.org/cgi-bin/carddisp.pl?gene=Pirb
CMoP_I	Pim1	0.670851	4.86208e-16	1.73658e-20	1.25558	0.41681	0.643	0.29	325	300	http://www.genecards.org/cgi-bin/carddisp.pl?gene=Pim1
CMoP_I	Atp11a	0.42576	2.05245e-15	7.3307e-20	0.47177	0.095654	0.425	0.1	325	300	http://www.genecards.org/cgi-bin/carddisp.pl?gene=Atp11a
CMoP_I	Ap2a2	0.600937	3.6967e-15	1.32034e-19	1.90416	0.914784	0.855	0.58	325	300	http://www.genecards.org/cgi-bin/carddisp.pl?gene=Ap2a2
CMoP_I	Ccr2	0.587435	5.44001e-15	1.943e-19	10.7755	6.83689	0.994	0.98	325	300	http://www.genecards.org/cgi-bin/carddisp.pl?gene=Ccr2
CMoP_I	Dync1i2	0.538741	5.44276e-15	1.94398e-19	2.86343	1.65947	0.954	0.757	325	300	http://www.genecards.org/cgi-bin/carddisp.pl?gene=Dync1i2
CMoP_I	Mrpl52	0.516912	2.90736e-14	1.03842e-18	3.76348	2.32903	0.963	0.917	325	300	http://www.genecards.org/cgi-bin/carddisp.pl?gene=Mrpl52
CMoP_I	Tomm7	0.431073	6.53981e-14	2.33581e-18	4.3358	2.95762	0.985	0.937	325	300	http://www.genecards.org/cgi-bin/carddisp.pl?gene=Tomm7
CMoP_I	Tpt1	-0.258749	1.17825e-13	4.20833e-18	30.6025	36.8105	1	1	325	300	http://www.genecards.org/cgi-bin/carddisp.pl?gene=Tpt1
CMoP_I	Rpl37	0.293786	3.98844e-13	1.42455e-17	31.3934	25.4252	1	0.997	325	300	http://www.genecards.org/cgi-bin/carddisp.pl?gene=Rpl37
CMoP_I	2010107E04Rik	0.419393	1.29261e-12	4.6168e-17	5.01067	3.49442	0.994	0.933	325	300	http://www.genecards.org/cgi-bin/carddisp.pl?gene=2010107E04Rik
CMoP_I	Snrpg	0.428598	1.50101e-12	5.36112e-17	4.34175	2.96883	0.975	0.92	325	300	http://www.genecards.org/cgi-bin/carddisp.pl?gene=Snrpg
CMoP_I	Lmo4	0.497667	2.00871e-12	7.17449e-17	3.98008	2.52715	0.963	0.88	325	300	http://www.genecards.org/cgi-bin/carddisp.pl?gene=Lmo4
CMoP_I	Samsn1	0.525751	2.13343e-12	7.61992e-17	2.446	1.39358	0.911	0.71	325	300	http://www.genecards.org/cgi-bin/carddisp.pl?gene=Samsn1
CMoP_I	Sell	0.495498	3.8837e-12	1.38714e-16	4.83158	3.13644	0.969	0.88	325	300	http://www.genecards.org/cgi-bin/carddisp.pl?gene=Sell
CMoP_I	Wfdc21	0.795397	4.7342e-12	1.69091e-16	3.03511	1.32497	0.578	0.23	325	300	http://www.genecards.org/cgi-bin/carddisp.pl?gene=Wfdc21
CMoP_I	Msn	-0.4222	5.30729e-12	1.8956e-16	5.45455	7.6489	0.988	0.987	325	300	http://www.genecards.org/cgi-bin/carddisp.pl?gene=Msn
CMoP_I	Eif2s2	0.48687	5.39053e-12	1.92533e-16	4.2641	2.75631	0.975	0.887	325	300	http://www.genecards.org/cgi-bin/carddisp.pl?gene=Eif2s2
CMoP_I	Cox7c	0.365211	5.85339e-12	2.09065e-16	9.37038	7.0511	0.994	0.973	325	300	http://www.genecards.org/cgi-bin/carddisp.pl?gene=Cox7c
CMoP_I	Ctss	0.47562	9.07552e-12	3.24149e-16	8.63589	5.92972	0.991	0.997	325	300	http://www.genecards.org/cgi-bin/carddisp.pl?gene=Ctss
CMoP_I	Rab8b	0.488437	9.89313e-12	3.53351e-16	1.76609	0.971658	0.865	0.617	325	300	http://www.genecards.org/cgi-bin/carddisp.pl?gene=Rab8b
CMoP_I	S100a8	0.336354	1.1991e-11	4.28282e-16	76.0665	60.0398	1	0.997	325	300	http://www.genecards.org/cgi-bin/carddisp.pl?gene=S100a8
CMoP_I	Rpl36	0.323607	1.56247e-11	5.58063e-16	15.8344	12.4518	0.997	0.99	325	300	http://www.genecards.org/cgi-bin/carddisp.pl?gene=Rpl36
CMoP_I	Ms4a6d	0.575408	1.68152e-11	6.00584e-16	0.923745	0.291019	0.532	0.223	325	300	http://www.genecards.org/cgi-bin/carddisp.pl?gene=Ms4a6d
CMoP_I	Usmg5	0.437504	4.23533e-11	1.51273e-15	3.68131	2.45673	0.963	0.883	325	300	http://www.genecards.org/cgi-bin/carddisp.pl?gene=Usmg5
CMoP_I	Hp	0.465284	4.61574e-11	1.64859e-15	11.114	7.7745	0.957	0.913	325	300	http://www.genecards.org/cgi-bin/carddisp.pl?gene=Hp
CMoP_I	Olfm1	0.487841	4.87451e-11	1.74102e-15	1.24405	0.600211	0.714	0.407	325	300	http://www.genecards.org/cgi-bin/carddisp.pl?gene=Olfm1
CMoP_I	Plin2	0.499531	6.32172e-11	2.25792e-15	1.68399	0.898483	0.818	0.57	325	300	http://www.genecards.org/cgi-bin/carddisp.pl?gene=Plin2
CMoP_I	Ptpn1	0.503291	9.09501e-11	3.24845e-15	3.67941	2.30131	0.951	0.873	325	300	http://www.genecards.org/cgi-bin/carddisp.pl?gene=Ptpn1
CMoP_I	Gngt2	0.479192	1.13529e-10	4.0549e-15	0.678684	0.204254	0.455	0.16	325	300	http://www.genecards.org/cgi-bin/carddisp.pl?gene=Gngt2
CMoP_I	Cst3	-0.462645	1.44152e-10	5.14864e-15	21.6417	30.2017	0.997	1	325	300	http://www.genecards.org/cgi-bin/carddisp.pl?gene=Cst3
CMoP_I	Eps8	0.432036	1.72088e-10	6.14643e-15	0.673303	0.240277	0.502	0.19	325	300	http://www.genecards.org/cgi-bin/carddisp.pl?gene=Eps8
CMoP_I	Ccr1	0.506707	1.94425e-10	6.94424e-15	1.2439	0.579315	0.668	0.367	325	300	http://www.genecards.org/cgi-bin/carddisp.pl?gene=Ccr1
CMoP_I	Dstn	0.582507	3.91361e-10	1.39782e-14	6.39937	3.94131	0.972	0.887	325	300	http://www.genecards.org/cgi-bin/carddisp.pl?gene=Dstn
CMoP_I	Tmco1	0.462511	7.85824e-10	2.80671e-14	2.63759	1.63988	0.926	0.767	325	300	http://www.genecards.org/cgi-bin/carddisp.pl?gene=Tmco1
CMoP_I	Cbx3	0.417741	1.3144e-09	4.69463e-14	5.1088	3.57302	0.975	0.897	325	300	http://www.genecards.org/cgi-bin/carddisp.pl?gene=Cbx3
CMoP_I	Bola2	0.459517	1.36554e-09	4.87728e-14	2.60432	1.62117	0.929	0.743	325	300	http://www.genecards.org/cgi-bin/carddisp.pl?gene=Bola2
CMoP_I	H3f3a	-0.282895	1.37877e-09	4.92453e-14	22.4173	27.4903	1	1	325	300	http://www.genecards.org/cgi-bin/carddisp.pl?gene=H3f3a
CMoP_I	Ifitm2	0.464111	1.44946e-09	5.177e-14	8.41124	5.82237	0.988	0.947	325	300	http://www.genecards.org/cgi-bin/carddisp.pl?gene=Ifitm2
CMoP_I	Btg1	0.533586	1.9652e-09	7.01908e-14	2.56803	1.46492	0.892	0.72	325	300	http://www.genecards.org/cgi-bin/carddisp.pl?gene=Btg1
CMoP_I	Ramp1	-0.499118	3.65969e-09	1.30713e-13	1.69806	2.8133	0.815	0.88	325	300	http://www.genecards.org/cgi-bin/carddisp.pl?gene=Ramp1
CMoP_I	Sec61g	0.354602	5.22257e-09	1.86534e-13	7.69667	5.80153	0.994	0.973	325	300	http://www.genecards.org/cgi-bin/carddisp.pl?gene=Sec61g
CMoP_I	Nars	0.447634	6.45991e-09	2.30728e-13	2.0308	1.22232	0.871	0.65	325	300	http://www.genecards.org/cgi-bin/carddisp.pl?gene=Nars
CMoP_I	Rps3a1	-0.271857	6.5435e-09	2.33713e-13	24.9092	30.2817	1	0.993	325	300	http://www.genecards.org/cgi-bin/carddisp.pl?gene=Rps3a1
CMoP_I	Rpl35	0.296167	7.62976e-09	2.72511e-13	13.0582	10.4491	0.997	0.987	325	300	http://www.genecards.org/cgi-bin/carddisp.pl?gene=Rpl35
CMoP_I	Metap2	0.390613	1.19288e-08	4.26059e-13	3.64395	2.54243	0.982	0.89	325	300	http://www.genecards.org/cgi-bin/carddisp.pl?gene=Metap2
CMoP_I	Prtn3	0.414447	2.66922e-08	9.53362e-13	7.58178	5.43897	0.88	0.603	325	300	http://www.genecards.org/cgi-bin/carddisp.pl?gene=Prtn3
CMoP_I	Csf2rb	0.446439	2.87004e-08	1.02509e-12	1.58901	0.899949	0.797	0.553	325	300	http://www.genecards.org/cgi-bin/carddisp.pl?gene=Csf2rb
CMoP_I	Bzw1	-0.426298	3.13984e-08	1.12145e-12	2.67597	3.9397	0.914	0.95	325	300	http://www.genecards.org/cgi-bin/carddisp.pl?gene=Bzw1
CMoP_I	Fam76b	-0.500602	4.3164e-08	1.54168e-12	0.450329	1.05193	0.403	0.6	325	300	http://www.genecards.org/cgi-bin/carddisp.pl?gene=Fam76b
CMoP_I	Oaz1	-0.271449	7.32462e-08	2.61612e-12	13.832	16.9026	0.997	0.993	325	300	http://www.genecards.org/cgi-bin/carddisp.pl?gene=Oaz1
CMoP_I	Tspo	0.313426	1.40404e-07	5.01479e-12	13.1693	10.4024	0.994	0.99	325	300	http://www.genecards.org/cgi-bin/carddisp.pl?gene=Tspo
CMoP_I	Hif1a	0.454766	1.53317e-07	5.476e-12	1.1302	0.554256	0.68	0.43	325	300	http://www.genecards.org/cgi-bin/carddisp.pl?gene=Hif1a
CMoP_I	Polr2l	0.422706	2.19372e-07	7.83528e-12	1.05338	0.531868	0.677	0.417	325	300	http://www.genecards.org/cgi-bin/carddisp.pl?gene=Polr2l
CMoP_I	Ifi204	0.507495	2.40668e-07	8.59589e-12	1.48504	0.748084	0.708	0.443	325	300	http://www.genecards.org/cgi-bin/carddisp.pl?gene=Ifi204
CMoP_I	Emp3	-0.327351	3.1812e-07	1.13622e-11	8.41996	10.8193	0.997	0.993	325	300	http://www.genecards.org/cgi-bin/carddisp.pl?gene=Emp3
CMoP_I	Pbx1	0.376979	3.25747e-07	1.16346e-11	0.541116	0.186734	0.388	0.14	325	300	http://www.genecards.org/cgi-bin/carddisp.pl?gene=Pbx1
CMoP_I	mt-Nd5	0.397422	4.1999e-07	1.50007e-11	5.8687	4.21481	0.982	0.947	325	300	http://www.genecards.org/cgi-bin/carddisp.pl?gene=mt-Nd5
CMoP_I	mt-Nd2	0.325225	7.41753e-07	2.64931e-11	8.02931	6.20696	0.988	0.973	325	300	http://www.genecards.org/cgi-bin/carddisp.pl?gene=mt-Nd2
CMoP_I	Cnot3	0.381205	1.00226e-06	3.57977e-11	1.58974	0.988395	0.834	0.627	325	300	http://www.genecards.org/cgi-bin/carddisp.pl?gene=Cnot3
CMoP_I	Rbm22	0.35862	1.08709e-06	3.88274e-11	0.985983	0.548889	0.662	0.41	325	300	http://www.genecards.org/cgi-bin/carddisp.pl?gene=Rbm22
CMoP_I	Slc15a3	0.405532	1.1222e-06	4.00813e-11	0.854687	0.40021	0.557	0.283	325	300	http://www.genecards.org/cgi-bin/carddisp.pl?gene=Slc15a3
CMoP_I	Dnaja1	0.518823	1.31065e-06	4.68123e-11	3.61703	2.22242	0.929	0.86	325	300	http://www.genecards.org/cgi-bin/carddisp.pl?gene=Dnaja1
CMoP_I	Prdx5	-0.350231	1.51113e-06	5.39727e-11	10.7545	13.9843	0.985	0.977	325	300	http://www.genecards.org/cgi-bin/carddisp.pl?gene=Prdx5
CMoP_I	Pet100	0.394562	1.58923e-06	5.67622e-11	2.17497	1.41527	0.886	0.74	325	300	http://www.genecards.org/cgi-bin/carddisp.pl?gene=Pet100
CMoP_I	Hspa5	0.569733	2.80243e-06	1.00094e-10	6.34364	3.94772	0.972	0.897	325	300	http://www.genecards.org/cgi-bin/carddisp.pl?gene=Hspa5
CMoP_I	Slfn8	0.41069	3.08043e-06	1.10023e-10	0.793132	0.348907	0.523	0.257	325	300	http://www.genecards.org/cgi-bin/carddisp.pl?gene=Slfn8
CMoP_I	Mmp8	0.559124	3.27658e-06	1.17029e-10	3.44605	2.0176	0.815	0.593	325	300	http://www.genecards.org/cgi-bin/carddisp.pl?gene=Mmp8
CMoP_I	Pdap1	0.336453	3.80885e-06	1.3604e-10	3.19308	2.32086	0.966	0.853	325	300	http://www.genecards.org/cgi-bin/carddisp.pl?gene=Pdap1
CMoP_I	Fabp5	-0.471116	5.35383e-06	1.91222e-10	2.20448	3.44198	0.8	0.867	325	300	http://www.genecards.org/cgi-bin/carddisp.pl?gene=Fabp5
CMoP_I	Lgals8	0.257332	5.38755e-06	1.92426e-10	0.375751	0.151	0.357	0.13	325	300	http://www.genecards.org/cgi-bin/carddisp.pl?gene=Lgals8
CMoP_I	Slc16a6	0.291967	5.52276e-06	1.97255e-10	0.523151	0.244091	0.471	0.203	325	300	http://www.genecards.org/cgi-bin/carddisp.pl?gene=Slc16a6
CMoP_I	H2-D1	-0.372883	6.0453e-06	2.15919e-10	7.72871	10.3031	0.997	0.99	325	300	http://www.genecards.org/cgi-bin/carddisp.pl?gene=H2-D1
CMoP_I	Emilin2	0.382069	1.01684e-05	3.63182e-10	2.80595	1.92045	0.923	0.75	325	300	http://www.genecards.org/cgi-bin/carddisp.pl?gene=Emilin2
CMoP_I	Susd6	0.379625	1.31468e-05	4.69563e-10	1.03137	0.561383	0.671	0.403	325	300	http://www.genecards.org/cgi-bin/carddisp.pl?gene=Susd6
CMoP_I	Tcof1	0.34326	1.52307e-05	5.43992e-10	1.89896	1.28513	0.874	0.68	325	300	http://www.genecards.org/cgi-bin/carddisp.pl?gene=Tcof1
CMoP_I	Eif1a	0.385817	1.60089e-05	5.71788e-10	0.873618	0.433965	0.56	0.3	325	300	http://www.genecards.org/cgi-bin/carddisp.pl?gene=Eif1a
CMoP_I	Tpd52	0.339156	1.65005e-05	5.89347e-10	3.35319	2.44121	0.951	0.897	325	300	http://www.genecards.org/cgi-bin/carddisp.pl?gene=Tpd52
CMoP_I	Pla2g7	0.32074	1.89272e-05	6.76019e-10	0.4008	0.121563	0.292	0.093	325	300	http://www.genecards.org/cgi-bin/carddisp.pl?gene=Pla2g7
CMoP_I	Eif1	-0.262537	2.05086e-05	7.32503e-10	11.1142	13.532	1	1	325	300	http://www.genecards.org/cgi-bin/carddisp.pl?gene=Eif1
CMoP_I	Tgfbi	0.377889	2.13216e-05	7.61541e-10	3.85521	2.73639	0.948	0.847	325	300	http://www.genecards.org/cgi-bin/carddisp.pl?gene=Tgfbi
CMoP_I	mt-Nd4l	0.389752	2.19739e-05	7.84839e-10	2.50546	1.67558	0.886	0.767	325	300	http://www.genecards.org/cgi-bin/carddisp.pl?gene=mt-Nd4l
CMoP_I	Ubc	0.366226	3.09922e-05	1.10694e-09	2.62578	1.81292	0.886	0.71	325	300	http://www.genecards.org/cgi-bin/carddisp.pl?gene=Ubc
CMoP_I	Arl5c	-0.395852	3.49092e-05	1.24685e-09	0.225943	0.612998	0.228	0.43	325	300	http://www.genecards.org/cgi-bin/carddisp.pl?gene=Arl5c
CMoP_I	Zbp1	0.360609	3.78464e-05	1.35175e-09	0.700908	0.324729	0.486	0.247	325	300	http://www.genecards.org/cgi-bin/carddisp.pl?gene=Zbp1
CMoP_I	Erdr1	0.262015	4.43251e-05	1.58315e-09	0.372086	0.144213	0.32	0.117	325	300	http://www.genecards.org/cgi-bin/carddisp.pl?gene=Erdr1
CMoP_I	Crnkl1	0.32658	5.0645e-05	1.80888e-09	0.950612	0.555465	0.662	0.403	325	300	http://www.genecards.org/cgi-bin/carddisp.pl?gene=Crnkl1
CMoP_I	Sirpb1c	0.275394	5.12688e-05	1.83116e-09	0.274372	0.0529173	0.215	0.05	325	300	http://www.genecards.org/cgi-bin/carddisp.pl?gene=Sirpb1c
CMoP_I	AY036118	-0.487365	6.19832e-05	2.21384e-09	1.06594	1.89621	0.554	0.7	325	300	http://www.genecards.org/cgi-bin/carddisp.pl?gene=AY036118
CMoP_I	Otulin	0.321756	6.22521e-05	2.22345e-09	1.63051	1.10466	0.84	0.603	325	300	http://www.genecards.org/cgi-bin/carddisp.pl?gene=Otulin
CMoP_I	Hnrnpm	0.348912	6.73519e-05	2.4056e-09	3.36856	2.43009	0.948	0.863	325	300	http://www.genecards.org/cgi-bin/carddisp.pl?gene=Hnrnpm
CMoP_I	F10	0.463036	6.89685e-05	2.46334e-09	1.93536	1.12948	0.791	0.58	325	300	http://www.genecards.org/cgi-bin/carddisp.pl?gene=F10
CMoP_I	Ddx21	0.48145	8.09561e-05	2.8915e-09	1.82622	1.0243	0.757	0.573	325	300	http://www.genecards.org/cgi-bin/carddisp.pl?gene=Ddx21
CMoP_I	Fbxl5	0.351178	8.78134e-05	3.13642e-09	0.772853	0.389817	0.526	0.297	325	300	http://www.genecards.org/cgi-bin/carddisp.pl?gene=Fbxl5
CMoP_I	1600014C10Rik	0.276555	0.000108209	3.86487e-09	0.434427	0.184205	0.391	0.173	325	300	http://www.genecards.org/cgi-bin/carddisp.pl?gene=1600014C10Rik
CMoP_I	Slfn2	0.330571	0.000112577	4.02091e-09	6.91616	5.29511	0.988	0.99	325	300	http://www.genecards.org/cgi-bin/carddisp.pl?gene=Slfn2
CMoP_I	Lrp1	0.434981	0.000150892	5.3894e-09	1.00265	0.481368	0.597	0.363	325	300	http://www.genecards.org/cgi-bin/carddisp.pl?gene=Lrp1
CMoP_I	Slfn5	0.464733	0.000177763	6.34911e-09	0.787589	0.295297	0.363	0.157	325	300	http://www.genecards.org/cgi-bin/carddisp.pl?gene=Slfn5
CMoP_I	Cebpb	-0.380123	0.000185191	6.61442e-09	2.46178	3.50534	0.858	0.867	325	300	http://www.genecards.org/cgi-bin/carddisp.pl?gene=Cebpb
CMoP_I	Ppt1	0.329468	0.000266349	9.51316e-09	0.804528	0.436097	0.575	0.357	325	300	http://www.genecards.org/cgi-bin/carddisp.pl?gene=Ppt1
CMoP_I	Atp6v1e1	0.319207	0.00027493	9.81964e-09	3.29885	2.44558	0.954	0.883	325	300	http://www.genecards.org/cgi-bin/carddisp.pl?gene=Atp6v1e1
CMoP_I	Svil	0.430653	0.000281826	1.00659e-08	2.15978	1.34433	0.822	0.697	325	300	http://www.genecards.org/cgi-bin/carddisp.pl?gene=Svil
CMoP_I	Lyz2	-0.297548	0.000287274	1.02605e-08	88.3144	108.772	0.994	0.983	325	300	http://www.genecards.org/cgi-bin/carddisp.pl?gene=Lyz2
CMoP_I	Top1	0.286109	0.000320337	1.14414e-08	3.63624	2.80223	0.966	0.89	325	300	http://www.genecards.org/cgi-bin/carddisp.pl?gene=Top1
CMoP_I	Ufsp2	0.309167	0.000588201	2.10087e-08	0.929164	0.557043	0.64	0.393	325	300	http://www.genecards.org/cgi-bin/carddisp.pl?gene=Ufsp2
CMoP_I	Hsph1	0.27833	0.000644532	2.30206e-08	0.416611	0.16806	0.348	0.15	325	300	http://www.genecards.org/cgi-bin/carddisp.pl?gene=Hsph1
CMoP_I	Nfkbia	-0.412092	0.000646835	2.31029e-08	0.756246	1.33689	0.542	0.677	325	300	http://www.genecards.org/cgi-bin/carddisp.pl?gene=Nfkbia
CMoP_I	Isg15	0.419063	0.00110377	3.94233e-08	0.583927	0.184635	0.326	0.14	325	300	http://www.genecards.org/cgi-bin/carddisp.pl?gene=Isg15
CMoP_I	Ifitm1	0.256876	0.00114629	4.09419e-08	0.276879	0.0686174	0.163	0.03	325	300	http://www.genecards.org/cgi-bin/carddisp.pl?gene=Ifitm1
CMoP_I	Ndufa1	0.290113	0.00129325	4.61907e-08	2.48346	1.84891	0.938	0.827	325	300	http://www.genecards.org/cgi-bin/carddisp.pl?gene=Ndufa1
CMoP_I	Manf	0.375874	0.0016287	5.8172e-08	1.98691	1.30182	0.828	0.663	325	300	http://www.genecards.org/cgi-bin/carddisp.pl?gene=Manf
CMoP_I	Wdr45b	0.278123	0.0016506	5.89542e-08	0.748875	0.442232	0.569	0.33	325	300	http://www.genecards.org/cgi-bin/carddisp.pl?gene=Wdr45b
CMoP_I	Mpc2	-0.308617	0.00165154	5.89876e-08	1.95674	2.66198	0.883	0.897	325	300	http://www.genecards.org/cgi-bin/carddisp.pl?gene=Mpc2
CMoP_I	Sptssa	-0.32654	0.00166196	5.93598e-08	1.54705	2.19401	0.828	0.84	325	300	http://www.genecards.org/cgi-bin/carddisp.pl?gene=Sptssa
CMoP_I	Eif3j1	0.287416	0.00213027	7.60865e-08	1.71511	1.22468	0.84	0.643	325	300	http://www.genecards.org/cgi-bin/carddisp.pl?gene=Eif3j1
CMoP_I	Gsr	0.312762	0.00252419	9.0156e-08	4.80754	3.67565	0.951	0.87	325	300	http://www.genecards.org/cgi-bin/carddisp.pl?gene=Gsr
CMoP_I	Anp32b	-0.257038	0.00253724	9.06222e-08	10.9414	13.2702	0.997	0.997	325	300	http://www.genecards.org/cgi-bin/carddisp.pl?gene=Anp32b
CMoP_I	Rac2	-0.26764	0.00254605	9.09369e-08	4.10403	5.14442	0.978	0.973	325	300	http://www.genecards.org/cgi-bin/carddisp.pl?gene=Rac2
CMoP_I	Slfn1	0.409108	0.00262842	9.38787e-08	1.05639	0.548642	0.538	0.32	325	300	http://www.genecards.org/cgi-bin/carddisp.pl?gene=Slfn1
CMoP_I	Ist1	0.284872	0.00321601	1.14866e-07	0.954287	0.604107	0.674	0.44	325	300	http://www.genecards.org/cgi-bin/carddisp.pl?gene=Ist1
CMoP_I	Ptpre	0.259803	0.00454227	1.62235e-07	1.99031	1.49751	0.868	0.717	325	300	http://www.genecards.org/cgi-bin/carddisp.pl?gene=Ptpre
CMoP_I	Myd88	0.276311	0.0047108	1.68255e-07	0.626162	0.342721	0.505	0.283	325	300	http://www.genecards.org/cgi-bin/carddisp.pl?gene=Myd88
CMoP_I	Clec4a1	0.317557	0.00521041	1.86099e-07	0.539835	0.235606	0.403	0.2	325	300	http://www.genecards.org/cgi-bin/carddisp.pl?gene=Clec4a1
CMoP_I	Rpf2	0.304733	0.00536272	1.91539e-07	0.71025	0.384605	0.52	0.313	325	300	http://www.genecards.org/cgi-bin/carddisp.pl?gene=Rpf2
CMoP_I	Lamp2	0.287417	0.00574397	2.05156e-07	2.4946	1.86337	0.923	0.8	325	300	http://www.genecards.org/cgi-bin/carddisp.pl?gene=Lamp2
CMoP_I	Ap2b1	0.285281	0.00641034	2.28957e-07	1.15162	0.765582	0.714	0.5	325	300	http://www.genecards.org/cgi-bin/carddisp.pl?gene=Ap2b1
CMoP_I	Myeov2	0.29442	0.00766234	2.73675e-07	2.66832	1.99115	0.948	0.813	325	300	http://www.genecards.org/cgi-bin/carddisp.pl?gene=Myeov2
CMoP_I	Mtus1	0.294423	0.00803551	2.87003e-07	1.19388	0.788887	0.72	0.51	325	300	http://www.genecards.org/cgi-bin/carddisp.pl?gene=Mtus1
CMoP_I	2700094K13Rik	-0.303836	0.00804368	2.87295e-07	2.41408	3.21442	0.911	0.927	325	300	http://www.genecards.org/cgi-bin/carddisp.pl?gene=2700094K13Rik
CMoP_I	Upb1	-0.364326	0.00896484	3.20196e-07	0.109331	0.42802	0.092	0.237	325	300	http://www.genecards.org/cgi-bin/carddisp.pl?gene=Upb1
CMoP_I	Ubb	-0.360153	0.00939615	3.35601e-07	12.6324	16.4981	0.985	0.993	325	300	http://www.genecards.org/cgi-bin/carddisp.pl?gene=Ubb
CMoP_I	Trps1	0.320074	0.00945854	3.37829e-07	1.37009	0.898513	0.735	0.557	325	300	http://www.genecards.org/cgi-bin/carddisp.pl?gene=Trps1
CMoP_I	Kdm7a	0.37324	0.0098896	3.53225e-07	1.95857	1.28415	0.803	0.663	325	300	http://www.genecards.org/cgi-bin/carddisp.pl?gene=Kdm7a
CMoP_I	Cd302	0.28829	0.010609	3.7892e-07	1.11522	0.732095	0.677	0.46	325	300	http://www.genecards.org/cgi-bin/carddisp.pl?gene=Cd302
CMoP_I	Cfdp1	0.276736	0.011557	4.1278e-07	0.881923	0.553446	0.622	0.403	325	300	http://www.genecards.org/cgi-bin/carddisp.pl?gene=Cfdp1
CMoP_I	Fxyd5	0.290037	0.0135278	4.83169e-07	7.91981	6.29535	0.997	0.98	325	300	http://www.genecards.org/cgi-bin/carddisp.pl?gene=Fxyd5
CMoP_I	Iqgap2	-0.341254	0.0152833	5.4587e-07	2.23262	3.09527	0.846	0.913	325	300	http://www.genecards.org/cgi-bin/carddisp.pl?gene=Iqgap2
CMoP_I	Ino80b	0.253872	0.0153526	5.48346e-07	0.736826	0.456576	0.582	0.37	325	300	http://www.genecards.org/cgi-bin/carddisp.pl?gene=Ino80b
CMoP_I	Hk2	0.270296	0.0158702	5.66833e-07	2.27933	1.71905	0.868	0.777	325	300	http://www.genecards.org/cgi-bin/carddisp.pl?gene=Hk2
CMoP_I	Psmc1	0.310035	0.0162086	5.78919e-07	1.12305	0.712495	0.665	0.48	325	300	http://www.genecards.org/cgi-bin/carddisp.pl?gene=Psmc1
CMoP_I	Stat3	0.271271	0.0168218	6.00822e-07	0.974489	0.63604	0.655	0.44	325	300	http://www.genecards.org/cgi-bin/carddisp.pl?gene=Stat3
CMoP_I	Clec4a3	0.307086	0.0170344	6.08416e-07	1.04451	0.652524	0.56	0.35	325	300	http://www.genecards.org/cgi-bin/carddisp.pl?gene=Clec4a3
CMoP_I	Dhx15	0.259173	0.0187039	6.68045e-07	1.76684	1.31188	0.837	0.71	325	300	http://www.genecards.org/cgi-bin/carddisp.pl?gene=Dhx15
CMoP_I	Rpl27	0.263184	0.0197418	7.05115e-07	3.63104	2.8588	0.96	0.883	325	300	http://www.genecards.org/cgi-bin/carddisp.pl?gene=Rpl27
CMoP_I	Calr	0.350572	0.019966	7.13122e-07	2.86807	2.03362	0.889	0.763	325	300	http://www.genecards.org/cgi-bin/carddisp.pl?gene=Calr
CMoP_I	Fxr1	0.31078	0.0205604	7.34353e-07	1.77745	1.2392	0.837	0.667	325	300	http://www.genecards.org/cgi-bin/carddisp.pl?gene=Fxr1
CMoP_I	Trim30a	0.352636	0.0206136	7.36251e-07	1.63343	1.06238	0.738	0.543	325	300	http://www.genecards.org/cgi-bin/carddisp.pl?gene=Trim30a
CMoP_I	Shoc2	0.250437	0.0266321	9.51214e-07	0.844104	0.550231	0.612	0.42	325	300	http://www.genecards.org/cgi-bin/carddisp.pl?gene=Shoc2
CMoP_I	Atp1a1	0.29336	0.0274695	9.81123e-07	1.39581	0.954982	0.751	0.61	325	300	http://www.genecards.org/cgi-bin/carddisp.pl?gene=Atp1a1
CMoP_I	Lmnb1	-0.31282	0.0276631	9.88039e-07	4.30161	5.58531	0.957	0.967	325	300	http://www.genecards.org/cgi-bin/carddisp.pl?gene=Lmnb1
CMoP_I	Psenen	-0.261053	0.0290637	1.03806e-06	1.76771	2.31669	0.84	0.88	325	300	http://www.genecards.org/cgi-bin/carddisp.pl?gene=Psenen
CMoP_I	Dhrs7	0.257684	0.0298164	1.06495e-06	1.43441	1.03621	0.763	0.577	325	300	http://www.genecards.org/cgi-bin/carddisp.pl?gene=Dhrs7
CMoP_I	Chil3	-0.783337	0.0354137	1.26487e-06	16.5175	29.1496	0.858	0.823	325	300	http://www.genecards.org/cgi-bin/carddisp.pl?gene=Chil3
CMoP_I	Abcd2	0.332488	0.0365921	1.30695e-06	0.922959	0.527148	0.563	0.397	325	300	http://www.genecards.org/cgi-bin/carddisp.pl?gene=Abcd2
CMoP_I	Cebpz	0.34518	0.0402023	1.4359e-06	1.52908	0.990915	0.751	0.6	325	300	http://www.genecards.org/cgi-bin/carddisp.pl?gene=Cebpz
CMoP_I	Wbp11	0.27949	0.043384	1.54954e-06	2.33264	1.7457	0.889	0.773	325	300	http://www.genecards.org/cgi-bin/carddisp.pl?gene=Wbp11
CMoP_I	Snrnp27	0.273677	0.0452017	1.61446e-06	1.49176	1.0612	0.778	0.597	325	300	http://www.genecards.org/cgi-bin/carddisp.pl?gene=Snrnp27
CMoP_I	Hnrnpdl	-0.330011	0.0479596	1.71297e-06	1.4902	2.13024	0.803	0.85	325	300	http://www.genecards.org/cgi-bin/carddisp.pl?gene=Hnrnpdl
CMoP_I	Il17ra	0.260093	0.0505869	1.8068e-06	2.0527	1.54911	0.883	0.74	325	300	http://www.genecards.org/cgi-bin/carddisp.pl?gene=Il17ra
CMoP_I	Cfh	0.375409	0.0514235	1.83669e-06	0.533423	0.182095	0.262	0.117	325	300	http://www.genecards.org/cgi-bin/carddisp.pl?gene=Cfh
CMoP_I	Clec4e	0.276411	0.0524422	1.87307e-06	0.46741	0.211556	0.338	0.173	325	300	http://www.genecards.org/cgi-bin/carddisp.pl?gene=Clec4e
CMoP_I	Ccnd3	0.265497	0.0589544	2.10566e-06	3.37118	2.63643	0.96	0.887	325	300	http://www.genecards.org/cgi-bin/carddisp.pl?gene=Ccnd3
CMoP_I	Neat1	0.28023	0.0607999	2.17158e-06	1.44706	1.01505	0.757	0.547	325	300	http://www.genecards.org/cgi-bin/carddisp.pl?gene=Neat1
CMoP_I	Ms4a4c	0.418575	0.0656758	2.34573e-06	3.47571	2.34856	0.855	0.787	325	300	http://www.genecards.org/cgi-bin/carddisp.pl?gene=Ms4a4c
CMoP_I	Psmc6	0.270681	0.0749401	2.67662e-06	1.39158	0.982448	0.791	0.61	325	300	http://www.genecards.org/cgi-bin/carddisp.pl?gene=Psmc6
CMoP_I	Hsp90aa1	0.349901	0.0751502	2.68413e-06	4.58206	3.37989	0.957	0.913	325	300	http://www.genecards.org/cgi-bin/carddisp.pl?gene=Hsp90aa1
CMoP_I	Stxbp6	-0.335715	0.082789	2.95696e-06	0.364144	0.721554	0.348	0.48	325	300	http://www.genecards.org/cgi-bin/carddisp.pl?gene=Stxbp6
CMoP_I	Srsf2	-0.303908	0.0841439	3.00535e-06	2.2222	2.97776	0.886	0.917	325	300	http://www.genecards.org/cgi-bin/carddisp.pl?gene=Srsf2
CMoP_I	Rgs2	0.349861	0.10249	3.66063e-06	2.43969	1.69899	0.871	0.733	325	300	http://www.genecards.org/cgi-bin/carddisp.pl?gene=Rgs2
CMoP_I	Larp7	0.296936	0.105978	3.78519e-06	1.2796	0.855547	0.717	0.527	325	300	http://www.genecards.org/cgi-bin/carddisp.pl?gene=Larp7
CMoP_I	Cxcr4	-0.395837	0.140441	5.01611e-06	0.8385	1.41893	0.569	0.683	325	300	http://www.genecards.org/cgi-bin/carddisp.pl?gene=Cxcr4
CMoP_I	Wdr43	0.278532	0.144812	5.17222e-06	0.795153	0.479977	0.551	0.373	325	300	http://www.genecards.org/cgi-bin/carddisp.pl?gene=Wdr43
CMoP_I	Rpn1	0.297789	0.158633	5.66587e-06	1.32477	0.891192	0.729	0.567	325	300	http://www.genecards.org/cgi-bin/carddisp.pl?gene=Rpn1
CMoP_I	Rnase6	-0.345915	0.180888	6.46073e-06	0.822036	1.31573	0.551	0.66	325	300	http://www.genecards.org/cgi-bin/carddisp.pl?gene=Rnase6
CMoP_I	Arl6ip1	-0.443912	0.185622	6.62985e-06	7.87931	11.0784	0.985	0.977	325	300	http://www.genecards.org/cgi-bin/carddisp.pl?gene=Arl6ip1
CMoP_I	Lmo2	-0.319158	0.187224	6.68706e-06	0.68325	1.10003	0.492	0.607	325	300	http://www.genecards.org/cgi-bin/carddisp.pl?gene=Lmo2
CMoP_I	Ddi2	0.301677	0.194295	6.93959e-06	1.28207	0.851465	0.714	0.527	325	300	http://www.genecards.org/cgi-bin/carddisp.pl?gene=Ddi2
CMoP_I	Srp19	0.265086	0.239497	8.55409e-06	1.95962	1.46284	0.846	0.73	325	300	http://www.genecards.org/cgi-bin/carddisp.pl?gene=Srp19
CMoP_I	H2-DMa	-0.369904	0.252765	9.02796e-06	1.14522	1.77219	0.652	0.75	325	300	http://www.genecards.org/cgi-bin/carddisp.pl?gene=H2-DMa
CMoP_I	Rdx	0.261739	0.253974	9.07114e-06	2.80996	2.17782	0.92	0.83	325	300	http://www.genecards.org/cgi-bin/carddisp.pl?gene=Rdx
CMoP_I	AI662270	0.279524	0.29596	1.05707e-05	1.58769	1.1319	0.775	0.613	325	300	http://www.genecards.org/cgi-bin/carddisp.pl?gene=AI662270
CMoP_I	Fyb	0.261132	0.318884	1.13895e-05	2.49621	1.91735	0.889	0.743	325	300	http://www.genecards.org/cgi-bin/carddisp.pl?gene=Fyb
CMoP_I	Tnfaip2	0.310466	0.327613	1.17013e-05	2.50177	1.82376	0.843	0.79	325	300	http://www.genecards.org/cgi-bin/carddisp.pl?gene=Tnfaip2
CMoP_I	Fkbp5	0.258494	0.339776	1.21357e-05	0.604973	0.341693	0.458	0.283	325	300	http://www.genecards.org/cgi-bin/carddisp.pl?gene=Fkbp5
CMoP_I	Hjurp	-0.329108	0.346928	1.23912e-05	1.3837	1.99449	0.742	0.78	325	300	http://www.genecards.org/cgi-bin/carddisp.pl?gene=Hjurp
CMoP_I	Ccl9	0.366268	0.493361	1.76213e-05	1.96141	1.29742	0.72	0.573	325	300	http://www.genecards.org/cgi-bin/carddisp.pl?gene=Ccl9
CMoP_I	AI839979	-0.333	0.499677	1.78469e-05	0.938413	1.44168	0.628	0.69	325	300	http://www.genecards.org/cgi-bin/carddisp.pl?gene=AI839979
CMoP_I	St13	0.250073	0.546245	1.95101e-05	1.79749	1.35228	0.818	0.7	325	300	http://www.genecards.org/cgi-bin/carddisp.pl?gene=St13
CMoP_I	Gm10076	-0.256801	0.613787	2.19225e-05	2.73379	3.46123	0.92	0.927	325	300	http://www.genecards.org/cgi-bin/carddisp.pl?gene=Gm10076
CMoP_I	Atg3	0.25278	0.678697	2.42409e-05	1.86334	1.40314	0.886	0.74	325	300	http://www.genecards.org/cgi-bin/carddisp.pl?gene=Atg3
CMoP_I	Rnf166	-0.255716	0.82394	2.94285e-05	0.396634	0.667481	0.36	0.497	325	300	http://www.genecards.org/cgi-bin/carddisp.pl?gene=Rnf166
CMoP_I	Pdcd4	0.267909	0.82921	2.96168e-05	1.43673	1.02376	0.711	0.557	325	300	http://www.genecards.org/cgi-bin/carddisp.pl?gene=Pdcd4
CMoP_I	Fgr	0.250599	0.944959	3.3751e-05	1.49308	1.09555	0.742	0.567	325	300	http://www.genecards.org/cgi-bin/carddisp.pl?gene=Fgr
CMoP_I	BC035044	-0.273662	0.991041	3.53968e-05	0.428762	0.727191	0.385	0.5	325	300	http://www.genecards.org/cgi-bin/carddisp.pl?gene=BC035044
CMoP_I	Xbp1	0.31464	1	3.63425e-05	2.13526	1.52091	0.849	0.747	325	300	http://www.genecards.org/cgi-bin/carddisp.pl?gene=Xbp1
CMoP_I	Limd2	-0.277208	1	3.83079e-05	1.67773	2.245	0.803	0.837	325	300	http://www.genecards.org/cgi-bin/carddisp.pl?gene=Limd2
CMoP_I	Pnp	0.254405	1	4.46275e-05	3.20063	2.52152	0.938	0.863	325	300	http://www.genecards.org/cgi-bin/carddisp.pl?gene=Pnp
CMoP_I	Fcnb	0.432377	1	4.54366e-05	0.946052	0.442102	0.422	0.263	325	300	http://www.genecards.org/cgi-bin/carddisp.pl?gene=Fcnb
CMoP_I	Sumo2	-0.259214	1	4.60821e-05	4.36982	5.42675	0.963	0.943	325	300	http://www.genecards.org/cgi-bin/carddisp.pl?gene=Sumo2
CMoP_I	1110004F10Rik	0.257551	1	4.81746e-05	1.98852	1.49992	0.858	0.777	325	300	http://www.genecards.org/cgi-bin/carddisp.pl?gene=1110004F10Rik
CMoP_I	Clec12a	-0.269683	1	4.85423e-05	1.34282	1.82437	0.705	0.777	325	300	http://www.genecards.org/cgi-bin/carddisp.pl?gene=Clec12a
CMoP_I	Cnn2	-0.273443	1	5.10144e-05	1.95036	2.56607	0.858	0.883	325	300	http://www.genecards.org/cgi-bin/carddisp.pl?gene=Cnn2
CMoP_I	Cfp	0.285158	1	5.66972e-05	2.55775	1.91967	0.902	0.807	325	300	http://www.genecards.org/cgi-bin/carddisp.pl?gene=Cfp
CMoP_I	Luc7l3	-0.251457	1	6.65058e-05	1.44935	1.91573	0.775	0.783	325	300	http://www.genecards.org/cgi-bin/carddisp.pl?gene=Luc7l3
CMoP_I	Atp11b	-0.30399	1	6.83762e-05	0.84124	1.27311	0.6	0.673	325	300	http://www.genecards.org/cgi-bin/carddisp.pl?gene=Atp11b
CMoP_I	Cd48	-0.289572	1	7.4345e-05	1.26319	1.76624	0.745	0.78	325	300	http://www.genecards.org/cgi-bin/carddisp.pl?gene=Cd48
CMoP_I	Hist1h4d	0.442032	1	8.0553e-05	20.4848	14.8149	0.868	0.75	325	300	http://www.genecards.org/cgi-bin/carddisp.pl?gene=Hist1h4d
CMoP_I	Bmyc	-0.316657	1	8.7509e-05	0.304218	0.624328	0.274	0.393	325	300	http://www.genecards.org/cgi-bin/carddisp.pl?gene=Bmyc
CMoP_I	Ssr4	-0.255846	1	8.95466e-05	3.3198	4.158	0.935	0.94	325	300	http://www.genecards.org/cgi-bin/carddisp.pl?gene=Ssr4
CMoP_I	Cyb5a	-0.277689	1	9.95858e-05	0.720759	1.08599	0.585	0.637	325	300	http://www.genecards.org/cgi-bin/carddisp.pl?gene=Cyb5a
CMoP_I	Rap1a	-0.261907	1	0.000104402	2.3728	3.0442	0.908	0.933	325	300	http://www.genecards.org/cgi-bin/carddisp.pl?gene=Rap1a
CMoP_I	Nufip2	-0.259651	1	0.00010889	0.869	1.23755	0.591	0.67	325	300	http://www.genecards.org/cgi-bin/carddisp.pl?gene=Nufip2
CMoP_I	Ms4a6b	0.286253	1	0.000112177	2.38283	1.77402	0.858	0.743	325	300	http://www.genecards.org/cgi-bin/carddisp.pl?gene=Ms4a6b
CMoP_I	Ddx46	-0.264121	1	0.000113844	1.49347	1.99442	0.797	0.817	325	300	http://www.genecards.org/cgi-bin/carddisp.pl?gene=Ddx46
CMoP_I	Pou2f2	0.361326	1	0.000121899	1.48504	0.934478	0.662	0.533	325	300	http://www.genecards.org/cgi-bin/carddisp.pl?gene=Pou2f2
CMoP_I	Vdac2	-0.271828	1	0.000125498	1.6664	2.21924	0.825	0.82	325	300	http://www.genecards.org/cgi-bin/carddisp.pl?gene=Vdac2
CMoP_I	Sept6	-0.269664	1	0.000128039	0.236243	0.490325	0.218	0.337	325	300	http://www.genecards.org/cgi-bin/carddisp.pl?gene=Sept6
CMoP_I	Golgb1	0.25226	1	0.000128852	0.990774	0.671415	0.625	0.44	325	300	http://www.genecards.org/cgi-bin/carddisp.pl?gene=Golgb1
CMoP_I	Atad2b	-0.273777	1	0.000129626	0.844178	1.22955	0.597	0.693	325	300	http://www.genecards.org/cgi-bin/carddisp.pl?gene=Atad2b
CMoP_I	Birc5	-0.28738	1	0.000137392	4.15197	5.28758	0.917	0.897	325	300	http://www.genecards.org/cgi-bin/carddisp.pl?gene=Birc5
CMoP_I	Arl10	-0.255608	1	0.000144715	0.26108	0.505526	0.28	0.387	325	300	http://www.genecards.org/cgi-bin/carddisp.pl?gene=Arl10
CMoP_I	Tsc22d3	-0.301512	1	0.000147319	0.400629	0.726185	0.357	0.467	325	300	http://www.genecards.org/cgi-bin/carddisp.pl?gene=Tsc22d3
CMoP_I	Ptrhd1	-0.26136	1	0.000162353	0.512644	0.813067	0.458	0.557	325	300	http://www.genecards.org/cgi-bin/carddisp.pl?gene=Ptrhd1
CMoP_I	Glipr1	-0.34865	1	0.000175517	1.23106	1.84096	0.729	0.753	325	300	http://www.genecards.org/cgi-bin/carddisp.pl?gene=Glipr1
CMoP_I	Hbb-bs	-0.463346	1	0.000206258	0.104266	0.522491	0.065	0.153	325	300	http://www.genecards.org/cgi-bin/carddisp.pl?gene=Hbb-bs
CMoP_I	Myo9a	-0.257745	1	0.000212706	0.290448	0.54287	0.302	0.403	325	300	http://www.genecards.org/cgi-bin/carddisp.pl?gene=Myo9a
CMoP_I	Ccdc50	-0.320944	1	0.000223998	1.25331	1.81471	0.729	0.76	325	300	http://www.genecards.org/cgi-bin/carddisp.pl?gene=Ccdc50
CMoP_I	Xist	-0.283012	1	0.000224622	5.41621	6.80681	0.929	0.947	325	300	http://www.genecards.org/cgi-bin/carddisp.pl?gene=Xist
CMoP_I	AI607873	0.317497	1	0.000247098	1.71017	1.17481	0.698	0.577	325	300	http://www.genecards.org/cgi-bin/carddisp.pl?gene=AI607873
CMoP_I	Arl11	-0.256816	1	0.000258684	0.387367	0.65768	0.372	0.46	325	300	http://www.genecards.org/cgi-bin/carddisp.pl?gene=Arl11
CMoP_I	Cenpa	-0.431902	1	0.000310955	3.32057	4.8285	0.831	0.823	325	300	http://www.genecards.org/cgi-bin/carddisp.pl?gene=Cenpa
CMoP_I	Fnbp4	-0.262376	1	0.000311328	0.457078	0.747696	0.391	0.48	325	300	http://www.genecards.org/cgi-bin/carddisp.pl?gene=Fnbp4
CMoP_I	Pyhin1	0.291282	1	0.000320746	2.10214	1.53499	0.812	0.683	325	300	http://www.genecards.org/cgi-bin/carddisp.pl?gene=Pyhin1
CMoP_I	Sumo1	-0.250276	1	0.000331074	1.3846	1.83633	0.788	0.79	325	300	http://www.genecards.org/cgi-bin/carddisp.pl?gene=Sumo1
CMoP_I	Itga1	-0.271062	1	0.000334817	0.510082	0.822209	0.403	0.5	325	300	http://www.genecards.org/cgi-bin/carddisp.pl?gene=Itga1
CMoP_I	Hist1h4h	0.46113	1	0.000363653	2.58569	1.60471	0.646	0.57	325	300	http://www.genecards.org/cgi-bin/carddisp.pl?gene=Hist1h4h
CMoP_I	Gas2l3	-0.342617	1	0.000414369	0.54244	0.955898	0.406	0.487	325	300	http://www.genecards.org/cgi-bin/carddisp.pl?gene=Gas2l3
CMoP_I	Bub3	-0.289666	1	0.000434274	1.63097	2.21598	0.748	0.783	325	300	http://www.genecards.org/cgi-bin/carddisp.pl?gene=Bub3
CMoP_I	Jund	-0.278066	1	0.000456474	0.232979	0.495072	0.225	0.33	325	300	http://www.genecards.org/cgi-bin/carddisp.pl?gene=Jund
CMoP_I	Btg2	-0.250966	1	0.000462024	0.680886	1.00026	0.474	0.567	325	300	http://www.genecards.org/cgi-bin/carddisp.pl?gene=Btg2
CMoP_I	Smim5	-0.274609	1	0.000472147	0.221609	0.477739	0.246	0.337	325	300	http://www.genecards.org/cgi-bin/carddisp.pl?gene=Smim5
CMoP_I	Zbtb7a	-0.27342	1	0.000503871	1.3662	1.85996	0.766	0.81	325	300	http://www.genecards.org/cgi-bin/carddisp.pl?gene=Zbtb7a
CMoP_I	Nrp1	-0.301336	1	0.000519627	1.02523	1.49567	0.597	0.687	325	300	http://www.genecards.org/cgi-bin/carddisp.pl?gene=Nrp1
CMoP_I	Tmed3	-0.315657	1	0.00106979	0.764465	1.19601	0.52	0.593	325	300	http://www.genecards.org/cgi-bin/carddisp.pl?gene=Tmed3
CMoP_I	Rexo2	-0.26919	1	0.00124945	1.35504	1.83813	0.754	0.76	325	300	http://www.genecards.org/cgi-bin/carddisp.pl?gene=Rexo2
CMoP_I	Topbp1	-0.254712	1	0.0015414	1.09729	1.50227	0.68	0.703	325	300	http://www.genecards.org/cgi-bin/carddisp.pl?gene=Topbp1
CMoP_I	Lipa	-0.261766	1	0.00243526	0.439462	0.725837	0.369	0.447	325	300	http://www.genecards.org/cgi-bin/carddisp.pl?gene=Lipa
CMoP_I	Pnrc1	-0.250235	1	0.00244371	0.519072	0.806786	0.437	0.51	325	300	http://www.genecards.org/cgi-bin/carddisp.pl?gene=Pnrc1
CMoP_I	Txnip	-0.292013	1	0.0024664	1.01739	1.46998	0.6	0.64	325	300	http://www.genecards.org/cgi-bin/carddisp.pl?gene=Txnip
CMoP_I	Vimp	0.268244	1	0.00273994	2.50698	1.91195	0.834	0.773	325	300	http://www.genecards.org/cgi-bin/carddisp.pl?gene=Vimp
CMoP_I	Pglyrp1	-0.329092	1	0.00316594	1.42649	2.04822	0.48	0.553	325	300	http://www.genecards.org/cgi-bin/carddisp.pl?gene=Pglyrp1
CMoP_I	Cd177	-0.26883	1	0.00410007	0.642946	0.979471	0.372	0.463	325	300	http://www.genecards.org/cgi-bin/carddisp.pl?gene=Cd177
CMoP_I	Cdca8	-0.253617	1	0.00470652	3.36616	4.2053	0.898	0.84	325	300	http://www.genecards.org/cgi-bin/carddisp.pl?gene=Cdca8
CMoP_I	H1f0	0.27995	1	0.00531042	1.20332	0.814696	0.502	0.407	325	300	http://www.genecards.org/cgi-bin/carddisp.pl?gene=H1f0
CMoP_I	Ctsg	-0.389739	1	0.0149754	0.725434	1.26059	0.298	0.363	325	300	http://www.genecards.org/cgi-bin/carddisp.pl?gene=Ctsg
CMoP_I	Tspan32	-0.284334	1	0.0156759	0.423128	0.733154	0.363	0.41	325	300	http://www.genecards.org/cgi-bin/carddisp.pl?gene=Tspan32
CMoP_I	Ifi27l2a	0.423975	1	0.0163156	11.8702	8.59305	0.806	0.767	325	300	http://www.genecards.org/cgi-bin/carddisp.pl?gene=Ifi27l2a
CMoP_I	Ccne2	0.345304	1	0.0233025	0.851115	0.457091	0.32	0.257	325	300	http://www.genecards.org/cgi-bin/carddisp.pl?gene=Ccne2
CMoP_I	Hist1h2ap	0.257841	1	0.0246849	5.56419	4.48988	0.643	0.587	325	300	http://www.genecards.org/cgi-bin/carddisp.pl?gene=Hist1h2ap
CMoP_I	Ear2	-0.25703	1	0.0289729	0.492849	0.783979	0.357	0.407	325	300	http://www.genecards.org/cgi-bin/carddisp.pl?gene=Ear2
CMoP_I	Ube2c	-0.401092	1	0.0310061	4.36935	6.09027	0.775	0.77	325	300	http://www.genecards.org/cgi-bin/carddisp.pl?gene=Ube2c
CMoP_I	Slpi	-0.278606	1	0.0634571	4.65181	5.85577	0.886	0.86	325	300	http://www.genecards.org/cgi-bin/carddisp.pl?gene=Slpi
CMoP_I	Cd74	-0.484224	1	0.216359	3.20336	4.8798	0.185	0.147	325	300	http://www.genecards.org/cgi-bin/carddisp.pl?gene=Cd74
CMoP_I	Hist1h1e	-0.251581	1	0.221183	11.3908	13.7514	0.8	0.74	325	300	http://www.genecards.org/cgi-bin/carddisp.pl?gene=Hist1h1e
CMoP_I	Camp	-0.34544	1	0.605015	7.2865	9.52832	0.843	0.813	325	300	http://www.genecards.org/cgi-bin/carddisp.pl?gene=Camp
CMoP_I	Retnlg	-0.787954	1	0.798054	4.54065	8.56662	0.68	0.617	325	300	http://www.genecards.org/cgi-bin/carddisp.pl?gene=Retnlg

## Sheet: G0
cluster	gene	avg_log2FC	p_val_adj	p_val	exp_CD11b_KO	exp_CD11b_WT	pct_CD11b_KO	pct_CD11b_WT	n_CD11b_KO	n_CD11b_WT	GeneCardLink						p_val_adj, two-tailed Wilcoxon Rank Sum test corrected for multiple testing using the Benjamini-Hochberg procedure
G0	Dstn	0.861883	4.42072e-32	1.57894e-36	22.7834	12.0864	0.987	0.982	150	168	http://www.genecards.org/cgi-bin/carddisp.pl?gene=Dstn						p_val, two-tailed Wilcoxon Rank Sum test
G0	Rsrp1	-1.04774	1.71521e-19	6.1262e-24	0.916565	2.96211	0.633	0.917	150	168	http://www.genecards.org/cgi-bin/carddisp.pl?gene=Rsrp1
G0	Pfn1	-0.484936	5.23499e-18	1.86977e-22	12.5026	17.8972	0.993	0.994	150	168	http://www.genecards.org/cgi-bin/carddisp.pl?gene=Pfn1
G0	Chil3	-0.59086	7.64202e-18	2.72949e-22	51.5232	78.1075	0.993	0.988	150	168	http://www.genecards.org/cgi-bin/carddisp.pl?gene=Chil3
G0	Rps29	0.691608	1.71877e-16	6.13889e-21	26.8927	16.2701	1	1	150	168	http://www.genecards.org/cgi-bin/carddisp.pl?gene=Rps29
G0	Wfdc21	0.487347	1.52405e-15	5.44343e-20	62.7228	44.4558	0.993	0.982	150	168	http://www.genecards.org/cgi-bin/carddisp.pl?gene=Wfdc21
G0	Rpl38	0.678381	3.03216e-12	1.08299e-16	14.615	8.75726	1	1	150	168	http://www.genecards.org/cgi-bin/carddisp.pl?gene=Rpl38
G0	Arhgdib	-0.302877	4.66272e-12	1.66537e-16	28.0219	34.8014	0.987	0.988	150	168	http://www.genecards.org/cgi-bin/carddisp.pl?gene=Arhgdib
G0	Rac2	-0.431628	1.60405e-11	5.72916e-16	7.87468	10.9698	1	0.988	150	168	http://www.genecards.org/cgi-bin/carddisp.pl?gene=Rac2
G0	Rps28	0.700816	1.82718e-11	6.52612e-16	15.4142	9.09839	0.98	0.988	150	168	http://www.genecards.org/cgi-bin/carddisp.pl?gene=Rps28
G0	Camp	-0.325759	2.40919e-10	8.60486e-15	556.91	698.242	0.993	0.994	150	168	http://www.genecards.org/cgi-bin/carddisp.pl?gene=Camp
G0	Lyn	0.669609	3.74747e-10	1.33848e-14	2.24063	1.03731	0.9	0.702	150	168	http://www.genecards.org/cgi-bin/carddisp.pl?gene=Lyn
G0	Tpt1	-0.413342	8.32265e-10	2.97259e-14	12.9061	17.5197	0.993	1	150	168	http://www.genecards.org/cgi-bin/carddisp.pl?gene=Tpt1
G0	Rps27	0.52427	8.8893e-10	3.17498e-14	6.01427	3.8771	0.993	0.97	150	168	http://www.genecards.org/cgi-bin/carddisp.pl?gene=Rps27
G0	Prdx5	-0.294797	4.1497e-09	1.48214e-13	18.2718	22.6409	0.993	0.988	150	168	http://www.genecards.org/cgi-bin/carddisp.pl?gene=Prdx5
G0	Lmo4	0.531579	7.04866e-09	2.51756e-13	4.81976	3.02609	0.98	0.964	150	168	http://www.genecards.org/cgi-bin/carddisp.pl?gene=Lmo4
G0	Dync1i2	0.56801	1.66027e-08	5.92994e-13	2.13031	1.11154	0.907	0.696	150	168	http://www.genecards.org/cgi-bin/carddisp.pl?gene=Dync1i2
G0	Atp5k	0.556321	2.2254e-08	7.94842e-13	3.76476	2.2402	0.973	0.923	150	168	http://www.genecards.org/cgi-bin/carddisp.pl?gene=Atp5k
G0	Actb	-0.349811	4.30407e-08	1.53728e-12	81.0461	103.559	1	1	150	168	http://www.genecards.org/cgi-bin/carddisp.pl?gene=Actb
G0	Rpl41	0.597882	9.95591e-08	3.55594e-12	28.5172	18.5027	1	1	150	168	http://www.genecards.org/cgi-bin/carddisp.pl?gene=Rpl41
G0	Gapdh	-0.351486	1.08092e-07	3.8607e-12	11.2983	14.691	1	0.982	150	168	http://www.genecards.org/cgi-bin/carddisp.pl?gene=Gapdh
G0	Taldo1	-0.448007	1.56586e-07	5.59276e-12	4.88632	7.02984	0.98	0.994	150	168	http://www.genecards.org/cgi-bin/carddisp.pl?gene=Taldo1
G0	Nmt1	0.545211	5.70321e-07	2.03701e-11	1.32683	0.594558	0.82	0.548	150	168	http://www.genecards.org/cgi-bin/carddisp.pl?gene=Nmt1
G0	Oaz1	-0.35391	7.57369e-07	2.70508e-11	8.76535	11.4803	0.987	0.988	150	168	http://www.genecards.org/cgi-bin/carddisp.pl?gene=Oaz1
G0	Lyz2	-0.576916	3.89583e-06	1.39147e-10	45.3961	68.207	0.993	0.982	150	168	http://www.genecards.org/cgi-bin/carddisp.pl?gene=Lyz2
G0	Tomm7	0.548314	4.32612e-06	1.54515e-10	2.73427	1.55356	0.947	0.893	150	168	http://www.genecards.org/cgi-bin/carddisp.pl?gene=Tomm7
G0	H3f3a	-0.334855	5.15424e-06	1.84093e-10	9.81612	12.6418	0.993	0.994	150	168	http://www.genecards.org/cgi-bin/carddisp.pl?gene=H3f3a
G0	Sh3bgrl3	-0.264328	5.44972e-06	1.94647e-10	10.1185	12.3542	0.993	0.988	150	168	http://www.genecards.org/cgi-bin/carddisp.pl?gene=Sh3bgrl3
G0	Tpi1	-0.518017	1.0061e-05	3.59349e-10	0.995372	1.85734	0.687	0.839	150	168	http://www.genecards.org/cgi-bin/carddisp.pl?gene=Tpi1
G0	Rpl10	-0.526887	3.20943e-05	1.14631e-09	3.88235	6.03457	0.98	0.976	150	168	http://www.genecards.org/cgi-bin/carddisp.pl?gene=Rpl10
G0	Itm2b	-0.410004	4.31734e-05	1.54202e-09	11.6626	15.8246	0.98	0.988	150	168	http://www.genecards.org/cgi-bin/carddisp.pl?gene=Itm2b
G0	Tsc22d4	0.473958	6.77234e-05	2.41887e-09	4.43903	2.91603	0.96	0.952	150	168	http://www.genecards.org/cgi-bin/carddisp.pl?gene=Tsc22d4
G0	Ap2a2	0.480647	0.000123841	4.42322e-09	1.48892	0.783703	0.827	0.625	150	168	http://www.genecards.org/cgi-bin/carddisp.pl?gene=Ap2a2
G0	Rpl39	0.448363	0.000150931	5.39077e-09	12.8866	9.17714	1	1	150	168	http://www.genecards.org/cgi-bin/carddisp.pl?gene=Rpl39
G0	Rps21	0.467766	0.000154284	5.51055e-09	14.874	10.4782	0.993	1	150	168	http://www.genecards.org/cgi-bin/carddisp.pl?gene=Rps21
G0	Cbx3	0.353704	0.000450908	1.6105e-08	3.23266	2.31236	0.973	0.923	150	168	http://www.genecards.org/cgi-bin/carddisp.pl?gene=Cbx3
G0	Rpl9	-0.387515	0.00048356	1.72712e-08	9.50819	12.7462	0.993	0.982	150	168	http://www.genecards.org/cgi-bin/carddisp.pl?gene=Rpl9
G0	Ndufa3	0.375853	0.000507469	1.81252e-08	3.8049	2.70289	0.98	0.935	150	168	http://www.genecards.org/cgi-bin/carddisp.pl?gene=Ndufa3
G0	Myl12b	-0.399348	0.000520573	1.85932e-08	3.30159	4.67342	0.967	0.964	150	168	http://www.genecards.org/cgi-bin/carddisp.pl?gene=Myl12b
G0	Ppia	-0.296932	0.000528346	1.88708e-08	15.0084	18.6668	1	1	150	168	http://www.genecards.org/cgi-bin/carddisp.pl?gene=Ppia
G0	Hist1h4d	0.599644	0.000913543	3.26289e-08	2.78486	1.49769	0.86	0.744	150	168	http://www.genecards.org/cgi-bin/carddisp.pl?gene=Hist1h4d
G0	Hk2	0.477357	0.00115333	4.11931e-08	1.94006	1.11182	0.873	0.75	150	168	http://www.genecards.org/cgi-bin/carddisp.pl?gene=Hk2
G0	Mir142hg	0.31529	0.00143765	5.13484e-08	0.318152	0.0593852	0.313	0.077	150	168	http://www.genecards.org/cgi-bin/carddisp.pl?gene=Mir142hg
G0	Clic1	-0.337379	0.00176984	6.3213e-08	4.36924	5.78382	0.98	0.988	150	168	http://www.genecards.org/cgi-bin/carddisp.pl?gene=Clic1
G0	Sec61g	0.433239	0.0029317	1.04711e-07	3.13365	2.06137	0.94	0.911	150	168	http://www.genecards.org/cgi-bin/carddisp.pl?gene=Sec61g
G0	Gmfg	-0.303567	0.00318655	1.13814e-07	6.15088	7.82556	0.993	0.988	150	168	http://www.genecards.org/cgi-bin/carddisp.pl?gene=Gmfg
G0	Ccne2	0.689256	0.00347384	1.24075e-07	2.16696	0.964066	0.7	0.512	150	168	http://www.genecards.org/cgi-bin/carddisp.pl?gene=Ccne2
G0	Tnfaip2	0.526726	0.00413698	1.4776e-07	1.90268	1.01483	0.833	0.685	150	168	http://www.genecards.org/cgi-bin/carddisp.pl?gene=Tnfaip2
G0	Gm42418	0.378412	0.00416043	1.48597e-07	180.653	138.743	1	1	150	168	http://www.genecards.org/cgi-bin/carddisp.pl?gene=Gm42418
G0	Emp3	-0.317542	0.00536594	1.91654e-07	4.36463	5.68543	0.98	0.994	150	168	http://www.genecards.org/cgi-bin/carddisp.pl?gene=Emp3
G0	Rab8b	0.386203	0.00939143	3.35432e-07	1.14296	0.639668	0.74	0.512	150	168	http://www.genecards.org/cgi-bin/carddisp.pl?gene=Rab8b
G0	Ltb4r1	-0.393867	0.0126423	4.51543e-07	2.00865	2.9531	0.913	0.935	150	168	http://www.genecards.org/cgi-bin/carddisp.pl?gene=Ltb4r1
G0	Ap2b1	0.421965	0.0149038	5.32318e-07	0.733281	0.293733	0.573	0.339	150	168	http://www.genecards.org/cgi-bin/carddisp.pl?gene=Ap2b1
G0	Tpm3	0.335172	0.0182575	6.52101e-07	8.44961	6.49061	0.993	0.994	150	168	http://www.genecards.org/cgi-bin/carddisp.pl?gene=Tpm3
G0	Gpx4	-0.325119	0.0219627	7.84437e-07	2.79463	3.75379	0.96	0.964	150	168	http://www.genecards.org/cgi-bin/carddisp.pl?gene=Gpx4
G0	Fcnb	0.463436	0.0241358	8.62056e-07	21.7493	15.4991	0.98	0.976	150	168	http://www.genecards.org/cgi-bin/carddisp.pl?gene=Fcnb
G0	Arpc1b	-0.251767	0.0399589	1.42721e-06	8.35694	10.141	0.993	1	150	168	http://www.genecards.org/cgi-bin/carddisp.pl?gene=Arpc1b
G0	Cox7c	0.341406	0.0448795	1.60295e-06	6.12141	4.62073	0.993	1	150	168	http://www.genecards.org/cgi-bin/carddisp.pl?gene=Cox7c
G0	Myl12a	-0.362061	0.049415	1.76495e-06	2.15549	3.05563	0.847	0.94	150	168	http://www.genecards.org/cgi-bin/carddisp.pl?gene=Myl12a
G0	Susd6	0.346108	0.0551971	1.97147e-06	0.682169	0.323369	0.587	0.351	150	168	http://www.genecards.org/cgi-bin/carddisp.pl?gene=Susd6
G0	Cox17	0.303201	0.0727102	2.59698e-06	1.29483	0.85985	0.787	0.625	150	168	http://www.genecards.org/cgi-bin/carddisp.pl?gene=Cox17
G0	Cox5a	-0.309504	0.0880396	3.14449e-06	3.71872	4.84782	0.953	0.994	150	168	http://www.genecards.org/cgi-bin/carddisp.pl?gene=Cox5a
G0	S100a11	-0.266744	0.0907063	3.23974e-06	9.46973	11.596	0.993	0.994	150	168	http://www.genecards.org/cgi-bin/carddisp.pl?gene=S100a11
G0	Dhx40	0.254768	0.092232	3.29423e-06	0.279728	0.072568	0.28	0.083	150	168	http://www.genecards.org/cgi-bin/carddisp.pl?gene=Dhx40
G0	AA467197	0.326283	0.0942916	3.3678e-06	0.846887	0.473056	0.593	0.327	150	168	http://www.genecards.org/cgi-bin/carddisp.pl?gene=AA467197
G0	Mcm7	0.451645	0.0955327	3.41213e-06	2.00841	1.19977	0.82	0.69	150	168	http://www.genecards.org/cgi-bin/carddisp.pl?gene=Mcm7
G0	Myh9	0.350859	0.114506	4.08978e-06	5.72357	4.27207	0.987	0.97	150	168	http://www.genecards.org/cgi-bin/carddisp.pl?gene=Myh9
G0	Dhrs7	0.452999	0.121931	4.355e-06	2.93424	1.87405	0.96	0.893	150	168	http://www.genecards.org/cgi-bin/carddisp.pl?gene=Dhrs7
G0	Cltc	0.371752	0.128747	4.59844e-06	1.27871	0.761087	0.78	0.607	150	168	http://www.genecards.org/cgi-bin/carddisp.pl?gene=Cltc
G0	Trem3	-0.318493	0.128781	4.59965e-06	2.11535	2.88492	0.92	0.952	150	168	http://www.genecards.org/cgi-bin/carddisp.pl?gene=Trem3
G0	H2-D1	-0.383189	0.159575	5.69953e-06	3.32696	4.64331	0.9	0.958	150	168	http://www.genecards.org/cgi-bin/carddisp.pl?gene=H2-D1
G0	Fam63a	0.273321	0.159611	5.7008e-06	0.3688	0.132563	0.393	0.179	150	168	http://www.genecards.org/cgi-bin/carddisp.pl?gene=Fam63a
G0	Fis1	-0.334077	0.170331	6.0837e-06	2.55276	3.4785	0.9	0.982	150	168	http://www.genecards.org/cgi-bin/carddisp.pl?gene=Fis1
G0	Anxa2	-0.365132	0.208474	7.44603e-06	2.2112	3.13603	0.88	0.97	150	168	http://www.genecards.org/cgi-bin/carddisp.pl?gene=Anxa2
G0	Nfe2l2	0.389895	0.212281	7.582e-06	2.31518	1.53009	0.94	0.798	150	168	http://www.genecards.org/cgi-bin/carddisp.pl?gene=Nfe2l2
G0	mt-Atp8	0.328332	0.214334	7.65534e-06	0.610178	0.282437	0.547	0.327	150	168	http://www.genecards.org/cgi-bin/carddisp.pl?gene=mt-Atp8
G0	Napsa	-0.392771	0.225006	8.03649e-06	1.517	2.30461	0.82	0.899	150	168	http://www.genecards.org/cgi-bin/carddisp.pl?gene=Napsa
G0	Hist1h1e	0.431097	0.225751	8.06312e-06	1.93787	1.17901	0.74	0.542	150	168	http://www.genecards.org/cgi-bin/carddisp.pl?gene=Hist1h1e
G0	Rps5	-0.438936	0.230635	8.23756e-06	7.07693	9.94911	0.967	1	150	168	http://www.genecards.org/cgi-bin/carddisp.pl?gene=Rps5
G0	Mrpl52	0.362714	0.231625	8.27291e-06	0.705438	0.32632	0.493	0.262	150	168	http://www.genecards.org/cgi-bin/carddisp.pl?gene=Mrpl52
G0	Rpl37a	0.345495	0.23596	8.42774e-06	16.5961	12.8488	0.993	1	150	168	http://www.genecards.org/cgi-bin/carddisp.pl?gene=Rpl37a
G0	Tecr	-0.325054	0.236995	8.46471e-06	2.99437	4.00379	0.933	0.964	150	168	http://www.genecards.org/cgi-bin/carddisp.pl?gene=Tecr
G0	Mdh2	-0.343607	0.254822	9.10144e-06	1.23459	1.83553	0.767	0.869	150	168	http://www.genecards.org/cgi-bin/carddisp.pl?gene=Mdh2
G0	Rps7	-0.377871	0.259151	9.25606e-06	8.33	11.1236	0.993	0.994	150	168	http://www.genecards.org/cgi-bin/carddisp.pl?gene=Rps7
G0	Hmgb2	0.271092	0.265845	9.49514e-06	39.9791	32.959	1	0.994	150	168	http://www.genecards.org/cgi-bin/carddisp.pl?gene=Hmgb2
G0	Ncf1	0.372014	0.287711	1.02761e-05	5.4659	3.99622	0.987	0.97	150	168	http://www.genecards.org/cgi-bin/carddisp.pl?gene=Ncf1
G0	2010107E04Rik	0.333379	0.287894	1.02827e-05	2.34767	1.65696	0.92	0.863	150	168	http://www.genecards.org/cgi-bin/carddisp.pl?gene=2010107E04Rik
G0	Sap18	-0.324414	0.322395	1.15149e-05	0.602033	1.006	0.553	0.732	150	168	http://www.genecards.org/cgi-bin/carddisp.pl?gene=Sap18
G0	Cd81	-0.443195	0.354777	1.26715e-05	0.544125	1.09941	0.5	0.673	150	168	http://www.genecards.org/cgi-bin/carddisp.pl?gene=Cd81
G0	Ppwd1	0.345093	0.371922	1.32839e-05	0.761332	0.386621	0.607	0.411	150	168	http://www.genecards.org/cgi-bin/carddisp.pl?gene=Ppwd1
G0	Clec4a2	-0.323698	0.37807	1.35035e-05	2.84399	3.81088	0.94	0.946	150	168	http://www.genecards.org/cgi-bin/carddisp.pl?gene=Clec4a2
G0	Ubb	-0.388716	0.437306	1.56192e-05	4.70766	6.47263	0.927	0.988	150	168	http://www.genecards.org/cgi-bin/carddisp.pl?gene=Ubb
G0	Rhoa	-0.31977	0.478964	1.71071e-05	3.21954	4.26654	0.94	0.97	150	168	http://www.genecards.org/cgi-bin/carddisp.pl?gene=Rhoa
G0	Pnn	-0.438265	0.53797	1.92146e-05	1.03463	1.75688	0.74	0.81	150	168	http://www.genecards.org/cgi-bin/carddisp.pl?gene=Pnn
G0	Ugp2	0.31276	0.554134	1.97919e-05	1.56385	1.06415	0.867	0.714	150	168	http://www.genecards.org/cgi-bin/carddisp.pl?gene=Ugp2
G0	Fam111a	0.343629	0.571414	2.04091e-05	3.22811	2.33199	0.973	0.899	150	168	http://www.genecards.org/cgi-bin/carddisp.pl?gene=Fam111a
G0	mt-Nd3	0.345791	0.596565	2.13074e-05	0.772973	0.395111	0.553	0.357	150	168	http://www.genecards.org/cgi-bin/carddisp.pl?gene=mt-Nd3
G0	Vdac2	-0.348987	0.60786	2.17108e-05	1.26978	1.89095	0.807	0.869	150	168	http://www.genecards.org/cgi-bin/carddisp.pl?gene=Vdac2
G0	Serpinb6a	-0.33077	0.638001	2.27874e-05	0.192641	0.499965	0.247	0.435	150	168	http://www.genecards.org/cgi-bin/carddisp.pl?gene=Serpinb6a
G0	Abcd3	0.259676	0.715346	2.55499e-05	0.452166	0.212958	0.453	0.238	150	168	http://www.genecards.org/cgi-bin/carddisp.pl?gene=Abcd3
G0	Ms4a3	-0.429364	0.74404	2.65748e-05	2.06246	3.12404	0.767	0.881	150	168	http://www.genecards.org/cgi-bin/carddisp.pl?gene=Ms4a3
G0	Csf2rb	0.368304	0.802917	2.86777e-05	1.04298	0.582684	0.727	0.53	150	168	http://www.genecards.org/cgi-bin/carddisp.pl?gene=Csf2rb
G0	Gtf2b	-0.293187	0.845331	3.01925e-05	0.420012	0.740003	0.447	0.613	150	168	http://www.genecards.org/cgi-bin/carddisp.pl?gene=Gtf2b
G0	Cd63	-0.270376	0.878466	3.1376e-05	5.99191	7.4331	0.98	0.988	150	168	http://www.genecards.org/cgi-bin/carddisp.pl?gene=Cd63
G0	Rpl6	0.320575	0.919343	3.2836e-05	17.1529	13.5359	0.993	0.994	150	168	http://www.genecards.org/cgi-bin/carddisp.pl?gene=Rpl6
G0	Rpl36	0.370988	1	3.69154e-05	6.61783	4.89051	0.98	0.982	150	168	http://www.genecards.org/cgi-bin/carddisp.pl?gene=Rpl36
G0	Tmem14c	-0.32901	1	3.73412e-05	1.1683	1.72371	0.733	0.881	150	168	http://www.genecards.org/cgi-bin/carddisp.pl?gene=Tmem14c
G0	Rplp0	-0.362908	1	4.07124e-05	7.37089	9.76509	0.96	0.988	150	168	http://www.genecards.org/cgi-bin/carddisp.pl?gene=Rplp0
G0	Wbp11	0.363059	1	4.24898e-05	1.28391	0.775777	0.78	0.607	150	168	http://www.genecards.org/cgi-bin/carddisp.pl?gene=Wbp11
G0	Flna	0.28836	1	4.26868e-05	4.58274	3.57133	0.987	0.952	150	168	http://www.genecards.org/cgi-bin/carddisp.pl?gene=Flna
G0	Cd9	-0.293175	1	4.31026e-05	2.74335	3.58685	0.933	0.964	150	168	http://www.genecards.org/cgi-bin/carddisp.pl?gene=Cd9
G0	Sell	0.451346	1	4.6218e-05	1.27758	0.665732	0.693	0.518	150	168	http://www.genecards.org/cgi-bin/carddisp.pl?gene=Sell
G0	Sarnp	0.481507	1	4.95736e-05	1.93107	1.09932	0.86	0.726	150	168	http://www.genecards.org/cgi-bin/carddisp.pl?gene=Sarnp
G0	Cuedc2	-0.331611	1	5.0366e-05	0.951305	1.45556	0.7	0.798	150	168	http://www.genecards.org/cgi-bin/carddisp.pl?gene=Cuedc2
G0	1110004F10Rik	0.393972	1	5.4501e-05	1.41657	0.839084	0.807	0.643	150	168	http://www.genecards.org/cgi-bin/carddisp.pl?gene=1110004F10Rik
G0	Dnajb6	0.351249	1	5.57077e-05	1.34411	0.837559	0.78	0.625	150	168	http://www.genecards.org/cgi-bin/carddisp.pl?gene=Dnajb6
G0	Snrpb2	0.288031	1	5.80072e-05	0.74563	0.429704	0.62	0.417	150	168	http://www.genecards.org/cgi-bin/carddisp.pl?gene=Snrpb2
G0	Ybx1	-0.268452	1	5.87335e-05	4.95318	6.17069	0.993	1	150	168	http://www.genecards.org/cgi-bin/carddisp.pl?gene=Ybx1
G0	Prdx6	-0.302336	1	5.94622e-05	2.11169	2.83715	0.9	0.952	150	168	http://www.genecards.org/cgi-bin/carddisp.pl?gene=Prdx6
G0	Rpl37	0.265365	1	6.24966e-05	14.4447	11.8498	1	1	150	168	http://www.genecards.org/cgi-bin/carddisp.pl?gene=Rpl37
G0	Romo1	0.311966	1	6.50384e-05	1.34133	0.886041	0.8	0.607	150	168	http://www.genecards.org/cgi-bin/carddisp.pl?gene=Romo1
G0	Ptprc	0.347013	1	6.51742e-05	3.15853	2.26948	0.927	0.887	150	168	http://www.genecards.org/cgi-bin/carddisp.pl?gene=Ptprc
G0	Atp5c1	-0.324057	1	6.99998e-05	1.56435	2.21017	0.867	0.917	150	168	http://www.genecards.org/cgi-bin/carddisp.pl?gene=Atp5c1
G0	Lbr	0.348412	1	7.12397e-05	3.42528	2.47583	0.967	0.964	150	168	http://www.genecards.org/cgi-bin/carddisp.pl?gene=Lbr
G0	Ptpn6	0.310815	1	7.87844e-05	1.92361	1.35697	0.907	0.81	150	168	http://www.genecards.org/cgi-bin/carddisp.pl?gene=Ptpn6
G0	Cited2	-0.344998	1	8.07124e-05	1.99167	2.79986	0.853	0.923	150	168	http://www.genecards.org/cgi-bin/carddisp.pl?gene=Cited2
G0	Atp6v1e1	0.280476	1	8.23906e-05	3.59561	2.78366	0.973	0.946	150	168	http://www.genecards.org/cgi-bin/carddisp.pl?gene=Atp6v1e1
G0	Tmbim6	-0.294122	1	8.54075e-05	3.50625	4.52529	0.987	0.958	150	168	http://www.genecards.org/cgi-bin/carddisp.pl?gene=Tmbim6
G0	Rab27a	0.264516	1	8.85768e-05	0.91076	0.590665	0.693	0.488	150	168	http://www.genecards.org/cgi-bin/carddisp.pl?gene=Rab27a
G0	Exoc6	0.282793	1	9.46678e-05	0.581166	0.299716	0.54	0.339	150	168	http://www.genecards.org/cgi-bin/carddisp.pl?gene=Exoc6
G0	Atp5f1	-0.257479	1	9.53738e-05	2.77053	3.50725	0.933	0.958	150	168	http://www.genecards.org/cgi-bin/carddisp.pl?gene=Atp5f1
G0	Tle4	0.286183	1	9.99454e-05	0.620779	0.32915	0.553	0.351	150	168	http://www.genecards.org/cgi-bin/carddisp.pl?gene=Tle4
G0	Pnkp	-0.311391	1	0.000108749	1.26226	1.80725	0.753	0.863	150	168	http://www.genecards.org/cgi-bin/carddisp.pl?gene=Pnkp
G0	Eif5a	-0.268766	1	0.000111573	3.96923	4.98682	0.96	0.982	150	168	http://www.genecards.org/cgi-bin/carddisp.pl?gene=Eif5a
G0	Cdc42se1	0.314661	1	0.000114322	1.51473	1.02195	0.847	0.726	150	168	http://www.genecards.org/cgi-bin/carddisp.pl?gene=Cdc42se1
G0	Rpl35	0.387758	1	0.000119016	5.7225	4.13812	0.973	0.946	150	168	http://www.genecards.org/cgi-bin/carddisp.pl?gene=Rpl35
G0	Lnp	0.323054	1	0.000121241	0.842874	0.473149	0.653	0.494	150	168	http://www.genecards.org/cgi-bin/carddisp.pl?gene=Lnp
G0	Usmg5	0.335125	1	0.0001243	2.06055	1.42614	0.893	0.839	150	168	http://www.genecards.org/cgi-bin/carddisp.pl?gene=Usmg5
G0	Brk1	-0.318746	1	0.000132742	0.696631	1.11612	0.587	0.732	150	168	http://www.genecards.org/cgi-bin/carddisp.pl?gene=Brk1
G0	S100a6	0.424575	1	0.000150632	6.5958	4.65932	0.82	0.607	150	168	http://www.genecards.org/cgi-bin/carddisp.pl?gene=S100a6
G0	Xist	-0.348998	1	0.000151551	2.31274	3.21935	0.867	0.94	150	168	http://www.genecards.org/cgi-bin/carddisp.pl?gene=Xist
G0	Pde2a	0.331958	1	0.000153339	1.10936	0.675795	0.753	0.589	150	168	http://www.genecards.org/cgi-bin/carddisp.pl?gene=Pde2a
G0	Iqgap1	0.335293	1	0.000153907	3.87636	2.86511	0.967	0.94	150	168	http://www.genecards.org/cgi-bin/carddisp.pl?gene=Iqgap1
G0	Serinc3	0.345761	1	0.00015928	1.35689	0.854618	0.767	0.631	150	168	http://www.genecards.org/cgi-bin/carddisp.pl?gene=Serinc3
G0	Rps3a1	-0.270676	1	0.000189088	11.6846	14.3023	0.987	1	150	168	http://www.genecards.org/cgi-bin/carddisp.pl?gene=Rps3a1
G0	Cnbp	-0.334002	1	0.000189928	0.386347	0.747498	0.38	0.595	150	168	http://www.genecards.org/cgi-bin/carddisp.pl?gene=Cnbp
G0	Dhx15	0.255905	1	0.000190178	1.27897	0.908548	0.813	0.631	150	168	http://www.genecards.org/cgi-bin/carddisp.pl?gene=Dhx15
G0	Mgat2	-0.271185	1	0.000190893	0.374267	0.658464	0.393	0.571	150	168	http://www.genecards.org/cgi-bin/carddisp.pl?gene=Mgat2
G0	Hjurp	-0.286934	1	0.000202104	1.17309	1.65127	0.747	0.827	150	168	http://www.genecards.org/cgi-bin/carddisp.pl?gene=Hjurp
G0	Limd2	-0.323768	1	0.000204661	2.47019	3.34328	0.927	0.923	150	168	http://www.genecards.org/cgi-bin/carddisp.pl?gene=Limd2
G0	Hspa8	0.329592	1	0.000224728	3.51908	2.59611	0.953	0.94	150	168	http://www.genecards.org/cgi-bin/carddisp.pl?gene=Hspa8
G0	Dusp11	0.298008	1	0.000240642	1.21498	0.801611	0.767	0.631	150	168	http://www.genecards.org/cgi-bin/carddisp.pl?gene=Dusp11
G0	Sptssa	-0.282352	1	0.000266603	0.88097	1.28759	0.687	0.81	150	168	http://www.genecards.org/cgi-bin/carddisp.pl?gene=Sptssa
G0	Tmem59	-0.292816	1	0.000267026	0.721749	1.10919	0.613	0.732	150	168	http://www.genecards.org/cgi-bin/carddisp.pl?gene=Tmem59
G0	Hipk1	0.31429	1	0.000272285	1.8794	1.31575	0.9	0.78	150	168	http://www.genecards.org/cgi-bin/carddisp.pl?gene=Hipk1
G0	Rdx	0.298627	1	0.000276204	2.10954	1.52814	0.913	0.804	150	168	http://www.genecards.org/cgi-bin/carddisp.pl?gene=Rdx
G0	Ppil1	-0.314292	1	0.000281072	0.445399	0.797212	0.46	0.601	150	168	http://www.genecards.org/cgi-bin/carddisp.pl?gene=Ppil1
G0	Mki67	0.334836	1	0.000283397	5.87263	4.44913	0.967	0.958	150	168	http://www.genecards.org/cgi-bin/carddisp.pl?gene=Mki67
G0	Eif2s2	0.291414	1	0.000284039	2.98225	2.2539	0.973	0.946	150	168	http://www.genecards.org/cgi-bin/carddisp.pl?gene=Eif2s2
G0	Aimp1	0.251454	1	0.000284994	1.07387	0.74215	0.727	0.53	150	168	http://www.genecards.org/cgi-bin/carddisp.pl?gene=Aimp1
G0	2900060B14Rik	-0.29953	1	0.000285701	0.0613514	0.306251	0.08	0.22	150	168	http://www.genecards.org/cgi-bin/carddisp.pl?gene=2900060B14Rik
G0	Samsn1	0.334348	1	0.000296535	1.3648	0.87562	0.767	0.649	150	168	http://www.genecards.org/cgi-bin/carddisp.pl?gene=Samsn1
G0	Eef1a1	-0.262927	1	0.000301447	5.77869	7.13382	0.98	0.982	150	168	http://www.genecards.org/cgi-bin/carddisp.pl?gene=Eef1a1
G0	Malat1	0.466154	1	0.000303599	63.6299	45.7851	1	1	150	168	http://www.genecards.org/cgi-bin/carddisp.pl?gene=Malat1
G0	Tmco1	0.309941	1	0.000318061	1.21957	0.790472	0.733	0.661	150	168	http://www.genecards.org/cgi-bin/carddisp.pl?gene=Tmco1
G0	Rpsa	-0.304779	1	0.000318228	14.1819	17.7532	0.993	1	150	168	http://www.genecards.org/cgi-bin/carddisp.pl?gene=Rpsa
G0	Mgst1	-0.292557	1	0.000332402	2.33191	3.08096	0.9	0.94	150	168	http://www.genecards.org/cgi-bin/carddisp.pl?gene=Mgst1
G0	Tmem167	-0.276505	1	0.000340256	0.780514	1.15666	0.607	0.768	150	168	http://www.genecards.org/cgi-bin/carddisp.pl?gene=Tmem167
G0	Hist1h1b	0.429373	1	0.00034727	3.51208	2.3506	0.653	0.435	150	168	http://www.genecards.org/cgi-bin/carddisp.pl?gene=Hist1h1b
G0	Rpl17	-0.272818	1	0.000359407	7.32885	9.06263	0.987	1	150	168	http://www.genecards.org/cgi-bin/carddisp.pl?gene=Rpl17
G0	Aldh3b1	-0.271712	1	0.000361863	0.617187	0.952332	0.54	0.69	150	168	http://www.genecards.org/cgi-bin/carddisp.pl?gene=Aldh3b1
G0	Hcst	-0.263128	1	0.000367183	1.18975	1.62787	0.753	0.881	150	168	http://www.genecards.org/cgi-bin/carddisp.pl?gene=Hcst
G0	Tra2a	0.250961	1	0.000394476	1.34145	0.967605	0.827	0.667	150	168	http://www.genecards.org/cgi-bin/carddisp.pl?gene=Tra2a
G0	Ndufa1	0.261102	1	0.000411428	1.89591	1.4165	0.9	0.815	150	168	http://www.genecards.org/cgi-bin/carddisp.pl?gene=Ndufa1
G0	Rfc3	0.379771	1	0.000411999	1.4559	0.887504	0.773	0.643	150	168	http://www.genecards.org/cgi-bin/carddisp.pl?gene=Rfc3
G0	Scamp2	-0.280262	1	0.000414825	0.726556	1.09676	0.627	0.75	150	168	http://www.genecards.org/cgi-bin/carddisp.pl?gene=Scamp2
G0	Upf2	0.280448	1	0.00043181	0.88548	0.552383	0.673	0.488	150	168	http://www.genecards.org/cgi-bin/carddisp.pl?gene=Upf2
G0	Spc25	0.278867	1	0.000435495	0.538181	0.267827	0.387	0.196	150	168	http://www.genecards.org/cgi-bin/carddisp.pl?gene=Spc25
G0	Pde4d	-0.290739	1	0.000476183	0.416478	0.732731	0.427	0.583	150	168	http://www.genecards.org/cgi-bin/carddisp.pl?gene=Pde4d
G0	Rpl32	-0.328702	1	0.000494118	12.8169	16.3524	0.973	1	150	168	http://www.genecards.org/cgi-bin/carddisp.pl?gene=Rpl32
G0	Eif3f	-0.31145	1	0.000499079	1.61654	2.24701	0.847	0.863	150	168	http://www.genecards.org/cgi-bin/carddisp.pl?gene=Eif3f
G0	Pet100	0.25911	1	0.000537454	1.63163	1.199	0.827	0.78	150	168	http://www.genecards.org/cgi-bin/carddisp.pl?gene=Pet100
G0	Plek	0.352982	1	0.000555448	0.708211	0.337468	0.413	0.238	150	168	http://www.genecards.org/cgi-bin/carddisp.pl?gene=Plek
G0	Cst3	-0.432448	1	0.000556048	3.80119	5.47932	0.973	0.97	150	168	http://www.genecards.org/cgi-bin/carddisp.pl?gene=Cst3
G0	Stat1	0.304091	1	0.00056099	0.868039	0.513022	0.633	0.452	150	168	http://www.genecards.org/cgi-bin/carddisp.pl?gene=Stat1
G0	Glrx	-0.254965	1	0.000591864	1.83778	2.38634	0.873	0.911	150	168	http://www.genecards.org/cgi-bin/carddisp.pl?gene=Glrx
G0	Shoc2	0.260275	1	0.000611264	0.725982	0.441072	0.6	0.44	150	168	http://www.genecards.org/cgi-bin/carddisp.pl?gene=Shoc2
G0	Tspan32	-0.257899	1	0.000626625	0.722966	1.06021	0.567	0.732	150	168	http://www.genecards.org/cgi-bin/carddisp.pl?gene=Tspan32
G0	Srsf11	-0.300821	1	0.000669785	0.868124	1.30124	0.667	0.786	150	168	http://www.genecards.org/cgi-bin/carddisp.pl?gene=Srsf11
G0	St13	0.2633	1	0.000688474	0.739674	0.449461	0.587	0.435	150	168	http://www.genecards.org/cgi-bin/carddisp.pl?gene=St13
G0	Naca	-0.34546	1	0.0007024	3.88613	5.2081	0.96	0.994	150	168	http://www.genecards.org/cgi-bin/carddisp.pl?gene=Naca
G0	Orm1	-0.327817	1	0.000729826	1.93703	2.68631	0.78	0.881	150	168	http://www.genecards.org/cgi-bin/carddisp.pl?gene=Orm1
G0	G6pdx	0.286949	1	0.000735771	1.47664	1.02994	0.8	0.75	150	168	http://www.genecards.org/cgi-bin/carddisp.pl?gene=G6pdx
G0	Rpl11	-0.271738	1	0.000772809	8.59737	10.5865	0.993	0.994	150	168	http://www.genecards.org/cgi-bin/carddisp.pl?gene=Rpl11
G0	Tmem50a	-0.319148	1	0.000773317	1.34195	1.9218	0.8	0.881	150	168	http://www.genecards.org/cgi-bin/carddisp.pl?gene=Tmem50a
G0	Arih1	0.257605	1	0.000791007	0.394805	0.16672	0.353	0.202	150	168	http://www.genecards.org/cgi-bin/carddisp.pl?gene=Arih1
G0	Cd177	0.306889	1	0.00080583	6.61242	5.15375	0.98	0.964	150	168	http://www.genecards.org/cgi-bin/carddisp.pl?gene=Cd177
G0	Adpgk	0.287927	1	0.00082975	3.06192	2.32703	0.96	0.911	150	168	http://www.genecards.org/cgi-bin/carddisp.pl?gene=Adpgk
G0	Snrpb	-0.291181	1	0.000834947	1.32385	1.84356	0.793	0.851	150	168	http://www.genecards.org/cgi-bin/carddisp.pl?gene=Snrpb
G0	Psmc1	0.265816	1	0.000854672	0.526057	0.269265	0.447	0.286	150	168	http://www.genecards.org/cgi-bin/carddisp.pl?gene=Psmc1
G0	Hist1h2ap	0.382958	1	0.00103896	0.63888	0.256797	0.36	0.202	150	168	http://www.genecards.org/cgi-bin/carddisp.pl?gene=Hist1h2ap
G0	Capzb	-0.281661	1	0.00118067	1.88735	2.50985	0.887	0.917	150	168	http://www.genecards.org/cgi-bin/carddisp.pl?gene=Capzb
G0	Psmd13	-0.32596	1	0.00119373	0.605331	1.01228	0.567	0.696	150	168	http://www.genecards.org/cgi-bin/carddisp.pl?gene=Psmd13
G0	Rps4x	-0.29188	1	0.00119455	9.23977	11.5359	0.98	0.994	150	168	http://www.genecards.org/cgi-bin/carddisp.pl?gene=Rps4x
G0	Ubp1	-0.25138	1	0.00120738	0.353823	0.611516	0.36	0.524	150	168	http://www.genecards.org/cgi-bin/carddisp.pl?gene=Ubp1
G0	Rpl7a	-0.286188	1	0.00123601	3.91295	4.99093	0.967	0.976	150	168	http://www.genecards.org/cgi-bin/carddisp.pl?gene=Rpl7a
G0	Anxa5	-0.280917	1	0.00135159	0.455036	0.76782	0.433	0.583	150	168	http://www.genecards.org/cgi-bin/carddisp.pl?gene=Anxa5
G0	Ptpn18	-0.305036	1	0.00139059	1.71994	2.36034	0.86	0.935	150	168	http://www.genecards.org/cgi-bin/carddisp.pl?gene=Ptpn18
G0	Rpl29	-0.279041	1	0.0014133	5.18214	6.50133	0.973	0.994	150	168	http://www.genecards.org/cgi-bin/carddisp.pl?gene=Rpl29
G0	Tra2b	0.266993	1	0.00145798	1.59008	1.15249	0.84	0.762	150	168	http://www.genecards.org/cgi-bin/carddisp.pl?gene=Tra2b
G0	Gcc2	0.279573	1	0.00174897	1.19637	0.809449	0.747	0.607	150	168	http://www.genecards.org/cgi-bin/carddisp.pl?gene=Gcc2
G0	Pirb	0.250373	1	0.00181813	1.29251	0.927261	0.727	0.583	150	168	http://www.genecards.org/cgi-bin/carddisp.pl?gene=Pirb
G0	Ssna1	-0.277037	1	0.00186181	0.907913	1.31183	0.727	0.762	150	168	http://www.genecards.org/cgi-bin/carddisp.pl?gene=Ssna1
G0	Rbpj	0.260143	1	0.00190742	0.918219	0.601723	0.7	0.542	150	168	http://www.genecards.org/cgi-bin/carddisp.pl?gene=Rbpj
G0	Syne2	0.295035	1	0.00194045	1.0432	0.665313	0.653	0.554	150	168	http://www.genecards.org/cgi-bin/carddisp.pl?gene=Syne2
G0	Slc25a24	0.251266	1	0.0020209	1.08204	0.749241	0.76	0.631	150	168	http://www.genecards.org/cgi-bin/carddisp.pl?gene=Slc25a24
G0	Ran	-0.250647	1	0.0020393	2.67703	3.37472	0.927	0.923	150	168	http://www.genecards.org/cgi-bin/carddisp.pl?gene=Ran
G0	Rfc2	-0.252986	1	0.00223189	0.525788	0.818237	0.473	0.619	150	168	http://www.genecards.org/cgi-bin/carddisp.pl?gene=Rfc2
G0	F630028O10Rik	0.288962	1	0.00229066	3.58863	2.75575	0.953	0.893	150	168	http://www.genecards.org/cgi-bin/carddisp.pl?gene=F630028O10Rik
G0	Vapa	-0.276628	1	0.00236295	1.23164	1.70331	0.78	0.845	150	168	http://www.genecards.org/cgi-bin/carddisp.pl?gene=Vapa
G0	Commd1	-0.264497	1	0.00244758	0.676104	1.01336	0.593	0.696	150	168	http://www.genecards.org/cgi-bin/carddisp.pl?gene=Commd1
G0	Gda	0.342471	1	0.00253	2.00523	1.37019	0.84	0.75	150	168	http://www.genecards.org/cgi-bin/carddisp.pl?gene=Gda
G0	Ncf2	0.257676	1	0.00260616	1.98417	1.49606	0.873	0.798	150	168	http://www.genecards.org/cgi-bin/carddisp.pl?gene=Ncf2
G0	Ppt1	0.253108	1	0.00285584	0.514089	0.270452	0.46	0.321	150	168	http://www.genecards.org/cgi-bin/carddisp.pl?gene=Ppt1
G0	Xrn2	-0.278104	1	0.00293893	0.843101	1.23494	0.66	0.762	150	168	http://www.genecards.org/cgi-bin/carddisp.pl?gene=Xrn2
G0	Ceacam1	0.285319	1	0.00300119	2.53814	1.90326	0.893	0.857	150	168	http://www.genecards.org/cgi-bin/carddisp.pl?gene=Ceacam1
G0	Tmed3	-0.333189	1	0.00317794	1.67209	2.36628	0.82	0.857	150	168	http://www.genecards.org/cgi-bin/carddisp.pl?gene=Tmed3
G0	Klhl6	0.251432	1	0.00329229	0.611722	0.353946	0.513	0.363	150	168	http://www.genecards.org/cgi-bin/carddisp.pl?gene=Klhl6
G0	Syne1	0.254216	1	0.00337054	3.72091	2.95821	0.98	0.946	150	168	http://www.genecards.org/cgi-bin/carddisp.pl?gene=Syne1
G0	H2-K1	-0.302857	1	0.00362507	1.13924	1.63894	0.693	0.786	150	168	http://www.genecards.org/cgi-bin/carddisp.pl?gene=H2-K1
G0	Atf4	-0.28918	1	0.00381384	0.256239	0.535056	0.28	0.429	150	168	http://www.genecards.org/cgi-bin/carddisp.pl?gene=Atf4
G0	Wfdc17	0.620933	1	0.0038303	0.808846	0.176202	0.16	0.06	150	168	http://www.genecards.org/cgi-bin/carddisp.pl?gene=Wfdc17
G0	Txn2	-0.257881	1	0.00399462	0.303598	0.55874	0.373	0.5	150	168	http://www.genecards.org/cgi-bin/carddisp.pl?gene=Txn2
G0	Ifitm3	0.286919	1	0.00464851	5.40322	4.2484	0.92	0.839	150	168	http://www.genecards.org/cgi-bin/carddisp.pl?gene=Ifitm3
G0	Rsrc2	0.257672	1	0.00515406	1.19269	0.834043	0.78	0.595	150	168	http://www.genecards.org/cgi-bin/carddisp.pl?gene=Rsrc2
G0	Akap13	0.30423	1	0.00565934	1.57968	1.08921	0.813	0.708	150	168	http://www.genecards.org/cgi-bin/carddisp.pl?gene=Akap13
G0	Arhgef1	0.27416	1	0.00569951	1.77623	1.29576	0.867	0.804	150	168	http://www.genecards.org/cgi-bin/carddisp.pl?gene=Arhgef1
G0	Syf2	0.260882	1	0.00608568	0.943489	0.621993	0.667	0.542	150	168	http://www.genecards.org/cgi-bin/carddisp.pl?gene=Syf2
G0	Soat1	0.261359	1	0.00638436	0.730115	0.443438	0.553	0.417	150	168	http://www.genecards.org/cgi-bin/carddisp.pl?gene=Soat1
G0	Arid3a	0.274441	1	0.00679308	1.21136	0.828289	0.727	0.631	150	168	http://www.genecards.org/cgi-bin/carddisp.pl?gene=Arid3a
G0	Emc2	-0.295305	1	0.00743458	0.627099	0.996686	0.56	0.661	150	168	http://www.genecards.org/cgi-bin/carddisp.pl?gene=Emc2
G0	Psmd8	-0.308694	1	0.00810239	0.597368	0.978478	0.587	0.637	150	168	http://www.genecards.org/cgi-bin/carddisp.pl?gene=Psmd8
G0	Psmb8	-0.286193	1	0.00813366	0.900995	1.31811	0.653	0.744	150	168	http://www.genecards.org/cgi-bin/carddisp.pl?gene=Psmb8
G0	Tcf20	0.250978	1	0.00847456	0.468124	0.233703	0.4	0.274	150	168	http://www.genecards.org/cgi-bin/carddisp.pl?gene=Tcf20
G0	Pds5a	0.256537	1	0.0110544	1.07699	0.738637	0.68	0.577	150	168	http://www.genecards.org/cgi-bin/carddisp.pl?gene=Pds5a
G0	Alas1	0.284033	1	0.0117428	1.01703	0.656574	0.66	0.601	150	168	http://www.genecards.org/cgi-bin/carddisp.pl?gene=Alas1
G0	Rpl13a	-0.310316	1	0.0118602	4.01593	5.21965	0.973	0.988	150	168	http://www.genecards.org/cgi-bin/carddisp.pl?gene=Rpl13a
G0	Cxcr2	0.304047	1	0.0122719	0.896538	0.536153	0.507	0.369	150	168	http://www.genecards.org/cgi-bin/carddisp.pl?gene=Cxcr2
G0	Eef1b2	-0.282456	1	0.013105	2.47273	3.22375	0.88	0.952	150	168	http://www.genecards.org/cgi-bin/carddisp.pl?gene=Eef1b2
G0	Mmp9	0.263547	1	0.0135191	0.709691	0.424236	0.233	0.125	150	168	http://www.genecards.org/cgi-bin/carddisp.pl?gene=Mmp9
G0	Polr2k	0.250627	1	0.0174176	0.977504	0.662153	0.687	0.548	150	168	http://www.genecards.org/cgi-bin/carddisp.pl?gene=Polr2k
G0	Pycard	-0.294898	1	0.0264928	0.789668	1.19556	0.66	0.69	150	168	http://www.genecards.org/cgi-bin/carddisp.pl?gene=Pycard
G0	Ccr1	0.323677	1	0.0293824	0.499047	0.197785	0.3	0.202	150	168	http://www.genecards.org/cgi-bin/carddisp.pl?gene=Ccr1
G0	Cmtm7	-0.257873	1	0.0323086	1.43807	1.91524	0.8	0.81	150	168	http://www.genecards.org/cgi-bin/carddisp.pl?gene=Cmtm7
G0	Bub3	-0.250808	1	0.0354756	0.580363	0.880432	0.467	0.53	150	168	http://www.genecards.org/cgi-bin/carddisp.pl?gene=Bub3
G0	Lyst	0.263507	1	0.0356659	1.91073	1.42481	0.82	0.792	150	168	http://www.genecards.org/cgi-bin/carddisp.pl?gene=Lyst
G0	Ifitm2	0.258119	1	0.0408396	4.74326	3.80238	0.947	0.899	150	168	http://www.genecards.org/cgi-bin/carddisp.pl?gene=Ifitm2
G0	Fam132a	-0.313847	1	0.0423369	0.528386	0.899811	0.467	0.5	150	168	http://www.genecards.org/cgi-bin/carddisp.pl?gene=Fam132a
G0	Ifitm6	0.252842	1	0.0458831	8.28336	6.79098	0.973	0.857	150	168	http://www.genecards.org/cgi-bin/carddisp.pl?gene=Ifitm6
G0	Zranb2	0.250159	1	0.0506041	1.31418	0.945771	0.747	0.661	150	168	http://www.genecards.org/cgi-bin/carddisp.pl?gene=Zranb2
G0	Tpd52	0.34031	1	0.0547117	0.431892	0.13101	0.2	0.125	150	168	http://www.genecards.org/cgi-bin/carddisp.pl?gene=Tpd52
G0	Gltscr2	0.253475	1	0.0607599	0.721412	0.444047	0.5	0.411	150	168	http://www.genecards.org/cgi-bin/carddisp.pl?gene=Gltscr2
G0	St3gal5	0.274972	1	0.0631361	0.973692	0.63119	0.467	0.363	150	168	http://www.genecards.org/cgi-bin/carddisp.pl?gene=St3gal5
G0	Slfn1	0.369314	1	0.0710508	0.728121	0.337826	0.327	0.238	150	168	http://www.genecards.org/cgi-bin/carddisp.pl?gene=Slfn1
G0	Stfa1	0.497186	1	0.0752316	0.740601	0.233194	0.14	0.077	150	168	http://www.genecards.org/cgi-bin/carddisp.pl?gene=Stfa1
G0	Fth1	0.293163	1	0.0769637	5.96697	4.68582	0.96	0.964	150	168	http://www.genecards.org/cgi-bin/carddisp.pl?gene=Fth1
G0	Npepps	0.267378	1	0.0808537	1.42025	1.01081	0.773	0.72	150	168	http://www.genecards.org/cgi-bin/carddisp.pl?gene=Npepps
G0	C1qbp	0.253197	1	0.0851888	0.243342	0.0432077	0.107	0.054	150	168	http://www.genecards.org/cgi-bin/carddisp.pl?gene=C1qbp
G0	Mmp8	0.71042	1	0.0976526	2.15712	0.929448	0.267	0.19	150	168	http://www.genecards.org/cgi-bin/carddisp.pl?gene=Mmp8
G0	Asprv1	0.276524	1	0.106737	0.291903	0.0665671	0.12	0.071	150	168	http://www.genecards.org/cgi-bin/carddisp.pl?gene=Asprv1
G0	Btg1	0.268161	1	0.119603	1.34131	0.944175	0.673	0.619	150	168	http://www.genecards.org/cgi-bin/carddisp.pl?gene=Btg1
G0	Rpl12	-0.278478	1	0.13858	3.23081	4.13161	0.893	0.893	150	168	http://www.genecards.org/cgi-bin/carddisp.pl?gene=Rpl12
G0	Apoe	0.312474	1	0.187502	0.378387	0.109959	0.107	0.065	150	168	http://www.genecards.org/cgi-bin/carddisp.pl?gene=Apoe
G0	Cdk6	-0.274366	1	0.32501	0.434504	0.734979	0.373	0.429	150	168	http://www.genecards.org/cgi-bin/carddisp.pl?gene=Cdk6
G0	Hist1h3c	-0.277279	1	0.541751	0.434836	0.738888	0.333	0.304	150	168	http://www.genecards.org/cgi-bin/carddisp.pl?gene=Hist1h3c
G0	Ccl6	0.266199	1	0.601846	0.868449	0.553629	0.16	0.19	150	168	http://www.genecards.org/cgi-bin/carddisp.pl?gene=Ccl6

## Sheet: G1
cluster	gene	avg_log2FC	p_val_adj	p_val	exp_CD11b_KO	exp_CD11b_WT	pct_CD11b_KO	pct_CD11b_WT	n_CD11b_KO	n_CD11b_WT	GeneCardLink						p_val_adj, two-tailed Wilcoxon Rank Sum test corrected for multiple testing using the Benjamini-Hochberg procedure
G1	Rsrp1	-1.4754	1.61337e-22	5.76246e-27	1.01934	4.61499	0.735	0.975	98	120	http://www.genecards.org/cgi-bin/carddisp.pl?gene=Rsrp1						p_val, two-tailed Wilcoxon Rank Sum test
G1	Dstn	0.938563	9.06649e-17	3.23826e-21	27.8896	14.0732	0.949	0.975	98	120	http://www.genecards.org/cgi-bin/carddisp.pl?gene=Dstn
G1	Rps29	0.647938	2.00238e-15	7.15188e-20	64.3687	40.7177	1	1	98	120	http://www.genecards.org/cgi-bin/carddisp.pl?gene=Rps29
G1	Rps28	0.692583	2.36714e-13	8.45468e-18	42.1843	25.7201	0.99	0.992	98	120	http://www.genecards.org/cgi-bin/carddisp.pl?gene=Rps28
G1	Rpl38	0.641771	4.39144e-09	1.56848e-13	45.981	29.1113	0.98	0.992	98	120	http://www.genecards.org/cgi-bin/carddisp.pl?gene=Rpl38
G1	Nmt1	0.754593	7.51001e-09	2.68234e-13	2.78506	1.24345	0.969	0.825	98	120	http://www.genecards.org/cgi-bin/carddisp.pl?gene=Nmt1
G1	Rplp0	-0.608362	5.25271e-08	1.8761e-12	14.7219	22.9685	0.99	0.992	98	120	http://www.genecards.org/cgi-bin/carddisp.pl?gene=Rplp0
G1	Eif2s2	0.697104	1.52501e-07	5.44684e-12	6.88978	3.86649	0.99	0.967	98	120	http://www.genecards.org/cgi-bin/carddisp.pl?gene=Eif2s2
G1	Rpl10	-0.678973	1.85755e-07	6.63459e-12	11.636	19.2302	0.99	1	98	120	http://www.genecards.org/cgi-bin/carddisp.pl?gene=Rpl10
G1	Ms4a3	-0.757664	1.89654e-07	6.77384e-12	7.67038	13.6594	0.898	0.95	98	120	http://www.genecards.org/cgi-bin/carddisp.pl?gene=Ms4a3
G1	Tpt1	-0.441138	2.51124e-07	8.96935e-12	18.5053	25.4819	0.99	1	98	120	http://www.genecards.org/cgi-bin/carddisp.pl?gene=Tpt1
G1	Rps5	-0.484591	3.02915e-07	1.08192e-11	17.9628	25.5326	0.99	0.992	98	120	http://www.genecards.org/cgi-bin/carddisp.pl?gene=Rps5
G1	H3f3a	-0.425347	3.57051e-07	1.27527e-11	8.29485	11.482	0.99	0.992	98	120	http://www.genecards.org/cgi-bin/carddisp.pl?gene=H3f3a
G1	Atp5k	0.636835	3.99229e-07	1.42592e-11	6.18808	3.62281	0.99	0.975	98	120	http://www.genecards.org/cgi-bin/carddisp.pl?gene=Atp5k
G1	Ndufa3	0.560448	4.36234e-07	1.55809e-11	5.82762	3.62975	0.98	0.958	98	120	http://www.genecards.org/cgi-bin/carddisp.pl?gene=Ndufa3
G1	Rps9	-0.42251	1.0109e-06	3.6106e-11	24.9937	33.8383	1	0.992	98	120	http://www.genecards.org/cgi-bin/carddisp.pl?gene=Rps9
G1	Ubb	-0.81179	1.05537e-06	3.76945e-11	5.49475	10.4008	0.949	0.983	98	120	http://www.genecards.org/cgi-bin/carddisp.pl?gene=Ubb
G1	Rpl13	-0.398977	1.07165e-06	3.82761e-11	35.9841	47.7662	0.99	1	98	120	http://www.genecards.org/cgi-bin/carddisp.pl?gene=Rpl13
G1	Wfdc21	0.721004	1.81361e-06	6.47765e-11	29.7968	17.6837	0.908	0.933	98	120	http://www.genecards.org/cgi-bin/carddisp.pl?gene=Wfdc21
G1	Tsc22d4	0.52009	3.27257e-06	1.16886e-10	6.63999	4.32758	1	0.975	98	120	http://www.genecards.org/cgi-bin/carddisp.pl?gene=Tsc22d4
G1	Rpl9	-0.436964	6.96122e-06	2.48633e-10	20.601	28.2425	1	1	98	120	http://www.genecards.org/cgi-bin/carddisp.pl?gene=Rpl9
G1	Dync1i2	0.749057	1.2833e-05	4.58355e-10	2.20992	0.909876	0.867	0.708	98	120	http://www.genecards.org/cgi-bin/carddisp.pl?gene=Dync1i2
G1	Rpl6	0.451333	2.64554e-05	9.44903e-10	54.9821	39.9434	1	1	98	120	http://www.genecards.org/cgi-bin/carddisp.pl?gene=Rpl6
G1	Usmg5	0.576961	4.09695e-05	1.4633e-09	5.10057	3.08967	0.969	0.975	98	120	http://www.genecards.org/cgi-bin/carddisp.pl?gene=Usmg5
G1	Rps18	-0.459678	4.59197e-05	1.6401e-09	18.8426	26.2883	0.99	1	98	120	http://www.genecards.org/cgi-bin/carddisp.pl?gene=Rps18
G1	Oaz1	-0.440736	7.96133e-05	2.84353e-09	9.35518	13.055	0.969	0.992	98	120	http://www.genecards.org/cgi-bin/carddisp.pl?gene=Oaz1
G1	Rpl41	0.433087	0.00015593	5.56931e-09	76.3875	56.319	1	1	98	120	http://www.genecards.org/cgi-bin/carddisp.pl?gene=Rpl41
G1	Ltb4r1	-0.632624	0.000156773	5.59944e-09	1.23981	2.47257	0.745	0.908	98	120	http://www.genecards.org/cgi-bin/carddisp.pl?gene=Ltb4r1
G1	Myl12b	-0.472491	0.000232287	8.29657e-09	3.83066	5.70256	0.959	0.992	98	120	http://www.genecards.org/cgi-bin/carddisp.pl?gene=Myl12b
G1	Cox7c	0.427779	0.000353459	1.26244e-08	10.8694	7.82378	0.99	0.975	98	120	http://www.genecards.org/cgi-bin/carddisp.pl?gene=Cox7c
G1	Rpl8	-0.398211	0.000437955	1.56424e-08	19.3144	25.7718	0.99	0.983	98	120	http://www.genecards.org/cgi-bin/carddisp.pl?gene=Rpl8
G1	Atp6v0e	-0.498944	0.00048367	1.72752e-08	2.83255	4.41608	0.929	0.983	98	120	http://www.genecards.org/cgi-bin/carddisp.pl?gene=Atp6v0e
G1	Gpx4	-0.46544	0.000707877	2.52831e-08	3.02259	4.55415	0.969	0.975	98	120	http://www.genecards.org/cgi-bin/carddisp.pl?gene=Gpx4
G1	1110004F10Rik	0.602314	0.000921705	3.29204e-08	2.98787	1.6268	0.939	0.875	98	120	http://www.genecards.org/cgi-bin/carddisp.pl?gene=1110004F10Rik
G1	Lyn	0.546788	0.00118891	4.24642e-08	1.84928	0.950453	0.878	0.683	98	120	http://www.genecards.org/cgi-bin/carddisp.pl?gene=Lyn
G1	Sarnp	0.504139	0.00139567	4.98488e-08	2.81054	1.68674	0.918	0.867	98	120	http://www.genecards.org/cgi-bin/carddisp.pl?gene=Sarnp
G1	Psmc3	0.466004	0.00204232	7.29451e-08	2.49323	1.52898	0.918	0.833	98	120	http://www.genecards.org/cgi-bin/carddisp.pl?gene=Psmc3
G1	Itm2b	-0.435868	0.00234772	8.38532e-08	12.097	16.7167	1	1	98	120	http://www.genecards.org/cgi-bin/carddisp.pl?gene=Itm2b
G1	Rdx	0.493232	0.00235932	8.42675e-08	2.97318	1.82267	0.929	0.917	98	120	http://www.genecards.org/cgi-bin/carddisp.pl?gene=Rdx
G1	Rpl12	-0.585172	0.00261363	9.33504e-08	13.6222	20.9366	0.98	0.992	98	120	http://www.genecards.org/cgi-bin/carddisp.pl?gene=Rpl12
G1	Cbx3	0.525253	0.00288952	1.03204e-07	4.77765	3.01453	0.969	0.958	98	120	http://www.genecards.org/cgi-bin/carddisp.pl?gene=Cbx3
G1	mt-Nd3	0.888664	0.00346029	1.23591e-07	3.75034	1.56573	0.939	0.825	98	120	http://www.genecards.org/cgi-bin/carddisp.pl?gene=mt-Nd3
G1	Rpl18a	-0.336761	0.0047132	1.68341e-07	27.5204	35.0189	1	1	98	120	http://www.genecards.org/cgi-bin/carddisp.pl?gene=Rpl18a
G1	Eif3f	-0.492865	0.00528024	1.88593e-07	3.01093	4.64433	0.908	0.967	98	120	http://www.genecards.org/cgi-bin/carddisp.pl?gene=Eif3f
G1	Rps3	-0.344985	0.00637564	2.27718e-07	18.1405	23.311	0.98	1	98	120	http://www.genecards.org/cgi-bin/carddisp.pl?gene=Rps3
G1	Ramp1	-0.61036	0.00699483	2.49833e-07	2.93702	5.01042	0.908	0.942	98	120	http://www.genecards.org/cgi-bin/carddisp.pl?gene=Ramp1
G1	Vdac2	-0.475753	0.0081976	2.92792e-07	1.68648	2.73594	0.888	0.942	98	120	http://www.genecards.org/cgi-bin/carddisp.pl?gene=Vdac2
G1	Vapa	-0.442869	0.00831607	2.97024e-07	1.8036	2.81095	0.878	0.933	98	120	http://www.genecards.org/cgi-bin/carddisp.pl?gene=Vapa
G1	Rps4x	-0.380744	0.0095293	3.40356e-07	23.8675	31.3777	1	0.992	98	120	http://www.genecards.org/cgi-bin/carddisp.pl?gene=Rps4x
G1	Fam111a	0.479027	0.0125763	4.49187e-07	2.99645	1.8673	0.959	0.892	98	120	http://www.genecards.org/cgi-bin/carddisp.pl?gene=Fam111a
G1	Eif3h	-0.462862	0.0147075	5.25307e-07	1.86636	2.95063	0.898	0.933	98	120	http://www.genecards.org/cgi-bin/carddisp.pl?gene=Eif3h
G1	Rps7	-0.381352	0.0156698	5.59676e-07	24.5452	32.2742	0.99	0.983	98	120	http://www.genecards.org/cgi-bin/carddisp.pl?gene=Rps7
G1	Pfn1	-0.374055	0.0164787	5.88567e-07	8.63792	11.4907	0.969	0.992	98	120	http://www.genecards.org/cgi-bin/carddisp.pl?gene=Pfn1
G1	Tax1bp1	-0.507938	0.0167435	5.98025e-07	3.02267	4.7203	0.929	0.983	98	120	http://www.genecards.org/cgi-bin/carddisp.pl?gene=Tax1bp1
G1	Nkg7	-0.630591	0.0181921	6.49764e-07	6.4701	10.5652	0.898	0.933	98	120	http://www.genecards.org/cgi-bin/carddisp.pl?gene=Nkg7
G1	Npc2	-0.54713	0.0183165	6.54207e-07	1.63895	2.85598	0.867	0.908	98	120	http://www.genecards.org/cgi-bin/carddisp.pl?gene=Npc2
G1	Gapdh	-0.37416	0.0196967	7.03503e-07	12.7623	16.8371	0.969	0.992	98	120	http://www.genecards.org/cgi-bin/carddisp.pl?gene=Gapdh
G1	Rpl32	-0.333221	0.0231312	8.26175e-07	44.8467	56.7588	1	1	98	120	http://www.genecards.org/cgi-bin/carddisp.pl?gene=Rpl32
G1	Hnrnpd	-0.417263	0.0259658	9.27417e-07	3.6922	5.26593	0.969	0.983	98	120	http://www.genecards.org/cgi-bin/carddisp.pl?gene=Hnrnpd
G1	Tmco1	0.434098	0.0276886	9.88949e-07	2.10403	1.29747	0.939	0.808	98	120	http://www.genecards.org/cgi-bin/carddisp.pl?gene=Tmco1
G1	Rps3a1	-0.372105	0.0280452	1.00169e-06	32.9052	42.8815	0.99	0.992	98	120	http://www.genecards.org/cgi-bin/carddisp.pl?gene=Rps3a1
G1	Rps27	0.450552	0.0301148	1.07561e-06	13.2528	9.42965	0.98	1	98	120	http://www.genecards.org/cgi-bin/carddisp.pl?gene=Rps27
G1	Rps6	-0.37131	0.033044	1.18023e-06	10.5986	14.0031	0.99	0.992	98	120	http://www.genecards.org/cgi-bin/carddisp.pl?gene=Rps6
G1	Rpl17	-0.315658	0.0399619	1.42731e-06	18.9557	23.8364	1	1	98	120	http://www.genecards.org/cgi-bin/carddisp.pl?gene=Rpl17
G1	Rac2	-0.407878	0.045478	1.62433e-06	5.0414	7.01533	0.959	0.983	98	120	http://www.genecards.org/cgi-bin/carddisp.pl?gene=Rac2
G1	Cnot3	0.446203	0.0539491	1.92689e-06	1.39604	0.758624	0.837	0.633	98	120	http://www.genecards.org/cgi-bin/carddisp.pl?gene=Cnot3
G1	Hspa5	0.754843	0.0545914	1.94983e-06	12.1831	6.81246	1	0.983	98	120	http://www.genecards.org/cgi-bin/carddisp.pl?gene=Hspa5
G1	S100a11	-0.358148	0.0604116	2.15771e-06	7.2057	9.5179	0.969	0.992	98	120	http://www.genecards.org/cgi-bin/carddisp.pl?gene=S100a11
G1	Rpl21	-0.274436	0.0607386	2.16939e-06	22.2737	27.1501	1	0.992	98	120	http://www.genecards.org/cgi-bin/carddisp.pl?gene=Rpl21
G1	Lmo4	0.547414	0.0609572	2.1772e-06	2.52224	1.41008	0.847	0.842	98	120	http://www.genecards.org/cgi-bin/carddisp.pl?gene=Lmo4
G1	Cmtm7	-0.511305	0.0626939	2.23923e-06	5.30534	7.98724	0.98	0.967	98	120	http://www.genecards.org/cgi-bin/carddisp.pl?gene=Cmtm7
G1	Plac8	-0.584836	0.0661137	2.36137e-06	16.3666	25.0476	0.98	0.967	98	120	http://www.genecards.org/cgi-bin/carddisp.pl?gene=Plac8
G1	Mid1	0.277257	0.0763992	2.72874e-06	0.27434	0.0515323	0.296	0.058	98	120	http://www.genecards.org/cgi-bin/carddisp.pl?gene=Mid1
G1	Pet100	0.400794	0.0809757	2.8922e-06	2.53893	1.68054	0.939	0.883	98	120	http://www.genecards.org/cgi-bin/carddisp.pl?gene=Pet100
G1	Eif3j1	0.580108	0.0941833	3.36393e-06	2.72935	1.49461	0.939	0.85	98	120	http://www.genecards.org/cgi-bin/carddisp.pl?gene=Eif3j1
G1	mt-Atp8	0.664763	0.094298	3.36803e-06	2.04589	0.921321	0.816	0.683	98	120	http://www.genecards.org/cgi-bin/carddisp.pl?gene=mt-Atp8
G1	Rpl39	0.375419	0.0961077	3.43266e-06	39.3991	30.143	0.99	0.992	98	120	http://www.genecards.org/cgi-bin/carddisp.pl?gene=Rpl39
G1	Creld2	0.580141	0.0999452	3.56973e-06	1.24675	0.50285	0.684	0.45	98	120	http://www.genecards.org/cgi-bin/carddisp.pl?gene=Creld2
G1	Taldo1	-0.390521	0.108857	3.88802e-06	4.40728	6.08822	0.949	0.975	98	120	http://www.genecards.org/cgi-bin/carddisp.pl?gene=Taldo1
G1	Selk	0.397437	0.121228	4.32988e-06	2.61047	1.74109	0.98	0.917	98	120	http://www.genecards.org/cgi-bin/carddisp.pl?gene=Selk
G1	H2-D1	-0.483745	0.12575	4.4914e-06	2.69002	4.16	0.908	0.983	98	120	http://www.genecards.org/cgi-bin/carddisp.pl?gene=H2-D1
G1	Pgam1	-0.427263	0.128289	4.58207e-06	2.15663	3.24466	0.867	0.95	98	120	http://www.genecards.org/cgi-bin/carddisp.pl?gene=Pgam1
G1	Fam49b	-0.384941	0.137895	4.92517e-06	2.35727	3.38394	0.878	0.942	98	120	http://www.genecards.org/cgi-bin/carddisp.pl?gene=Fam49b
G1	Rpl3	-0.299672	0.140323	5.01188e-06	10.7705	13.4879	0.98	0.992	98	120	http://www.genecards.org/cgi-bin/carddisp.pl?gene=Rpl3
G1	Cd63	-0.352847	0.140327	5.01204e-06	9.7222	12.6931	1	0.992	98	120	http://www.genecards.org/cgi-bin/carddisp.pl?gene=Cd63
G1	Rpl37	0.375181	0.145466	5.19559e-06	50.9352	39.0425	0.99	0.992	98	120	http://www.genecards.org/cgi-bin/carddisp.pl?gene=Rpl37
G1	Rps14	-0.416172	0.145467	5.19562e-06	19.1739	25.9197	0.99	0.992	98	120	http://www.genecards.org/cgi-bin/carddisp.pl?gene=Rps14
G1	Srgn	-0.566163	0.147674	5.27445e-06	22.1088	33.2144	0.98	0.958	98	120	http://www.genecards.org/cgi-bin/carddisp.pl?gene=Srgn
G1	Snx3	-0.385107	0.157091	5.61081e-06	0.899652	1.48086	0.745	0.867	98	120	http://www.genecards.org/cgi-bin/carddisp.pl?gene=Snx3
G1	B2m	-0.318637	0.158711	5.66865e-06	3.0439	4.04336	0.98	0.992	98	120	http://www.genecards.org/cgi-bin/carddisp.pl?gene=B2m
G1	Clec4b2	-0.308847	0.159369	5.69217e-06	0.0356217	0.282843	0.051	0.283	98	120	http://www.genecards.org/cgi-bin/carddisp.pl?gene=Clec4b2
G1	Btf3	-0.376685	0.175757	6.27749e-06	5.43514	7.3551	0.969	0.983	98	120	http://www.genecards.org/cgi-bin/carddisp.pl?gene=Btf3
G1	Eef1b2	-0.41162	0.18308	6.53904e-06	7.70677	10.5816	0.99	0.983	98	120	http://www.genecards.org/cgi-bin/carddisp.pl?gene=Eef1b2
G1	Gcc2	0.364554	0.188006	6.71497e-06	1.22459	0.727858	0.806	0.592	98	120	http://www.genecards.org/cgi-bin/carddisp.pl?gene=Gcc2
G1	Rps10	-0.264292	0.19068	6.8105e-06	31.251	37.735	1	1	98	120	http://www.genecards.org/cgi-bin/carddisp.pl?gene=Rps10
G1	Rpl11	-0.302444	0.208887	7.46079e-06	26.9514	33.4705	0.98	1	98	120	http://www.genecards.org/cgi-bin/carddisp.pl?gene=Rpl11
G1	Rpl29	-0.299774	0.219709	7.84731e-06	12.818	16.0093	0.98	1	98	120	http://www.genecards.org/cgi-bin/carddisp.pl?gene=Rpl29
G1	Hnrnpdl	-0.414701	0.243185	8.68579e-06	1.03523	1.713	0.745	0.85	98	120	http://www.genecards.org/cgi-bin/carddisp.pl?gene=Hnrnpdl
G1	Ccne2	0.617056	0.249238	8.90199e-06	1.75972	0.79934	0.724	0.5	98	120	http://www.genecards.org/cgi-bin/carddisp.pl?gene=Ccne2
G1	Cst3	-0.407726	0.261951	9.35605e-06	5.56101	7.70379	0.969	0.992	98	120	http://www.genecards.org/cgi-bin/carddisp.pl?gene=Cst3
G1	Gsr	-0.41691	0.276181	9.8643e-06	3.59958	5.14074	0.918	0.958	98	120	http://www.genecards.org/cgi-bin/carddisp.pl?gene=Gsr
G1	Tmx4	-0.4755	0.278209	9.93675e-06	2.48272	3.84238	0.878	0.958	98	120	http://www.genecards.org/cgi-bin/carddisp.pl?gene=Tmx4
G1	Sars	0.398413	0.281239	1.0045e-05	1.06495	0.566663	0.755	0.55	98	120	http://www.genecards.org/cgi-bin/carddisp.pl?gene=Sars
G1	1700020L24Rik	-0.423302	0.300656	1.07385e-05	0.915535	1.56872	0.633	0.858	98	120	http://www.genecards.org/cgi-bin/carddisp.pl?gene=1700020L24Rik
G1	Atp5d	-0.407094	0.316915	1.13192e-05	2.13108	3.15185	0.878	0.967	98	120	http://www.genecards.org/cgi-bin/carddisp.pl?gene=Atp5d
G1	Actr3	-0.396994	0.339184	1.21146e-05	3.24715	4.59248	0.949	0.975	98	120	http://www.genecards.org/cgi-bin/carddisp.pl?gene=Actr3
G1	Rpl10a	-0.286962	0.354747	1.26704e-05	18.2054	22.4319	0.98	0.975	98	120	http://www.genecards.org/cgi-bin/carddisp.pl?gene=Rpl10a
G1	Serpinb1a	-0.458677	0.376371	1.34428e-05	8.73376	12.3769	0.98	0.975	98	120	http://www.genecards.org/cgi-bin/carddisp.pl?gene=Serpinb1a
G1	Hk2	0.389783	0.404204	1.44369e-05	1.94028	1.24415	0.898	0.758	98	120	http://www.genecards.org/cgi-bin/carddisp.pl?gene=Hk2
G1	Ebna1bp2	-0.353964	0.426445	1.52313e-05	0.582938	1.0231	0.602	0.767	98	120	http://www.genecards.org/cgi-bin/carddisp.pl?gene=Ebna1bp2
G1	Rgcc	-0.536701	0.426943	1.5249e-05	3.07972	4.91825	0.857	0.925	98	120	http://www.genecards.org/cgi-bin/carddisp.pl?gene=Rgcc
G1	Cox7a2l	-0.431631	0.427657	1.52746e-05	0.854005	1.5006	0.602	0.792	98	120	http://www.genecards.org/cgi-bin/carddisp.pl?gene=Cox7a2l
G1	Ybx1	-0.315885	0.427674	1.52752e-05	8.73861	11.1224	1	0.992	98	120	http://www.genecards.org/cgi-bin/carddisp.pl?gene=Ybx1
G1	Psmb8	-0.44064	0.453977	1.62146e-05	1.69553	2.6584	0.806	0.933	98	120	http://www.genecards.org/cgi-bin/carddisp.pl?gene=Psmb8
G1	Laptm4a	-0.37598	0.484776	1.73147e-05	0.256563	0.630668	0.286	0.575	98	120	http://www.genecards.org/cgi-bin/carddisp.pl?gene=Laptm4a
G1	Sec61g	0.523361	0.48549	1.73402e-05	11.5548	7.73499	0.969	0.983	98	120	http://www.genecards.org/cgi-bin/carddisp.pl?gene=Sec61g
G1	Rbm4b	-0.295069	0.590059	2.10751e-05	0.114536	0.367473	0.153	0.425	98	120	http://www.genecards.org/cgi-bin/carddisp.pl?gene=Rbm4b
G1	Nr2c2ap	-0.272355	0.628794	2.24585e-05	0.112711	0.343908	0.163	0.433	98	120	http://www.genecards.org/cgi-bin/carddisp.pl?gene=Nr2c2ap
G1	Pdap1	0.459723	0.681499	2.4341e-05	3.95408	2.60224	0.959	0.9	98	120	http://www.genecards.org/cgi-bin/carddisp.pl?gene=Pdap1
G1	Tspan32	-0.44276	0.686478	2.45188e-05	0.801628	1.44878	0.694	0.842	98	120	http://www.genecards.org/cgi-bin/carddisp.pl?gene=Tspan32
G1	Rpl19	-0.289672	0.693908	2.47842e-05	28.2165	34.7132	0.98	1	98	120	http://www.genecards.org/cgi-bin/carddisp.pl?gene=Rpl19
G1	Asah1	-0.260467	0.698743	2.49569e-05	0.15423	0.382613	0.184	0.458	98	120	http://www.genecards.org/cgi-bin/carddisp.pl?gene=Asah1
G1	Rpl7a	-0.292285	0.714105	2.55056e-05	9.79369	12.2177	0.99	1	98	120	http://www.genecards.org/cgi-bin/carddisp.pl?gene=Rpl7a
G1	Ftl1	-0.37136	0.756163	2.70077e-05	10.5999	14.0053	0.98	0.992	98	120	http://www.genecards.org/cgi-bin/carddisp.pl?gene=Ftl1
G1	Nck1	0.366033	0.7707	2.7527e-05	1.38454	0.850199	0.857	0.675	98	120	http://www.genecards.org/cgi-bin/carddisp.pl?gene=Nck1
G1	Gnai3	-0.389749	0.797548	2.84859e-05	0.813615	1.37614	0.663	0.8	98	120	http://www.genecards.org/cgi-bin/carddisp.pl?gene=Gnai3
G1	Cox4i1	-0.275404	0.827648	2.9561e-05	6.63092	8.23595	0.99	0.992	98	120	http://www.genecards.org/cgi-bin/carddisp.pl?gene=Cox4i1
G1	Ccdc115	-0.325538	0.86447	3.08761e-05	0.225154	0.535279	0.255	0.542	98	120	http://www.genecards.org/cgi-bin/carddisp.pl?gene=Ccdc115
G1	Sipa1	0.386518	0.915382	3.26946e-05	0.744637	0.334601	0.633	0.383	98	120	http://www.genecards.org/cgi-bin/carddisp.pl?gene=Sipa1
G1	Shoc2	0.366075	0.930038	3.3218e-05	0.717767	0.332799	0.643	0.383	98	120	http://www.genecards.org/cgi-bin/carddisp.pl?gene=Shoc2
G1	Use1	-0.338107	0.954182	3.40804e-05	0.572654	0.987987	0.561	0.767	98	120	http://www.genecards.org/cgi-bin/carddisp.pl?gene=Use1
G1	Rpl18	-0.277768	0.976438	3.48753e-05	28.901	35.2495	0.99	1	98	120	http://www.genecards.org/cgi-bin/carddisp.pl?gene=Rpl18
G1	Brd9	0.252565	1	3.60894e-05	0.665455	0.397988	0.673	0.383	98	120	http://www.genecards.org/cgi-bin/carddisp.pl?gene=Brd9
G1	Rpsa	-0.263085	1	3.65529e-05	33.5022	40.4041	1	1	98	120	http://www.genecards.org/cgi-bin/carddisp.pl?gene=Rpsa
G1	Wbp11	0.405892	1	3.76129e-05	2.06639	1.31442	0.908	0.783	98	120	http://www.genecards.org/cgi-bin/carddisp.pl?gene=Wbp11
G1	Polr1d	-0.32287	1	3.94956e-05	1.60149	2.25399	0.857	0.95	98	120	http://www.genecards.org/cgi-bin/carddisp.pl?gene=Polr1d
G1	Tomm7	0.394027	1	4.06948e-05	5.01843	3.58004	0.98	0.958	98	120	http://www.genecards.org/cgi-bin/carddisp.pl?gene=Tomm7
G1	Tfrc	-0.449271	1	4.16702e-05	0.201606	0.640614	0.265	0.483	98	120	http://www.genecards.org/cgi-bin/carddisp.pl?gene=Tfrc
G1	Rpl26	-0.318031	1	4.22539e-05	20.6006	25.9279	0.99	0.992	98	120	http://www.genecards.org/cgi-bin/carddisp.pl?gene=Rpl26
G1	Ap2a2	0.349822	1	4.23091e-05	0.777066	0.394429	0.684	0.425	98	120	http://www.genecards.org/cgi-bin/carddisp.pl?gene=Ap2a2
G1	Msrb1	-0.387503	1	4.25995e-05	3.50853	4.89773	0.888	0.933	98	120	http://www.genecards.org/cgi-bin/carddisp.pl?gene=Msrb1
G1	Cox17	0.418182	1	4.31244e-05	1.74396	1.05349	0.888	0.75	98	120	http://www.genecards.org/cgi-bin/carddisp.pl?gene=Cox17
G1	Stk26	-0.337969	1	4.34802e-05	0.945283	1.45879	0.735	0.892	98	120	http://www.genecards.org/cgi-bin/carddisp.pl?gene=Stk26
G1	H2-DMa	-0.262121	1	4.38509e-05	0.105109	0.325291	0.071	0.292	98	120	http://www.genecards.org/cgi-bin/carddisp.pl?gene=H2-DMa
G1	Bub3	-0.333834	1	4.53836e-05	0.440736	0.815844	0.439	0.683	98	120	http://www.genecards.org/cgi-bin/carddisp.pl?gene=Bub3
G1	P4hb	-0.414129	1	4.55499e-05	2.67874	3.90189	0.847	0.917	98	120	http://www.genecards.org/cgi-bin/carddisp.pl?gene=P4hb
G1	Arpp19	0.318235	1	5.25261e-05	4.14003	3.12257	0.99	0.967	98	120	http://www.genecards.org/cgi-bin/carddisp.pl?gene=Arpp19
G1	Atp8b4	-0.380722	1	5.2839e-05	1.54226	2.31001	0.755	0.875	98	120	http://www.genecards.org/cgi-bin/carddisp.pl?gene=Atp8b4
G1	Dnaja2	-0.351955	1	5.4766e-05	0.806087	1.30509	0.663	0.833	98	120	http://www.genecards.org/cgi-bin/carddisp.pl?gene=Dnaja2
G1	Cetn2	0.432684	1	5.57947e-05	1.86194	1.12036	0.888	0.775	98	120	http://www.genecards.org/cgi-bin/carddisp.pl?gene=Cetn2
G1	Psma6	-0.351966	1	5.71968e-05	1.6836	2.42508	0.857	0.917	98	120	http://www.genecards.org/cgi-bin/carddisp.pl?gene=Psma6
G1	Clec4a2	-0.441644	1	5.96339e-05	2.06866	3.16771	0.837	0.892	98	120	http://www.genecards.org/cgi-bin/carddisp.pl?gene=Clec4a2
G1	Tecr	-0.352666	1	6.24175e-05	2.82729	3.88714	0.908	0.967	98	120	http://www.genecards.org/cgi-bin/carddisp.pl?gene=Tecr
G1	Eef1a1	-0.299911	1	6.84901e-05	14.5563	18.1509	1	0.992	98	120	http://www.genecards.org/cgi-bin/carddisp.pl?gene=Eef1a1
G1	Arhgef1	0.43832	1	7.24501e-05	1.54564	0.878662	0.878	0.675	98	120	http://www.genecards.org/cgi-bin/carddisp.pl?gene=Arhgef1
G1	Mrpl18	-0.329474	1	7.35125e-05	2.44225	3.32537	0.898	0.975	98	120	http://www.genecards.org/cgi-bin/carddisp.pl?gene=Mrpl18
G1	Rpa2	-0.321601	1	7.43891e-05	0.42892	0.785745	0.459	0.708	98	120	http://www.genecards.org/cgi-bin/carddisp.pl?gene=Rpa2
G1	Ubp1	-0.340034	1	8.13126e-05	0.261425	0.596695	0.347	0.558	98	120	http://www.genecards.org/cgi-bin/carddisp.pl?gene=Ubp1
G1	Higd2a	-0.324773	1	8.50206e-05	0.779724	1.22905	0.612	0.8	98	120	http://www.genecards.org/cgi-bin/carddisp.pl?gene=Higd2a
G1	St13	0.456923	1	9.18528e-05	3.19302	2.05478	0.969	0.883	98	120	http://www.genecards.org/cgi-bin/carddisp.pl?gene=St13
G1	Elane	-0.397207	1	9.51258e-05	166.705	219.86	0.898	0.933	98	120	http://www.genecards.org/cgi-bin/carddisp.pl?gene=Elane
G1	Rps25	-0.352297	1	0.0001017	18.1027	23.3863	0.98	0.992	98	120	http://www.genecards.org/cgi-bin/carddisp.pl?gene=Rps25
G1	Rps21	0.393684	1	0.000101702	44.503	33.6361	0.99	1	98	120	http://www.genecards.org/cgi-bin/carddisp.pl?gene=Rps21
G1	Atp6v1e1	0.336719	1	0.000102506	4.88079	3.65664	0.949	0.95	98	120	http://www.genecards.org/cgi-bin/carddisp.pl?gene=Atp6v1e1
G1	Prdx5	-0.332466	1	0.000105807	11.2616	14.4393	0.949	0.975	98	120	http://www.genecards.org/cgi-bin/carddisp.pl?gene=Prdx5
G1	Mir142hg	0.312431	1	0.000112569	0.292933	0.0411777	0.245	0.058	98	120	http://www.genecards.org/cgi-bin/carddisp.pl?gene=Mir142hg
G1	Nsrp1	0.3014	1	0.000121362	1.05812	0.670093	0.704	0.525	98	120	http://www.genecards.org/cgi-bin/carddisp.pl?gene=Nsrp1
G1	Romo1	0.346417	1	0.00012804	3.27847	2.36517	0.959	0.892	98	120	http://www.genecards.org/cgi-bin/carddisp.pl?gene=Romo1
G1	AY036118	-0.447661	1	0.000129681	0.862385	1.53997	0.52	0.767	98	120	http://www.genecards.org/cgi-bin/carddisp.pl?gene=AY036118
G1	Ntan1	-0.34865	1	0.000131332	0.299172	0.654325	0.418	0.583	98	120	http://www.genecards.org/cgi-bin/carddisp.pl?gene=Ntan1
G1	Nip7	-0.265973	1	0.000132442	0.262666	0.518289	0.255	0.533	98	120	http://www.genecards.org/cgi-bin/carddisp.pl?gene=Nip7
G1	Clic1	-0.353325	1	0.000132512	3.91565	5.27974	0.99	0.983	98	120	http://www.genecards.org/cgi-bin/carddisp.pl?gene=Clic1
G1	Samsn1	0.57203	1	0.000132513	1.28479	0.536911	0.724	0.55	98	120	http://www.genecards.org/cgi-bin/carddisp.pl?gene=Samsn1
G1	Gps2	0.414993	1	0.000133087	1.1437	0.607824	0.724	0.575	98	120	http://www.genecards.org/cgi-bin/carddisp.pl?gene=Gps2
G1	Pts	-0.346383	1	0.000136087	0.413577	0.797178	0.408	0.633	98	120	http://www.genecards.org/cgi-bin/carddisp.pl?gene=Pts
G1	Vcam1	-0.553933	1	0.0001368	0.893269	1.77948	0.541	0.733	98	120	http://www.genecards.org/cgi-bin/carddisp.pl?gene=Vcam1
G1	Tcea1	0.358888	1	0.000139437	2.43201	1.67616	0.939	0.85	98	120	http://www.genecards.org/cgi-bin/carddisp.pl?gene=Tcea1
G1	Pcnp	-0.32847	1	0.000142168	0.495663	0.878076	0.469	0.717	98	120	http://www.genecards.org/cgi-bin/carddisp.pl?gene=Pcnp
G1	S100a6	0.725726	1	0.000144047	3.39244	1.65608	0.653	0.425	98	120	http://www.genecards.org/cgi-bin/carddisp.pl?gene=S100a6
G1	Mrps16	-0.294724	1	0.000152793	1.3256	1.8527	0.847	0.925	98	120	http://www.genecards.org/cgi-bin/carddisp.pl?gene=Mrps16
G1	Nsa2	0.394854	1	0.000157045	4.97351	3.54325	0.99	0.975	98	120	http://www.genecards.org/cgi-bin/carddisp.pl?gene=Nsa2
G1	Gpx1	-0.320792	1	0.000159107	25.205	31.7305	0.99	1	98	120	http://www.genecards.org/cgi-bin/carddisp.pl?gene=Gpx1
G1	Carkd	-0.285165	1	0.000160769	0.282923	0.563306	0.327	0.575	98	120	http://www.genecards.org/cgi-bin/carddisp.pl?gene=Carkd
G1	Top1	0.311959	1	0.000165408	4.45367	3.39319	0.99	0.967	98	120	http://www.genecards.org/cgi-bin/carddisp.pl?gene=Top1
G1	Slc25a11	-0.265903	1	0.000165656	0.344607	0.61674	0.408	0.65	98	120	http://www.genecards.org/cgi-bin/carddisp.pl?gene=Slc25a11
G1	Psme1	0.421785	1	0.000169019	4.90994	3.41177	0.99	0.967	98	120	http://www.genecards.org/cgi-bin/carddisp.pl?gene=Psme1
G1	S100a9	0.646486	1	0.000169764	659.543	420.978	1	1	98	120	http://www.genecards.org/cgi-bin/carddisp.pl?gene=S100a9
G1	Tagln2	-0.29259	1	0.000171961	4.19051	5.35752	0.959	0.992	98	120	http://www.genecards.org/cgi-bin/carddisp.pl?gene=Tagln2
G1	Psmb10	-0.320027	1	0.000172985	0.440961	0.79883	0.429	0.717	98	120	http://www.genecards.org/cgi-bin/carddisp.pl?gene=Psmb10
G1	Btk	0.346925	1	0.000184183	1.19302	0.724281	0.776	0.658	98	120	http://www.genecards.org/cgi-bin/carddisp.pl?gene=Btk
G1	Pnrc1	-0.259962	1	0.000192996	0.64139	0.965479	0.469	0.75	98	120	http://www.genecards.org/cgi-bin/carddisp.pl?gene=Pnrc1
G1	Ctsg	-0.740892	1	0.000199196	10.9458	18.964	0.878	0.917	98	120	http://www.genecards.org/cgi-bin/carddisp.pl?gene=Ctsg
G1	Rap1a	-0.336522	1	0.000201009	1.385	2.01156	0.857	0.883	98	120	http://www.genecards.org/cgi-bin/carddisp.pl?gene=Rap1a
G1	Rhoa	-0.312673	1	0.000205066	2.49654	3.34272	0.898	0.933	98	120	http://www.genecards.org/cgi-bin/carddisp.pl?gene=Rhoa
G1	Abcd3	0.371395	1	0.00021192	0.628588	0.258955	0.531	0.367	98	120	http://www.genecards.org/cgi-bin/carddisp.pl?gene=Abcd3
G1	Eif6	-0.323978	1	0.0002177	0.645911	1.06031	0.551	0.758	98	120	http://www.genecards.org/cgi-bin/carddisp.pl?gene=Eif6
G1	Cnbp	-0.362621	1	0.000219191	0.95891	1.51869	0.684	0.858	98	120	http://www.genecards.org/cgi-bin/carddisp.pl?gene=Cnbp
G1	Sumo2	-0.270275	1	0.00022225	3.47268	4.39421	0.959	0.975	98	120	http://www.genecards.org/cgi-bin/carddisp.pl?gene=Sumo2
G1	Rpia	-0.376634	1	0.000223021	0.649656	1.14176	0.571	0.7	98	120	http://www.genecards.org/cgi-bin/carddisp.pl?gene=Rpia
G1	Gng12	-0.302529	1	0.000224559	1.54332	2.13669	0.816	0.917	98	120	http://www.genecards.org/cgi-bin/carddisp.pl?gene=Gng12
G1	Wdr45b	0.300238	1	0.000226954	0.648056	0.338417	0.582	0.367	98	120	http://www.genecards.org/cgi-bin/carddisp.pl?gene=Wdr45b
G1	Ppt1	0.312903	1	0.000227409	0.78073	0.433524	0.622	0.458	98	120	http://www.genecards.org/cgi-bin/carddisp.pl?gene=Ppt1
G1	Prpf4b	0.289607	1	0.000234936	2.42862	1.80504	0.939	0.9	98	120	http://www.genecards.org/cgi-bin/carddisp.pl?gene=Prpf4b
G1	Sec62	0.412434	1	0.00024251	3.60265	2.45822	0.969	0.908	98	120	http://www.genecards.org/cgi-bin/carddisp.pl?gene=Sec62
G1	Rfc1	0.352977	1	0.000261977	2.6339	1.84522	0.929	0.9	98	120	http://www.genecards.org/cgi-bin/carddisp.pl?gene=Rfc1
G1	Scd2	-0.366764	1	0.000269857	0.206188	0.555328	0.204	0.433	98	120	http://www.genecards.org/cgi-bin/carddisp.pl?gene=Scd2
G1	Mcm7	0.407869	1	0.000278143	2.531	1.66144	0.898	0.825	98	120	http://www.genecards.org/cgi-bin/carddisp.pl?gene=Mcm7
G1	Tmbim6	-0.26553	1	0.000287348	4.62984	5.7675	0.949	0.983	98	120	http://www.genecards.org/cgi-bin/carddisp.pl?gene=Tmbim6
G1	Hnrnpa0	-0.379723	1	0.000295978	1.58871	2.36815	0.847	0.933	98	120	http://www.genecards.org/cgi-bin/carddisp.pl?gene=Hnrnpa0
G1	Klf13	-0.359521	1	0.00030498	1.03577	1.61189	0.673	0.833	98	120	http://www.genecards.org/cgi-bin/carddisp.pl?gene=Klf13
G1	Tex261	-0.291405	1	0.000310861	0.338688	0.638329	0.398	0.617	98	120	http://www.genecards.org/cgi-bin/carddisp.pl?gene=Tex261
G1	Rpl36	0.282311	1	0.000322939	25.0229	20.398	0.99	0.992	98	120	http://www.genecards.org/cgi-bin/carddisp.pl?gene=Rpl36
G1	Ap2b1	0.283454	1	0.000334456	0.703591	0.399707	0.602	0.392	98	120	http://www.genecards.org/cgi-bin/carddisp.pl?gene=Ap2b1
G1	mt-Nd2	0.599963	1	0.000337989	9.3923	5.85654	1	1	98	120	http://www.genecards.org/cgi-bin/carddisp.pl?gene=mt-Nd2
G1	Timm44	0.371994	1	0.000341775	0.806546	0.395943	0.643	0.45	98	120	http://www.genecards.org/cgi-bin/carddisp.pl?gene=Timm44
G1	Rplp1	-0.311237	1	0.000343623	27.4871	34.346	0.99	1	98	120	http://www.genecards.org/cgi-bin/carddisp.pl?gene=Rplp1
G1	Tmed10	-0.282461	1	0.000346308	3.24033	4.15737	0.939	0.975	98	120	http://www.genecards.org/cgi-bin/carddisp.pl?gene=Tmed10
G1	Lias	0.305935	1	0.000370661	0.60656	0.299575	0.571	0.35	98	120	http://www.genecards.org/cgi-bin/carddisp.pl?gene=Lias
G1	Dnajc3	0.486711	1	0.000376531	3.02615	1.87326	0.929	0.842	98	120	http://www.genecards.org/cgi-bin/carddisp.pl?gene=Dnajc3
G1	Ogfrl1	-0.356213	1	0.000382925	1.84266	2.63878	0.878	0.917	98	120	http://www.genecards.org/cgi-bin/carddisp.pl?gene=Ogfrl1
G1	Cyfip2	0.359505	1	0.000396728	1.37697	0.852688	0.776	0.7	98	120	http://www.genecards.org/cgi-bin/carddisp.pl?gene=Cyfip2
G1	Polr2l	0.412424	1	0.000397458	0.954092	0.468226	0.633	0.45	98	120	http://www.genecards.org/cgi-bin/carddisp.pl?gene=Polr2l
G1	Cuedc2	-0.324547	1	0.000406354	1.38372	1.98507	0.796	0.9	98	120	http://www.genecards.org/cgi-bin/carddisp.pl?gene=Cuedc2
G1	Cd37	-0.276959	1	0.000422694	0.724418	1.08937	0.582	0.758	98	120	http://www.genecards.org/cgi-bin/carddisp.pl?gene=Cd37
G1	Cdc26	-0.255656	1	0.000436855	0.3732	0.639434	0.398	0.617	98	120	http://www.genecards.org/cgi-bin/carddisp.pl?gene=Cdc26
G1	Tbc1d15	-0.289053	1	0.000437366	0.708602	1.08764	0.663	0.775	98	120	http://www.genecards.org/cgi-bin/carddisp.pl?gene=Tbc1d15
G1	Arpc3	-0.260496	1	0.00044116	5.00345	6.19148	0.969	0.992	98	120	http://www.genecards.org/cgi-bin/carddisp.pl?gene=Arpc3
G1	Manf	0.497833	1	0.00044794	4.37714	2.80793	0.929	0.892	98	120	http://www.genecards.org/cgi-bin/carddisp.pl?gene=Manf
G1	Nsmce4a	-0.279127	1	0.000451963	0.737818	1.10877	0.622	0.808	98	120	http://www.genecards.org/cgi-bin/carddisp.pl?gene=Nsmce4a
G1	Vat1	-0.287743	1	0.000456499	0.567179	0.913101	0.541	0.692	98	120	http://www.genecards.org/cgi-bin/carddisp.pl?gene=Vat1
G1	Fam76b	-0.263391	1	0.000467416	0.258319	0.510356	0.316	0.542	98	120	http://www.genecards.org/cgi-bin/carddisp.pl?gene=Fam76b
G1	Anxa3	-0.278097	1	0.000504604	1.71011	2.28626	0.816	0.908	98	120	http://www.genecards.org/cgi-bin/carddisp.pl?gene=Anxa3
G1	Eif5a	-0.26454	1	0.000508214	7.30495	8.97635	0.969	0.983	98	120	http://www.genecards.org/cgi-bin/carddisp.pl?gene=Eif5a
G1	Psenen	-0.299962	1	0.000512593	1.40559	1.96155	0.857	0.925	98	120	http://www.genecards.org/cgi-bin/carddisp.pl?gene=Psenen
G1	Glipr1	-0.347032	1	0.000515411	0.203152	0.530339	0.214	0.433	98	120	http://www.genecards.org/cgi-bin/carddisp.pl?gene=Glipr1
G1	S100a8	0.492954	1	0.000520669	655.354	465.384	1	1	98	120	http://www.genecards.org/cgi-bin/carddisp.pl?gene=S100a8
G1	Metap2	0.326147	1	0.000524759	5.32763	4.04733	0.98	0.958	98	120	http://www.genecards.org/cgi-bin/carddisp.pl?gene=Metap2
G1	Snrnp27	0.359405	1	0.000552049	1.58971	1.01864	0.806	0.708	98	120	http://www.genecards.org/cgi-bin/carddisp.pl?gene=Snrnp27
G1	B4galt6	-0.422771	1	0.000552294	0.657794	1.22227	0.561	0.717	98	120	http://www.genecards.org/cgi-bin/carddisp.pl?gene=B4galt6
G1	R3hdm2	-0.289629	1	0.000561017	0.338263	0.635793	0.337	0.558	98	120	http://www.genecards.org/cgi-bin/carddisp.pl?gene=R3hdm2
G1	Ufsp2	0.433685	1	0.000576767	1.19243	0.623208	0.684	0.542	98	120	http://www.genecards.org/cgi-bin/carddisp.pl?gene=Ufsp2
G1	Rpl5	-0.325403	1	0.000666552	8.34501	10.7094	0.99	0.983	98	120	http://www.genecards.org/cgi-bin/carddisp.pl?gene=Rpl5
G1	Slc9a3r1	-0.28791	1	0.000666991	0.28759	0.571981	0.316	0.525	98	120	http://www.genecards.org/cgi-bin/carddisp.pl?gene=Slc9a3r1
G1	1700123O20Rik	-0.300995	1	0.000668868	0.749095	1.15487	0.622	0.775	98	120	http://www.genecards.org/cgi-bin/carddisp.pl?gene=1700123O20Rik
G1	Paics	-0.281917	1	0.000670577	0.651	1.0073	0.561	0.725	98	120	http://www.genecards.org/cgi-bin/carddisp.pl?gene=Paics
G1	Dtymk	-0.332254	1	0.000681538	1.8833	2.63002	0.857	0.908	98	120	http://www.genecards.org/cgi-bin/carddisp.pl?gene=Dtymk
G1	Rps2	-0.284096	1	0.000687938	33.7842	41.3548	0.99	1	98	120	http://www.genecards.org/cgi-bin/carddisp.pl?gene=Rps2
G1	Arglu1	-0.320696	1	0.000693811	1.53235	2.16274	0.847	0.933	98	120	http://www.genecards.org/cgi-bin/carddisp.pl?gene=Arglu1
G1	Tyrobp	-0.380156	1	0.000767429	7.07328	9.50723	0.939	0.967	98	120	http://www.genecards.org/cgi-bin/carddisp.pl?gene=Tyrobp
G1	Cst7	-0.404618	1	0.000768655	1.47059	2.27041	0.735	0.808	98	120	http://www.genecards.org/cgi-bin/carddisp.pl?gene=Cst7
G1	Tmsb4x	-0.257603	1	0.000779976	62.797	75.2687	1	1	98	120	http://www.genecards.org/cgi-bin/carddisp.pl?gene=Tmsb4x
G1	Ciapin1	-0.275071	1	0.000805379	0.236712	0.496488	0.306	0.517	98	120	http://www.genecards.org/cgi-bin/carddisp.pl?gene=Ciapin1
G1	H2afj	-0.274925	1	0.000810663	4.65895	5.84694	0.949	0.967	98	120	http://www.genecards.org/cgi-bin/carddisp.pl?gene=H2afj
G1	Thoc7	0.329044	1	0.000815466	2.28264	1.61319	0.929	0.875	98	120	http://www.genecards.org/cgi-bin/carddisp.pl?gene=Thoc7
G1	Cdk11b	0.336057	1	0.00083031	1.18495	0.730924	0.735	0.625	98	120	http://www.genecards.org/cgi-bin/carddisp.pl?gene=Cdk11b
G1	Fam133b	0.296078	1	0.000871006	1.00958	0.636727	0.714	0.508	98	120	http://www.genecards.org/cgi-bin/carddisp.pl?gene=Fam133b
G1	Cdc37l1	-0.283664	1	0.000884564	0.27342	0.550112	0.347	0.542	98	120	http://www.genecards.org/cgi-bin/carddisp.pl?gene=Cdc37l1
G1	Susd6	0.251571	1	0.000911334	0.709815	0.436213	0.592	0.4	98	120	http://www.genecards.org/cgi-bin/carddisp.pl?gene=Susd6
G1	Hexa	-0.349018	1	0.000976918	0.645429	1.09577	0.571	0.742	98	120	http://www.genecards.org/cgi-bin/carddisp.pl?gene=Hexa
G1	Dgcr6	-0.258591	1	0.000989376	0.292985	0.54681	0.367	0.567	98	120	http://www.genecards.org/cgi-bin/carddisp.pl?gene=Dgcr6
G1	Gfpt1	0.27199	1	0.000994944	0.517232	0.256536	0.52	0.325	98	120	http://www.genecards.org/cgi-bin/carddisp.pl?gene=Gfpt1
G1	Srsf2	-0.316189	1	0.000996976	1.83349	2.52781	0.898	0.95	98	120	http://www.genecards.org/cgi-bin/carddisp.pl?gene=Srsf2
G1	Erdr1	0.342234	1	0.00100121	0.538695	0.213752	0.449	0.242	98	120	http://www.genecards.org/cgi-bin/carddisp.pl?gene=Erdr1
G1	Zfp422	-0.292214	1	0.0010033	0.261048	0.544176	0.316	0.542	98	120	http://www.genecards.org/cgi-bin/carddisp.pl?gene=Zfp422
G1	Arf5	-0.273614	1	0.00101628	2.15467	2.81346	0.908	0.942	98	120	http://www.genecards.org/cgi-bin/carddisp.pl?gene=Arf5
G1	Sf3b5	-0.315831	1	0.00102924	1.67729	2.3325	0.827	0.933	98	120	http://www.genecards.org/cgi-bin/carddisp.pl?gene=Sf3b5
G1	Naa10	-0.251778	1	0.0010326	0.590663	0.893959	0.541	0.725	98	120	http://www.genecards.org/cgi-bin/carddisp.pl?gene=Naa10
G1	Cct5	-0.317897	1	0.00107015	1.29387	1.85934	0.776	0.842	98	120	http://www.genecards.org/cgi-bin/carddisp.pl?gene=Cct5
G1	Polr2i	0.286679	1	0.00108423	1.007	0.645314	0.724	0.55	98	120	http://www.genecards.org/cgi-bin/carddisp.pl?gene=Polr2i
G1	Abcf1	0.271007	1	0.00112163	1.56708	1.12744	0.857	0.675	98	120	http://www.genecards.org/cgi-bin/carddisp.pl?gene=Abcf1
G1	H2afx	-0.409436	1	0.00112892	0.785968	1.37206	0.582	0.717	98	120	http://www.genecards.org/cgi-bin/carddisp.pl?gene=H2afx
G1	Kdm7a	0.258985	1	0.00113837	0.373683	0.147953	0.347	0.158	98	120	http://www.genecards.org/cgi-bin/carddisp.pl?gene=Kdm7a
G1	Tmem50a	-0.325255	1	0.00114576	1.62887	2.29367	0.898	0.917	98	120	http://www.genecards.org/cgi-bin/carddisp.pl?gene=Tmem50a
G1	2210013O21Rik	-0.268817	1	0.00115946	0.278042	0.53981	0.347	0.5	98	120	http://www.genecards.org/cgi-bin/carddisp.pl?gene=2210013O21Rik
G1	Gmfg	-0.255187	1	0.00119527	5.77193	7.08224	0.99	0.992	98	120	http://www.genecards.org/cgi-bin/carddisp.pl?gene=Gmfg
G1	Oxct1	-0.327866	1	0.00119591	0.328649	0.667661	0.367	0.575	98	120	http://www.genecards.org/cgi-bin/carddisp.pl?gene=Oxct1
G1	Adgrg3	-0.294727	1	0.00124832	0.647322	1.02069	0.561	0.733	98	120	http://www.genecards.org/cgi-bin/carddisp.pl?gene=Adgrg3
G1	Clspn	-0.334875	1	0.00125394	0.786272	1.25297	0.643	0.792	98	120	http://www.genecards.org/cgi-bin/carddisp.pl?gene=Clspn
G1	Rpn1	0.406737	1	0.00125426	2.37167	1.54334	0.939	0.842	98	120	http://www.genecards.org/cgi-bin/carddisp.pl?gene=Rpn1
G1	Smc1a	-0.257765	1	0.00126821	3.06885	3.86482	0.918	0.958	98	120	http://www.genecards.org/cgi-bin/carddisp.pl?gene=Smc1a
G1	Ly6c2	-0.292729	1	0.00131646	9.03665	11.2944	0.929	0.942	98	120	http://www.genecards.org/cgi-bin/carddisp.pl?gene=Ly6c2
G1	Pebp1	-0.366907	1	0.00134909	1.54983	2.28823	0.745	0.892	98	120	http://www.genecards.org/cgi-bin/carddisp.pl?gene=Pebp1
G1	Cited2	-0.377956	1	0.00135191	2.24288	3.21412	0.939	0.942	98	120	http://www.genecards.org/cgi-bin/carddisp.pl?gene=Cited2
G1	Slfn4	0.275926	1	0.00138809	0.261419	0.0418319	0.214	0.075	98	120	http://www.genecards.org/cgi-bin/carddisp.pl?gene=Slfn4
G1	Hmgcl	-0.250435	1	0.0014059	0.179934	0.403609	0.245	0.433	98	120	http://www.genecards.org/cgi-bin/carddisp.pl?gene=Hmgcl
G1	Dnajb6	0.279671	1	0.00143267	1.91875	1.40441	0.908	0.85	98	120	http://www.genecards.org/cgi-bin/carddisp.pl?gene=Dnajb6
G1	Ncf1	0.433618	1	0.0014613	3.52299	2.34883	0.847	0.908	98	120	http://www.genecards.org/cgi-bin/carddisp.pl?gene=Ncf1
G1	Actg1	-0.324541	1	0.00146385	6.82005	8.79278	0.969	0.975	98	120	http://www.genecards.org/cgi-bin/carddisp.pl?gene=Actg1
G1	Npm1	-0.433383	1	0.00148037	6.52955	9.16787	0.969	0.983	98	120	http://www.genecards.org/cgi-bin/carddisp.pl?gene=Npm1
G1	Snrpg	0.303348	1	0.00149699	4.48144	3.44199	0.99	0.967	98	120	http://www.genecards.org/cgi-bin/carddisp.pl?gene=Snrpg
G1	Agps	-0.370023	1	0.00152077	0.981478	1.56081	0.633	0.8	98	120	http://www.genecards.org/cgi-bin/carddisp.pl?gene=Agps
G1	Gm10076	-0.280587	1	0.00152459	3.31892	4.24614	0.969	0.95	98	120	http://www.genecards.org/cgi-bin/carddisp.pl?gene=Gm10076
G1	Mrps26	-0.285806	1	0.00153213	0.454114	0.772698	0.469	0.675	98	120	http://www.genecards.org/cgi-bin/carddisp.pl?gene=Mrps26
G1	Tmed9	-0.321599	1	0.00154758	1.35196	1.93928	0.786	0.883	98	120	http://www.genecards.org/cgi-bin/carddisp.pl?gene=Tmed9
G1	Ptpn6	0.282562	1	0.00156708	1.30511	0.895102	0.796	0.667	98	120	http://www.genecards.org/cgi-bin/carddisp.pl?gene=Ptpn6
G1	Gnas	-0.270811	1	0.00171582	3.19717	4.06383	0.939	0.967	98	120	http://www.genecards.org/cgi-bin/carddisp.pl?gene=Gnas
G1	Rpl15	-0.291688	1	0.00174169	3.23302	4.18152	0.959	0.967	98	120	http://www.genecards.org/cgi-bin/carddisp.pl?gene=Rpl15
G1	Rbm22	0.30881	1	0.00175457	0.893415	0.528568	0.663	0.508	98	120	http://www.genecards.org/cgi-bin/carddisp.pl?gene=Rbm22
G1	Smek2	-0.258199	1	0.00177372	0.541163	0.843207	0.52	0.708	98	120	http://www.genecards.org/cgi-bin/carddisp.pl?gene=Smek2
G1	Eif3i	-0.312839	1	0.00183744	1.36195	1.93389	0.796	0.883	98	120	http://www.genecards.org/cgi-bin/carddisp.pl?gene=Eif3i
G1	Supt16	-0.274384	1	0.0018905	1.54699	2.08053	0.837	0.942	98	120	http://www.genecards.org/cgi-bin/carddisp.pl?gene=Supt16
G1	Bcap31	-0.264333	1	0.00194039	0.851489	1.22379	0.704	0.808	98	120	http://www.genecards.org/cgi-bin/carddisp.pl?gene=Bcap31
G1	Atp13a3	-0.292474	1	0.00197735	0.425183	0.745478	0.439	0.6	98	120	http://www.genecards.org/cgi-bin/carddisp.pl?gene=Atp13a3
G1	Reep3	0.272533	1	0.00198234	0.603198	0.327231	0.551	0.4	98	120	http://www.genecards.org/cgi-bin/carddisp.pl?gene=Reep3
G1	Cdk6	-0.271807	1	0.00199132	2.25817	2.93365	0.867	0.892	98	120	http://www.genecards.org/cgi-bin/carddisp.pl?gene=Cdk6
G1	Tmem256	0.297585	1	0.00200861	6.05943	4.74364	0.98	0.958	98	120	http://www.genecards.org/cgi-bin/carddisp.pl?gene=Tmem256
G1	Nufip2	-0.269893	1	0.00205771	0.495453	0.803094	0.48	0.658	98	120	http://www.genecards.org/cgi-bin/carddisp.pl?gene=Nufip2
G1	Nfe2l2	0.305073	1	0.00208455	1.70302	1.18783	0.878	0.767	98	120	http://www.genecards.org/cgi-bin/carddisp.pl?gene=Nfe2l2
G1	Rab8b	0.286542	1	0.00212157	1.09341	0.716316	0.735	0.608	98	120	http://www.genecards.org/cgi-bin/carddisp.pl?gene=Rab8b
G1	Smg6	-0.295985	1	0.00219392	0.274247	0.564421	0.296	0.483	98	120	http://www.genecards.org/cgi-bin/carddisp.pl?gene=Smg6
G1	Rabac1	-0.278221	1	0.0022036	1.02648	1.45751	0.786	0.833	98	120	http://www.genecards.org/cgi-bin/carddisp.pl?gene=Rabac1
G1	Rbm34	0.297241	1	0.00221187	0.542609	0.255386	0.5	0.317	98	120	http://www.genecards.org/cgi-bin/carddisp.pl?gene=Rbm34
G1	Napsa	-0.259827	1	0.00223004	3.0702	3.8734	0.959	0.95	98	120	http://www.genecards.org/cgi-bin/carddisp.pl?gene=Napsa
G1	Smarca5	0.295026	1	0.00226238	4.29191	3.31321	0.98	0.933	98	120	http://www.genecards.org/cgi-bin/carddisp.pl?gene=Smarca5
G1	Bin3	-0.259549	1	0.00226282	0.24794	0.493914	0.306	0.492	98	120	http://www.genecards.org/cgi-bin/carddisp.pl?gene=Bin3
G1	Wdr83os	-0.282152	1	0.00226759	1.09278	1.54484	0.796	0.85	98	120	http://www.genecards.org/cgi-bin/carddisp.pl?gene=Wdr83os
G1	Nxt1	-0.263909	1	0.00226872	0.512146	0.815676	0.48	0.658	98	120	http://www.genecards.org/cgi-bin/carddisp.pl?gene=Nxt1
G1	Dhx15	0.377446	1	0.00227422	2.1393	1.41663	0.929	0.833	98	120	http://www.genecards.org/cgi-bin/carddisp.pl?gene=Dhx15
G1	Ifngr1	-0.361239	1	0.00229064	1.92246	2.75398	0.878	0.875	98	120	http://www.genecards.org/cgi-bin/carddisp.pl?gene=Ifngr1
G1	Gstm1	-0.303166	1	0.00230728	2.65703	3.51222	0.867	0.967	98	120	http://www.genecards.org/cgi-bin/carddisp.pl?gene=Gstm1
G1	Stmn1	-0.279102	1	0.00232107	7.11194	8.84334	0.969	0.992	98	120	http://www.genecards.org/cgi-bin/carddisp.pl?gene=Stmn1
G1	Ankrd49	0.267063	1	0.00233043	0.427944	0.186635	0.398	0.233	98	120	http://www.genecards.org/cgi-bin/carddisp.pl?gene=Ankrd49
G1	Hmgb2	0.278432	1	0.00234625	25.3616	20.7348	0.99	1	98	120	http://www.genecards.org/cgi-bin/carddisp.pl?gene=Hmgb2
G1	Exoc6	0.28485	1	0.00236556	0.697597	0.393434	0.633	0.458	98	120	http://www.genecards.org/cgi-bin/carddisp.pl?gene=Exoc6
G1	Ndufb6	-0.278371	1	0.00242619	1.00296	1.42924	0.704	0.783	98	120	http://www.genecards.org/cgi-bin/carddisp.pl?gene=Ndufb6
G1	Sf3b6	-0.257892	1	0.00249006	1.92087	2.49258	0.908	0.958	98	120	http://www.genecards.org/cgi-bin/carddisp.pl?gene=Sf3b6
G1	Api5	-0.262844	1	0.0025032	0.785701	1.14256	0.633	0.808	98	120	http://www.genecards.org/cgi-bin/carddisp.pl?gene=Api5
G1	Jund	-0.276651	1	0.00250849	0.316812	0.595159	0.276	0.492	98	120	http://www.genecards.org/cgi-bin/carddisp.pl?gene=Jund
G1	Hsp90b1	0.36855	1	0.00253819	13.3477	10.1132	1	0.992	98	120	http://www.genecards.org/cgi-bin/carddisp.pl?gene=Hsp90b1
G1	Igfbp4	-0.308033	1	0.00255829	1.45262	2.03638	0.796	0.875	98	120	http://www.genecards.org/cgi-bin/carddisp.pl?gene=Igfbp4
G1	Fnip1	0.301278	1	0.00257902	0.535246	0.245903	0.449	0.275	98	120	http://www.genecards.org/cgi-bin/carddisp.pl?gene=Fnip1
G1	Eif4ebp1	-0.278833	1	0.00261357	0.538636	0.866693	0.551	0.7	98	120	http://www.genecards.org/cgi-bin/carddisp.pl?gene=Eif4ebp1
G1	Commd7	-0.254968	1	0.0026774	0.363394	0.62695	0.378	0.567	98	120	http://www.genecards.org/cgi-bin/carddisp.pl?gene=Commd7
G1	Parvg	0.272805	1	0.00281666	0.829087	0.513951	0.694	0.567	98	120	http://www.genecards.org/cgi-bin/carddisp.pl?gene=Parvg
G1	Rrp1b	-0.254491	1	0.00288937	0.348379	0.608502	0.378	0.567	98	120	http://www.genecards.org/cgi-bin/carddisp.pl?gene=Rrp1b
G1	Phb2	-0.315685	1	0.0029277	1.05704	1.5602	0.724	0.808	98	120	http://www.genecards.org/cgi-bin/carddisp.pl?gene=Phb2
G1	Sgol1	0.264729	1	0.00294992	0.550795	0.290812	0.52	0.325	98	120	http://www.genecards.org/cgi-bin/carddisp.pl?gene=Sgol1
G1	Rpl27a	-0.253062	1	0.00296574	27.1372	32.532	0.98	0.992	98	120	http://www.genecards.org/cgi-bin/carddisp.pl?gene=Rpl27a
G1	Wac	-0.280844	1	0.00312228	0.463403	0.777896	0.469	0.617	98	120	http://www.genecards.org/cgi-bin/carddisp.pl?gene=Wac
G1	Rps12	-0.257077	1	0.00318106	48.3189	57.9388	1	1	98	120	http://www.genecards.org/cgi-bin/carddisp.pl?gene=Rps12
G1	Golgb1	0.38921	1	0.00319032	1.4334	0.858016	0.786	0.625	98	120	http://www.genecards.org/cgi-bin/carddisp.pl?gene=Golgb1
G1	Adpgk	0.271178	1	0.00320997	1.08028	0.72381	0.653	0.492	98	120	http://www.genecards.org/cgi-bin/carddisp.pl?gene=Adpgk
G1	Nisch	0.321855	1	0.00324603	1.35667	0.885431	0.806	0.692	98	120	http://www.genecards.org/cgi-bin/carddisp.pl?gene=Nisch
G1	Azin1	-0.255405	1	0.00329013	0.515912	0.809499	0.49	0.65	98	120	http://www.genecards.org/cgi-bin/carddisp.pl?gene=Azin1
G1	Cirbp	-0.281739	1	0.00329573	0.407973	0.711615	0.398	0.583	98	120	http://www.genecards.org/cgi-bin/carddisp.pl?gene=Cirbp
G1	Cd69	-0.258896	1	0.00337164	0.167576	0.397078	0.173	0.35	98	120	http://www.genecards.org/cgi-bin/carddisp.pl?gene=Cd69
G1	Diaph2	-0.258407	1	0.00337376	0.293704	0.547474	0.286	0.5	98	120	http://www.genecards.org/cgi-bin/carddisp.pl?gene=Diaph2
G1	Smpdl3a	-0.296465	1	0.00357891	0.501297	0.84379	0.49	0.625	98	120	http://www.genecards.org/cgi-bin/carddisp.pl?gene=Smpdl3a
G1	Rab44	-0.33907	1	0.00371907	0.687856	1.13504	0.612	0.742	98	120	http://www.genecards.org/cgi-bin/carddisp.pl?gene=Rab44
G1	Dut	-0.260854	1	0.0037654	3.44524	4.32623	0.929	0.942	98	120	http://www.genecards.org/cgi-bin/carddisp.pl?gene=Dut
G1	Ndufc1	0.308107	1	0.00383162	4.04075	3.07142	0.949	0.933	98	120	http://www.genecards.org/cgi-bin/carddisp.pl?gene=Ndufc1
G1	Ostf1	-0.264187	1	0.00383818	1.96542	2.56135	0.857	0.917	98	120	http://www.genecards.org/cgi-bin/carddisp.pl?gene=Ostf1
G1	Cbx6	0.329058	1	0.00385189	0.272599	0.01306	0.122	0.025	98	120	http://www.genecards.org/cgi-bin/carddisp.pl?gene=Cbx6
G1	Tmem205	-0.263503	1	0.00393354	0.285908	0.54359	0.316	0.5	98	120	http://www.genecards.org/cgi-bin/carddisp.pl?gene=Tmem205
G1	Gnb2l1	-0.267237	1	0.00394205	7.90983	9.72299	1	1	98	120	http://www.genecards.org/cgi-bin/carddisp.pl?gene=Gnb2l1
G1	Ppp1cc	-0.282323	1	0.00394503	1.47332	2.00793	0.857	0.917	98	120	http://www.genecards.org/cgi-bin/carddisp.pl?gene=Ppp1cc
G1	Apbb1ip	-0.253481	1	0.00397138	1.21745	1.64338	0.816	0.892	98	120	http://www.genecards.org/cgi-bin/carddisp.pl?gene=Apbb1ip
G1	Hnmt	-0.291875	1	0.00398	0.1303	0.383747	0.204	0.367	98	120	http://www.genecards.org/cgi-bin/carddisp.pl?gene=Hnmt
G1	Mob1a	0.305959	1	0.00401341	1.03703	0.647763	0.704	0.592	98	120	http://www.genecards.org/cgi-bin/carddisp.pl?gene=Mob1a
G1	Aimp1	0.329718	1	0.0040719	2.2358	1.5747	0.908	0.85	98	120	http://www.genecards.org/cgi-bin/carddisp.pl?gene=Aimp1
G1	Rexo2	-0.316292	1	0.00408101	0.803086	1.24507	0.633	0.767	98	120	http://www.genecards.org/cgi-bin/carddisp.pl?gene=Rexo2
G1	Krit1	-0.250317	1	0.00417671	0.340371	0.594329	0.388	0.55	98	120	http://www.genecards.org/cgi-bin/carddisp.pl?gene=Krit1
G1	Atxn10	-0.272414	1	0.0041944	0.512541	0.826888	0.51	0.658	98	120	http://www.genecards.org/cgi-bin/carddisp.pl?gene=Atxn10
G1	Rnf20	0.259665	1	0.00419735	0.658173	0.385042	0.582	0.4	98	120	http://www.genecards.org/cgi-bin/carddisp.pl?gene=Rnf20
G1	Ist1	0.283745	1	0.00426107	0.741755	0.430775	0.582	0.442	98	120	http://www.genecards.org/cgi-bin/carddisp.pl?gene=Ist1
G1	Atp6ap2	-0.308067	1	0.00432231	1.32936	1.88386	0.776	0.867	98	120	http://www.genecards.org/cgi-bin/carddisp.pl?gene=Atp6ap2
G1	Qsox1	0.254642	1	0.00467773	0.333751	0.117944	0.296	0.15	98	120	http://www.genecards.org/cgi-bin/carddisp.pl?gene=Qsox1
G1	Psmd6	0.285054	1	0.00485242	1.33351	0.915133	0.806	0.725	98	120	http://www.genecards.org/cgi-bin/carddisp.pl?gene=Psmd6
G1	Ddx46	-0.270452	1	0.00493227	1.34701	1.83093	0.765	0.875	98	120	http://www.genecards.org/cgi-bin/carddisp.pl?gene=Ddx46
G1	Rfc3	0.305958	1	0.00497612	1.37077	0.917727	0.796	0.667	98	120	http://www.genecards.org/cgi-bin/carddisp.pl?gene=Rfc3
G1	Ctsz	-0.338448	1	0.00501912	0.932345	1.44325	0.724	0.792	98	120	http://www.genecards.org/cgi-bin/carddisp.pl?gene=Ctsz
G1	Arpc5	-0.277646	1	0.00531567	2.92744	3.76091	0.888	0.958	98	120	http://www.genecards.org/cgi-bin/carddisp.pl?gene=Arpc5
G1	mt-Co2	0.387268	1	0.00541401	28.5079	21.561	1	1	98	120	http://www.genecards.org/cgi-bin/carddisp.pl?gene=mt-Co2
G1	Scp2	-0.27499	1	0.00544398	3.47188	4.41091	0.918	0.95	98	120	http://www.genecards.org/cgi-bin/carddisp.pl?gene=Scp2
G1	Sephs2	-0.27592	1	0.00558629	0.384791	0.676657	0.429	0.575	98	120	http://www.genecards.org/cgi-bin/carddisp.pl?gene=Sephs2
G1	Creg1	-0.298479	1	0.00558835	1.53526	2.11798	0.816	0.875	98	120	http://www.genecards.org/cgi-bin/carddisp.pl?gene=Creg1
G1	Actb	-0.320798	1	0.00559674	44.2426	55.5089	0.99	1	98	120	http://www.genecards.org/cgi-bin/carddisp.pl?gene=Actb
G1	Exosc5	-0.299818	1	0.00569904	1.09628	1.5805	0.776	0.842	98	120	http://www.genecards.org/cgi-bin/carddisp.pl?gene=Exosc5
G1	Rsu1	-0.254675	1	0.00577108	0.712494	1.04312	0.622	0.758	98	120	http://www.genecards.org/cgi-bin/carddisp.pl?gene=Rsu1
G1	Thra	-0.272338	1	0.00580377	0.410189	0.703174	0.418	0.6	98	120	http://www.genecards.org/cgi-bin/carddisp.pl?gene=Thra
G1	Cpne3	0.294361	1	0.0058522	1.72189	1.21952	0.847	0.783	98	120	http://www.genecards.org/cgi-bin/carddisp.pl?gene=Cpne3
G1	Atic	-0.288924	1	0.00587271	0.56796	0.915622	0.5	0.625	98	120	http://www.genecards.org/cgi-bin/carddisp.pl?gene=Atic
G1	Abhd5	0.277996	1	0.00596408	1.24908	0.854899	0.714	0.592	98	120	http://www.genecards.org/cgi-bin/carddisp.pl?gene=Abhd5
G1	Nucb2	0.410945	1	0.00609386	2.44893	1.59405	0.847	0.817	98	120	http://www.genecards.org/cgi-bin/carddisp.pl?gene=Nucb2
G1	Tnrc6a	0.284397	1	0.00609889	1.00174	0.643602	0.684	0.517	98	120	http://www.genecards.org/cgi-bin/carddisp.pl?gene=Tnrc6a
G1	Arl6ip1	-0.365962	1	0.00641952	2.63784	3.68823	0.918	0.95	98	120	http://www.genecards.org/cgi-bin/carddisp.pl?gene=Arl6ip1
G1	Tonsl	-0.288101	1	0.00645201	1.32362	1.83721	0.776	0.9	98	120	http://www.genecards.org/cgi-bin/carddisp.pl?gene=Tonsl
G1	Svip	0.379656	1	0.00663374	2.71379	1.8545	0.867	0.858	98	120	http://www.genecards.org/cgi-bin/carddisp.pl?gene=Svip
G1	Cd177	0.427063	1	0.00664455	1.20728	0.641718	0.51	0.35	98	120	http://www.genecards.org/cgi-bin/carddisp.pl?gene=Cd177
G1	Anxa5	-0.258672	1	0.00667053	0.371499	0.64083	0.429	0.592	98	120	http://www.genecards.org/cgi-bin/carddisp.pl?gene=Anxa5
G1	Fxr1	0.270186	1	0.0066747	1.30691	0.912923	0.786	0.708	98	120	http://www.genecards.org/cgi-bin/carddisp.pl?gene=Fxr1
G1	Glrx	-0.304752	1	0.0067134	1.06509	1.55081	0.724	0.833	98	120	http://www.genecards.org/cgi-bin/carddisp.pl?gene=Glrx
G1	AI662270	0.327345	1	0.00683817	2.45158	1.75091	0.918	0.825	98	120	http://www.genecards.org/cgi-bin/carddisp.pl?gene=AI662270
G1	Ddost	-0.272367	1	0.00703112	1.73182	2.29946	0.888	0.867	98	120	http://www.genecards.org/cgi-bin/carddisp.pl?gene=Ddost
G1	Sep15	-0.318497	1	0.00709403	1.41202	2.00787	0.816	0.85	98	120	http://www.genecards.org/cgi-bin/carddisp.pl?gene=Sep15
G1	Ddx39b	-0.257498	1	0.00713807	0.998528	1.38905	0.776	0.85	98	120	http://www.genecards.org/cgi-bin/carddisp.pl?gene=Ddx39b
G1	Akap13	0.362099	1	0.0073558	2.36912	1.62128	0.939	0.925	98	120	http://www.genecards.org/cgi-bin/carddisp.pl?gene=Akap13
G1	Syce2	-0.276951	1	0.00740167	0.736179	1.10361	0.561	0.683	98	120	http://www.genecards.org/cgi-bin/carddisp.pl?gene=Syce2
G1	Arsb	-0.326866	1	0.00774709	0.543119	0.935512	0.48	0.633	98	120	http://www.genecards.org/cgi-bin/carddisp.pl?gene=Arsb
G1	Tnfaip2	0.274599	1	0.00780608	1.26707	0.87414	0.745	0.683	98	120	http://www.genecards.org/cgi-bin/carddisp.pl?gene=Tnfaip2
G1	Vimp	0.34583	1	0.00814444	2.40265	1.67739	0.878	0.817	98	120	http://www.genecards.org/cgi-bin/carddisp.pl?gene=Vimp
G1	Trmt112	-0.254891	1	0.00827583	1.88781	2.44587	0.857	0.917	98	120	http://www.genecards.org/cgi-bin/carddisp.pl?gene=Trmt112
G1	Cnn2	-0.304901	1	0.00852678	1.09043	1.58238	0.735	0.825	98	120	http://www.genecards.org/cgi-bin/carddisp.pl?gene=Cnn2
G1	Ifitm1	0.637348	1	0.00866507	1.35516	0.514115	0.184	0.067	98	120	http://www.genecards.org/cgi-bin/carddisp.pl?gene=Ifitm1
G1	Emc10	-0.265275	1	0.00873432	0.22865	0.476672	0.286	0.433	98	120	http://www.genecards.org/cgi-bin/carddisp.pl?gene=Emc10
G1	Zeb2	-0.252948	1	0.00889466	0.372711	0.635776	0.296	0.475	98	120	http://www.genecards.org/cgi-bin/carddisp.pl?gene=Zeb2
G1	Apoe	-0.4063	1	0.00909446	0.0448462	0.384716	0.061	0.175	98	120	http://www.genecards.org/cgi-bin/carddisp.pl?gene=Apoe
G1	Capns1	-0.269248	1	0.00923766	1.30062	1.77267	0.776	0.858	98	120	http://www.genecards.org/cgi-bin/carddisp.pl?gene=Capns1
G1	Ldhb	-0.254447	1	0.00938579	0.615441	0.927025	0.531	0.683	98	120	http://www.genecards.org/cgi-bin/carddisp.pl?gene=Ldhb
G1	Nudcd3	0.260729	1	0.0094773	0.955664	0.632326	0.704	0.542	98	120	http://www.genecards.org/cgi-bin/carddisp.pl?gene=Nudcd3
G1	Wfdc17	0.506993	1	0.00969156	0.818521	0.279671	0.184	0.067	98	120	http://www.genecards.org/cgi-bin/carddisp.pl?gene=Wfdc17
G1	Glg1	-0.265734	1	0.00971459	0.505523	0.810012	0.49	0.642	98	120	http://www.genecards.org/cgi-bin/carddisp.pl?gene=Glg1
G1	Mmp8	0.790525	1	0.00996535	1.34308	0.354611	0.276	0.142	98	120	http://www.genecards.org/cgi-bin/carddisp.pl?gene=Mmp8
G1	Trem3	-0.256911	1	0.0101128	2.0669	2.66469	0.878	0.883	98	120	http://www.genecards.org/cgi-bin/carddisp.pl?gene=Trem3
G1	Ap3s1	-0.26118	1	0.0102223	3.71512	4.65088	0.888	0.95	98	120	http://www.genecards.org/cgi-bin/carddisp.pl?gene=Ap3s1
G1	Mogat2	-0.291654	1	0.0102998	0.225708	0.500319	0.245	0.408	98	120	http://www.genecards.org/cgi-bin/carddisp.pl?gene=Mogat2
G1	Ociad1	-0.270532	1	0.010624	0.415413	0.707345	0.459	0.567	98	120	http://www.genecards.org/cgi-bin/carddisp.pl?gene=Ociad1
G1	Hprt	-0.255072	1	0.0109456	0.59161	0.899421	0.561	0.717	98	120	http://www.genecards.org/cgi-bin/carddisp.pl?gene=Hprt
G1	Ctsb	-0.273688	1	0.0109867	1.18661	1.64338	0.796	0.867	98	120	http://www.genecards.org/cgi-bin/carddisp.pl?gene=Ctsb
G1	Pdia4	0.342732	1	0.0110482	1.15612	0.700203	0.694	0.567	98	120	http://www.genecards.org/cgi-bin/carddisp.pl?gene=Pdia4
G1	Upf2	0.256642	1	0.0111915	0.920789	0.607766	0.724	0.592	98	120	http://www.genecards.org/cgi-bin/carddisp.pl?gene=Upf2
G1	Hnrnpm	0.250003	1	0.0112212	3.16713	2.50412	0.918	0.933	98	120	http://www.genecards.org/cgi-bin/carddisp.pl?gene=Hnrnpm
G1	Cox6b2	-0.25511	1	0.0112711	0.324474	0.580663	0.347	0.5	98	120	http://www.genecards.org/cgi-bin/carddisp.pl?gene=Cox6b2
G1	Eif5b	0.327852	1	0.0113399	2.53821	1.81897	0.908	0.9	98	120	http://www.genecards.org/cgi-bin/carddisp.pl?gene=Eif5b
G1	Sin3b	-0.257896	1	0.0119276	0.617352	0.933922	0.622	0.717	98	120	http://www.genecards.org/cgi-bin/carddisp.pl?gene=Sin3b
G1	Gusb	-0.299278	1	0.0121138	0.432911	0.763238	0.439	0.633	98	120	http://www.genecards.org/cgi-bin/carddisp.pl?gene=Gusb
G1	Dmkn	-0.346703	1	0.0121159	0.817613	1.31137	0.571	0.65	98	120	http://www.genecards.org/cgi-bin/carddisp.pl?gene=Dmkn
G1	Tmem167	-0.252024	1	0.0121948	1.51251	1.99209	0.847	0.867	98	120	http://www.genecards.org/cgi-bin/carddisp.pl?gene=Tmem167
G1	Prorsd1	0.296212	1	0.0123794	0.747445	0.423098	0.561	0.492	98	120	http://www.genecards.org/cgi-bin/carddisp.pl?gene=Prorsd1
G1	Fmnl1	0.272287	1	0.0124252	0.542555	0.277245	0.469	0.333	98	120	http://www.genecards.org/cgi-bin/carddisp.pl?gene=Fmnl1
G1	Chd3	0.419546	1	0.0127335	0.461187	0.0924713	0.173	0.067	98	120	http://www.genecards.org/cgi-bin/carddisp.pl?gene=Chd3
G1	Timm17b	-0.268995	1	0.0133537	0.635888	0.971193	0.612	0.708	98	120	http://www.genecards.org/cgi-bin/carddisp.pl?gene=Timm17b
G1	Cldn15	-0.251199	1	0.014202	0.565123	0.862803	0.541	0.642	98	120	http://www.genecards.org/cgi-bin/carddisp.pl?gene=Cldn15
G1	Nars	0.310047	1	0.014333	2.97128	2.20329	0.939	0.833	98	120	http://www.genecards.org/cgi-bin/carddisp.pl?gene=Nars
G1	Hnrnpa1	-0.272483	1	0.0150109	1.29873	1.77661	0.755	0.875	98	120	http://www.genecards.org/cgi-bin/carddisp.pl?gene=Hnrnpa1
G1	Pitpna	-0.266384	1	0.0166264	1.04154	1.45555	0.776	0.833	98	120	http://www.genecards.org/cgi-bin/carddisp.pl?gene=Pitpna
G1	Kxd1	-0.263079	1	0.0169985	0.306276	0.567579	0.367	0.492	98	120	http://www.genecards.org/cgi-bin/carddisp.pl?gene=Kxd1
G1	Rap2b	-0.320523	1	0.0172647	0.160682	0.44944	0.214	0.342	98	120	http://www.genecards.org/cgi-bin/carddisp.pl?gene=Rap2b
G1	Utp11l	0.289999	1	0.0175763	1.1542	0.761924	0.745	0.675	98	120	http://www.genecards.org/cgi-bin/carddisp.pl?gene=Utp11l
G1	Hist1h2ap	0.377761	1	0.0181322	3.45526	2.42891	0.633	0.467	98	120	http://www.genecards.org/cgi-bin/carddisp.pl?gene=Hist1h2ap
G1	Tardbp	0.267076	1	0.0183218	1.65253	1.20426	0.857	0.783	98	120	http://www.genecards.org/cgi-bin/carddisp.pl?gene=Tardbp
G1	Cebpe	-0.274111	1	0.0187704	3.1423	4.00907	0.898	0.95	98	120	http://www.genecards.org/cgi-bin/carddisp.pl?gene=Cebpe
G1	Hist1h4h	0.322886	1	0.0199083	1.3521	0.880435	0.622	0.467	98	120	http://www.genecards.org/cgi-bin/carddisp.pl?gene=Hist1h4h
G1	Por	0.373474	1	0.02208	0.55943	0.203757	0.378	0.275	98	120	http://www.genecards.org/cgi-bin/carddisp.pl?gene=Por
G1	Ngp	0.282609	1	0.0224047	99.3269	81.479	0.939	0.892	98	120	http://www.genecards.org/cgi-bin/carddisp.pl?gene=Ngp
G1	Mrpl52	0.322118	1	0.0232688	1.44058	0.952208	0.765	0.675	98	120	http://www.genecards.org/cgi-bin/carddisp.pl?gene=Mrpl52
G1	Cnot1	0.277262	1	0.0237256	0.813718	0.4966	0.602	0.517	98	120	http://www.genecards.org/cgi-bin/carddisp.pl?gene=Cnot1
G1	mt-Nd4l	0.359947	1	0.0243661	3.27744	2.33295	0.939	0.875	98	120	http://www.genecards.org/cgi-bin/carddisp.pl?gene=mt-Nd4l
G1	Glud1	-0.260075	1	0.0276386	1.2686	1.71674	0.786	0.875	98	120	http://www.genecards.org/cgi-bin/carddisp.pl?gene=Glud1
G1	Zfp91	-0.298012	1	0.0288374	1.38554	1.93289	0.806	0.925	98	120	http://www.genecards.org/cgi-bin/carddisp.pl?gene=Zfp91
G1	Ltf	0.614382	1	0.0294412	6.51719	3.9103	0.5	0.4	98	120	http://www.genecards.org/cgi-bin/carddisp.pl?gene=Ltf
G1	Snrpb2	0.295978	1	0.0295419	1.27198	0.850572	0.735	0.7	98	120	http://www.genecards.org/cgi-bin/carddisp.pl?gene=Snrpb2
G1	Fcgr3	-0.257725	1	0.0305317	0.711215	1.04592	0.592	0.708	98	120	http://www.genecards.org/cgi-bin/carddisp.pl?gene=Fcgr3
G1	Cmip	-0.274985	1	0.030853	0.557155	0.884128	0.52	0.675	98	120	http://www.genecards.org/cgi-bin/carddisp.pl?gene=Cmip
G1	Ddx21	0.317443	1	0.0314089	2.25271	1.61027	0.867	0.825	98	120	http://www.genecards.org/cgi-bin/carddisp.pl?gene=Ddx21
G1	mt-Atp6	0.457633	1	0.0318178	32.6171	23.4793	1	0.992	98	120	http://www.genecards.org/cgi-bin/carddisp.pl?gene=mt-Atp6
G1	Fam46a	-0.309868	1	0.0322048	0.62078	1.00911	0.551	0.683	98	120	http://www.genecards.org/cgi-bin/carddisp.pl?gene=Fam46a
G1	2810474O19Rik	0.3094	1	0.0334014	0.65183	0.332989	0.449	0.333	98	120	http://www.genecards.org/cgi-bin/carddisp.pl?gene=2810474O19Rik
G1	Dtx3l	0.27532	1	0.0339626	0.580613	0.306008	0.469	0.333	98	120	http://www.genecards.org/cgi-bin/carddisp.pl?gene=Dtx3l
G1	Eml4	-0.265341	1	0.0353581	0.64076	0.972062	0.561	0.65	98	120	http://www.genecards.org/cgi-bin/carddisp.pl?gene=Eml4
G1	Vcl	-0.298632	1	0.0363891	0.504386	0.850361	0.439	0.575	98	120	http://www.genecards.org/cgi-bin/carddisp.pl?gene=Vcl
G1	Fundc2	-0.30895	1	0.0386568	1.20844	1.73583	0.765	0.858	98	120	http://www.genecards.org/cgi-bin/carddisp.pl?gene=Fundc2
G1	Mycbp	0.260213	1	0.0429129	1.23218	0.863791	0.765	0.717	98	120	http://www.genecards.org/cgi-bin/carddisp.pl?gene=Mycbp
G1	Ddx1	0.282741	1	0.0441442	1.34261	0.925694	0.755	0.733	98	120	http://www.genecards.org/cgi-bin/carddisp.pl?gene=Ddx1
G1	Dnaja1	0.285775	1	0.0486126	4.92308	3.85871	0.959	0.942	98	120	http://www.genecards.org/cgi-bin/carddisp.pl?gene=Dnaja1
G1	Srp19	0.252524	1	0.0536306	2.69884	2.1049	0.918	0.875	98	120	http://www.genecards.org/cgi-bin/carddisp.pl?gene=Srp19
G1	Clk1	-0.27562	1	0.0542179	0.49896	0.814513	0.48	0.567	98	120	http://www.genecards.org/cgi-bin/carddisp.pl?gene=Clk1
G1	Fcnb	0.311704	1	0.0567641	16.2046	12.8615	0.908	0.875	98	120	http://www.genecards.org/cgi-bin/carddisp.pl?gene=Fcnb
G1	Bola2	0.276504	1	0.0616778	4.45246	3.50149	0.939	0.917	98	120	http://www.genecards.org/cgi-bin/carddisp.pl?gene=Bola2
G1	Cd27	0.324492	1	0.062498	0.41888	0.133089	0.214	0.125	98	120	http://www.genecards.org/cgi-bin/carddisp.pl?gene=Cd27
G1	Camp	0.255038	1	0.0644682	190.795	159.718	0.949	0.95	98	120	http://www.genecards.org/cgi-bin/carddisp.pl?gene=Camp
G1	Zyx	0.256432	1	0.0677407	0.822758	0.525933	0.612	0.525	98	120	http://www.genecards.org/cgi-bin/carddisp.pl?gene=Zyx
G1	Uqcr11	0.264077	1	0.0740603	5.64761	4.53567	0.98	0.958	98	120	http://www.genecards.org/cgi-bin/carddisp.pl?gene=Uqcr11
G1	Myb	-0.279393	1	0.0829236	1.49842	2.03229	0.786	0.775	98	120	http://www.genecards.org/cgi-bin/carddisp.pl?gene=Myb
G1	Hist1h4d	0.287793	1	0.0938051	5.11757	4.01124	0.806	0.725	98	120	http://www.genecards.org/cgi-bin/carddisp.pl?gene=Hist1h4d
G1	Xpo1	0.274631	1	0.0950445	0.721916	0.423442	0.541	0.433	98	120	http://www.genecards.org/cgi-bin/carddisp.pl?gene=Xpo1
G1	Ifitm6	0.560769	1	0.0961106	1.35854	0.598949	0.357	0.292	98	120	http://www.genecards.org/cgi-bin/carddisp.pl?gene=Ifitm6
G1	Nfe2l1	0.279144	1	0.105899	0.787397	0.472958	0.561	0.525	98	120	http://www.genecards.org/cgi-bin/carddisp.pl?gene=Nfe2l1
G1	Hspa8	0.253094	1	0.10804	6.05239	4.91763	0.959	0.983	98	120	http://www.genecards.org/cgi-bin/carddisp.pl?gene=Hspa8
G1	Atg12	0.2682	1	0.108132	0.773768	0.472857	0.541	0.5	98	120	http://www.genecards.org/cgi-bin/carddisp.pl?gene=Atg12
G1	Ly6e	-0.349752	1	0.110441	1.6439	2.36923	0.765	0.808	98	120	http://www.genecards.org/cgi-bin/carddisp.pl?gene=Ly6e
G1	Top2a	0.270532	1	0.11259	4.43961	3.50951	0.908	0.867	98	120	http://www.genecards.org/cgi-bin/carddisp.pl?gene=Top2a
G1	Eri1	-0.252041	1	0.1139	0.368614	0.629869	0.418	0.517	98	120	http://www.genecards.org/cgi-bin/carddisp.pl?gene=Eri1
G1	Ubxn2a	0.254315	1	0.11967	0.909476	0.600876	0.663	0.575	98	120	http://www.genecards.org/cgi-bin/carddisp.pl?gene=Ubxn2a
G1	Ube2c	-0.375087	1	0.125755	0.731956	1.2462	0.347	0.417	98	120	http://www.genecards.org/cgi-bin/carddisp.pl?gene=Ube2c
G1	Wdr43	0.250096	1	0.137814	1.24728	0.889604	0.694	0.675	98	120	http://www.genecards.org/cgi-bin/carddisp.pl?gene=Wdr43
G1	Msi2	0.290125	1	0.138496	0.494959	0.222624	0.173	0.108	98	120	http://www.genecards.org/cgi-bin/carddisp.pl?gene=Msi2
G1	Cybb	0.259181	1	0.138943	4.98361	3.99968	0.796	0.792	98	120	http://www.genecards.org/cgi-bin/carddisp.pl?gene=Cybb
G1	F13a1	-0.332973	1	0.21386	0.311866	0.652436	0.235	0.3	98	120	http://www.genecards.org/cgi-bin/carddisp.pl?gene=F13a1
G1	Lyz2	-0.721315	1	0.246776	6.88517	12.0002	0.847	0.892	98	120	http://www.genecards.org/cgi-bin/carddisp.pl?gene=Lyz2
G1	Hist1h2ab	-0.341032	1	0.277948	0.733461	1.19571	0.408	0.433	98	120	http://www.genecards.org/cgi-bin/carddisp.pl?gene=Hist1h2ab
G1	mt-Co1	0.282884	1	0.293653	48.9028	40.0174	1	0.992	98	120	http://www.genecards.org/cgi-bin/carddisp.pl?gene=mt-Co1
G1	Mef2c	0.260027	1	0.327974	0.675507	0.399169	0.388	0.35	98	120	http://www.genecards.org/cgi-bin/carddisp.pl?gene=Mef2c
G1	mt-Nd5	0.307594	1	0.347182	5.51009	4.26008	0.959	0.975	98	120	http://www.genecards.org/cgi-bin/carddisp.pl?gene=mt-Nd5
G1	Pdcd4	0.350958	1	0.347701	2.64981	1.86168	0.714	0.7	98	120	http://www.genecards.org/cgi-bin/carddisp.pl?gene=Pdcd4
G1	mt-Nd4	0.28415	1	0.540569	17.3589	14.0768	1	0.992	98	120	http://www.genecards.org/cgi-bin/carddisp.pl?gene=mt-Nd4
G1	Fubp1	0.265079	1	0.605389	1.92412	1.43331	0.816	0.8	98	120	http://www.genecards.org/cgi-bin/carddisp.pl?gene=Fubp1
G1	Hist1h1e	-0.256778	1	0.628604	5.04641	6.2243	0.735	0.642	98	120	http://www.genecards.org/cgi-bin/carddisp.pl?gene=Hist1h1e
G1	mt-Nd1	0.287855	1	0.640264	13.0729	10.5274	1	1	98	120	http://www.genecards.org/cgi-bin/carddisp.pl?gene=mt-Nd1
G1	Lgals1	-0.393662	1	0.705237	0.559295	1.04848	0.429	0.4	98	120	http://www.genecards.org/cgi-bin/carddisp.pl?gene=Lgals1
G1	Tia1	0.258094	1	0.767874	0.787828	0.494967	0.418	0.467	98	120	http://www.genecards.org/cgi-bin/carddisp.pl?gene=Tia1
G1	Hist1h3c	-0.263618	1	0.790621	1.26774	1.72239	0.561	0.467	98	120	http://www.genecards.org/cgi-bin/carddisp.pl?gene=Hist1h3c
G1	Ifi203	0.323868	1	0.826755	0.485447	0.186761	0.092	0.108	98	120	http://www.genecards.org/cgi-bin/carddisp.pl?gene=Ifi203
G1	Sox4	0.326062	1	0.827048	0.522816	0.214766	0.112	0.108	98	120	http://www.genecards.org/cgi-bin/carddisp.pl?gene=Sox4
G1	Chil3	-0.368482	1	0.907629	11.3069	14.8882	0.796	0.783	98	120	http://www.genecards.org/cgi-bin/carddisp.pl?gene=Chil3

## Sheet: G2
cluster	gene	avg_log2FC	p_val_adj	p_val	exp_CD11b_KO	exp_CD11b_WT	pct_CD11b_KO	pct_CD11b_WT	n_CD11b_KO	n_CD11b_WT	GeneCardLink						p_val_adj, two-tailed Wilcoxon Rank Sum test corrected for multiple testing using the Benjamini-Hochberg procedure
G2	Dstn	0.818245	6.78421e-185	2.42311e-189	21.2527	11.6202	0.997	0.999	776	933	http://www.genecards.org/cgi-bin/carddisp.pl?gene=Dstn						p_val, two-tailed Wilcoxon Rank Sum test
G2	Rsrp1	-1.04575	2.80007e-126	1.0001e-130	0.971556	3.07016	0.67	0.922	776	933	http://www.genecards.org/cgi-bin/carddisp.pl?gene=Rsrp1
G2	Wfdc21	0.495084	2.234e-105	7.97914e-110	64.448	45.4367	0.997	0.998	776	933	http://www.genecards.org/cgi-bin/carddisp.pl?gene=Wfdc21
G2	Camp	-0.382725	2.11649e-86	7.55943e-91	522.359	681.357	0.999	1	776	933	http://www.genecards.org/cgi-bin/carddisp.pl?gene=Camp
G2	Pfn1	-0.39811	6.01688e-72	2.14904e-76	13.5021	18.1106	0.997	0.999	776	933	http://www.genecards.org/cgi-bin/carddisp.pl?gene=Pfn1
G2	Ubb	-0.776099	7.6152e-68	2.71991e-72	7.57814	13.69	0.954	0.984	776	933	http://www.genecards.org/cgi-bin/carddisp.pl?gene=Ubb
G2	Lmo4	0.566974	5.73371e-67	2.0479e-71	5.61991	3.46865	0.987	0.959	776	933	http://www.genecards.org/cgi-bin/carddisp.pl?gene=Lmo4
G2	Rps29	0.696237	1.64203e-65	5.86482e-70	17.4731	10.4013	0.995	0.996	776	933	http://www.genecards.org/cgi-bin/carddisp.pl?gene=Rps29
G2	Rac2	-0.425021	1.18118e-64	4.21878e-69	7.62959	10.586	0.994	0.995	776	933	http://www.genecards.org/cgi-bin/carddisp.pl?gene=Rac2
G2	Nmt1	0.594895	9.73975e-61	3.47873e-65	1.43098	0.609535	0.836	0.525	776	933	http://www.genecards.org/cgi-bin/carddisp.pl?gene=Nmt1
G2	Rps27	0.539504	1.17424e-50	4.19402e-55	4.51432	2.79389	0.977	0.935	776	933	http://www.genecards.org/cgi-bin/carddisp.pl?gene=Rps27
G2	Actb	-0.316163	1.24592e-50	4.45004e-55	77.8977	97.2288	1	1	776	933	http://www.genecards.org/cgi-bin/carddisp.pl?gene=Actb
G2	Lyz2	-0.491288	1.51322e-45	5.40475e-50	42.9933	60.8413	1	1	776	933	http://www.genecards.org/cgi-bin/carddisp.pl?gene=Lyz2
G2	Emp3	-0.460315	6.3611e-42	2.27198e-46	4.44618	6.49309	0.968	0.99	776	933	http://www.genecards.org/cgi-bin/carddisp.pl?gene=Emp3
G2	Rps28	0.873508	3.9941e-41	1.42657e-45	8.92616	4.41788	0.977	0.911	776	933	http://www.genecards.org/cgi-bin/carddisp.pl?gene=Rps28
G2	Lyn	0.529739	2.08519e-40	7.44765e-45	1.91597	1.01984	0.857	0.691	776	933	http://www.genecards.org/cgi-bin/carddisp.pl?gene=Lyn
G2	Rpl38	0.581073	2.71517e-40	9.69772e-45	10.034	6.37583	0.988	0.987	776	933	http://www.genecards.org/cgi-bin/carddisp.pl?gene=Rpl38
G2	Chil3	-0.35356	5.55284e-39	1.9833e-43	62.0821	79.6006	0.999	0.998	776	933	http://www.genecards.org/cgi-bin/carddisp.pl?gene=Chil3
G2	Cyba	-0.256361	1.77772e-38	6.34946e-43	22.2412	26.7608	0.997	0.997	776	933	http://www.genecards.org/cgi-bin/carddisp.pl?gene=Cyba
G2	H3f3a	-0.298908	1.90401e-38	6.80052e-43	12.1344	15.1581	0.997	0.998	776	933	http://www.genecards.org/cgi-bin/carddisp.pl?gene=H3f3a
G2	Prdx5	-0.251137	2.81477e-37	1.00535e-41	18.9505	22.744	0.995	0.998	776	933	http://www.genecards.org/cgi-bin/carddisp.pl?gene=Prdx5
G2	Hk2	0.491188	1.12624e-35	4.02257e-40	2.18455	1.26561	0.897	0.753	776	933	http://www.genecards.org/cgi-bin/carddisp.pl?gene=Hk2
G2	Rhoa	-0.3619	5.64174e-35	2.01505e-39	3.95373	5.36612	0.974	0.988	776	933	http://www.genecards.org/cgi-bin/carddisp.pl?gene=Rhoa
G2	Ap2a2	0.454548	7.47382e-34	2.66941e-38	1.50821	0.83034	0.818	0.635	776	933	http://www.genecards.org/cgi-bin/carddisp.pl?gene=Ap2a2
G2	Ppia	-0.292321	9.00059e-32	3.21472e-36	14.0817	17.4692	0.995	0.996	776	933	http://www.genecards.org/cgi-bin/carddisp.pl?gene=Ppia
G2	Rpl41	0.544007	8.26509e-31	2.95203e-35	17.8029	11.8962	0.997	0.995	776	933	http://www.genecards.org/cgi-bin/carddisp.pl?gene=Rpl41
G2	Cbx3	0.458772	7.20322e-30	2.57276e-34	3.96644	2.61361	0.946	0.9	776	933	http://www.genecards.org/cgi-bin/carddisp.pl?gene=Cbx3
G2	Taldo1	-0.330859	1.21431e-28	4.33714e-33	5.28003	6.89878	0.99	0.99	776	933	http://www.genecards.org/cgi-bin/carddisp.pl?gene=Taldo1
G2	Dync1i2	0.444233	1.79789e-28	6.42148e-33	2.22841	1.3728	0.889	0.771	776	933	http://www.genecards.org/cgi-bin/carddisp.pl?gene=Dync1i2
G2	Tsc22d4	0.361275	4.30309e-28	1.53693e-32	4.35514	3.16885	0.974	0.955	776	933	http://www.genecards.org/cgi-bin/carddisp.pl?gene=Tsc22d4
G2	Tnfaip2	0.465926	8.88247e-28	3.17254e-32	1.7329	0.978637	0.818	0.648	776	933	http://www.genecards.org/cgi-bin/carddisp.pl?gene=Tnfaip2
G2	Cox4i1	-0.291693	3.17591e-27	1.13434e-31	4.67151	5.94235	0.991	0.991	776	933	http://www.genecards.org/cgi-bin/carddisp.pl?gene=Cox4i1
G2	Ndufa3	0.358224	5.24848e-27	1.87459e-31	3.4197	2.44791	0.973	0.939	776	933	http://www.genecards.org/cgi-bin/carddisp.pl?gene=Ndufa3
G2	Tecr	-0.354128	2.90348e-26	1.03703e-30	2.66166	3.68038	0.938	0.961	776	933	http://www.genecards.org/cgi-bin/carddisp.pl?gene=Tecr
G2	Tpi1	-0.398985	2.02419e-25	7.22976e-30	1.04031	1.69031	0.722	0.839	776	933	http://www.genecards.org/cgi-bin/carddisp.pl?gene=Tpi1
G2	Fcer1g	-0.256859	1.64366e-24	5.87062e-29	11.8069	14.3026	0.992	0.999	776	933	http://www.genecards.org/cgi-bin/carddisp.pl?gene=Fcer1g
G2	Oaz1	-0.262335	3.10002e-24	1.10723e-28	7.77208	9.5214	0.996	0.992	776	933	http://www.genecards.org/cgi-bin/carddisp.pl?gene=Oaz1
G2	Tpm3	0.278957	1.18872e-23	4.24574e-28	7.92673	6.35729	0.995	0.997	776	933	http://www.genecards.org/cgi-bin/carddisp.pl?gene=Tpm3
G2	Hnrnpm	0.376467	1.00839e-22	3.60165e-27	2.04838	1.34823	0.885	0.789	776	933	http://www.genecards.org/cgi-bin/carddisp.pl?gene=Hnrnpm
G2	Itm2b	-0.29976	1.1452e-22	4.09028e-27	9.21523	11.5743	0.996	0.994	776	933	http://www.genecards.org/cgi-bin/carddisp.pl?gene=Itm2b
G2	Atp5k	0.357691	1.47493e-22	5.268e-27	2.56245	1.78018	0.936	0.874	776	933	http://www.genecards.org/cgi-bin/carddisp.pl?gene=Atp5k
G2	Gpx4	-0.35298	5.13984e-22	1.83579e-26	2.63792	3.64634	0.909	0.949	776	933	http://www.genecards.org/cgi-bin/carddisp.pl?gene=Gpx4
G2	Cnot3	0.359559	7.03537e-22	2.51281e-26	1.01416	0.569842	0.706	0.495	776	933	http://www.genecards.org/cgi-bin/carddisp.pl?gene=Cnot3
G2	H2afz	-0.253758	8.4186e-22	3.00686e-26	29.1795	34.9833	1	0.997	776	933	http://www.genecards.org/cgi-bin/carddisp.pl?gene=H2afz
G2	Flna	0.319644	1.99043e-21	7.10917e-26	5.02206	3.82528	0.987	0.973	776	933	http://www.genecards.org/cgi-bin/carddisp.pl?gene=Flna
G2	Samsn1	0.395223	2.3987e-21	8.5674e-26	1.72363	1.07097	0.848	0.7	776	933	http://www.genecards.org/cgi-bin/carddisp.pl?gene=Samsn1
G2	Clec4a2	-0.315214	6.40162e-21	2.28646e-25	2.93826	3.89998	0.945	0.972	776	933	http://www.genecards.org/cgi-bin/carddisp.pl?gene=Clec4a2
G2	Ncf1	0.320452	7.53532e-21	2.69138e-25	5.85666	4.49095	0.992	0.98	776	933	http://www.genecards.org/cgi-bin/carddisp.pl?gene=Ncf1
G2	Ceacam1	0.352197	1.43428e-19	5.1228e-24	2.56698	1.79434	0.924	0.848	776	933	http://www.genecards.org/cgi-bin/carddisp.pl?gene=Ceacam1
G2	Rpl39	0.55546	2.84207e-19	1.0151e-23	7.62141	4.86635	0.973	0.965	776	933	http://www.genecards.org/cgi-bin/carddisp.pl?gene=Rpl39
G2	Myl12b	-0.303533	6.27512e-19	2.24127e-23	2.97974	3.91165	0.947	0.969	776	933	http://www.genecards.org/cgi-bin/carddisp.pl?gene=Myl12b
G2	Rpl9	-0.307253	7.07965e-19	2.52863e-23	7.03571	8.94298	0.986	0.988	776	933	http://www.genecards.org/cgi-bin/carddisp.pl?gene=Rpl9
G2	Hist1h4h	0.591762	2.63893e-18	9.42543e-23	3.85116	2.2189	0.791	0.764	776	933	http://www.genecards.org/cgi-bin/carddisp.pl?gene=Hist1h4h
G2	Psmb3	-0.331793	7.90453e-18	2.82325e-22	1.68513	2.37944	0.86	0.917	776	933	http://www.genecards.org/cgi-bin/carddisp.pl?gene=Psmb3
G2	Rab8b	0.348779	8.63802e-18	3.08523e-22	1.10019	0.649168	0.718	0.544	776	933	http://www.genecards.org/cgi-bin/carddisp.pl?gene=Rab8b
G2	Wbp11	0.32822	1.02564e-17	3.66327e-22	1.3023	0.833827	0.786	0.641	776	933	http://www.genecards.org/cgi-bin/carddisp.pl?gene=Wbp11
G2	Clic1	-0.264337	1.77952e-17	6.3559e-22	5.00493	6.21242	0.986	0.988	776	933	http://www.genecards.org/cgi-bin/carddisp.pl?gene=Clic1
G2	Lipg	0.310882	3.61042e-17	1.28953e-21	0.311469	0.0572391	0.211	0.058	776	933	http://www.genecards.org/cgi-bin/carddisp.pl?gene=Lipg
G2	Rpl37	0.334959	1.13852e-16	4.06643e-21	10.493	8.11175	0.988	0.998	776	933	http://www.genecards.org/cgi-bin/carddisp.pl?gene=Rpl37
G2	Eif2s2	0.356074	1.50029e-16	5.35855e-21	2.54936	1.77307	0.92	0.844	776	933	http://www.genecards.org/cgi-bin/carddisp.pl?gene=Eif2s2
G2	Plek	0.363629	1.72421e-16	6.15835e-21	0.84461	0.433644	0.535	0.33	776	933	http://www.genecards.org/cgi-bin/carddisp.pl?gene=Plek
G2	H2-D1	-0.359135	4.73495e-16	1.69117e-20	2.51735	3.51155	0.902	0.937	776	933	http://www.genecards.org/cgi-bin/carddisp.pl?gene=H2-D1
G2	Cited2	-0.348614	5.63992e-16	2.0144e-20	1.84614	2.6241	0.83	0.905	776	933	http://www.genecards.org/cgi-bin/carddisp.pl?gene=Cited2
G2	Rps21	0.465606	8.30158e-16	2.96506e-20	8.68076	6.01049	0.988	0.982	776	933	http://www.genecards.org/cgi-bin/carddisp.pl?gene=Rps21
G2	Atp6v1e1	0.303183	1.06902e-14	3.81819e-19	3.2384	2.43507	0.956	0.913	776	933	http://www.genecards.org/cgi-bin/carddisp.pl?gene=Atp6v1e1
G2	Cox17	0.299741	2.1657e-14	7.73519e-19	1.03535	0.653516	0.716	0.564	776	933	http://www.genecards.org/cgi-bin/carddisp.pl?gene=Cox17
G2	Rpl6	0.358577	2.4198e-14	8.64275e-19	12.1252	9.2368	0.992	0.997	776	933	http://www.genecards.org/cgi-bin/carddisp.pl?gene=Rpl6
G2	mt-Nd3	0.337733	2.60107e-14	9.2902e-19	0.586919	0.255703	0.445	0.262	776	933	http://www.genecards.org/cgi-bin/carddisp.pl?gene=mt-Nd3
G2	H2afv	-0.27728	2.84618e-14	1.01657e-18	4.20057	5.30261	0.968	0.977	776	933	http://www.genecards.org/cgi-bin/carddisp.pl?gene=H2afv
G2	Cd81	-0.318726	3.08707e-14	1.1026e-18	0.612163	1.01074	0.501	0.671	776	933	http://www.genecards.org/cgi-bin/carddisp.pl?gene=Cd81
G2	F630028O10Rik	0.306853	3.93528e-14	1.40556e-18	3.94023	2.9937	0.938	0.88	776	933	http://www.genecards.org/cgi-bin/carddisp.pl?gene=F630028O10Rik
G2	Nusap1	0.426869	4.02406e-14	1.43727e-18	6.33616	4.45718	0.865	0.869	776	933	http://www.genecards.org/cgi-bin/carddisp.pl?gene=Nusap1
G2	Cd9	-0.26472	6.79699e-14	2.42767e-18	2.58855	3.31129	0.939	0.95	776	933	http://www.genecards.org/cgi-bin/carddisp.pl?gene=Cd9
G2	Rdx	0.338837	7.21006e-14	2.57521e-18	2.14178	1.48414	0.883	0.786	776	933	http://www.genecards.org/cgi-bin/carddisp.pl?gene=Rdx
G2	Vdac2	-0.287505	1.19714e-13	4.27581e-18	1.25973	1.75806	0.785	0.838	776	933	http://www.genecards.org/cgi-bin/carddisp.pl?gene=Vdac2
G2	Atp6v0e	-0.268678	1.39463e-13	4.98118e-18	2.06825	2.69633	0.893	0.926	776	933	http://www.genecards.org/cgi-bin/carddisp.pl?gene=Atp6v0e
G2	Tomm7	0.285375	1.4575e-13	5.20573e-18	2.01913	1.47728	0.899	0.833	776	933	http://www.genecards.org/cgi-bin/carddisp.pl?gene=Tomm7
G2	mt-Co2	0.262586	3.50874e-13	1.25321e-17	10.987	8.99227	0.997	0.994	776	933	http://www.genecards.org/cgi-bin/carddisp.pl?gene=mt-Co2
G2	Lilrb4a	0.252093	4.03302e-13	1.44047e-17	0.432088	0.202492	0.392	0.212	776	933	http://www.genecards.org/cgi-bin/carddisp.pl?gene=Lilrb4a
G2	Metap2	0.287623	5.88421e-13	2.10165e-17	1.91445	1.38766	0.889	0.803	776	933	http://www.genecards.org/cgi-bin/carddisp.pl?gene=Metap2
G2	Rnaseh2c	-0.279185	1.23699e-12	4.41814e-17	2.32568	3.03575	0.912	0.953	776	933	http://www.genecards.org/cgi-bin/carddisp.pl?gene=Rnaseh2c
G2	Sgol1	0.325915	1.42489e-12	5.08926e-17	1.28793	0.825297	0.709	0.593	776	933	http://www.genecards.org/cgi-bin/carddisp.pl?gene=Sgol1
G2	Lbr	0.259152	2.18009e-12	7.78657e-17	4.14595	3.29985	0.977	0.958	776	933	http://www.genecards.org/cgi-bin/carddisp.pl?gene=Lbr
G2	Srsf2	-0.302283	2.84114e-12	1.01477e-16	1.40128	1.961	0.799	0.876	776	933	http://www.genecards.org/cgi-bin/carddisp.pl?gene=Srsf2
G2	Eif5a	-0.253774	2.96564e-12	1.05923e-16	3.13392	3.92896	0.955	0.967	776	933	http://www.genecards.org/cgi-bin/carddisp.pl?gene=Eif5a
G2	Shoc2	0.275893	5.76205e-12	2.05802e-16	0.861907	0.537821	0.631	0.464	776	933	http://www.genecards.org/cgi-bin/carddisp.pl?gene=Shoc2
G2	Hist1h3c	-0.514907	1.01362e-11	3.62031e-16	4.8029	7.29178	0.756	0.798	776	933	http://www.genecards.org/cgi-bin/carddisp.pl?gene=Hist1h3c
G2	Rpl37a	0.338116	1.38081e-11	4.93181e-16	10.512	8.10683	0.994	0.996	776	933	http://www.genecards.org/cgi-bin/carddisp.pl?gene=Rpl37a
G2	Ap2b1	0.303127	2.70729e-11	9.66957e-16	0.680982	0.362426	0.544	0.378	776	933	http://www.genecards.org/cgi-bin/carddisp.pl?gene=Ap2b1
G2	mt-Atp6	0.297518	6.59416e-11	2.35522e-15	8.76254	6.9433	0.994	0.982	776	933	http://www.genecards.org/cgi-bin/carddisp.pl?gene=mt-Atp6
G2	Susd6	0.250181	1.57436e-10	5.62312e-15	0.627661	0.368522	0.539	0.36	776	933	http://www.genecards.org/cgi-bin/carddisp.pl?gene=Susd6
G2	Eif3j1	0.284894	1.75967e-10	6.28499e-15	0.947118	0.598199	0.668	0.511	776	933	http://www.genecards.org/cgi-bin/carddisp.pl?gene=Eif3j1
G2	Dhx15	0.276832	1.83403e-10	6.55058e-15	1.11148	0.742817	0.728	0.576	776	933	http://www.genecards.org/cgi-bin/carddisp.pl?gene=Dhx15
G2	Hnrnpdl	-0.317764	1.94925e-10	6.96212e-15	0.84105	1.29468	0.597	0.732	776	933	http://www.genecards.org/cgi-bin/carddisp.pl?gene=Hnrnpdl
G2	Sumo2	-0.259543	3.42323e-10	1.22267e-14	3.58072	4.48358	0.939	0.955	776	933	http://www.genecards.org/cgi-bin/carddisp.pl?gene=Sumo2
G2	Eapp	0.252368	3.49134e-10	1.24699e-14	0.919651	0.61158	0.679	0.521	776	933	http://www.genecards.org/cgi-bin/carddisp.pl?gene=Eapp
G2	Smim14	-0.270665	8.35368e-10	2.98367e-14	0.721925	1.07727	0.604	0.71	776	933	http://www.genecards.org/cgi-bin/carddisp.pl?gene=Smim14
G2	Gda	0.298773	1.41609e-09	5.05781e-14	2.48225	1.83087	0.897	0.831	776	933	http://www.genecards.org/cgi-bin/carddisp.pl?gene=Gda
G2	Fam111a	0.266152	2.16682e-09	7.7392e-14	2.72156	2.0946	0.93	0.904	776	933	http://www.genecards.org/cgi-bin/carddisp.pl?gene=Fam111a
G2	Tmco1	0.256463	1.51433e-08	5.40872e-13	1.11084	0.767067	0.716	0.605	776	933	http://www.genecards.org/cgi-bin/carddisp.pl?gene=Tmco1
G2	Csf2rb	0.252414	1.55606e-08	5.55776e-13	0.95865	0.644268	0.666	0.529	776	933	http://www.genecards.org/cgi-bin/carddisp.pl?gene=Csf2rb
G2	Spc24	-0.27472	1.85542e-08	6.62696e-13	1.40371	1.90791	0.746	0.824	776	933	http://www.genecards.org/cgi-bin/carddisp.pl?gene=Spc24
G2	Dhrs7	0.260935	2.16733e-08	7.74103e-13	3.40853	2.67913	0.951	0.928	776	933	http://www.genecards.org/cgi-bin/carddisp.pl?gene=Dhrs7
G2	2010107E04Rik	0.262063	2.2294e-08	7.9627e-13	1.82013	1.35169	0.86	0.788	776	933	http://www.genecards.org/cgi-bin/carddisp.pl?gene=2010107E04Rik
G2	Prtn3	0.562213	3.075e-08	1.09829e-12	4.20631	2.52604	0.466	0.3	776	933	http://www.genecards.org/cgi-bin/carddisp.pl?gene=Prtn3
G2	Lnp	0.262181	3.86855e-08	1.38173e-12	1.09253	0.744806	0.726	0.593	776	933	http://www.genecards.org/cgi-bin/carddisp.pl?gene=Lnp
G2	Hist1h3i	-0.387634	4.76875e-08	1.70325e-12	0.723133	1.25428	0.494	0.614	776	933	http://www.genecards.org/cgi-bin/carddisp.pl?gene=Hist1h3i
G2	Psmb8	-0.258749	4.92216e-08	1.75804e-12	0.766363	1.11335	0.602	0.708	776	933	http://www.genecards.org/cgi-bin/carddisp.pl?gene=Psmb8
G2	Pirb	0.297385	7.37899e-08	2.63554e-12	2.04234	1.47563	0.838	0.758	776	933	http://www.genecards.org/cgi-bin/carddisp.pl?gene=Pirb
G2	Sec61g	0.256001	1.4509e-07	5.18214e-12	2.32221	1.78204	0.914	0.856	776	933	http://www.genecards.org/cgi-bin/carddisp.pl?gene=Sec61g
G2	Fcnb	0.521027	2.68373e-07	9.58544e-12	11.3368	7.59722	0.903	0.883	776	933	http://www.genecards.org/cgi-bin/carddisp.pl?gene=Fcnb
G2	H2afx	-0.302855	2.78781e-07	9.95716e-12	3.64221	4.72655	0.844	0.877	776	933	http://www.genecards.org/cgi-bin/carddisp.pl?gene=H2afx
G2	Hjurp	-0.303954	3.84445e-07	1.37312e-11	1.4496	2.02409	0.785	0.848	776	933	http://www.genecards.org/cgi-bin/carddisp.pl?gene=Hjurp
G2	Rpl10	-0.291756	5.37788e-07	1.92081e-11	2.59592	3.40187	0.872	0.919	776	933	http://www.genecards.org/cgi-bin/carddisp.pl?gene=Rpl10
G2	Mki67	0.253914	6.99254e-07	2.49751e-11	11.995	9.89787	0.994	0.997	776	933	http://www.genecards.org/cgi-bin/carddisp.pl?gene=Mki67
G2	G6pdx	0.250254	7.2784e-07	2.59962e-11	1.61792	1.20101	0.84	0.751	776	933	http://www.genecards.org/cgi-bin/carddisp.pl?gene=G6pdx
G2	Rpl36	0.306112	1.97868e-06	7.06723e-11	4.23159	3.23141	0.964	0.934	776	933	http://www.genecards.org/cgi-bin/carddisp.pl?gene=Rpl36
G2	Orm1	-0.287365	3.49326e-06	1.24768e-10	1.97467	2.63032	0.798	0.846	776	933	http://www.genecards.org/cgi-bin/carddisp.pl?gene=Orm1
G2	Slc25a24	0.26152	3.96362e-06	1.41568e-10	1.15508	0.79779	0.691	0.585	776	933	http://www.genecards.org/cgi-bin/carddisp.pl?gene=Slc25a24
G2	AY036118	-0.288922	5.6362e-06	2.01307e-10	0.495951	0.827644	0.424	0.54	776	933	http://www.genecards.org/cgi-bin/carddisp.pl?gene=AY036118
G2	Kdm7a	0.276658	6.33117e-06	2.26129e-10	1.47339	1.04179	0.745	0.655	776	933	http://www.genecards.org/cgi-bin/carddisp.pl?gene=Kdm7a
G2	Hn1	-0.25687	6.79739e-06	2.42781e-10	2.14375	2.75642	0.879	0.884	776	933	http://www.genecards.org/cgi-bin/carddisp.pl?gene=Hn1
G2	Hist2h2bb.1	-0.29026	1.41615e-05	5.05803e-10	0.80541	1.20777	0.503	0.628	776	933	http://www.genecards.org/cgi-bin/carddisp.pl?gene=Hist2h2bb.1
G2	H2-K1	-0.276552	1.54515e-05	5.51879e-10	0.963353	1.3782	0.63	0.717	776	933	http://www.genecards.org/cgi-bin/carddisp.pl?gene=H2-K1
G2	Arl6ip1	-0.298921	4.11366e-05	1.46927e-09	6.60954	8.36144	0.952	0.967	776	933	http://www.genecards.org/cgi-bin/carddisp.pl?gene=Arl6ip1
G2	Hist1h1e	-0.360635	0.000134877	4.8174e-09	15.5119	20.2011	0.869	0.874	776	933	http://www.genecards.org/cgi-bin/carddisp.pl?gene=Hist1h1e
G2	Hist1h3f	-0.269834	0.000151759	5.42036e-09	0.713853	1.06634	0.5	0.588	776	933	http://www.genecards.org/cgi-bin/carddisp.pl?gene=Hist1h3f
G2	Hist1h2bn	-0.283405	0.00075496	2.69648e-08	0.741014	1.11893	0.505	0.597	776	933	http://www.genecards.org/cgi-bin/carddisp.pl?gene=Hist1h2bn
G2	Hist1h4d	0.332877	0.00108391	3.87139e-08	20.8247	16.3278	0.936	0.889	776	933	http://www.genecards.org/cgi-bin/carddisp.pl?gene=Hist1h4d
G2	Hist1h2bm	-0.252438	0.00117945	4.21261e-08	0.784419	1.12563	0.534	0.621	776	933	http://www.genecards.org/cgi-bin/carddisp.pl?gene=Hist1h2bm
G2	Btg1	0.269219	0.00223155	7.9704e-08	1.17346	0.803466	0.68	0.579	776	933	http://www.genecards.org/cgi-bin/carddisp.pl?gene=Btg1
G2	Hsp90b1	0.296873	0.0042814	1.52918e-07	3.40213	2.5834	0.923	0.885	776	933	http://www.genecards.org/cgi-bin/carddisp.pl?gene=Hsp90b1
G2	S100a6	0.494722	0.00478325	1.70843e-07	7.74507	5.20636	0.786	0.687	776	933	http://www.genecards.org/cgi-bin/carddisp.pl?gene=S100a6
G2	Fpr2	0.289812	0.00742884	2.65335e-07	1.05341	0.679706	0.539	0.434	776	933	http://www.genecards.org/cgi-bin/carddisp.pl?gene=Fpr2
G2	Hist2h2aa1	0.252579	0.00844896	3.0177e-07	1.04954	0.720371	0.59	0.497	776	933	http://www.genecards.org/cgi-bin/carddisp.pl?gene=Hist2h2aa1
G2	Rpl35	0.309595	0.00852942	3.04644e-07	3.30025	2.46974	0.893	0.876	776	933	http://www.genecards.org/cgi-bin/carddisp.pl?gene=Rpl35
G2	Ccne2	0.45408	0.00993138	3.54717e-07	0.986671	0.450222	0.332	0.244	776	933	http://www.genecards.org/cgi-bin/carddisp.pl?gene=Ccne2
G2	Ms4a3	-0.276288	0.01019	3.63954e-07	1.00804	1.43189	0.555	0.635	776	933	http://www.genecards.org/cgi-bin/carddisp.pl?gene=Ms4a3
G2	Hist1h2ae	-0.355521	0.0137905	4.92553e-07	8.82615	11.572	0.75	0.791	776	933	http://www.genecards.org/cgi-bin/carddisp.pl?gene=Hist1h2ae
G2	Ube2c	-0.305532	0.0395485	1.41255e-06	5.04887	6.47564	0.849	0.872	776	933	http://www.genecards.org/cgi-bin/carddisp.pl?gene=Ube2c
G2	Ly6g	-0.277919	0.0549143	1.96137e-06	2.05744	2.70698	0.706	0.78	776	933	http://www.genecards.org/cgi-bin/carddisp.pl?gene=Ly6g
G2	Wfdc17	0.278186	0.265382	9.47861e-06	0.318733	0.0874629	0.116	0.057	776	933	http://www.genecards.org/cgi-bin/carddisp.pl?gene=Wfdc17
G2	Hspa5	0.272839	0.372321	1.32981e-05	2.00466	1.48692	0.829	0.777	776	933	http://www.genecards.org/cgi-bin/carddisp.pl?gene=Hspa5
G2	Mmp8	0.402324	1	9.19284e-05	1.65157	1.00628	0.281	0.196	776	933	http://www.genecards.org/cgi-bin/carddisp.pl?gene=Mmp8
G2	Mmp9	0.331334	1	9.37413e-05	1.64434	1.10172	0.443	0.363	776	933	http://www.genecards.org/cgi-bin/carddisp.pl?gene=Mmp9
G2	Hist1h2ab	-0.253198	1	0.000166274	2.92142	3.67373	0.722	0.759	776	933	http://www.genecards.org/cgi-bin/carddisp.pl?gene=Hist1h2ab
G2	Elane	0.29066	1	0.0027565	4.56138	3.54659	0.241	0.185	776	933	http://www.genecards.org/cgi-bin/carddisp.pl?gene=Elane
G2	Retnlg	-0.39254	1	0.768167	6.83155	9.28049	0.781	0.782	776	933	http://www.genecards.org/cgi-bin/carddisp.pl?gene=Retnlg

## Sheet: G3
cluster	gene	avg_log2FC	p_val_adj	p_val	exp_CD11b_KO	exp_CD11b_WT	pct_CD11b_KO	pct_CD11b_WT	n_CD11b_KO	n_CD11b_WT	GeneCardLink						p_val_adj, two-tailed Wilcoxon Rank Sum test corrected for multiple testing using the Benjamini-Hochberg procedure
G3	Dstn	0.726908	0	0	20.7266	12.1272	0.989	0.991	3045	3415	http://www.genecards.org/cgi-bin/carddisp.pl?gene=Dstn						p_val, two-tailed Wilcoxon Rank Sum test
G3	Rsrp1	-1.23361	0	0	1.89275	5.80244	0.681	0.94	3045	3415	http://www.genecards.org/cgi-bin/carddisp.pl?gene=Rsrp1
G3	Lyz2	-0.641897	0	0	55.389	86.9883	0.998	0.999	3045	3415	http://www.genecards.org/cgi-bin/carddisp.pl?gene=Lyz2
G3	Fcer1g	-0.425828	1.5794e-207	5.64113e-212	17.9448	24.4494	0.99	0.998	3045	3415	http://www.genecards.org/cgi-bin/carddisp.pl?gene=Fcer1g
G3	Wfdc21	0.380133	1.80408e-203	6.4436e-208	80.2634	61.4401	0.998	0.998	3045	3415	http://www.genecards.org/cgi-bin/carddisp.pl?gene=Wfdc21
G3	Ubb	-0.652278	8.27576e-190	2.95584e-194	5.58981	9.35687	0.917	0.972	3045	3415	http://www.genecards.org/cgi-bin/carddisp.pl?gene=Ubb
G3	Prdx5	-0.349542	2.12185e-186	7.57856e-191	24.3308	31.2753	0.991	0.998	3045	3415	http://www.genecards.org/cgi-bin/carddisp.pl?gene=Prdx5
G3	Lmo4	0.607644	2.89109e-174	1.03261e-178	5.97022	3.57433	0.954	0.842	3045	3415	http://www.genecards.org/cgi-bin/carddisp.pl?gene=Lmo4
G3	Pfn1	-0.366213	2.26072e-167	8.07457e-172	15.0213	19.6509	0.992	0.996	3045	3415	http://www.genecards.org/cgi-bin/carddisp.pl?gene=Pfn1
G3	Camp	-0.531396	3.08969e-147	1.10354e-151	322.568	466.662	0.999	0.999	3045	3415	http://www.genecards.org/cgi-bin/carddisp.pl?gene=Camp
G3	Rps29	0.561165	4.21257e-144	1.5046e-148	9.13394	5.86833	0.971	0.928	3045	3415	http://www.genecards.org/cgi-bin/carddisp.pl?gene=Rps29
G3	Lyn	0.629725	3.56248e-135	1.2724e-139	3.38079	1.8313	0.839	0.622	3045	3415	http://www.genecards.org/cgi-bin/carddisp.pl?gene=Lyn
G3	Cyba	-0.273752	1.51517e-103	5.41173e-108	20.3468	24.8072	0.992	0.996	3045	3415	http://www.genecards.org/cgi-bin/carddisp.pl?gene=Cyba
G3	Ly6g	-0.543714	8.27426e-102	2.9553e-106	6.33697	9.69526	0.891	0.947	3045	3415	http://www.genecards.org/cgi-bin/carddisp.pl?gene=Ly6g
G3	Hist1h4d	0.563532	1.48056e-101	5.28808e-106	1.47159	0.672385	0.574	0.314	3045	3415	http://www.genecards.org/cgi-bin/carddisp.pl?gene=Hist1h4d
G3	Arhgdib	-0.251935	2.04575e-98	7.30678e-103	25.6112	30.6888	0.995	0.998	3045	3415	http://www.genecards.org/cgi-bin/carddisp.pl?gene=Arhgdib
G3	Plek	0.5849	4.06711e-94	1.45264e-98	3.11724	1.74494	0.776	0.566	3045	3415	http://www.genecards.org/cgi-bin/carddisp.pl?gene=Plek
G3	Rps27a	-0.315887	4.85156e-92	1.73283e-96	13.5413	17.1007	0.99	0.994	3045	3415	http://www.genecards.org/cgi-bin/carddisp.pl?gene=Rps27a
G3	Rpl9	-0.415437	1.40968e-90	5.03493e-95	4.41977	6.22837	0.889	0.93	3045	3415	http://www.genecards.org/cgi-bin/carddisp.pl?gene=Rpl9
G3	Nmt1	0.471093	3.23831e-90	1.15662e-94	0.987382	0.433733	0.474	0.23	3045	3415	http://www.genecards.org/cgi-bin/carddisp.pl?gene=Nmt1
G3	mt-Co1	0.263642	8.33169e-88	2.97582e-92	15.8595	13.0437	0.991	0.985	3045	3415	http://www.genecards.org/cgi-bin/carddisp.pl?gene=mt-Co1
G3	Oaz1	-0.330056	3.46084e-87	1.2361e-91	6.93584	8.97585	0.967	0.977	3045	3415	http://www.genecards.org/cgi-bin/carddisp.pl?gene=Oaz1
G3	Rac2	-0.309293	8.08333e-82	2.88711e-86	9.20208	11.6414	0.98	0.986	3045	3415	http://www.genecards.org/cgi-bin/carddisp.pl?gene=Rac2
G3	Taldo1	-0.38235	5.83735e-80	2.08492e-84	6.3243	8.54695	0.954	0.973	3045	3415	http://www.genecards.org/cgi-bin/carddisp.pl?gene=Taldo1
G3	Cmah	0.474671	8.58095e-80	3.06484e-84	1.0154	0.450347	0.432	0.207	3045	3415	http://www.genecards.org/cgi-bin/carddisp.pl?gene=Cmah
G3	Lrg1	0.427183	5.01473e-77	1.7911e-81	5.91237	4.14082	0.928	0.846	3045	3415	http://www.genecards.org/cgi-bin/carddisp.pl?gene=Lrg1
G3	Tsc22d4	0.358754	2.86387e-75	1.02288e-79	5.44241	4.02404	0.939	0.883	3045	3415	http://www.genecards.org/cgi-bin/carddisp.pl?gene=Tsc22d4
G3	Rps28	0.573732	9.35634e-71	3.34179e-75	3.31021	1.89593	0.783	0.617	3045	3415	http://www.genecards.org/cgi-bin/carddisp.pl?gene=Rps28
G3	Arpc5	-0.329147	2.477e-70	8.84708e-75	9.18954	11.8008	0.977	0.991	3045	3415	http://www.genecards.org/cgi-bin/carddisp.pl?gene=Arpc5
G3	Dync1i2	0.446271	3.5549e-70	1.2697e-74	2.69193	1.70965	0.78	0.593	3045	3415	http://www.genecards.org/cgi-bin/carddisp.pl?gene=Dync1i2
G3	Rab8b	0.493611	4.19456e-68	1.49816e-72	1.97624	1.11386	0.668	0.467	3045	3415	http://www.genecards.org/cgi-bin/carddisp.pl?gene=Rab8b
G3	Tyrobp	-0.267286	1.93375e-67	6.90673e-72	21.3311	25.8764	0.993	0.996	3045	3415	http://www.genecards.org/cgi-bin/carddisp.pl?gene=Tyrobp
G3	Atp6v1e1	0.380327	2.93488e-67	1.04824e-71	4.56122	3.27248	0.922	0.822	3045	3415	http://www.genecards.org/cgi-bin/carddisp.pl?gene=Atp6v1e1
G3	Tecr	-0.409644	6.16047e-66	2.20032e-70	2.38912	3.50196	0.748	0.831	3045	3415	http://www.genecards.org/cgi-bin/carddisp.pl?gene=Tecr
G3	Mgst1	-0.374291	6.66712e-66	2.38128e-70	4.50024	6.12942	0.907	0.936	3045	3415	http://www.genecards.org/cgi-bin/carddisp.pl?gene=Mgst1
G3	Myl12b	-0.351888	5.79728e-65	2.0706e-69	4.45251	5.95866	0.911	0.948	3045	3415	http://www.genecards.org/cgi-bin/carddisp.pl?gene=Myl12b
G3	Mpc2	-0.384131	6.61969e-62	2.36434e-66	2.97294	4.18498	0.826	0.888	3045	3415	http://www.genecards.org/cgi-bin/carddisp.pl?gene=Mpc2
G3	Il1rn	-0.419224	4.09194e-61	1.46151e-65	0.148435	0.535697	0.086	0.241	3045	3415	http://www.genecards.org/cgi-bin/carddisp.pl?gene=Il1rn
G3	Rps3a1	-0.314117	4.41866e-61	1.57821e-65	3.7306	4.88133	0.84	0.9	3045	3415	http://www.genecards.org/cgi-bin/carddisp.pl?gene=Rps3a1
G3	Rps27	0.379231	2.52035e-60	9.0019e-65	3.68043	2.59854	0.871	0.751	3045	3415	http://www.genecards.org/cgi-bin/carddisp.pl?gene=Rps27
G3	Itm2b	-0.312292	3.75253e-60	1.34029e-64	8.01962	10.1995	0.971	0.976	3045	3415	http://www.genecards.org/cgi-bin/carddisp.pl?gene=Itm2b
G3	Gadd45g	-0.437546	1.45907e-58	5.21132e-63	0.264769	0.712875	0.151	0.317	3045	3415	http://www.genecards.org/cgi-bin/carddisp.pl?gene=Gadd45g
G3	Cd63	-0.358824	3.44096e-58	1.229e-62	3.49504	4.76435	0.827	0.883	3045	3415	http://www.genecards.org/cgi-bin/carddisp.pl?gene=Cd63
G3	Cox4i1	-0.314993	3.6804e-58	1.31452e-62	3.8805	5.07137	0.889	0.924	3045	3415	http://www.genecards.org/cgi-bin/carddisp.pl?gene=Cox4i1
G3	Pirb	0.350641	6.31817e-57	2.25665e-61	4.99524	3.70168	0.923	0.845	3045	3415	http://www.genecards.org/cgi-bin/carddisp.pl?gene=Pirb
G3	Dhrs7	0.325247	6.66917e-57	2.38201e-61	5.93384	4.53433	0.949	0.892	3045	3415	http://www.genecards.org/cgi-bin/carddisp.pl?gene=Dhrs7
G3	Mir142hg	0.314715	7.60397e-55	2.7159e-59	0.444971	0.161771	0.237	0.087	3045	3415	http://www.genecards.org/cgi-bin/carddisp.pl?gene=Mir142hg
G3	Emp3	-0.354727	1.2253e-54	4.37638e-59	2.66235	3.68321	0.779	0.852	3045	3415	http://www.genecards.org/cgi-bin/carddisp.pl?gene=Emp3
G3	Ftl1	-0.297885	2.08775e-54	7.45678e-59	11.2438	14.0518	0.981	0.989	3045	3415	http://www.genecards.org/cgi-bin/carddisp.pl?gene=Ftl1
G3	Ifitm2	0.435545	8.34854e-53	2.98183e-57	7.23235	5.08712	0.92	0.837	3045	3415	http://www.genecards.org/cgi-bin/carddisp.pl?gene=Ifitm2
G3	Gpx4	-0.400321	1.17712e-52	4.2043e-57	1.83369	2.73991	0.668	0.771	3045	3415	http://www.genecards.org/cgi-bin/carddisp.pl?gene=Gpx4
G3	mt-Atp6	0.280144	8.45323e-51	3.01923e-55	4.73479	3.72265	0.858	0.759	3045	3415	http://www.genecards.org/cgi-bin/carddisp.pl?gene=mt-Atp6
G3	Ccr1	0.45103	3.57916e-50	1.27836e-54	1.76801	1.02486	0.557	0.368	3045	3415	http://www.genecards.org/cgi-bin/carddisp.pl?gene=Ccr1
G3	Hmgb2	0.251441	7.6982e-50	2.74955e-54	15.3799	12.76	0.991	0.992	3045	3415	http://www.genecards.org/cgi-bin/carddisp.pl?gene=Hmgb2
G3	Mxd1	0.382845	5.74244e-49	2.05102e-53	5.91473	4.30307	0.925	0.845	3045	3415	http://www.genecards.org/cgi-bin/carddisp.pl?gene=Mxd1
G3	mt-Co2	0.253528	3.23004e-48	1.15367e-52	6.93975	5.6602	0.939	0.873	3045	3415	http://www.genecards.org/cgi-bin/carddisp.pl?gene=mt-Co2
G3	Gmfg	-0.253981	3.80105e-47	1.35761e-51	7.66852	9.33715	0.972	0.984	3045	3415	http://www.genecards.org/cgi-bin/carddisp.pl?gene=Gmfg
G3	Samd9l	0.392444	5.2598e-47	1.87863e-51	3.16346	2.17188	0.802	0.663	3045	3415	http://www.genecards.org/cgi-bin/carddisp.pl?gene=Samd9l
G3	Ndufa3	0.319054	2.5476e-46	9.09923e-51	3.23774	2.39695	0.86	0.735	3045	3415	http://www.genecards.org/cgi-bin/carddisp.pl?gene=Ndufa3
G3	Tpm3	0.259007	1.97255e-45	7.04533e-50	7.27096	5.91173	0.963	0.952	3045	3415	http://www.genecards.org/cgi-bin/carddisp.pl?gene=Tpm3
G3	Rps14	-0.288225	2.33518e-45	8.34051e-50	3.67563	4.70958	0.858	0.895	3045	3415	http://www.genecards.org/cgi-bin/carddisp.pl?gene=Rps14
G3	Cst3	-0.319481	2.95653e-45	1.05598e-49	2.91872	3.89009	0.81	0.86	3045	3415	http://www.genecards.org/cgi-bin/carddisp.pl?gene=Cst3
G3	Tnfaip2	0.379881	5.00694e-45	1.78832e-49	2.30341	1.53868	0.73	0.564	3045	3415	http://www.genecards.org/cgi-bin/carddisp.pl?gene=Tnfaip2
G3	Rpl41	0.29265	1.55938e-44	5.56962e-49	9.76104	7.78532	0.985	0.969	3045	3415	http://www.genecards.org/cgi-bin/carddisp.pl?gene=Rpl41
G3	Calr	0.405122	1.99472e-43	7.12449e-48	0.849099	0.396388	0.373	0.212	3045	3415	http://www.genecards.org/cgi-bin/carddisp.pl?gene=Calr
G3	G6pdx	0.370228	5.85801e-43	2.0923e-47	2.5228	1.72545	0.76	0.618	3045	3415	http://www.genecards.org/cgi-bin/carddisp.pl?gene=G6pdx
G3	Hexim1	-0.337427	1.28114e-42	4.57581e-47	0.155497	0.459972	0.1	0.227	3045	3415	http://www.genecards.org/cgi-bin/carddisp.pl?gene=Hexim1
G3	Atp6v0b	-0.296723	1.62617e-42	5.80818e-47	2.75222	3.60905	0.805	0.865	3045	3415	http://www.genecards.org/cgi-bin/carddisp.pl?gene=Atp6v0b
G3	Flna	0.258892	2.4077e-42	8.59953e-47	7.16388	5.82279	0.963	0.94	3045	3415	http://www.genecards.org/cgi-bin/carddisp.pl?gene=Flna
G3	Rpl11	-0.292478	6.66164e-42	2.37933e-46	3.08525	4.00337	0.793	0.846	3045	3415	http://www.genecards.org/cgi-bin/carddisp.pl?gene=Rpl11
G3	Slc15a3	0.366503	2.50477e-41	8.94625e-46	0.704784	0.322334	0.281	0.138	3045	3415	http://www.genecards.org/cgi-bin/carddisp.pl?gene=Slc15a3
G3	Wfdc17	0.401353	3.24047e-41	1.15739e-45	0.423208	0.0775789	0.121	0.029	3045	3415	http://www.genecards.org/cgi-bin/carddisp.pl?gene=Wfdc17
G3	Lamtor4	-0.302558	3.7801e-41	1.35013e-45	4.70109	6.03132	0.903	0.932	3045	3415	http://www.genecards.org/cgi-bin/carddisp.pl?gene=Lamtor4
G3	Rps3	-0.303569	4.07409e-41	1.45514e-45	2.9499	3.87494	0.785	0.844	3045	3415	http://www.genecards.org/cgi-bin/carddisp.pl?gene=Rps3
G3	Iqgap1	0.280864	7.30267e-41	2.60828e-45	9.58163	7.70972	0.976	0.966	3045	3415	http://www.genecards.org/cgi-bin/carddisp.pl?gene=Iqgap1
G3	H2afz	-0.348115	2.05996e-40	7.35754e-45	6.95882	9.13075	0.893	0.918	3045	3415	http://www.genecards.org/cgi-bin/carddisp.pl?gene=H2afz
G3	Rpl30	-0.254815	5.55945e-39	1.98566e-43	4.51912	5.58531	0.912	0.929	3045	3415	http://www.genecards.org/cgi-bin/carddisp.pl?gene=Rpl30
G3	Tpt1	-0.258774	1.1068e-38	3.95315e-43	7.21561	8.82966	0.951	0.968	3045	3415	http://www.genecards.org/cgi-bin/carddisp.pl?gene=Tpt1
G3	Rhoa	-0.28616	1.67892e-38	5.99657e-43	3.7784	4.82674	0.896	0.918	3045	3415	http://www.genecards.org/cgi-bin/carddisp.pl?gene=Rhoa
G3	Emilin2	0.288269	5.23621e-38	1.87021e-42	0.497964	0.226659	0.227	0.1	3045	3415	http://www.genecards.org/cgi-bin/carddisp.pl?gene=Emilin2
G3	Mmp8	0.479103	5.34643e-38	1.90958e-42	40.0788	28.4709	0.815	0.792	3045	3415	http://www.genecards.org/cgi-bin/carddisp.pl?gene=Mmp8
G3	Rps13	-0.251708	8.62133e-38	3.07926e-42	3.92502	4.8638	0.868	0.903	3045	3415	http://www.genecards.org/cgi-bin/carddisp.pl?gene=Rps13
G3	Gm42418	0.265471	6.25393e-37	2.23371e-41	277.657	230.822	1	1	3045	3415	http://www.genecards.org/cgi-bin/carddisp.pl?gene=Gm42418
G3	Rpl13	-0.30717	8.29842e-37	2.96393e-41	2.99016	3.93694	0.75	0.814	3045	3415	http://www.genecards.org/cgi-bin/carddisp.pl?gene=Rpl13
G3	Clec4a2	-0.291969	4.4089e-36	1.57472e-40	2.82692	3.68534	0.809	0.85	3045	3415	http://www.genecards.org/cgi-bin/carddisp.pl?gene=Clec4a2
G3	Rps4x	-0.295079	8.10821e-36	2.896e-40	2.30205	3.05146	0.689	0.763	3045	3415	http://www.genecards.org/cgi-bin/carddisp.pl?gene=Rps4x
G3	Hk2	0.33533	1.05892e-35	3.78213e-40	2.37875	1.67801	0.729	0.604	3045	3415	http://www.genecards.org/cgi-bin/carddisp.pl?gene=Hk2
G3	Rpl19	-0.287516	1.14436e-35	4.08728e-40	3.44458	4.42478	0.823	0.862	3045	3415	http://www.genecards.org/cgi-bin/carddisp.pl?gene=Rpl19
G3	Atp5k	0.310362	3.12678e-35	1.11679e-39	2.07222	1.47756	0.729	0.587	3045	3415	http://www.genecards.org/cgi-bin/carddisp.pl?gene=Atp5k
G3	Atp6v0e	-0.297881	3.13106e-35	1.11831e-39	1.99033	2.67612	0.712	0.773	3045	3415	http://www.genecards.org/cgi-bin/carddisp.pl?gene=Atp6v0e
G3	Txnip	-0.362775	4.02742e-35	1.43847e-39	0.899615	1.44271	0.414	0.529	3045	3415	http://www.genecards.org/cgi-bin/carddisp.pl?gene=Txnip
G3	Bst1	0.342619	5.7887e-35	2.06754e-39	0.737303	0.370051	0.296	0.158	3045	3415	http://www.genecards.org/cgi-bin/carddisp.pl?gene=Bst1
G3	Tsc22d3	-0.32165	1.4458e-34	5.16394e-39	0.344772	0.680641	0.195	0.325	3045	3415	http://www.genecards.org/cgi-bin/carddisp.pl?gene=Tsc22d3
G3	Tspo	0.288352	2.23601e-34	7.98634e-39	5.64848	4.44402	0.938	0.89	3045	3415	http://www.genecards.org/cgi-bin/carddisp.pl?gene=Tspo
G3	Csf2rb	0.326237	4.3962e-34	1.57018e-38	1.30005	0.834554	0.536	0.372	3045	3415	http://www.genecards.org/cgi-bin/carddisp.pl?gene=Csf2rb
G3	Hspa5	0.477941	3.70892e-33	1.32471e-37	2.21951	1.31162	0.611	0.475	3045	3415	http://www.genecards.org/cgi-bin/carddisp.pl?gene=Hspa5
G3	Cxcr2	0.388724	4.3264e-33	1.54525e-37	4.65851	3.322	0.806	0.684	3045	3415	http://www.genecards.org/cgi-bin/carddisp.pl?gene=Cxcr2
G3	Rps15a	-0.26111	1.74772e-32	6.24232e-37	3.04806	3.8512	0.771	0.83	3045	3415	http://www.genecards.org/cgi-bin/carddisp.pl?gene=Rps15a
G3	Rpl38	0.34647	5.10424e-32	1.82307e-36	5.00965	3.72662	0.892	0.832	3045	3415	http://www.genecards.org/cgi-bin/carddisp.pl?gene=Rpl38
G3	B230208H11Rik	-0.343935	8.05081e-32	2.8755e-36	0.846204	1.34323	0.401	0.515	3045	3415	http://www.genecards.org/cgi-bin/carddisp.pl?gene=B230208H11Rik
G3	Crispld2	0.37927	1.1889e-31	4.24638e-36	2.25325	1.50118	0.673	0.524	3045	3415	http://www.genecards.org/cgi-bin/carddisp.pl?gene=Crispld2
G3	Zyx	0.284622	1.51127e-31	5.39779e-36	2.69906	2.03677	0.797	0.666	3045	3415	http://www.genecards.org/cgi-bin/carddisp.pl?gene=Zyx
G3	Rps7	-0.26451	1.83619e-31	6.5583e-36	2.32467	2.99369	0.702	0.766	3045	3415	http://www.genecards.org/cgi-bin/carddisp.pl?gene=Rps7
G3	Rpl18	-0.260833	2.2328e-31	7.97487e-36	2.88535	3.65531	0.779	0.811	3045	3415	http://www.genecards.org/cgi-bin/carddisp.pl?gene=Rpl18
G3	Rpl27a	-0.255646	6.55245e-31	2.34033e-35	2.99994	3.77541	0.819	0.857	3045	3415	http://www.genecards.org/cgi-bin/carddisp.pl?gene=Rpl27a
G3	Hsp90b1	0.460193	1.62517e-30	5.80459e-35	2.17071	1.30476	0.567	0.437	3045	3415	http://www.genecards.org/cgi-bin/carddisp.pl?gene=Hsp90b1
G3	Shoc2	0.269599	2.86203e-30	1.02223e-34	0.947923	0.6159	0.445	0.292	3045	3415	http://www.genecards.org/cgi-bin/carddisp.pl?gene=Shoc2
G3	Ap2b1	0.271812	2.9487e-30	1.05318e-34	0.728993	0.432088	0.373	0.231	3045	3415	http://www.genecards.org/cgi-bin/carddisp.pl?gene=Ap2b1
G3	Ceacam1	0.276612	3.24597e-30	1.15936e-34	3.37023	2.60774	0.84	0.74	3045	3415	http://www.genecards.org/cgi-bin/carddisp.pl?gene=Ceacam1
G3	App	0.323905	4.07355e-30	1.45494e-34	1.58651	1.06638	0.615	0.462	3045	3415	http://www.genecards.org/cgi-bin/carddisp.pl?gene=App
G3	Cited2	-0.350667	5.24211e-30	1.87232e-34	1.29679	1.92876	0.524	0.617	3045	3415	http://www.genecards.org/cgi-bin/carddisp.pl?gene=Cited2
G3	Rps5	-0.278584	5.91641e-30	2.11315e-34	1.88239	2.49635	0.628	0.713	3045	3415	http://www.genecards.org/cgi-bin/carddisp.pl?gene=Rps5
G3	Cnot3	0.256798	1.07642e-29	3.84463e-34	0.758339	0.47163	0.389	0.241	3045	3415	http://www.genecards.org/cgi-bin/carddisp.pl?gene=Cnot3
G3	Hspa8	0.32849	1.29081e-29	4.61038e-34	1.95512	1.35337	0.672	0.526	3045	3415	http://www.genecards.org/cgi-bin/carddisp.pl?gene=Hspa8
G3	Cox17	0.276023	2.96282e-29	1.05823e-33	1.20754	0.823131	0.544	0.377	3045	3415	http://www.genecards.org/cgi-bin/carddisp.pl?gene=Cox17
G3	Hist1h1e	0.322868	5.23909e-29	1.87124e-33	1.52369	1.01764	0.553	0.403	3045	3415	http://www.genecards.org/cgi-bin/carddisp.pl?gene=Hist1h1e
G3	Lilrb4a	0.31303	5.44402e-29	1.94443e-33	1.17731	0.752622	0.499	0.352	3045	3415	http://www.genecards.org/cgi-bin/carddisp.pl?gene=Lilrb4a
G3	Rps25	-0.259711	6.12946e-29	2.18925e-33	2.89198	3.65963	0.793	0.838	3045	3415	http://www.genecards.org/cgi-bin/carddisp.pl?gene=Rps25
G3	Scp2	-0.253378	1.52265e-28	5.43843e-33	3.80279	4.72491	0.843	0.872	3045	3415	http://www.genecards.org/cgi-bin/carddisp.pl?gene=Scp2
G3	Akap13	0.27475	2.22037e-28	7.93047e-33	3.95993	3.09984	0.866	0.794	3045	3415	http://www.genecards.org/cgi-bin/carddisp.pl?gene=Akap13
G3	Snrnp27	0.26882	4.44434e-28	1.58738e-32	1.09332	0.737452	0.492	0.338	3045	3415	http://www.genecards.org/cgi-bin/carddisp.pl?gene=Snrnp27
G3	G0s2	-0.353502	7.57764e-28	2.70649e-32	1.29074	1.92678	0.528	0.612	3045	3415	http://www.genecards.org/cgi-bin/carddisp.pl?gene=G0s2
G3	Bri3	-0.305529	1.40386e-27	5.01414e-32	0.826318	1.25709	0.408	0.513	3045	3415	http://www.genecards.org/cgi-bin/carddisp.pl?gene=Bri3
G3	Limd2	-0.272975	1.50202e-27	5.36473e-32	3.00891	3.84395	0.816	0.848	3045	3415	http://www.genecards.org/cgi-bin/carddisp.pl?gene=Limd2
G3	Sell	0.306095	3.04263e-27	1.08673e-31	2.75425	2.03654	0.752	0.626	3045	3415	http://www.genecards.org/cgi-bin/carddisp.pl?gene=Sell
G3	Smim14	-0.317664	5.15354e-27	1.84068e-31	1.05032	1.55534	0.487	0.58	3045	3415	http://www.genecards.org/cgi-bin/carddisp.pl?gene=Smim14
G3	Samsn1	0.263083	8.15053e-27	2.91111e-31	2.43179	1.85973	0.768	0.634	3045	3415	http://www.genecards.org/cgi-bin/carddisp.pl?gene=Samsn1
G3	Arhgef1	0.255672	9.71013e-27	3.46815e-31	2.31843	1.77951	0.759	0.618	3045	3415	http://www.genecards.org/cgi-bin/carddisp.pl?gene=Arhgef1
G3	AY036118	-0.348326	1.46802e-26	5.24331e-31	0.616018	1.05733	0.311	0.423	3045	3415	http://www.genecards.org/cgi-bin/carddisp.pl?gene=AY036118
G3	Hjurp	-0.342441	2.89844e-26	1.03523e-30	0.930017	1.44707	0.433	0.534	3045	3415	http://www.genecards.org/cgi-bin/carddisp.pl?gene=Hjurp
G3	Trem3	-0.264963	2.95265e-26	1.05459e-30	2.00078	2.60575	0.694	0.753	3045	3415	http://www.genecards.org/cgi-bin/carddisp.pl?gene=Trem3
G3	Rpl10	-0.280987	3.42372e-26	1.22284e-30	1.84819	2.46063	0.638	0.698	3045	3415	http://www.genecards.org/cgi-bin/carddisp.pl?gene=Rpl10
G3	Tmem50a	-0.251207	1.19696e-25	4.27516e-30	1.94254	2.50221	0.697	0.755	3045	3415	http://www.genecards.org/cgi-bin/carddisp.pl?gene=Tmem50a
G3	Cebpe	-0.286539	1.2934e-25	4.61961e-30	3.12978	4.03714	0.706	0.777	3045	3415	http://www.genecards.org/cgi-bin/carddisp.pl?gene=Cebpe
G3	Fgr	0.270012	1.38945e-25	4.96268e-30	2.16401	1.62395	0.718	0.585	3045	3415	http://www.genecards.org/cgi-bin/carddisp.pl?gene=Fgr
G3	Ier3	-0.335833	3.59328e-25	1.2834e-29	0.529632	0.930557	0.256	0.37	3045	3415	http://www.genecards.org/cgi-bin/carddisp.pl?gene=Ier3
G3	Rps15	-0.276767	4.04447e-25	1.44455e-29	1.77633	2.36346	0.63	0.704	3045	3415	http://www.genecards.org/cgi-bin/carddisp.pl?gene=Rps15
G3	Por	0.275265	4.33299e-25	1.54761e-29	0.955904	0.616161	0.427	0.285	3045	3415	http://www.genecards.org/cgi-bin/carddisp.pl?gene=Por
G3	Nucb2	0.265924	6.80136e-25	2.42923e-29	1.11807	0.761526	0.492	0.351	3045	3415	http://www.genecards.org/cgi-bin/carddisp.pl?gene=Nucb2
G3	Psmb3	-0.255784	1.12451e-24	4.01639e-29	1.55619	2.05205	0.64	0.701	3045	3415	http://www.genecards.org/cgi-bin/carddisp.pl?gene=Psmb3
G3	Uqcrh	-0.257573	1.31027e-24	4.67986e-29	2.06443	2.66343	0.731	0.774	3045	3415	http://www.genecards.org/cgi-bin/carddisp.pl?gene=Uqcrh
G3	Acvrl1	0.300933	2.15056e-24	7.68114e-29	0.931345	0.567726	0.343	0.216	3045	3415	http://www.genecards.org/cgi-bin/carddisp.pl?gene=Acvrl1
G3	Lbr	0.26106	2.65744e-24	9.49152e-29	3.6908	2.91436	0.864	0.782	3045	3415	http://www.genecards.org/cgi-bin/carddisp.pl?gene=Lbr
G3	Ap2a2	0.286308	5.14304e-24	1.83693e-28	0.995746	0.636507	0.44	0.311	3045	3415	http://www.genecards.org/cgi-bin/carddisp.pl?gene=Ap2a2
G3	Itih5	-0.288974	5.80887e-24	2.07474e-28	0.264543	0.544981	0.155	0.258	3045	3415	http://www.genecards.org/cgi-bin/carddisp.pl?gene=Itih5
G3	Slfn4	0.333368	1.22596e-23	4.37872e-28	2.35609	1.66367	0.661	0.54	3045	3415	http://www.genecards.org/cgi-bin/carddisp.pl?gene=Slfn4
G3	4932438A13Rik	0.305445	1.84459e-23	6.58828e-28	1.81455	1.27752	0.629	0.5	3045	3415	http://www.genecards.org/cgi-bin/carddisp.pl?gene=4932438A13Rik
G3	Il1f9	0.289075	2.2127e-23	7.90306e-28	0.948491	0.594697	0.339	0.213	3045	3415	http://www.genecards.org/cgi-bin/carddisp.pl?gene=Il1f9
G3	Gda	0.253536	3.48838e-23	1.24594e-27	5.63394	4.5648	0.91	0.862	3045	3415	http://www.genecards.org/cgi-bin/carddisp.pl?gene=Gda
G3	Ptpn18	-0.275606	3.95165e-23	1.41141e-27	1.50837	2.03639	0.6	0.671	3045	3415	http://www.genecards.org/cgi-bin/carddisp.pl?gene=Ptpn18
G3	Rplp0	-0.250012	5.49049e-23	1.96103e-27	2.03298	2.60687	0.679	0.727	3045	3415	http://www.genecards.org/cgi-bin/carddisp.pl?gene=Rplp0
G3	Klf2	0.316216	5.78074e-23	2.0647e-27	1.76496	1.22075	0.62	0.486	3045	3415	http://www.genecards.org/cgi-bin/carddisp.pl?gene=Klf2
G3	Slfn1	0.320812	9.64943e-23	3.44647e-27	3.19354	2.35743	0.769	0.665	3045	3415	http://www.genecards.org/cgi-bin/carddisp.pl?gene=Slfn1
G3	Sec61g	0.328917	1.09116e-22	3.89728e-27	2.0201	1.4044	0.652	0.532	3045	3415	http://www.genecards.org/cgi-bin/carddisp.pl?gene=Sec61g
G3	Neat1	0.282603	1.20043e-22	4.28755e-27	2.09802	1.5469	0.661	0.532	3045	3415	http://www.genecards.org/cgi-bin/carddisp.pl?gene=Neat1
G3	Fmnl1	0.25089	1.20973e-22	4.32076e-27	1.44518	1.05487	0.573	0.432	3045	3415	http://www.genecards.org/cgi-bin/carddisp.pl?gene=Fmnl1
G3	Rasa2	-0.288646	1.61847e-22	5.78067e-27	1.3211	1.83521	0.529	0.619	3045	3415	http://www.genecards.org/cgi-bin/carddisp.pl?gene=Rasa2
G3	Il1r2	0.27072	3.27479e-22	1.16965e-26	0.854877	0.537518	0.385	0.26	3045	3415	http://www.genecards.org/cgi-bin/carddisp.pl?gene=Il1r2
G3	Ifitm1	0.3595	3.36325e-22	1.20125e-26	0.543987	0.203438	0.137	0.059	3045	3415	http://www.genecards.org/cgi-bin/carddisp.pl?gene=Ifitm1
G3	Lilr4b	0.258715	3.86105e-22	1.37905e-26	1.08283	0.740897	0.468	0.33	3045	3415	http://www.genecards.org/cgi-bin/carddisp.pl?gene=Lilr4b
G3	Nfkbia	-0.281734	7.29087e-22	2.60407e-26	1.22478	1.70456	0.521	0.604	3045	3415	http://www.genecards.org/cgi-bin/carddisp.pl?gene=Nfkbia
G3	Mafg	-0.260264	1.35724e-21	4.84764e-26	1.32727	1.78736	0.555	0.632	3045	3415	http://www.genecards.org/cgi-bin/carddisp.pl?gene=Mafg
G3	Ifi27	-0.322201	2.2547e-21	8.05307e-26	0.847815	1.3102	0.355	0.46	3045	3415	http://www.genecards.org/cgi-bin/carddisp.pl?gene=Ifi27
G3	Hck	0.250946	4.16294e-21	1.48687e-25	1.37544	0.996194	0.585	0.442	3045	3415	http://www.genecards.org/cgi-bin/carddisp.pl?gene=Hck
G3	H2afj	-0.27026	5.93548e-21	2.11996e-25	1.71549	2.27495	0.649	0.697	3045	3415	http://www.genecards.org/cgi-bin/carddisp.pl?gene=H2afj
G3	Prdx6	-0.251176	1.06889e-20	3.81775e-25	1.87448	2.42114	0.675	0.724	3045	3415	http://www.genecards.org/cgi-bin/carddisp.pl?gene=Prdx6
G3	Btf3	-0.259432	1.19242e-20	4.25894e-25	1.28393	1.73388	0.559	0.627	3045	3415	http://www.genecards.org/cgi-bin/carddisp.pl?gene=Btf3
G3	Cox7a2l	-0.272676	1.19635e-20	4.27299e-25	0.578732	0.907182	0.313	0.412	3045	3415	http://www.genecards.org/cgi-bin/carddisp.pl?gene=Cox7a2l
G3	Junb	-0.287885	2.02303e-20	7.22564e-25	0.630825	0.990992	0.301	0.404	3045	3415	http://www.genecards.org/cgi-bin/carddisp.pl?gene=Junb
G3	Unc119	-0.259225	3.98314e-20	1.42265e-24	1.19554	1.6277	0.52	0.6	3045	3415	http://www.genecards.org/cgi-bin/carddisp.pl?gene=Unc119
G3	Tpi1	-0.273273	4.27875e-20	1.52823e-24	0.568589	0.895712	0.299	0.399	3045	3415	http://www.genecards.org/cgi-bin/carddisp.pl?gene=Tpi1
G3	Diaph1	0.251995	5.5866e-20	1.99536e-24	2.59678	2.02034	0.769	0.656	3045	3415	http://www.genecards.org/cgi-bin/carddisp.pl?gene=Diaph1
G3	Mcl1	-0.26117	1.35151e-19	4.82718e-24	2.04522	2.64955	0.681	0.739	3045	3415	http://www.genecards.org/cgi-bin/carddisp.pl?gene=Mcl1
G3	Cdc42se1	0.263457	9.59774e-19	3.42801e-23	2.14042	1.61625	0.699	0.58	3045	3415	http://www.genecards.org/cgi-bin/carddisp.pl?gene=Cdc42se1
G3	Aprt	-0.264608	1.06203e-18	3.79324e-23	1.92478	2.51356	0.651	0.703	3045	3415	http://www.genecards.org/cgi-bin/carddisp.pl?gene=Aprt
G3	Cd33	-0.266146	6.13862e-18	2.19252e-22	1.86197	2.44178	0.646	0.717	3045	3415	http://www.genecards.org/cgi-bin/carddisp.pl?gene=Cd33
G3	E230001N04Rik	-0.265641	1.62366e-16	5.79922e-21	0.353448	0.627074	0.203	0.291	3045	3415	http://www.genecards.org/cgi-bin/carddisp.pl?gene=E230001N04Rik
G3	Mycbp2	-0.251645	2.40069e-16	8.57451e-21	1.245	1.67282	0.509	0.584	3045	3415	http://www.genecards.org/cgi-bin/carddisp.pl?gene=Mycbp2
G3	Rpl39	0.275359	4.71058e-16	1.68247e-20	2.70177	2.05857	0.75	0.653	3045	3415	http://www.genecards.org/cgi-bin/carddisp.pl?gene=Rpl39
G3	Il17ra	0.253174	1.92582e-15	6.87843e-20	2.13393	1.62952	0.677	0.573	3045	3415	http://www.genecards.org/cgi-bin/carddisp.pl?gene=Il17ra
G3	Phactr2	-0.25363	2.03043e-15	7.25205e-20	0.841103	1.19497	0.394	0.477	3045	3415	http://www.genecards.org/cgi-bin/carddisp.pl?gene=Phactr2
G3	Arglu1	-0.264513	2.85485e-15	1.01966e-19	0.589754	0.909661	0.318	0.401	3045	3415	http://www.genecards.org/cgi-bin/carddisp.pl?gene=Arglu1
G3	Hdc	0.260358	3.01882e-13	1.07823e-17	3.26817	2.56342	0.789	0.712	3045	3415	http://www.genecards.org/cgi-bin/carddisp.pl?gene=Hdc
G3	S100a6	0.274732	4.35432e-13	1.55523e-17	53.9818	44.4482	0.95	0.908	3045	3415	http://www.genecards.org/cgi-bin/carddisp.pl?gene=S100a6
G3	Grina	0.257352	4.90387e-13	1.75151e-17	3.11888	2.44595	0.747	0.664	3045	3415	http://www.genecards.org/cgi-bin/carddisp.pl?gene=Grina
G3	Fxyd5	0.254571	9.91828e-13	3.54249e-17	3.21456	2.5328	0.759	0.668	3045	3415	http://www.genecards.org/cgi-bin/carddisp.pl?gene=Fxyd5
G3	Slpi	-0.273707	2.60127e-12	9.29093e-17	11.838	14.52	0.93	0.953	3045	3415	http://www.genecards.org/cgi-bin/carddisp.pl?gene=Slpi
G3	Rgs2	0.288302	2.46454e-11	8.80256e-16	2.00518	1.46084	0.611	0.525	3045	3415	http://www.genecards.org/cgi-bin/carddisp.pl?gene=Rgs2
G3	Asprv1	0.341483	1.03734e-10	3.70504e-15	0.770003	0.396938	0.211	0.139	3045	3415	http://www.genecards.org/cgi-bin/carddisp.pl?gene=Asprv1
G3	Thbs1	-0.272289	3.21777e-09	1.14928e-13	0.546688	0.867969	0.191	0.264	3045	3415	http://www.genecards.org/cgi-bin/carddisp.pl?gene=Thbs1
G3	Pdia3	0.250106	1.025e-08	3.66097e-13	1.89198	1.43168	0.607	0.523	3045	3415	http://www.genecards.org/cgi-bin/carddisp.pl?gene=Pdia3
G3	Srgn	0.316492	2.22504e-07	7.94712e-12	1.29718	0.844684	0.306	0.233	3045	3415	http://www.genecards.org/cgi-bin/carddisp.pl?gene=Srgn
G3	Fcnb	0.365098	1.73871e-06	6.21013e-11	1.5703	0.995624	0.287	0.22	3045	3415	http://www.genecards.org/cgi-bin/carddisp.pl?gene=Fcnb
G3	Orm1	-0.268686	0.000210213	7.50813e-09	0.968013	1.37088	0.325	0.372	3045	3415	http://www.genecards.org/cgi-bin/carddisp.pl?gene=Orm1
G3	Ptma	0.2502	0.00207401	7.40769e-08	1.2721	0.910336	0.297	0.235	3045	3415	http://www.genecards.org/cgi-bin/carddisp.pl?gene=Ptma
G3	Retnlg	-0.280937	1	0.00069732	100.179	121.93	0.946	0.934	3045	3415	http://www.genecards.org/cgi-bin/carddisp.pl?gene=Retnlg

## Sheet: G4
cluster	gene	avg_log2FC	p_val_adj	p_val	exp_CD11b_KO	exp_CD11b_WT	pct_CD11b_KO	pct_CD11b_WT	n_CD11b_KO	n_CD11b_WT	GeneCardLink						p_val_adj, two-tailed Wilcoxon Rank Sum test corrected for multiple testing using the Benjamini-Hochberg procedure
G4	Tmsb4x	-0.405082	0	0	130.989	173.775	1	1	3154	4615	http://www.genecards.org/cgi-bin/carddisp.pl?gene=Tmsb4x						p_val, two-tailed Wilcoxon Rank Sum test
G4	Rsrp1	-1.10277	0	0	4.97431	11.8308	0.718	0.896	3154	4615	http://www.genecards.org/cgi-bin/carddisp.pl?gene=Rsrp1
G4	Lyz2	-1.1063	0	0	23.6245	52.0147	0.917	0.953	3154	4615	http://www.genecards.org/cgi-bin/carddisp.pl?gene=Lyz2
G4	Wfdc17	2.65724	0	0	25.1721	3.14885	0.687	0.195	3154	4615	http://www.genecards.org/cgi-bin/carddisp.pl?gene=Wfdc17
G4	Actb	-0.385441	7.3e-268	2.60733e-272	121.365	158.841	1	1	3154	4615	http://www.genecards.org/cgi-bin/carddisp.pl?gene=Actb
G4	Lrg1	1.1542	7.26453e-267	2.59466e-271	8.91687	3.45579	0.807	0.459	3154	4615	http://www.genecards.org/cgi-bin/carddisp.pl?gene=Lrg1
G4	Wfdc21	0.767693	1.11297e-237	3.97519e-242	48.0356	27.8013	0.956	0.877	3154	4615	http://www.genecards.org/cgi-bin/carddisp.pl?gene=Wfdc21
G4	Ifitm1	1.79453	1.37156e-231	4.89877e-236	19.9317	5.0339	0.661	0.319	3154	4615	http://www.genecards.org/cgi-bin/carddisp.pl?gene=Ifitm1
G4	Tspo	0.877224	1.95595e-212	6.98603e-217	8.39982	4.11739	0.85	0.574	3154	4615	http://www.genecards.org/cgi-bin/carddisp.pl?gene=Tspo
G4	Ifitm2	0.736933	8.69206e-204	3.10453e-208	25.4928	14.896	0.973	0.845	3154	4615	http://www.genecards.org/cgi-bin/carddisp.pl?gene=Ifitm2
G4	Itm2b	-0.592975	6.30644e-168	2.25246e-172	10.3041	16.0506	0.903	0.933	3154	4615	http://www.genecards.org/cgi-bin/carddisp.pl?gene=Itm2b
G4	Pfn1	-0.542274	3.50238e-161	1.25094e-165	12.7729	19.057	0.935	0.959	3154	4615	http://www.genecards.org/cgi-bin/carddisp.pl?gene=Pfn1
G4	Taldo1	-0.50891	4.07511e-151	1.4555e-155	13.9273	20.2412	0.953	0.971	3154	4615	http://www.genecards.org/cgi-bin/carddisp.pl?gene=Taldo1
G4	Plek	0.671373	2.53662e-149	9.06001e-154	8.47045	4.94658	0.857	0.634	3154	4615	http://www.genecards.org/cgi-bin/carddisp.pl?gene=Plek
G4	Lyn	0.678396	3.1665e-147	1.13097e-151	7.5446	4.33918	0.843	0.602	3154	4615	http://www.genecards.org/cgi-bin/carddisp.pl?gene=Lyn
G4	Gm42418	0.392389	3.31144e-146	1.18274e-150	415.813	316.556	1	1	3154	4615	http://www.genecards.org/cgi-bin/carddisp.pl?gene=Gm42418
G4	Fcer1g	-0.437675	1.03683e-140	3.70325e-145	19.6638	26.9875	0.973	0.985	3154	4615	http://www.genecards.org/cgi-bin/carddisp.pl?gene=Fcer1g
G4	Tyrobp	-0.422949	1.43285e-129	5.1177e-134	45.2252	60.9726	0.994	0.998	3154	4615	http://www.genecards.org/cgi-bin/carddisp.pl?gene=Tyrobp
G4	Sipa1l1	0.708722	1.91581e-127	6.84268e-132	0.952143	0.194442	0.235	0.048	3154	4615	http://www.genecards.org/cgi-bin/carddisp.pl?gene=Sipa1l1
G4	mt-Co1	0.600417	1.01283e-123	3.61752e-128	10.7101	6.72353	0.875	0.689	3154	4615	http://www.genecards.org/cgi-bin/carddisp.pl?gene=mt-Co1
G4	Ubb	-0.512505	1.58054e-116	5.64518e-121	12.1376	17.7411	0.93	0.947	3154	4615	http://www.genecards.org/cgi-bin/carddisp.pl?gene=Ubb
G4	Cyba	-0.438824	9.5832e-113	3.42281e-117	13.0161	17.9988	0.94	0.955	3154	4615	http://www.genecards.org/cgi-bin/carddisp.pl?gene=Cyba
G4	Rab8b	0.656241	2.2603e-112	8.07309e-117	3.60874	1.92438	0.629	0.36	3154	4615	http://www.genecards.org/cgi-bin/carddisp.pl?gene=Rab8b
G4	Lmnb1	0.654508	5.09748e-105	1.82066e-109	2.83062	1.43356	0.527	0.263	3154	4615	http://www.genecards.org/cgi-bin/carddisp.pl?gene=Lmnb1
G4	Gpx4	-0.744163	1.0665e-101	3.8092e-106	2.64645	5.10781	0.51	0.671	3154	4615	http://www.genecards.org/cgi-bin/carddisp.pl?gene=Gpx4
G4	Txn1	-0.462181	1.25866e-100	4.49552e-105	12.8571	18.0899	0.936	0.956	3154	4615	http://www.genecards.org/cgi-bin/carddisp.pl?gene=Txn1
G4	Arhgdib	-0.44906	7.44904e-100	2.66056e-104	12.6842	17.681	0.897	0.927	3154	4615	http://www.genecards.org/cgi-bin/carddisp.pl?gene=Arhgdib
G4	App	0.635906	8.44388e-95	3.01589e-99	2.63003	1.33605	0.514	0.271	3154	4615	http://www.genecards.org/cgi-bin/carddisp.pl?gene=App
G4	Rps27a	-0.426319	3.65131e-94	1.30413e-98	16.8973	23.0504	0.963	0.975	3154	4615	http://www.genecards.org/cgi-bin/carddisp.pl?gene=Rps27a
G4	Il1f9	0.62553	1.96946e-92	7.03429e-97	5.34439	3.11232	0.721	0.483	3154	4615	http://www.genecards.org/cgi-bin/carddisp.pl?gene=Il1f9
G4	Ftl1	-0.444825	4.30293e-91	1.53687e-95	29.9526	41.1311	0.989	0.99	3154	4615	http://www.genecards.org/cgi-bin/carddisp.pl?gene=Ftl1
G4	Retnlg	-0.387471	7.04638e-91	2.51675e-95	342.118	447.833	0.986	0.987	3154	4615	http://www.genecards.org/cgi-bin/carddisp.pl?gene=Retnlg
G4	Hif1a	0.658033	8.83306e-89	3.15489e-93	1.98046	0.888845	0.394	0.179	3154	4615	http://www.genecards.org/cgi-bin/carddisp.pl?gene=Hif1a
G4	Slpi	-0.495725	1.30817e-87	4.67239e-92	32.4075	46.1055	0.973	0.979	3154	4615	http://www.genecards.org/cgi-bin/carddisp.pl?gene=Slpi
G4	Ddx5	0.528279	2.47972e-87	8.85676e-92	9.24773	6.10558	0.875	0.718	3154	4615	http://www.genecards.org/cgi-bin/carddisp.pl?gene=Ddx5
G4	Dstn	0.644637	1.67322e-86	5.97622e-91	6.82555	4.00565	0.718	0.522	3154	4615	http://www.genecards.org/cgi-bin/carddisp.pl?gene=Dstn
G4	Lst1	-0.756626	3.06564e-84	1.09495e-88	5.22357	9.51494	0.662	0.772	3154	4615	http://www.genecards.org/cgi-bin/carddisp.pl?gene=Lst1
G4	Msrb1	-0.388029	4.63171e-84	1.6543e-88	23.0586	30.4832	0.989	0.991	3154	4615	http://www.genecards.org/cgi-bin/carddisp.pl?gene=Msrb1
G4	Cux1	0.680219	1.49732e-83	5.34797e-88	1.57749	0.608535	0.301	0.117	3154	4615	http://www.genecards.org/cgi-bin/carddisp.pl?gene=Cux1
G4	Trim30a	0.64271	4.24419e-79	1.51589e-83	3.78486	2.06474	0.545	0.314	3154	4615	http://www.genecards.org/cgi-bin/carddisp.pl?gene=Trim30a
G4	Slc15a3	0.565346	2.31278e-77	8.26054e-82	3.15964	1.81106	0.565	0.331	3154	4615	http://www.genecards.org/cgi-bin/carddisp.pl?gene=Slc15a3
G4	Gpx1	-0.439989	3.48342e-77	1.24417e-81	11.1538	15.4878	0.905	0.939	3154	4615	http://www.genecards.org/cgi-bin/carddisp.pl?gene=Gpx1
G4	Limd2	-0.668678	2.96227e-76	1.05803e-80	2.78317	5.01379	0.522	0.648	3154	4615	http://www.genecards.org/cgi-bin/carddisp.pl?gene=Limd2
G4	Oasl2	0.72523	1.37404e-75	4.90763e-80	3.22293	1.55445	0.41	0.205	3154	4615	http://www.genecards.org/cgi-bin/carddisp.pl?gene=Oasl2
G4	Slfn4	0.601305	2.02829e-74	7.2444e-79	4.32654	2.51103	0.58	0.365	3154	4615	http://www.genecards.org/cgi-bin/carddisp.pl?gene=Slfn4
G4	mt-Co2	0.535148	2.08153e-73	7.43457e-78	4.05277	2.48685	0.632	0.41	3154	4615	http://www.genecards.org/cgi-bin/carddisp.pl?gene=mt-Co2
G4	Oaz1	-0.485559	1.69968e-72	6.07073e-77	5.62692	8.27854	0.774	0.816	3154	4615	http://www.genecards.org/cgi-bin/carddisp.pl?gene=Oaz1
G4	Grina	0.419319	2.54519e-72	9.09061e-77	11.0477	8.009	0.923	0.795	3154	4615	http://www.genecards.org/cgi-bin/carddisp.pl?gene=Grina
G4	Hdc	0.470351	6.5984e-71	2.35674e-75	7.49059	5.12841	0.82	0.631	3154	4615	http://www.genecards.org/cgi-bin/carddisp.pl?gene=Hdc
G4	Samd9l	0.605095	1.37743e-70	4.91975e-75	3.3285	1.84568	0.529	0.325	3154	4615	http://www.genecards.org/cgi-bin/carddisp.pl?gene=Samd9l
G4	Il1r2	0.522717	1.96943e-70	7.0342e-75	2.50617	1.4405	0.467	0.25	3154	4615	http://www.genecards.org/cgi-bin/carddisp.pl?gene=Il1r2
G4	Lmo4	0.559173	2.15152e-70	7.68456e-75	5.12793	3.15897	0.681	0.498	3154	4615	http://www.genecards.org/cgi-bin/carddisp.pl?gene=Lmo4
G4	Creg1	-0.67879	5.15498e-70	1.8412e-74	2.90444	5.25021	0.516	0.645	3154	4615	http://www.genecards.org/cgi-bin/carddisp.pl?gene=Creg1
G4	Actg1	0.290399	1.78907e-68	6.38998e-73	25.6932	20.8264	0.984	0.961	3154	4615	http://www.genecards.org/cgi-bin/carddisp.pl?gene=Actg1
G4	Cd52	-0.262988	7.89348e-67	2.8193e-71	39.6504	47.779	0.993	0.996	3154	4615	http://www.genecards.org/cgi-bin/carddisp.pl?gene=Cd52
G4	Arpc2	-0.343924	1.1455e-65	4.09135e-70	12.5191	16.1585	0.942	0.948	3154	4615	http://www.genecards.org/cgi-bin/carddisp.pl?gene=Arpc2
G4	Steap4	0.616584	2.38637e-65	8.52336e-70	0.716376	0.119444	0.103	0.014	3154	4615	http://www.genecards.org/cgi-bin/carddisp.pl?gene=Steap4
G4	Cst3	-0.669232	3.28458e-65	1.17315e-69	5.90272	9.97688	0.753	0.81	3154	4615	http://www.genecards.org/cgi-bin/carddisp.pl?gene=Cst3
G4	Dgat1	0.533912	2.37455e-64	8.48113e-69	1.98715	1.06317	0.424	0.228	3154	4615	http://www.genecards.org/cgi-bin/carddisp.pl?gene=Dgat1
G4	4932438A13Rik	0.516143	3.96713e-62	1.41693e-66	2.62761	1.53657	0.498	0.294	3154	4615	http://www.genecards.org/cgi-bin/carddisp.pl?gene=4932438A13Rik
G4	Zyx	0.458825	3.91791e-61	1.39935e-65	6.15238	4.20392	0.783	0.597	3154	4615	http://www.genecards.org/cgi-bin/carddisp.pl?gene=Zyx
G4	Pglyrp1	-0.293553	1.35683e-59	4.84615e-64	32.3651	39.8941	0.977	0.979	3154	4615	http://www.genecards.org/cgi-bin/carddisp.pl?gene=Pglyrp1
G4	Arpc5	-0.366174	7.22266e-59	2.57971e-63	10.4109	13.7078	0.898	0.906	3154	4615	http://www.genecards.org/cgi-bin/carddisp.pl?gene=Arpc5
G4	E230001N04Rik	-0.751162	1.00125e-58	3.57614e-63	0.668896	1.809	0.156	0.311	3154	4615	http://www.genecards.org/cgi-bin/carddisp.pl?gene=E230001N04Rik
G4	Bmx	0.485472	4.68315e-58	1.67267e-62	4.44891	2.89195	0.662	0.469	3154	4615	http://www.genecards.org/cgi-bin/carddisp.pl?gene=Bmx
G4	Cmah	0.47046	8.38805e-58	2.99595e-62	0.959544	0.414271	0.232	0.092	3154	4615	http://www.genecards.org/cgi-bin/carddisp.pl?gene=Cmah
G4	Litaf	0.474638	1.80058e-57	6.4311e-62	3.32692	2.11386	0.588	0.384	3154	4615	http://www.genecards.org/cgi-bin/carddisp.pl?gene=Litaf
G4	Rtp4	0.507053	5.30911e-57	1.89624e-61	1.9402	1.06889	0.344	0.171	3154	4615	http://www.genecards.org/cgi-bin/carddisp.pl?gene=Rtp4
G4	Csf2rb	0.511847	1.21458e-56	4.3381e-61	3.574	2.20786	0.587	0.39	3154	4615	http://www.genecards.org/cgi-bin/carddisp.pl?gene=Csf2rb
G4	Irg1	0.424382	3.81415e-56	1.36229e-60	0.568724	0.168947	0.132	0.033	3154	4615	http://www.genecards.org/cgi-bin/carddisp.pl?gene=Irg1
G4	Akap13	0.379477	1.55109e-55	5.54002e-60	8.69118	6.44977	0.886	0.735	3154	4615	http://www.genecards.org/cgi-bin/carddisp.pl?gene=Akap13
G4	Por	0.469148	4.21016e-55	1.50374e-59	3.18559	2.02363	0.578	0.374	3154	4615	http://www.genecards.org/cgi-bin/carddisp.pl?gene=Por
G4	Emp3	-0.671	1.01319e-54	3.6188e-59	1.49243	2.96839	0.353	0.486	3154	4615	http://www.genecards.org/cgi-bin/carddisp.pl?gene=Emp3
G4	Ptpn18	-0.667313	2.70681e-52	9.66789e-57	1.6757	3.24932	0.373	0.502	3154	4615	http://www.genecards.org/cgi-bin/carddisp.pl?gene=Ptpn18
G4	Il13ra1	0.446798	3.13531e-52	1.11983e-56	1.17701	0.597204	0.242	0.102	3154	4615	http://www.genecards.org/cgi-bin/carddisp.pl?gene=Il13ra1
G4	Plin2	0.491454	4.28952e-52	1.53208e-56	1.4512	0.743561	0.328	0.169	3154	4615	http://www.genecards.org/cgi-bin/carddisp.pl?gene=Plin2
G4	Atxn10	0.45923	2.70395e-51	9.65765e-56	2.66444	1.66542	0.527	0.338	3154	4615	http://www.genecards.org/cgi-bin/carddisp.pl?gene=Atxn10
G4	Mgst1	-0.598602	5.25192e-51	1.87582e-55	3.83164	6.3163	0.584	0.66	3154	4615	http://www.genecards.org/cgi-bin/carddisp.pl?gene=Mgst1
G4	Lilrb4a	0.435718	1.90427e-50	6.80146e-55	2.5935	1.65677	0.509	0.319	3154	4615	http://www.genecards.org/cgi-bin/carddisp.pl?gene=Lilrb4a
G4	Dtx3l	0.449924	4.20446e-50	1.5017e-54	0.869702	0.368774	0.193	0.073	3154	4615	http://www.genecards.org/cgi-bin/carddisp.pl?gene=Dtx3l
G4	Txnip	-0.543558	4.69527e-50	1.677e-54	3.72119	5.88143	0.527	0.645	3154	4615	http://www.genecards.org/cgi-bin/carddisp.pl?gene=Txnip
G4	mt-Co3	0.428753	2.31358e-49	8.26339e-54	3.56619	2.39224	0.581	0.386	3154	4615	http://www.genecards.org/cgi-bin/carddisp.pl?gene=mt-Co3
G4	Mtdh	-0.711251	3.35184e-49	1.19717e-53	0.434818	1.34912	0.095	0.224	3154	4615	http://www.genecards.org/cgi-bin/carddisp.pl?gene=Mtdh
G4	Sell	0.339082	1.56227e-48	5.57992e-53	10.9827	8.47286	0.912	0.802	3154	4615	http://www.genecards.org/cgi-bin/carddisp.pl?gene=Sell
G4	mt-Atp6	0.431916	2.20389e-48	7.8716e-53	2.65252	1.70753	0.481	0.299	3154	4615	http://www.genecards.org/cgi-bin/carddisp.pl?gene=mt-Atp6
G4	Gmfg	-0.33516	3.2796e-48	1.17137e-52	9.92948	12.7877	0.912	0.92	3154	4615	http://www.genecards.org/cgi-bin/carddisp.pl?gene=Gmfg
G4	Atp6v1e1	0.425749	3.66953e-48	1.31064e-52	4.38408	3.00819	0.677	0.496	3154	4615	http://www.genecards.org/cgi-bin/carddisp.pl?gene=Atp6v1e1
G4	Tmod3	0.411178	7.68475e-48	2.74475e-52	1.48284	0.867115	0.345	0.184	3154	4615	http://www.genecards.org/cgi-bin/carddisp.pl?gene=Tmod3
G4	Emilin2	0.405738	1.02649e-47	3.66631e-52	3.03902	2.04886	0.543	0.348	3154	4615	http://www.genecards.org/cgi-bin/carddisp.pl?gene=Emilin2
G4	Prok2	0.466231	3.64471e-47	1.30177e-51	0.701459	0.231606	0.16	0.056	3154	4615	http://www.genecards.org/cgi-bin/carddisp.pl?gene=Prok2
G4	Ufsp2	0.385625	6.36875e-47	2.27472e-51	0.596139	0.22176	0.145	0.046	3154	4615	http://www.genecards.org/cgi-bin/carddisp.pl?gene=Ufsp2
G4	Mir142hg	0.411764	1.40589e-46	5.02139e-51	1.11499	0.589844	0.251	0.114	3154	4615	http://www.genecards.org/cgi-bin/carddisp.pl?gene=Mir142hg
G4	Diaph1	0.385372	1.90373e-45	6.79951e-50	4.93942	3.54711	0.724	0.545	3154	4615	http://www.genecards.org/cgi-bin/carddisp.pl?gene=Diaph1
G4	Mmp8	0.417925	3.22639e-45	1.15236e-49	40.7739	30.2678	0.9	0.861	3154	4615	http://www.genecards.org/cgi-bin/carddisp.pl?gene=Mmp8
G4	Upp1	0.411395	3.25062e-45	1.16102e-49	0.767033	0.328625	0.185	0.072	3154	4615	http://www.genecards.org/cgi-bin/carddisp.pl?gene=Upp1
G4	Lilr4b	0.422545	4.45455e-45	1.59103e-49	3.18	2.11872	0.558	0.369	3154	4615	http://www.genecards.org/cgi-bin/carddisp.pl?gene=Lilr4b
G4	Oas3	0.430707	5.29777e-45	1.8922e-49	1.59826	0.927644	0.336	0.181	3154	4615	http://www.genecards.org/cgi-bin/carddisp.pl?gene=Oas3
G4	Gda	0.310884	1.37503e-44	4.91116e-49	15.1442	12.0146	0.953	0.878	3154	4615	http://www.genecards.org/cgi-bin/carddisp.pl?gene=Gda
G4	Iqgap1	0.274373	2.32094e-44	8.28968e-49	17.3179	14.1454	0.976	0.931	3154	4615	http://www.genecards.org/cgi-bin/carddisp.pl?gene=Iqgap1
G4	Myl12b	-0.377687	1.10734e-43	3.95508e-48	6.50381	8.74938	0.812	0.836	3154	4615	http://www.genecards.org/cgi-bin/carddisp.pl?gene=Myl12b
G4	Nmt1	0.352956	1.19871e-43	4.28142e-48	0.818582	0.42391	0.22	0.096	3154	4615	http://www.genecards.org/cgi-bin/carddisp.pl?gene=Nmt1
G4	Cxcr2	0.279592	1.81513e-41	6.48306e-46	20.9613	17.0923	0.989	0.953	3154	4615	http://www.genecards.org/cgi-bin/carddisp.pl?gene=Cxcr2
G4	Ccl6	-0.429358	3.73129e-41	1.3327e-45	24.514	33.3581	0.877	0.913	3154	4615	http://www.genecards.org/cgi-bin/carddisp.pl?gene=Ccl6
G4	Tecr	-0.61876	6.68615e-41	2.38808e-45	0.763217	1.70752	0.216	0.337	3154	4615	http://www.genecards.org/cgi-bin/carddisp.pl?gene=Tecr
G4	Gadd45g	-0.524294	6.05751e-40	2.16355e-44	0.176046	0.691423	0.047	0.144	3154	4615	http://www.genecards.org/cgi-bin/carddisp.pl?gene=Gadd45g
G4	Eif2ak2	0.399616	6.39093e-40	2.28264e-44	0.846207	0.399535	0.198	0.087	3154	4615	http://www.genecards.org/cgi-bin/carddisp.pl?gene=Eif2ak2
G4	Malat1	0.278636	2.51606e-39	8.98658e-44	390.4	321.658	0.999	1	3154	4615	http://www.genecards.org/cgi-bin/carddisp.pl?gene=Malat1
G4	Rsad2	0.530149	3.01132e-39	1.07555e-43	2.08136	1.13379	0.263	0.136	3154	4615	http://www.genecards.org/cgi-bin/carddisp.pl?gene=Rsad2
G4	Pirb	0.342289	6.21923e-39	2.22131e-43	6.47649	4.89737	0.804	0.65	3154	4615	http://www.genecards.org/cgi-bin/carddisp.pl?gene=Pirb
G4	Mov10	0.39797	1.93112e-38	6.89734e-43	1.38043	0.806566	0.317	0.176	3154	4615	http://www.genecards.org/cgi-bin/carddisp.pl?gene=Mov10
G4	Ifitm3	0.316642	3.48256e-38	1.24386e-42	16.9044	13.3761	0.923	0.852	3154	4615	http://www.genecards.org/cgi-bin/carddisp.pl?gene=Ifitm3
G4	Ist1	0.358113	6.98163e-38	2.49362e-42	1.0145	0.571678	0.25	0.124	3154	4615	http://www.genecards.org/cgi-bin/carddisp.pl?gene=Ist1
G4	Rpl9	-0.479619	1.92431e-37	6.87303e-42	3.50901	5.28725	0.615	0.679	3154	4615	http://www.genecards.org/cgi-bin/carddisp.pl?gene=Rpl9
G4	Qsox1	0.330874	5.44813e-37	1.9459e-41	0.622398	0.289894	0.173	0.072	3154	4615	http://www.genecards.org/cgi-bin/carddisp.pl?gene=Qsox1
G4	Cox4i1	-0.458658	7.3818e-37	2.63655e-41	3.1651	4.72394	0.591	0.659	3154	4615	http://www.genecards.org/cgi-bin/carddisp.pl?gene=Cox4i1
G4	H2-D1	-0.36635	7.95369e-37	2.84081e-41	12.7508	16.726	0.933	0.935	3154	4615	http://www.genecards.org/cgi-bin/carddisp.pl?gene=H2-D1
G4	Rasa2	-0.598346	9.67153e-37	3.45437e-41	0.65437	1.50468	0.172	0.291	3154	4615	http://www.genecards.org/cgi-bin/carddisp.pl?gene=Rasa2
G4	Tsc22d3	-0.618569	1.10549e-36	3.94847e-41	0.986032	2.04926	0.225	0.35	3154	4615	http://www.genecards.org/cgi-bin/carddisp.pl?gene=Tsc22d3
G4	Rps12	-0.452019	1.57607e-36	5.62921e-41	3.94923	5.77031	0.664	0.703	3154	4615	http://www.genecards.org/cgi-bin/carddisp.pl?gene=Rps12
G4	Fos	-0.63034	5.329e-36	1.90335e-40	1.22522	2.44448	0.23	0.357	3154	4615	http://www.genecards.org/cgi-bin/carddisp.pl?gene=Fos
G4	Serf2	-0.271426	9.10766e-36	3.25297e-40	12.2221	14.9591	0.928	0.933	3154	4615	http://www.genecards.org/cgi-bin/carddisp.pl?gene=Serf2
G4	Cd63	-0.634023	2.03283e-35	7.26061e-40	1.45985	2.81741	0.333	0.437	3154	4615	http://www.genecards.org/cgi-bin/carddisp.pl?gene=Cd63
G4	Rpl30	-0.413571	2.13828e-35	7.63727e-40	4.87054	6.81943	0.726	0.759	3154	4615	http://www.genecards.org/cgi-bin/carddisp.pl?gene=Rpl30
G4	Lsp1	-0.338409	2.5871e-35	9.24029e-40	9.51726	12.2976	0.899	0.903	3154	4615	http://www.genecards.org/cgi-bin/carddisp.pl?gene=Lsp1
G4	Zcchc6	0.365818	3.75726e-35	1.34197e-39	3.41636	2.42722	0.588	0.422	3154	4615	http://www.genecards.org/cgi-bin/carddisp.pl?gene=Zcchc6
G4	Ccr1	0.360822	4.27472e-35	1.52679e-39	7.10735	5.31336	0.799	0.667	3154	4615	http://www.genecards.org/cgi-bin/carddisp.pl?gene=Ccr1
G4	Gk	0.343401	1.39549e-34	4.98424e-39	0.990706	0.569037	0.242	0.123	3154	4615	http://www.genecards.org/cgi-bin/carddisp.pl?gene=Gk
G4	Casp4	0.352392	2.88218e-34	1.02942e-38	0.748092	0.369253	0.184	0.082	3154	4615	http://www.genecards.org/cgi-bin/carddisp.pl?gene=Casp4
G4	Ptpn12	0.357445	2.91529e-34	1.04125e-38	1.87563	1.24456	0.404	0.25	3154	4615	http://www.genecards.org/cgi-bin/carddisp.pl?gene=Ptpn12
G4	Gyg	0.367113	3.57473e-34	1.27678e-38	1.04274	0.5838	0.271	0.147	3154	4615	http://www.genecards.org/cgi-bin/carddisp.pl?gene=Gyg
G4	Prr5l	0.436984	5.81381e-34	2.07651e-38	0.90454	0.40684	0.149	0.059	3154	4615	http://www.genecards.org/cgi-bin/carddisp.pl?gene=Prr5l
G4	Cir1	0.332399	6.2456e-34	2.23073e-38	1.62534	1.08508	0.341	0.198	3154	4615	http://www.genecards.org/cgi-bin/carddisp.pl?gene=Cir1
G4	Cox17	0.31745	8.50932e-34	3.03926e-38	1.39362	0.920845	0.32	0.182	3154	4615	http://www.genecards.org/cgi-bin/carddisp.pl?gene=Cox17
G4	Cd300lf	0.333198	1.26681e-33	4.52463e-38	3.91186	2.89891	0.638	0.461	3154	4615	http://www.genecards.org/cgi-bin/carddisp.pl?gene=Cd300lf
G4	Slfn1	0.301651	1.76425e-33	6.30134e-38	8.52939	6.73142	0.833	0.712	3154	4615	http://www.genecards.org/cgi-bin/carddisp.pl?gene=Slfn1
G4	Cybb	-0.581288	5.24383e-33	1.87293e-37	2.87124	4.79209	0.444	0.529	3154	4615	http://www.genecards.org/cgi-bin/carddisp.pl?gene=Cybb
G4	Slc16a3	0.33412	8.218e-33	2.93521e-37	2.56918	1.83131	0.506	0.341	3154	4615	http://www.genecards.org/cgi-bin/carddisp.pl?gene=Slc16a3
G4	Rac2	-0.26618	8.26583e-33	2.95229e-37	10.4294	12.7452	0.917	0.908	3154	4615	http://www.genecards.org/cgi-bin/carddisp.pl?gene=Rac2
G4	Ddx6	0.358704	1.20583e-32	4.30683e-37	4.27597	3.11454	0.658	0.495	3154	4615	http://www.genecards.org/cgi-bin/carddisp.pl?gene=Ddx6
G4	Tcn2	0.360056	1.35949e-32	4.85569e-37	0.928263	0.502377	0.236	0.123	3154	4615	http://www.genecards.org/cgi-bin/carddisp.pl?gene=Tcn2
G4	Il4ra	0.341744	3.84263e-32	1.37246e-36	0.995547	0.57466	0.223	0.112	3154	4615	http://www.genecards.org/cgi-bin/carddisp.pl?gene=Il4ra
G4	Cnot3	0.299298	4.51347e-32	1.61207e-36	0.986399	0.614243	0.252	0.132	3154	4615	http://www.genecards.org/cgi-bin/carddisp.pl?gene=Cnot3
G4	Dgat2	0.352177	7.70206e-32	2.75093e-36	0.678147	0.314663	0.173	0.078	3154	4615	http://www.genecards.org/cgi-bin/carddisp.pl?gene=Dgat2
G4	Rps3a1	-0.503427	1.02678e-31	3.66733e-36	2.8441	4.4493	0.538	0.608	3154	4615	http://www.genecards.org/cgi-bin/carddisp.pl?gene=Rps3a1
G4	Fgr	0.339103	1.20638e-31	4.3088e-36	5.2302	3.92517	0.729	0.577	3154	4615	http://www.genecards.org/cgi-bin/carddisp.pl?gene=Fgr
G4	Rps10	-0.410163	1.82264e-31	6.5099e-36	4.7511	6.64227	0.718	0.75	3154	4615	http://www.genecards.org/cgi-bin/carddisp.pl?gene=Rps10
G4	Rps25	-0.500845	2.8186e-31	1.00672e-35	2.42196	3.84222	0.486	0.565	3154	4615	http://www.genecards.org/cgi-bin/carddisp.pl?gene=Rps25
G4	Prelid1	0.355539	6.49437e-31	2.31958e-35	2.04099	1.37677	0.434	0.285	3154	4615	http://www.genecards.org/cgi-bin/carddisp.pl?gene=Prelid1
G4	Upf2	0.359389	1.15147e-30	4.11267e-35	1.80651	1.18766	0.373	0.235	3154	4615	http://www.genecards.org/cgi-bin/carddisp.pl?gene=Upf2
G4	Il1rap	0.423192	2.25499e-30	8.05412e-35	0.723365	0.285239	0.127	0.049	3154	4615	http://www.genecards.org/cgi-bin/carddisp.pl?gene=Il1rap
G4	Btg1	0.378762	4.43652e-30	1.58458e-34	17.2169	13.0105	0.928	0.85	3154	4615	http://www.genecards.org/cgi-bin/carddisp.pl?gene=Btg1
G4	Wbp11	0.298424	8.98008e-30	3.2074e-34	0.873993	0.523819	0.222	0.114	3154	4615	http://www.genecards.org/cgi-bin/carddisp.pl?gene=Wbp11
G4	Atp6v0b	-0.386148	1.34326e-29	4.79771e-34	3.73269	5.18514	0.65	0.694	3154	4615	http://www.genecards.org/cgi-bin/carddisp.pl?gene=Atp6v0b
G4	Btg2	-0.450727	2.85527e-29	1.01981e-33	4.07966	5.94252	0.631	0.683	3154	4615	http://www.genecards.org/cgi-bin/carddisp.pl?gene=Btg2
G4	Lamtor4	-0.442793	5.23118e-29	1.86841e-33	3.13773	4.62413	0.554	0.623	3154	4615	http://www.genecards.org/cgi-bin/carddisp.pl?gene=Lamtor4
G4	Ninj1	-0.565966	5.98894e-29	2.13906e-33	0.675807	1.48083	0.147	0.252	3154	4615	http://www.genecards.org/cgi-bin/carddisp.pl?gene=Ninj1
G4	Smox	0.309215	7.38848e-29	2.63893e-33	0.538625	0.241795	0.133	0.054	3154	4615	http://www.genecards.org/cgi-bin/carddisp.pl?gene=Smox
G4	Jund	-0.50036	1.09896e-28	3.92515e-33	3.79641	5.78484	0.585	0.645	3154	4615	http://www.genecards.org/cgi-bin/carddisp.pl?gene=Jund
G4	Rpl18a	-0.436348	1.97748e-28	7.06293e-33	4.26026	6.11805	0.668	0.709	3154	4615	http://www.genecards.org/cgi-bin/carddisp.pl?gene=Rpl18a
G4	Tpd52	0.298848	2.02369e-28	7.22798e-33	6.89397	5.41702	0.795	0.646	3154	4615	http://www.genecards.org/cgi-bin/carddisp.pl?gene=Tpd52
G4	Dync1i2	0.311369	1.81758e-27	6.49183e-32	2.35575	1.70432	0.472	0.322	3154	4615	http://www.genecards.org/cgi-bin/carddisp.pl?gene=Dync1i2
G4	Rpl18	-0.50465	2.27335e-27	8.1197e-32	2.27539	3.64705	0.449	0.528	3154	4615	http://www.genecards.org/cgi-bin/carddisp.pl?gene=Rpl18
G4	Tnfaip2	0.343002	3.8812e-27	1.38624e-31	7.40928	5.62986	0.751	0.605	3154	4615	http://www.genecards.org/cgi-bin/carddisp.pl?gene=Tnfaip2
G4	Mvp	0.256439	1.0726e-26	3.83098e-31	0.739355	0.456104	0.182	0.088	3154	4615	http://www.genecards.org/cgi-bin/carddisp.pl?gene=Mvp
G4	Mrgpra2b	0.290229	1.22958e-26	4.39167e-31	1.6475	1.16505	0.378	0.243	3154	4615	http://www.genecards.org/cgi-bin/carddisp.pl?gene=Mrgpra2b
G4	Chp1	0.293246	2.98149e-26	1.06489e-30	2.01902	1.46371	0.443	0.297	3154	4615	http://www.genecards.org/cgi-bin/carddisp.pl?gene=Chp1
G4	Sh3bgrl3	-0.260234	4.63424e-26	1.6552e-30	9.79477	11.9286	0.879	0.903	3154	4615	http://www.genecards.org/cgi-bin/carddisp.pl?gene=Sh3bgrl3
G4	Rassf5	0.288555	6.51557e-26	2.32716e-30	2.20515	1.62413	0.455	0.306	3154	4615	http://www.genecards.org/cgi-bin/carddisp.pl?gene=Rassf5
G4	Mpc2	-0.479299	1.53828e-25	5.49424e-30	1.30409	2.21206	0.32	0.409	3154	4615	http://www.genecards.org/cgi-bin/carddisp.pl?gene=Mpc2
G4	Zfp36	0.303736	1.61248e-25	5.75926e-30	2.61313	1.92719	0.492	0.337	3154	4615	http://www.genecards.org/cgi-bin/carddisp.pl?gene=Zfp36
G4	H2afj	-0.416202	1.62704e-25	5.81126e-30	3.40454	4.87747	0.596	0.642	3154	4615	http://www.genecards.org/cgi-bin/carddisp.pl?gene=H2afj
G4	Gm14548	0.29727	2.78721e-25	9.95504e-30	1.55793	1.08162	0.356	0.227	3154	4615	http://www.genecards.org/cgi-bin/carddisp.pl?gene=Gm14548
G4	Il1rn	-0.523472	3.39496e-25	1.21257e-29	0.685949	1.4234	0.165	0.263	3154	4615	http://www.genecards.org/cgi-bin/carddisp.pl?gene=Il1rn
G4	Rps29	0.25792	8.60876e-25	3.07478e-29	6.31035	5.11359	0.792	0.662	3154	4615	http://www.genecards.org/cgi-bin/carddisp.pl?gene=Rps29
G4	Crispld2	0.32523	1.25022e-24	4.46538e-29	2.3666	1.68712	0.455	0.319	3154	4615	http://www.genecards.org/cgi-bin/carddisp.pl?gene=Crispld2
G4	Rps16	-0.293619	2.76276e-24	9.86771e-29	6.87441	8.65175	0.843	0.843	3154	4615	http://www.genecards.org/cgi-bin/carddisp.pl?gene=Rps16
G4	Slc7a11	-0.691823	3.84069e-24	1.37177e-28	1.29574	2.70837	0.248	0.342	3154	4615	http://www.genecards.org/cgi-bin/carddisp.pl?gene=Slc7a11
G4	Rnf144a	0.260303	1.70763e-23	6.09913e-28	2.88036	2.23976	0.544	0.392	3154	4615	http://www.genecards.org/cgi-bin/carddisp.pl?gene=Rnf144a
G4	Gm5483	0.499583	1.72377e-23	6.15678e-28	16.4924	11.3725	0.37	0.249	3154	4615	http://www.genecards.org/cgi-bin/carddisp.pl?gene=Gm5483
G4	Irf2	0.255724	2.46971e-23	8.82101e-28	3.54101	2.8034	0.609	0.456	3154	4615	http://www.genecards.org/cgi-bin/carddisp.pl?gene=Irf2
G4	March7	0.305495	2.6525e-23	9.47389e-28	2.4294	1.77495	0.447	0.309	3154	4615	http://www.genecards.org/cgi-bin/carddisp.pl?gene=March7
G4	Myd88	0.290747	2.76438e-23	9.87349e-28	1.05648	0.68113	0.233	0.132	3154	4615	http://www.genecards.org/cgi-bin/carddisp.pl?gene=Myd88
G4	Lgals9	0.290265	4.09161e-23	1.46139e-27	1.07775	0.699081	0.268	0.161	3154	4615	http://www.genecards.org/cgi-bin/carddisp.pl?gene=Lgals9
G4	Itih5	-0.37747	4.31708e-23	1.54192e-27	0.140137	0.481108	0.04	0.106	3154	4615	http://www.genecards.org/cgi-bin/carddisp.pl?gene=Itih5
G4	Wipf1	0.256341	1.87026e-22	6.67996e-27	2.26434	1.73293	0.469	0.325	3154	4615	http://www.genecards.org/cgi-bin/carddisp.pl?gene=Wipf1
G4	Trim25	0.282194	2.11952e-22	7.57025e-27	0.947689	0.601662	0.229	0.13	3154	4615	http://www.genecards.org/cgi-bin/carddisp.pl?gene=Trim25
G4	Rps14	-0.38093	2.55176e-22	9.11407e-27	3.13214	4.38079	0.569	0.616	3154	4615	http://www.genecards.org/cgi-bin/carddisp.pl?gene=Rps14
G4	Pet100	0.255281	3.73658e-22	1.33459e-26	3.25701	2.56663	0.602	0.45	3154	4615	http://www.genecards.org/cgi-bin/carddisp.pl?gene=Pet100
G4	Il17ra	0.260501	4.22789e-22	1.51007e-26	5.02072	4.02608	0.723	0.584	3154	4615	http://www.genecards.org/cgi-bin/carddisp.pl?gene=Il17ra
G4	9930111J21Rik2	0.336296	4.60121e-22	1.64341e-26	2.02281	1.39429	0.366	0.242	3154	4615	http://www.genecards.org/cgi-bin/carddisp.pl?gene=9930111J21Rik2
G4	Rpl17	-0.392818	4.98466e-22	1.78036e-26	3.50016	4.90851	0.603	0.642	3154	4615	http://www.genecards.org/cgi-bin/carddisp.pl?gene=Rpl17
G4	Rhoa	-0.316969	5.44849e-22	1.94603e-26	4.78333	6.20436	0.73	0.745	3154	4615	http://www.genecards.org/cgi-bin/carddisp.pl?gene=Rhoa
G4	Cdk2ap2	-0.452518	5.69658e-22	2.03464e-26	6.88589	9.79126	0.675	0.722	3154	4615	http://www.genecards.org/cgi-bin/carddisp.pl?gene=Cdk2ap2
G4	Syk	0.302581	7.27283e-22	2.59763e-26	2.8532	2.12418	0.527	0.382	3154	4615	http://www.genecards.org/cgi-bin/carddisp.pl?gene=Syk
G4	Soat1	0.264787	8.12336e-22	2.90141e-26	1.36892	0.971699	0.322	0.206	3154	4615	http://www.genecards.org/cgi-bin/carddisp.pl?gene=Soat1
G4	Ppp1r3d	0.293109	1.02422e-21	3.65818e-26	0.818199	0.483907	0.192	0.104	3154	4615	http://www.genecards.org/cgi-bin/carddisp.pl?gene=Ppp1r3d
G4	Gm13822	0.329871	1.11537e-21	3.98373e-26	0.584134	0.26035	0.106	0.044	3154	4615	http://www.genecards.org/cgi-bin/carddisp.pl?gene=Gm13822
G4	Asap1	-0.48883	1.44206e-21	5.15059e-26	0.888498	1.65014	0.219	0.309	3154	4615	http://www.genecards.org/cgi-bin/carddisp.pl?gene=Asap1
G4	Psap	-0.46039	1.5141e-21	5.40788e-26	3.14858	4.70808	0.58	0.621	3154	4615	http://www.genecards.org/cgi-bin/carddisp.pl?gene=Psap
G4	Stag2	0.252513	1.5361e-21	5.48646e-26	2.28683	1.75907	0.468	0.332	3154	4615	http://www.genecards.org/cgi-bin/carddisp.pl?gene=Stag2
G4	Ndufb7	-0.426101	2.06097e-21	7.36114e-26	1.81097	2.77681	0.416	0.484	3154	4615	http://www.genecards.org/cgi-bin/carddisp.pl?gene=Ndufb7
G4	Lbr	0.252296	2.48228e-21	8.86591e-26	5.4853	4.44479	0.752	0.626	3154	4615	http://www.genecards.org/cgi-bin/carddisp.pl?gene=Lbr
G4	Lamp2	0.25805	5.06444e-21	1.80886e-25	2.11942	1.60851	0.439	0.302	3154	4615	http://www.genecards.org/cgi-bin/carddisp.pl?gene=Lamp2
G4	Rpl11	-0.449541	5.32444e-21	1.90172e-25	2.03673	3.14697	0.435	0.504	3154	4615	http://www.genecards.org/cgi-bin/carddisp.pl?gene=Rpl11
G4	H3f3b	-0.255592	6.45737e-21	2.30637e-25	13.3347	16.1132	0.922	0.929	3154	4615	http://www.genecards.org/cgi-bin/carddisp.pl?gene=H3f3b
G4	Hjurp	-0.471599	8.30708e-21	2.96703e-25	1.08204	1.88705	0.273	0.358	3154	4615	http://www.genecards.org/cgi-bin/carddisp.pl?gene=Hjurp
G4	Neat1	0.251448	9.3034e-21	3.32288e-25	8.08046	6.62806	0.804	0.676	3154	4615	http://www.genecards.org/cgi-bin/carddisp.pl?gene=Neat1
G4	Rpl27a	-0.392012	2.34492e-20	8.3753e-25	3.15991	4.45872	0.58	0.622	3154	4615	http://www.genecards.org/cgi-bin/carddisp.pl?gene=Rpl27a
G4	Hist1h4d	0.256054	3.91753e-20	1.39922e-24	0.525859	0.277716	0.145	0.072	3154	4615	http://www.genecards.org/cgi-bin/carddisp.pl?gene=Hist1h4d
G4	Gcnt2	0.270334	5.58951e-20	1.9964e-24	2.85396	2.19543	0.464	0.327	3154	4615	http://www.genecards.org/cgi-bin/carddisp.pl?gene=Gcnt2
G4	Slfn5	0.464596	6.86203e-20	2.4509e-24	1.06466	0.496203	0.13	0.062	3154	4615	http://www.genecards.org/cgi-bin/carddisp.pl?gene=Slfn5
G4	Clec2d	0.279372	9.90831e-20	3.53894e-24	1.42035	0.994249	0.291	0.185	3154	4615	http://www.genecards.org/cgi-bin/carddisp.pl?gene=Clec2d
G4	Rps13	-0.388681	1.00871e-19	3.60278e-24	2.90599	4.1137	0.546	0.592	3154	4615	http://www.genecards.org/cgi-bin/carddisp.pl?gene=Rps13
G4	G6pdx	0.28698	1.10391e-19	3.94283e-24	1.41313	0.977841	0.332	0.222	3154	4615	http://www.genecards.org/cgi-bin/carddisp.pl?gene=G6pdx
G4	Rplp1	-0.440492	1.57992e-19	5.64297e-24	1.84547	2.86149	0.399	0.468	3154	4615	http://www.genecards.org/cgi-bin/carddisp.pl?gene=Rplp1
G4	Cdc42se1	0.252178	1.79589e-19	6.41434e-24	4.46439	3.58805	0.695	0.552	3154	4615	http://www.genecards.org/cgi-bin/carddisp.pl?gene=Cdc42se1
G4	Pim1	0.304273	1.92478e-19	6.87471e-24	2.74159	2.03012	0.455	0.325	3154	4615	http://www.genecards.org/cgi-bin/carddisp.pl?gene=Pim1
G4	Isg15	0.378951	4.10913e-19	1.46765e-23	2.50813	1.69774	0.26	0.163	3154	4615	http://www.genecards.org/cgi-bin/carddisp.pl?gene=Isg15
G4	Nfe2l2	0.290078	8.18501e-19	2.92343e-23	2.82089	2.12494	0.485	0.354	3154	4615	http://www.genecards.org/cgi-bin/carddisp.pl?gene=Nfe2l2
G4	H2-K1	-0.504426	1.13719e-18	4.06168e-23	1.82887	3.01292	0.357	0.431	3154	4615	http://www.genecards.org/cgi-bin/carddisp.pl?gene=H2-K1
G4	Rpl19	-0.422329	1.18225e-18	4.22262e-23	2.2976	3.41908	0.474	0.528	3154	4615	http://www.genecards.org/cgi-bin/carddisp.pl?gene=Rpl19
G4	Rgs2	0.32742	1.38359e-18	4.94173e-23	8.48785	6.56144	0.804	0.691	3154	4615	http://www.genecards.org/cgi-bin/carddisp.pl?gene=Rgs2
G4	Arid5a	0.261699	1.49889e-18	5.35355e-23	0.834325	0.530019	0.187	0.104	3154	4615	http://www.genecards.org/cgi-bin/carddisp.pl?gene=Arid5a
G4	Amica1	-0.425204	2.26375e-18	8.0854e-23	3.8123	5.46178	0.516	0.577	3154	4615	http://www.genecards.org/cgi-bin/carddisp.pl?gene=Amica1
G4	Adam8	0.251192	3.32919e-18	1.18908e-22	2.37951	1.83947	0.481	0.35	3154	4615	http://www.genecards.org/cgi-bin/carddisp.pl?gene=Adam8
G4	Rnasel	0.266951	5.18197e-18	1.85084e-22	2.13193	1.60287	0.432	0.309	3154	4615	http://www.genecards.org/cgi-bin/carddisp.pl?gene=Rnasel
G4	Atp6v0e	-0.363144	7.33638e-18	2.62032e-22	2.3004	3.24506	0.465	0.526	3154	4615	http://www.genecards.org/cgi-bin/carddisp.pl?gene=Atp6v0e
G4	Junb	-0.330441	8.28924e-18	2.96065e-22	4.05135	5.35156	0.571	0.632	3154	4615	http://www.genecards.org/cgi-bin/carddisp.pl?gene=Junb
G4	Rpl23	-0.319938	8.67456e-18	3.09828e-22	4.70722	6.1242	0.702	0.719	3154	4615	http://www.genecards.org/cgi-bin/carddisp.pl?gene=Rpl23
G4	Rpl8	-0.475126	1.23757e-17	4.42021e-22	1.59657	2.60933	0.343	0.414	3154	4615	http://www.genecards.org/cgi-bin/carddisp.pl?gene=Rpl8
G4	Hk2	0.284899	1.42992e-17	5.10721e-22	1.4406	1.00324	0.297	0.196	3154	4615	http://www.genecards.org/cgi-bin/carddisp.pl?gene=Hk2
G4	Rps8	-0.431763	1.51552e-17	5.41296e-22	4.07943	5.85154	0.614	0.646	3154	4615	http://www.genecards.org/cgi-bin/carddisp.pl?gene=Rps8
G4	Cox8a	-0.318927	2.1568e-17	7.7034e-22	4.6247	6.01626	0.724	0.729	3154	4615	http://www.genecards.org/cgi-bin/carddisp.pl?gene=Cox8a
G4	Slfn8	0.278047	4.76505e-17	1.70192e-21	0.704078	0.405365	0.135	0.069	3154	4615	http://www.genecards.org/cgi-bin/carddisp.pl?gene=Slfn8
G4	Ramp1	-0.418559	4.8169e-17	1.72045e-21	0.449913	0.937941	0.127	0.201	3154	4615	http://www.genecards.org/cgi-bin/carddisp.pl?gene=Ramp1
G4	Antxr2	0.260522	6.80265e-17	2.42969e-21	1.17633	0.81677	0.275	0.177	3154	4615	http://www.genecards.org/cgi-bin/carddisp.pl?gene=Antxr2
G4	Cebpb	-0.474885	8.00624e-17	2.85958e-21	1.65255	2.68653	0.344	0.416	3154	4615	http://www.genecards.org/cgi-bin/carddisp.pl?gene=Cebpb
G4	Ube2h	0.251396	3.11313e-16	1.11191e-20	1.68623	1.25666	0.369	0.256	3154	4615	http://www.genecards.org/cgi-bin/carddisp.pl?gene=Ube2h
G4	Pfdn5	-0.341148	4.01595e-16	1.43437e-20	3.28509	4.4282	0.589	0.631	3154	4615	http://www.genecards.org/cgi-bin/carddisp.pl?gene=Pfdn5
G4	Clec12a	-0.410185	8.2329e-16	2.94053e-20	1.25731	1.99964	0.294	0.368	3154	4615	http://www.genecards.org/cgi-bin/carddisp.pl?gene=Clec12a
G4	Phactr2	-0.375761	1.02966e-15	3.67762e-20	0.478227	0.918035	0.131	0.206	3154	4615	http://www.genecards.org/cgi-bin/carddisp.pl?gene=Phactr2
G4	Sec11c	-0.439443	1.84932e-15	6.60518e-20	1.27089	2.07951	0.303	0.373	3154	4615	http://www.genecards.org/cgi-bin/carddisp.pl?gene=Sec11c
G4	Degs1	-0.397896	2.57302e-15	9.19e-20	1.66408	2.51016	0.384	0.437	3154	4615	http://www.genecards.org/cgi-bin/carddisp.pl?gene=Degs1
G4	Rps5	-0.430996	2.92657e-15	1.04528e-19	1.02291	1.72721	0.246	0.32	3154	4615	http://www.genecards.org/cgi-bin/carddisp.pl?gene=Rps5
G4	Cnn2	-0.292932	4.34926e-15	1.55342e-19	3.86738	4.96317	0.65	0.666	3154	4615	http://www.genecards.org/cgi-bin/carddisp.pl?gene=Cnn2
G4	Gpsm3	-0.263155	6.10456e-15	2.18036e-19	4.91693	6.10091	0.735	0.741	3154	4615	http://www.genecards.org/cgi-bin/carddisp.pl?gene=Gpsm3
G4	Rps3	-0.398173	6.11365e-15	2.1836e-19	2.14527	3.14496	0.442	0.498	3154	4615	http://www.genecards.org/cgi-bin/carddisp.pl?gene=Rps3
G4	Ppt1	0.264877	6.14824e-15	2.19596e-19	1.42326	1.0168	0.266	0.175	3154	4615	http://www.genecards.org/cgi-bin/carddisp.pl?gene=Ppt1
G4	Socs3	0.255911	1.95251e-14	6.97374e-19	0.543225	0.292386	0.107	0.053	3154	4615	http://www.genecards.org/cgi-bin/carddisp.pl?gene=Socs3
G4	Serp1	-0.363797	2.17247e-14	7.75937e-19	2.84519	3.94802	0.531	0.57	3154	4615	http://www.genecards.org/cgi-bin/carddisp.pl?gene=Serp1
G4	Irf7	0.261381	2.58217e-14	9.2227e-19	0.639085	0.36747	0.137	0.074	3154	4615	http://www.genecards.org/cgi-bin/carddisp.pl?gene=Irf7
G4	Bri3	-0.439173	3.34404e-14	1.19438e-18	1.12685	1.88364	0.251	0.324	3154	4615	http://www.genecards.org/cgi-bin/carddisp.pl?gene=Bri3
G4	Eif5a	-0.412729	5.03994e-14	1.80011e-18	0.857119	1.4722	0.213	0.286	3154	4615	http://www.genecards.org/cgi-bin/carddisp.pl?gene=Eif5a
G4	Card19	-0.392647	7.32726e-14	2.61707e-18	2.18414	3.18014	0.454	0.504	3154	4615	http://www.genecards.org/cgi-bin/carddisp.pl?gene=Card19
G4	Rps11	-0.387906	1.81111e-13	6.4687e-18	2.55969	3.65783	0.496	0.534	3154	4615	http://www.genecards.org/cgi-bin/carddisp.pl?gene=Rps11
G4	Rpl21	-0.371484	1.98129e-13	7.07653e-18	2.73136	3.82719	0.513	0.559	3154	4615	http://www.genecards.org/cgi-bin/carddisp.pl?gene=Rpl21
G4	Rpl34	-0.26699	2.95331e-13	1.05483e-17	4.84042	6.02775	0.72	0.726	3154	4615	http://www.genecards.org/cgi-bin/carddisp.pl?gene=Rpl34
G4	Atp2b1	-0.44079	4.34572e-13	1.55216e-17	1.16431	1.93773	0.258	0.328	3154	4615	http://www.genecards.org/cgi-bin/carddisp.pl?gene=Atp2b1
G4	Nfkbia	-0.423538	5.13997e-13	1.83583e-17	1.36143	2.16717	0.291	0.358	3154	4615	http://www.genecards.org/cgi-bin/carddisp.pl?gene=Nfkbia
G4	Rps7	-0.380791	6.2214e-13	2.22209e-17	1.72237	2.54468	0.374	0.43	3154	4615	http://www.genecards.org/cgi-bin/carddisp.pl?gene=Rps7
G4	Rpl35a	-0.273321	6.34532e-13	2.26635e-17	5.28175	6.59204	0.735	0.74	3154	4615	http://www.genecards.org/cgi-bin/carddisp.pl?gene=Rpl35a
G4	Fam101b	-0.293191	6.52709e-13	2.33127e-17	5.045	6.40723	0.671	0.693	3154	4615	http://www.genecards.org/cgi-bin/carddisp.pl?gene=Fam101b
G4	Unc119	-0.3871	6.86088e-13	2.45049e-17	1.31701	2.0301	0.319	0.381	3154	4615	http://www.genecards.org/cgi-bin/carddisp.pl?gene=Unc119
G4	Hexim1	-0.388593	1.82968e-12	6.53504e-17	0.586654	1.07711	0.135	0.203	3154	4615	http://www.genecards.org/cgi-bin/carddisp.pl?gene=Hexim1
G4	Rnaseh2c	-0.394986	2.18317e-12	7.79758e-17	0.581449	1.0795	0.162	0.229	3154	4615	http://www.genecards.org/cgi-bin/carddisp.pl?gene=Rnaseh2c
G4	Rpl13	-0.389348	2.87083e-12	1.02537e-16	2.00584	2.93705	0.415	0.467	3154	4615	http://www.genecards.org/cgi-bin/carddisp.pl?gene=Rpl13
G4	Isg20	0.293845	4.05758e-12	1.44924e-16	0.882122	0.535295	0.16	0.097	3154	4615	http://www.genecards.org/cgi-bin/carddisp.pl?gene=Isg20
G4	Cox5a	-0.381743	6.11577e-12	2.18436e-16	0.822304	1.37431	0.217	0.283	3154	4615	http://www.genecards.org/cgi-bin/carddisp.pl?gene=Cox5a
G4	Psmb3	-0.381013	6.36578e-12	2.27366e-16	1.00089	1.60568	0.267	0.327	3154	4615	http://www.genecards.org/cgi-bin/carddisp.pl?gene=Psmb3
G4	Cebpe	-0.370695	1.37127e-11	4.89774e-16	0.30469	0.686932	0.09	0.148	3154	4615	http://www.genecards.org/cgi-bin/carddisp.pl?gene=Cebpe
G4	Trappc2l	-0.312715	1.5588e-11	5.56756e-16	0.23526	0.534245	0.071	0.125	3154	4615	http://www.genecards.org/cgi-bin/carddisp.pl?gene=Trappc2l
G4	Tmem50a	-0.334406	2.23582e-11	7.98564e-16	2.27115	3.12445	0.476	0.511	3154	4615	http://www.genecards.org/cgi-bin/carddisp.pl?gene=Tmem50a
G4	Rpl10	-0.436914	1.16635e-10	4.16582e-15	1.19576	1.97241	0.284	0.34	3154	4615	http://www.genecards.org/cgi-bin/carddisp.pl?gene=Rpl10
G4	2310001H17Rik	-0.330519	4.17969e-10	1.49285e-14	3.01129	4.04406	0.52	0.554	3154	4615	http://www.genecards.org/cgi-bin/carddisp.pl?gene=2310001H17Rik
G4	Marcksl1	-0.481397	4.25503e-10	1.51976e-14	1.00162	1.79445	0.227	0.288	3154	4615	http://www.genecards.org/cgi-bin/carddisp.pl?gene=Marcksl1
G4	Cited2	-0.33195	5.13247e-10	1.83316e-14	1.1059	1.65073	0.237	0.303	3154	4615	http://www.genecards.org/cgi-bin/carddisp.pl?gene=Cited2
G4	Golim4	-0.32731	6.1129e-10	2.18333e-14	0.31943	0.655451	0.097	0.152	3154	4615	http://www.genecards.org/cgi-bin/carddisp.pl?gene=Golim4
G4	Ucp2	-0.294605	7.66024e-10	2.736e-14	2.90317	3.78743	0.564	0.578	3154	4615	http://www.genecards.org/cgi-bin/carddisp.pl?gene=Ucp2
G4	Cyp4f18	-0.328908	1.00234e-09	3.58004e-14	2.51354	3.41322	0.474	0.51	3154	4615	http://www.genecards.org/cgi-bin/carddisp.pl?gene=Cyp4f18
G4	Ddx60	0.263773	1.28185e-09	4.57838e-14	1.96423	1.46892	0.358	0.271	3154	4615	http://www.genecards.org/cgi-bin/carddisp.pl?gene=Ddx60
G4	A130014A01Rik	-0.390033	1.35909e-09	4.85423e-14	0.946939	1.55131	0.212	0.275	3154	4615	http://www.genecards.org/cgi-bin/carddisp.pl?gene=A130014A01Rik
G4	B2m	-0.294745	1.51151e-09	5.39865e-14	3.80999	4.90026	0.6	0.621	3154	4615	http://www.genecards.org/cgi-bin/carddisp.pl?gene=B2m
G4	Rp9	-0.354552	1.78746e-09	6.38425e-14	2.20707	3.10052	0.429	0.473	3154	4615	http://www.genecards.org/cgi-bin/carddisp.pl?gene=Rp9
G4	Aprt	-0.375381	2.74853e-09	9.81687e-14	0.613602	1.09314	0.171	0.228	3154	4615	http://www.genecards.org/cgi-bin/carddisp.pl?gene=Aprt
G4	Sepp1	-0.341987	4.41093e-09	1.57544e-13	0.358717	0.722175	0.093	0.146	3154	4615	http://www.genecards.org/cgi-bin/carddisp.pl?gene=Sepp1
G4	Sin3b	-0.361602	4.91442e-09	1.75527e-13	0.74547	1.24267	0.196	0.255	3154	4615	http://www.genecards.org/cgi-bin/carddisp.pl?gene=Sin3b
G4	Ndufa13	-0.330847	6.38251e-09	2.27963e-13	1.98142	2.74989	0.43	0.472	3154	4615	http://www.genecards.org/cgi-bin/carddisp.pl?gene=Ndufa13
G4	Stk17b	-0.263016	8.16899e-09	2.9177e-13	5.73408	7.0808	0.756	0.745	3154	4615	http://www.genecards.org/cgi-bin/carddisp.pl?gene=Stk17b
[truncated: 132 more rows]

## Sheet: HSC
cluster	gene	avg_log2FC	p_val_adj	p_val	exp_CD11b_KO	exp_CD11b_WT	pct_CD11b_KO	pct_CD11b_WT	n_CD11b_KO	n_CD11b_WT	GeneCardLink						p_val_adj, two-tailed Wilcoxon Rank Sum test corrected for multiple testing using the Benjamini-Hochberg procedure
[truncated: 1,876 more rows]

[truncated: 2 more sheets: PreDC_II, All]
