# Supplementary material for: Endogenous IL-1 receptor antagonist restricts healthy and malignant myeloproliferation
Source: Nat Commun. 2023 Jan 3;14:12. doi: 10.1038/s41467-022-35700-9 (PMC9810723; doi:10.1038/s41467-022-35700-9)
Supplement: Supplementary file 6 — Supplementary Data 3 [file 41467_2022_35700_MOESM6_ESM.xlsx]

## Sheet: HSC
cluster	gene	avg_log2FC	p_val_adj	p_val	exp_LSK_KO	exp_LSK_WT	pct_LSK_KO	pct_LSK_WT	n_LSK_KO	n_LSK_WT	GeneCardLink						p_val_adj, two-tailed Wilcoxon Rank Sum test corrected for multiple testing using the Benjamini-Hochberg procedure
HSC	RPL41	1.05999	1.05014e-168	3.75076e-173	76.096	35.9779	0.997	0.999	660	678	http://www.genecards.org/cgi-bin/carddisp.pl?gene=RPL41						p_val, two-tailed Wilcoxon Rank Sum test
HSC	RPS29	0.870274	2.80806e-166	1.00295e-170	80.5502	43.6114	1	1	660	678	http://www.genecards.org/cgi-bin/carddisp.pl?gene=RPS29
HSC	RPL9	-0.972914	1.14591e-164	4.09283e-169	23.5051	47.0986	0.989	1	660	678	http://www.genecards.org/cgi-bin/carddisp.pl?gene=RPL9
HSC	RSRP1	-1.68053	5.78247e-140	2.06532e-144	2.47971	10.154	0.474	0.987	660	678	http://www.genecards.org/cgi-bin/carddisp.pl?gene=RSRP1
HSC	RPL37	0.752952	1.99112e-137	7.11166e-142	78.2009	45.9969	0.995	1	660	678	http://www.genecards.org/cgi-bin/carddisp.pl?gene=RPL37
HSC	RPL36	0.817549	4.81525e-136	1.71985e-140	56.284	31.5032	0.991	1	660	678	http://www.genecards.org/cgi-bin/carddisp.pl?gene=RPL36
HSC	RPS21	0.621435	7.95844e-119	2.8425e-123	68.3953	44.1086	0.997	1	660	678	http://www.genecards.org/cgi-bin/carddisp.pl?gene=RPS21
HSC	RPL5	-0.858208	3.08787e-114	1.10289e-118	14.8579	27.7469	0.967	1	660	678	http://www.genecards.org/cgi-bin/carddisp.pl?gene=RPL5
HSC	RPL38	0.695911	1.89916e-109	6.78319e-114	48.3942	29.492	0.994	0.999	660	678	http://www.genecards.org/cgi-bin/carddisp.pl?gene=RPL38
HSC	RPL10	-0.665772	1.50786e-107	5.3856e-112	25.6618	41.2968	0.985	1	660	678	http://www.genecards.org/cgi-bin/carddisp.pl?gene=RPL10
HSC	TPT1	-0.556925	3.65283e-105	1.30467e-109	39.0786	57.9609	0.997	0.999	660	678	http://www.genecards.org/cgi-bin/carddisp.pl?gene=TPT1
HSC	H2-D1	-1.18076	5.77054e-102	2.06105e-106	3.87238	10.0455	0.662	0.994	660	678	http://www.genecards.org/cgi-bin/carddisp.pl?gene=H2-D1
HSC	RPL17	-0.534302	1.91946e-100	6.85571e-105	41.3036	60.2658	0.994	1	660	678	http://www.genecards.org/cgi-bin/carddisp.pl?gene=RPL17
HSC	PFN1	-1.28492	2.72112e-99	9.71898e-104	1.84108	5.92283	0.421	0.932	660	678	http://www.genecards.org/cgi-bin/carddisp.pl?gene=PFN1
HSC	RPL37A	0.536001	1.40596e-96	5.02163e-101	62.6003	42.8639	1	1	660	678	http://www.genecards.org/cgi-bin/carddisp.pl?gene=RPL37A
HSC	RPS24	-0.47588	2.90196e-94	1.03649e-98	67.2678	93.9445	0.997	0.999	660	678	http://www.genecards.org/cgi-bin/carddisp.pl?gene=RPS24
HSC	MT-CYTB	-0.750398	1.0187e-93	3.63846e-98	21.3991	36.6811	0.98	1	660	678	http://www.genecards.org/cgi-bin/carddisp.pl?gene=MT-CYTB
HSC	MT-CO2	-0.667239	1.11259e-93	3.97381e-98	25.9516	41.8	0.992	1	660	678	http://www.genecards.org/cgi-bin/carddisp.pl?gene=MT-CO2
HSC	RPS6	-0.727474	1.11436e-92	3.98015e-97	16.2914	27.6299	0.97	0.999	660	678	http://www.genecards.org/cgi-bin/carddisp.pl?gene=RPS6
HSC	B2M	-0.988836	7.59022e-89	2.71099e-93	5.41245	11.726	0.785	0.991	660	678	http://www.genecards.org/cgi-bin/carddisp.pl?gene=B2M
HSC	RPS27	0.69384	1.77967e-88	6.3564e-93	29.7289	17.9968	0.992	0.999	660	678	http://www.genecards.org/cgi-bin/carddisp.pl?gene=RPS27
HSC	EEF1A1	-0.530193	4.56345e-88	1.62992e-92	48.2351	70.1015	0.998	1	660	678	http://www.genecards.org/cgi-bin/carddisp.pl?gene=EEF1A1
HSC	RPS3	-0.508321	1.08455e-83	3.87368e-88	30.2582	43.4615	0.992	1	660	678	http://www.genecards.org/cgi-bin/carddisp.pl?gene=RPS3
HSC	BTF3	-0.951775	7.64049e-82	2.72894e-86	4.39672	9.43861	0.715	0.982	660	678	http://www.genecards.org/cgi-bin/carddisp.pl?gene=BTF3
HSC	MT-ATP6	-0.60726	6.88973e-81	2.46079e-85	29.6578	45.7029	0.992	1	660	678	http://www.genecards.org/cgi-bin/carddisp.pl?gene=MT-ATP6
HSC	XIST	-0.950428	1.38982e-77	4.96401e-82	6.89726	14.261	0.823	0.993	660	678	http://www.genecards.org/cgi-bin/carddisp.pl?gene=XIST
HSC	RPS26	0.669187	4.13815e-77	1.47802e-81	43.9748	27.2829	0.989	0.999	660	678	http://www.genecards.org/cgi-bin/carddisp.pl?gene=RPS26
HSC	UBB	-0.730743	5.60682e-76	2.00258e-80	11.5063	19.7542	0.933	1	660	678	http://www.genecards.org/cgi-bin/carddisp.pl?gene=UBB
HSC	RPS23	-0.505139	6.06024e-76	2.16452e-80	31.0225	44.4483	0.985	1	660	678	http://www.genecards.org/cgi-bin/carddisp.pl?gene=RPS23
HSC	RPL7A	-0.710776	1.47723e-73	5.2762e-78	9.65951	16.4463	0.92	0.997	660	678	http://www.genecards.org/cgi-bin/carddisp.pl?gene=RPL7A
HSC	H3F3A	-0.808321	1.19487e-72	4.2677e-77	7.36244	13.6441	0.853	0.996	660	678	http://www.genecards.org/cgi-bin/carddisp.pl?gene=H3F3A
HSC	RPS3A1	-0.443839	2.81924e-69	1.00694e-73	51.9156	70.9769	0.994	1	660	678	http://www.genecards.org/cgi-bin/carddisp.pl?gene=RPS3A1
HSC	HIST1H4D	1.30357	3.17178e-68	1.13286e-72	6.88133	2.19291	0.832	0.671	660	678	http://www.genecards.org/cgi-bin/carddisp.pl?gene=HIST1H4D
HSC	RPS25	-0.565565	1.29099e-67	4.611e-72	16.6764	25.1605	0.974	1	660	678	http://www.genecards.org/cgi-bin/carddisp.pl?gene=RPS25
HSC	RPL13	-0.408973	7.08467e-64	2.53042e-68	49.4434	65.9757	0.994	1	660	678	http://www.genecards.org/cgi-bin/carddisp.pl?gene=RPL13
HSC	RPS18	-0.446437	5.99266e-62	2.14039e-66	34.0849	46.8092	0.985	1	660	678	http://www.genecards.org/cgi-bin/carddisp.pl?gene=RPS18
HSC	LMO2	-0.868884	2.19847e-57	7.85225e-62	3.7206	7.62099	0.641	0.982	660	678	http://www.genecards.org/cgi-bin/carddisp.pl?gene=LMO2
HSC	GNB2	-0.889913	4.7769e-57	1.70616e-61	0.902277	2.52504	0.235	0.77	660	678	http://www.genecards.org/cgi-bin/carddisp.pl?gene=GNB2
HSC	IFITM1	0.935386	3.94655e-56	1.40958e-60	22.5338	11.3059	0.958	0.975	660	678	http://www.genecards.org/cgi-bin/carddisp.pl?gene=IFITM1
HSC	RPL12	-0.44734	1.6316e-55	5.82757e-60	32.5994	44.8136	0.989	0.999	660	678	http://www.genecards.org/cgi-bin/carddisp.pl?gene=RPL12
HSC	ITM2B	-0.661723	3.31029e-52	1.18233e-56	6.07058	10.1855	0.836	0.993	660	678	http://www.genecards.org/cgi-bin/carddisp.pl?gene=ITM2B
HSC	PABPC1	-0.672748	1.25317e-51	4.47594e-56	5.70878	9.6945	0.818	0.993	660	678	http://www.genecards.org/cgi-bin/carddisp.pl?gene=PABPC1
HSC	RPL4	-0.650096	3.21733e-50	1.14913e-54	6.49909	10.7681	0.838	0.982	660	678	http://www.genecards.org/cgi-bin/carddisp.pl?gene=RPL4
HSC	FAU	0.379052	1.34062e-48	4.78827e-53	60.9647	46.6473	0.997	1	660	678	http://www.genecards.org/cgi-bin/carddisp.pl?gene=FAU
HSC	RPL18A	0.319336	2.00322e-48	7.15488e-53	70.7373	56.4931	0.994	1	660	678	http://www.genecards.org/cgi-bin/carddisp.pl?gene=RPL18A
HSC	PPIA	-0.517773	6.48781e-48	2.31724e-52	13.2324	19.3772	0.964	0.999	660	678	http://www.genecards.org/cgi-bin/carddisp.pl?gene=PPIA
HSC	GM42418	0.796969	8.76991e-48	3.13234e-52	171.291	98.1631	1	1	660	678	http://www.genecards.org/cgi-bin/carddisp.pl?gene=GM42418
HSC	RPL3	-0.382492	4.2259e-47	1.50936e-51	34.2272	44.9219	0.986	1	660	678	http://www.genecards.org/cgi-bin/carddisp.pl?gene=RPL3
HSC	RPL6	0.400504	8.56141e-45	3.05787e-49	61.181	46.1079	0.995	1	660	678	http://www.genecards.org/cgi-bin/carddisp.pl?gene=RPL6
HSC	SPINT2	-0.764385	2.11096e-44	7.53969e-49	0.728239	1.93567	0.2	0.674	660	678	http://www.genecards.org/cgi-bin/carddisp.pl?gene=SPINT2
HSC	RPS28	0.392819	1.12487e-43	4.01768e-48	38.9797	29.4501	0.992	0.999	660	678	http://www.genecards.org/cgi-bin/carddisp.pl?gene=RPS28
HSC	MT-CO1	-0.414961	1.56188e-43	5.57855e-48	53.7833	72.0406	0.994	0.999	660	678	http://www.genecards.org/cgi-bin/carddisp.pl?gene=MT-CO1
HSC	H2-T23	-0.750048	7.60072e-42	2.71474e-46	0.756044	1.9534	0.208	0.67	660	678	http://www.genecards.org/cgi-bin/carddisp.pl?gene=H2-T23
HSC	H2-Q7	-0.790022	1.69269e-41	6.04576e-46	1.26456	2.91565	0.302	0.777	660	678	http://www.genecards.org/cgi-bin/carddisp.pl?gene=H2-Q7
HSC	KCNQ1OT1	-0.919532	9.59322e-39	3.42639e-43	2.84873	6.27989	0.491	0.879	660	678	http://www.genecards.org/cgi-bin/carddisp.pl?gene=KCNQ1OT1
HSC	RPS7	-0.32005	5.19672e-38	1.8561e-42	40.4175	50.7046	0.992	1	660	678	http://www.genecards.org/cgi-bin/carddisp.pl?gene=RPS7
HSC	TMSB4X	-0.457121	6.76235e-37	2.4153e-41	10.2943	14.5048	0.911	0.996	660	678	http://www.genecards.org/cgi-bin/carddisp.pl?gene=TMSB4X
HSC	TXN1	-0.71406	2.20917e-34	7.89045e-39	1.76199	3.53081	0.42	0.823	660	678	http://www.genecards.org/cgi-bin/carddisp.pl?gene=TXN1
HSC	1810037I17RIK	-0.602386	1.06198e-33	3.79306e-38	0.284406	0.950017	0.088	0.425	660	678	http://www.genecards.org/cgi-bin/carddisp.pl?gene=1810037I17RIK
HSC	ST13	0.987475	2.20163e-33	7.86354e-38	4.56404	1.80628	0.718	0.624	660	678	http://www.genecards.org/cgi-bin/carddisp.pl?gene=ST13
HSC	H2-K1	-0.48615	3.26862e-33	1.16745e-37	11.3979	16.3657	0.941	1	660	678	http://www.genecards.org/cgi-bin/carddisp.pl?gene=H2-K1
HSC	SRGN	-0.525441	4.98955e-33	1.78211e-37	6.99137	10.5026	0.865	0.99	660	678	http://www.genecards.org/cgi-bin/carddisp.pl?gene=SRGN
HSC	ARF5	-0.602995	5.44424e-33	1.94451e-37	1.23482	2.3944	0.297	0.742	660	678	http://www.genecards.org/cgi-bin/carddisp.pl?gene=ARF5
HSC	MT-ND4	-0.459821	1.03552e-32	3.69854e-37	13.9389	19.5466	0.959	0.997	660	678	http://www.genecards.org/cgi-bin/carddisp.pl?gene=MT-ND4
HSC	SLC25A5	-0.643782	4.42218e-32	1.57946e-36	1.16456	2.38196	0.292	0.72	660	678	http://www.genecards.org/cgi-bin/carddisp.pl?gene=SLC25A5
HSC	RPSA	0.295477	7.22297e-32	2.57982e-36	77.9574	63.3347	0.997	1	660	678	http://www.genecards.org/cgi-bin/carddisp.pl?gene=RPSA
HSC	IFITM3	0.614376	3.97336e-31	1.41916e-35	15.9947	10.1011	0.961	0.982	660	678	http://www.genecards.org/cgi-bin/carddisp.pl?gene=IFITM3
HSC	RPL8	0.314761	3.67407e-30	1.31226e-34	48.1894	38.5475	0.997	1	660	678	http://www.genecards.org/cgi-bin/carddisp.pl?gene=RPL8
HSC	MT-ND1	-0.514266	5.53626e-30	1.97738e-34	9.45449	13.9318	0.914	0.994	660	678	http://www.genecards.org/cgi-bin/carddisp.pl?gene=MT-ND1
HSC	SHFM1	-0.571814	6.99644e-29	2.49891e-33	1.50446	2.7226	0.37	0.786	660	678	http://www.genecards.org/cgi-bin/carddisp.pl?gene=SHFM1
HSC	H3F3B	0.502502	7.86105e-29	2.80772e-33	22.6288	15.6792	0.98	0.996	660	678	http://www.genecards.org/cgi-bin/carddisp.pl?gene=H3F3B
HSC	SRP9	-0.556749	1.97662e-28	7.05985e-33	1.17962	2.20611	0.306	0.742	660	678	http://www.genecards.org/cgi-bin/carddisp.pl?gene=SRP9
HSC	HNRNPH1	-0.560582	2.1393e-28	7.6409e-33	0.844771	1.72079	0.214	0.606	660	678	http://www.genecards.org/cgi-bin/carddisp.pl?gene=HNRNPH1
HSC	EIF3E	-0.598616	3.97718e-28	1.42052e-32	2.6045	4.45816	0.562	0.906	660	678	http://www.genecards.org/cgi-bin/carddisp.pl?gene=EIF3E
HSC	RPL22L1	-0.507704	6.44193e-28	2.30085e-32	6.6158	9.82804	0.82	0.973	660	678	http://www.genecards.org/cgi-bin/carddisp.pl?gene=RPL22L1
HSC	SEP15	-0.61321	8.58019e-28	3.06457e-32	0.964428	2.00491	0.259	0.661	660	678	http://www.genecards.org/cgi-bin/carddisp.pl?gene=SEP15
HSC	CD9	-0.505601	1.03224e-27	3.68683e-32	0.176819	0.670748	0.05	0.311	660	678	http://www.genecards.org/cgi-bin/carddisp.pl?gene=CD9
HSC	TAP2	-0.568058	1.0592e-27	3.78312e-32	0.436226	1.12924	0.123	0.45	660	678	http://www.genecards.org/cgi-bin/carddisp.pl?gene=TAP2
HSC	ATP5G2	-0.500133	2.87992e-27	1.02862e-31	4.32483	6.53114	0.723	0.972	660	678	http://www.genecards.org/cgi-bin/carddisp.pl?gene=ATP5G2
HSC	RBM38	-0.530088	6.29168e-27	2.24719e-31	0.284004	0.854124	0.088	0.381	660	678	http://www.genecards.org/cgi-bin/carddisp.pl?gene=RBM38
HSC	RAB38	-0.55442	7.78951e-27	2.78217e-31	0.757585	1.58115	0.214	0.599	660	678	http://www.genecards.org/cgi-bin/carddisp.pl?gene=RAB38
HSC	RPL10A	0.294656	2.17401e-26	7.76487e-31	45.0826	36.5696	0.995	1	660	678	http://www.genecards.org/cgi-bin/carddisp.pl?gene=RPL10A
HSC	EIF3M	-0.553887	4.43372e-26	1.58358e-30	1.47726	2.63671	0.359	0.77	660	678	http://www.genecards.org/cgi-bin/carddisp.pl?gene=EIF3M
HSC	G3BP1	-0.565044	6.91324e-26	2.46919e-30	1.00047	1.95957	0.262	0.661	660	678	http://www.genecards.org/cgi-bin/carddisp.pl?gene=G3BP1
HSC	CETN3	-0.486185	1.00758e-25	3.59876e-30	0.34643	0.885992	0.097	0.392	660	678	http://www.genecards.org/cgi-bin/carddisp.pl?gene=CETN3
HSC	PSMB9	-0.539839	1.10856e-25	3.95943e-30	0.827932	1.65747	0.226	0.6	660	678	http://www.genecards.org/cgi-bin/carddisp.pl?gene=PSMB9
HSC	1190007I07RIK	-0.433431	1.6354e-25	5.84113e-30	0.124564	0.518658	0.038	0.273	660	678	http://www.genecards.org/cgi-bin/carddisp.pl?gene=1190007I07RIK
HSC	AY036118	-0.561354	1.66235e-25	5.93739e-30	2.18492	3.69984	0.391	0.782	660	678	http://www.genecards.org/cgi-bin/carddisp.pl?gene=AY036118
HSC	NSA2	0.56672	1.12609e-24	4.02203e-29	9.24715	5.91836	0.909	0.935	660	678	http://www.genecards.org/cgi-bin/carddisp.pl?gene=NSA2
HSC	UNC50	-0.419544	1.3752e-24	4.91178e-29	0.130843	0.512507	0.041	0.274	660	678	http://www.genecards.org/cgi-bin/carddisp.pl?gene=UNC50
HSC	H2-Q4	-0.420636	1.3992e-24	4.99749e-29	0.476202	0.975921	0.123	0.437	660	678	http://www.genecards.org/cgi-bin/carddisp.pl?gene=H2-Q4
HSC	GLS	-0.493268	2.63658e-24	9.41702e-29	0.520898	1.14086	0.144	0.469	660	678	http://www.genecards.org/cgi-bin/carddisp.pl?gene=GLS
HSC	GM19590	-0.47582	2.94211e-24	1.05083e-28	0.578307	1.19497	0.145	0.471	660	678	http://www.genecards.org/cgi-bin/carddisp.pl?gene=GM19590
HSC	HSPA8	0.522829	3.62577e-24	1.29501e-28	13.4972	9.09014	0.953	0.975	660	678	http://www.genecards.org/cgi-bin/carddisp.pl?gene=HSPA8
HSC	EEF1B2	-0.340136	5.82175e-24	2.07934e-28	17.6947	22.6651	0.971	1	660	678	http://www.genecards.org/cgi-bin/carddisp.pl?gene=EEF1B2
HSC	PURA	-0.518537	2.16157e-23	7.72045e-28	1.78519	2.98979	0.417	0.83	660	678	http://www.genecards.org/cgi-bin/carddisp.pl?gene=PURA
HSC	ADRB2	-0.4142	3.85648e-23	1.37741e-27	0.0324931	0.375858	0.009	0.19	660	678	http://www.genecards.org/cgi-bin/carddisp.pl?gene=ADRB2
HSC	JUNB	-0.544382	4.03979e-23	1.44289e-27	1.0622	2.00751	0.252	0.617	660	678	http://www.genecards.org/cgi-bin/carddisp.pl?gene=JUNB
HSC	POLR2H	-0.431821	5.89106e-23	2.1041e-27	0.290395	0.74066	0.089	0.364	660	678	http://www.genecards.org/cgi-bin/carddisp.pl?gene=POLR2H
HSC	UQCR11	0.757	1.05255e-22	3.75938e-27	4.21387	2.08518	0.718	0.701	660	678	http://www.genecards.org/cgi-bin/carddisp.pl?gene=UQCR11
HSC	H2-T22	-0.447569	1.13974e-22	4.0708e-27	0.368556	0.866355	0.108	0.394	660	678	http://www.genecards.org/cgi-bin/carddisp.pl?gene=H2-T22
HSC	CARD19	-0.474134	1.28349e-22	4.58421e-27	0.614222	1.24229	0.179	0.519	660	678	http://www.genecards.org/cgi-bin/carddisp.pl?gene=CARD19
HSC	1110004F10RIK	0.818187	2.26405e-21	8.08646e-26	3.97852	1.82359	0.685	0.653	660	678	http://www.genecards.org/cgi-bin/carddisp.pl?gene=1110004F10RIK
HSC	ERN1	-0.470888	9.05824e-21	3.23532e-25	0.397046	0.936254	0.12	0.401	660	678	http://www.genecards.org/cgi-bin/carddisp.pl?gene=ERN1
HSC	SOD2	-0.446036	1.12319e-20	4.01169e-25	0.496382	1.03851	0.139	0.437	660	678	http://www.genecards.org/cgi-bin/carddisp.pl?gene=SOD2
HSC	SLC6A6	-0.412862	2.11e-20	7.53625e-25	0.295468	0.724689	0.083	0.333	660	678	http://www.genecards.org/cgi-bin/carddisp.pl?gene=SLC6A6
HSC	SNX3	-0.456305	3.03628e-20	1.08446e-24	0.677611	1.30172	0.191	0.524	660	678	http://www.genecards.org/cgi-bin/carddisp.pl?gene=SNX3
HSC	RPS17	-0.334647	3.54296e-20	1.26543e-24	15.3924	19.6719	0.958	0.999	660	678	http://www.genecards.org/cgi-bin/carddisp.pl?gene=RPS17
HSC	DNAJC2	-0.490625	3.62368e-20	1.29426e-24	1.03019	1.85252	0.265	0.625	660	678	http://www.genecards.org/cgi-bin/carddisp.pl?gene=DNAJC2
HSC	UBE2N	-0.399835	5.34218e-20	1.90806e-24	0.477979	0.949982	0.13	0.42	660	678	http://www.genecards.org/cgi-bin/carddisp.pl?gene=UBE2N
HSC	NPM1	-0.357724	6.2021e-20	2.2152e-24	13.6605	17.786	0.948	0.997	660	678	http://www.genecards.org/cgi-bin/carddisp.pl?gene=NPM1
HSC	HDGFRP3	-0.420636	1.36316e-19	4.86879e-24	0.314817	0.759905	0.089	0.339	660	678	http://www.genecards.org/cgi-bin/carddisp.pl?gene=HDGFRP3
HSC	NUFIP2	-0.45131	1.3892e-19	4.96179e-24	0.721291	1.35349	0.18	0.494	660	678	http://www.genecards.org/cgi-bin/carddisp.pl?gene=NUFIP2
HSC	GNAS	-0.481541	2.23302e-19	7.97564e-24	3.15707	4.80424	0.626	0.904	660	678	http://www.genecards.org/cgi-bin/carddisp.pl?gene=GNAS
HSC	RBM3	-0.46699	2.36852e-19	8.45959e-24	3.37926	5.05311	0.629	0.907	660	678	http://www.genecards.org/cgi-bin/carddisp.pl?gene=RBM3
HSC	TMEM59	-0.491268	2.52734e-19	9.02685e-24	1.56322	2.60306	0.38	0.76	660	678	http://www.genecards.org/cgi-bin/carddisp.pl?gene=TMEM59
HSC	HEXIM1	-0.395489	3.36759e-19	1.2028e-23	0.164782	0.532141	0.045	0.251	660	678	http://www.genecards.org/cgi-bin/carddisp.pl?gene=HEXIM1
HSC	SERBP1	0.439224	4.12082e-19	1.47183e-23	13.9977	10.0612	0.959	0.981	660	678	http://www.genecards.org/cgi-bin/carddisp.pl?gene=SERBP1
HSC	MSI2	-0.489369	8.93142e-19	3.19002e-23	1.8673	3.02521	0.409	0.782	660	678	http://www.genecards.org/cgi-bin/carddisp.pl?gene=MSI2
HSC	RAP1A	-0.423456	9.17311e-19	3.27634e-23	0.751179	1.34857	0.202	0.527	660	678	http://www.genecards.org/cgi-bin/carddisp.pl?gene=RAP1A
HSC	GM10076	-0.439698	1.04044e-18	3.71613e-23	1.69832	2.65979	0.391	0.779	660	678	http://www.genecards.org/cgi-bin/carddisp.pl?gene=GM10076
HSC	MGAT2	-0.431458	1.30181e-18	4.64965e-23	0.596095	1.15249	0.171	0.473	660	678	http://www.genecards.org/cgi-bin/carddisp.pl?gene=MGAT2
HSC	LSM1	-0.384391	2.0667e-18	7.38161e-23	0.25545	0.63875	0.083	0.322	660	678	http://www.genecards.org/cgi-bin/carddisp.pl?gene=LSM1
HSC	CRLF3	-0.474601	2.42523e-18	8.66215e-23	1.39735	2.33121	0.348	0.714	660	678	http://www.genecards.org/cgi-bin/carddisp.pl?gene=CRLF3
HSC	ESF1	-0.439824	3.06524e-18	1.09481e-22	0.531126	1.07688	0.161	0.453	660	678	http://www.genecards.org/cgi-bin/carddisp.pl?gene=ESF1
HSC	EWSR1	-0.429358	3.16426e-18	1.13018e-22	0.690801	1.27689	0.191	0.507	660	678	http://www.genecards.org/cgi-bin/carddisp.pl?gene=EWSR1
HSC	SUMO2	-0.448292	3.20302e-18	1.14402e-22	3.43833	5.05576	0.644	0.925	660	678	http://www.genecards.org/cgi-bin/carddisp.pl?gene=SUMO2
HSC	GAR1	-0.395316	3.61533e-18	1.29128e-22	0.411969	0.857064	0.124	0.392	660	678	http://www.genecards.org/cgi-bin/carddisp.pl?gene=GAR1
HSC	PPIB	-0.436663	4.63218e-18	1.65447e-22	2.70389	4.01311	0.536	0.875	660	678	http://www.genecards.org/cgi-bin/carddisp.pl?gene=PPIB
HSC	COX8A	0.460855	5.54984e-18	1.98223e-22	9.74612	6.80765	0.929	0.966	660	678	http://www.genecards.org/cgi-bin/carddisp.pl?gene=COX8A
HSC	PISD.1	0.629959	6.02689e-18	2.15261e-22	6.58003	3.89817	0.805	0.85	660	678	http://www.genecards.org/cgi-bin/carddisp.pl?gene=PISD.1
HSC	PIGP	-0.376385	6.57046e-18	2.34676e-22	0.766002	1.29242	0.205	0.534	660	678	http://www.genecards.org/cgi-bin/carddisp.pl?gene=PIGP
HSC	HNRNPDL	-0.465354	8.97444e-18	3.20539e-22	0.983965	1.73917	0.267	0.615	660	678	http://www.genecards.org/cgi-bin/carddisp.pl?gene=HNRNPDL
HSC	PSMA5	-0.388429	1.00795e-17	3.60006e-22	0.875908	1.4555	0.238	0.584	660	678	http://www.genecards.org/cgi-bin/carddisp.pl?gene=PSMA5
HSC	MYL12A	-0.358272	1.39778e-17	4.99241e-22	0.674771	1.14687	0.18	0.485	660	678	http://www.genecards.org/cgi-bin/carddisp.pl?gene=MYL12A
HSC	UPF3B	-0.43995	3.53929e-17	1.26412e-21	0.508201	1.04596	0.148	0.423	660	678	http://www.genecards.org/cgi-bin/carddisp.pl?gene=UPF3B
HSC	2610001J05RIK	-0.330995	3.68397e-17	1.3158e-21	0.163936	0.464092	0.05	0.246	660	678	http://www.genecards.org/cgi-bin/carddisp.pl?gene=2610001J05RIK
HSC	SAMSN1	0.855929	4.04959e-17	1.44639e-21	4.14058	1.84022	0.655	0.6	660	678	http://www.genecards.org/cgi-bin/carddisp.pl?gene=SAMSN1
HSC	CDC26	-0.41329	5.32501e-17	1.90192e-21	0.571075	1.09223	0.17	0.463	660	678	http://www.genecards.org/cgi-bin/carddisp.pl?gene=CDC26
HSC	PDCD6	-0.332186	6.21591e-17	2.22013e-21	0.622481	1.04257	0.165	0.46	660	678	http://www.genecards.org/cgi-bin/carddisp.pl?gene=PDCD6
HSC	YIPF4	-0.337344	8.39262e-17	2.99758e-21	0.148094	0.450534	0.048	0.242	660	678	http://www.genecards.org/cgi-bin/carddisp.pl?gene=YIPF4
HSC	NDUFB3	-0.341212	1.57758e-16	5.63463e-21	0.666178	1.11075	0.18	0.487	660	678	http://www.genecards.org/cgi-bin/carddisp.pl?gene=NDUFB3
HSC	MT-CO3	-0.254778	1.63249e-16	5.83072e-21	52.5707	62.9181	0.995	1	660	678	http://www.genecards.org/cgi-bin/carddisp.pl?gene=MT-CO3
HSC	OGT	-0.485359	1.64912e-16	5.89015e-21	2.03813	3.25318	0.459	0.817	660	678	http://www.genecards.org/cgi-bin/carddisp.pl?gene=OGT
HSC	NMT1	0.870366	2.15526e-16	7.69792e-21	1.41285	0.319847	0.347	0.171	660	678	http://www.genecards.org/cgi-bin/carddisp.pl?gene=NMT1
HSC	NIP7	-0.352811	2.29923e-16	8.21214e-21	0.268389	0.619791	0.086	0.311	660	678	http://www.genecards.org/cgi-bin/carddisp.pl?gene=NIP7
HSC	PPP1CB	-0.342265	2.50843e-16	8.95932e-21	0.304423	0.653676	0.094	0.329	660	678	http://www.genecards.org/cgi-bin/carddisp.pl?gene=PPP1CB
HSC	RBM25	-0.457843	2.91328e-16	1.04053e-20	2.63138	3.98765	0.55	0.876	660	678	http://www.genecards.org/cgi-bin/carddisp.pl?gene=RBM25
HSC	RNF7	-0.384874	3.32459e-16	1.18744e-20	0.642373	1.14452	0.185	0.482	660	678	http://www.genecards.org/cgi-bin/carddisp.pl?gene=RNF7
HSC	ALYREF	-0.347559	4.19326e-16	1.4977e-20	0.267504	0.612779	0.082	0.299	660	678	http://www.genecards.org/cgi-bin/carddisp.pl?gene=ALYREF
HSC	LUC7L2	-0.448298	4.71944e-16	1.68563e-20	2.38201	3.61451	0.509	0.833	660	678	http://www.genecards.org/cgi-bin/carddisp.pl?gene=LUC7L2
HSC	MTFR1L	-0.331325	7.26914e-16	2.59631e-20	0.360058	0.711181	0.105	0.344	660	678	http://www.genecards.org/cgi-bin/carddisp.pl?gene=MTFR1L
HSC	PTS	-0.359228	7.31721e-16	2.61348e-20	0.695039	1.17429	0.192	0.49	660	678	http://www.genecards.org/cgi-bin/carddisp.pl?gene=PTS
HSC	RHEB	-0.325208	8.59914e-16	3.07134e-20	0.431763	0.793777	0.127	0.386	660	678	http://www.genecards.org/cgi-bin/carddisp.pl?gene=RHEB
HSC	R3HDM1	-0.375985	9.05058e-16	3.23258e-20	0.796251	1.33104	0.215	0.531	660	678	http://www.genecards.org/cgi-bin/carddisp.pl?gene=R3HDM1
HSC	LUC7L3	-0.437058	9.18206e-16	3.27954e-20	1.42227	2.27937	0.342	0.696	660	678	http://www.genecards.org/cgi-bin/carddisp.pl?gene=LUC7L3
HSC	H2-M3	-0.344211	9.31374e-16	3.32657e-20	0.114925	0.415348	0.036	0.208	660	678	http://www.genecards.org/cgi-bin/carddisp.pl?gene=H2-M3
HSC	SPNS2	-0.32516	9.95765e-16	3.55656e-20	0.513643	0.896298	0.135	0.394	660	678	http://www.genecards.org/cgi-bin/carddisp.pl?gene=SPNS2
HSC	VASP	-0.367521	1.0005e-15	3.57347e-20	0.508554	0.946237	0.147	0.412	660	678	http://www.genecards.org/cgi-bin/carddisp.pl?gene=VASP
HSC	PPP1R15A	-0.39924	1.05102e-15	3.75393e-20	0.656487	1.1846	0.167	0.44	660	678	http://www.genecards.org/cgi-bin/carddisp.pl?gene=PPP1R15A
HSC	TMBIM4	-0.372445	1.27994e-15	4.57153e-20	0.840052	1.38203	0.227	0.549	660	678	http://www.genecards.org/cgi-bin/carddisp.pl?gene=TMBIM4
HSC	ABRACL	-0.368397	1.50801e-15	5.38613e-20	1.02934	1.61971	0.261	0.606	660	678	http://www.genecards.org/cgi-bin/carddisp.pl?gene=ABRACL
HSC	ATP5E	0.539847	1.52908e-15	5.46138e-20	6.91432	4.44382	0.839	0.909	660	678	http://www.genecards.org/cgi-bin/carddisp.pl?gene=ATP5E
HSC	RCC2	-0.403159	1.8024e-15	6.43761e-20	0.611088	1.1305	0.183	0.471	660	678	http://www.genecards.org/cgi-bin/carddisp.pl?gene=RCC2
HSC	FOXN3	-0.30732	1.80861e-15	6.45978e-20	0.330244	0.646054	0.092	0.317	660	678	http://www.genecards.org/cgi-bin/carddisp.pl?gene=FOXN3
HSC	SPTSSA	-0.383664	2.07898e-15	7.42546e-20	1.56018	2.34014	0.379	0.737	660	678	http://www.genecards.org/cgi-bin/carddisp.pl?gene=SPTSSA
HSC	TSC22D3	-0.428512	2.36884e-15	8.46075e-20	0.719727	1.31449	0.208	0.504	660	678	http://www.genecards.org/cgi-bin/carddisp.pl?gene=TSC22D3
HSC	KRIT1	-0.406482	2.37115e-15	8.46901e-20	0.734702	1.29926	0.211	0.513	660	678	http://www.genecards.org/cgi-bin/carddisp.pl?gene=KRIT1
HSC	TMED2	-0.401854	2.67932e-15	9.56967e-20	1.20525	1.91359	0.306	0.65	660	678	http://www.genecards.org/cgi-bin/carddisp.pl?gene=TMED2
HSC	FBXL14	-0.305138	2.68988e-15	9.6074e-20	0.0510357	0.298593	0.015	0.158	660	678	http://www.genecards.org/cgi-bin/carddisp.pl?gene=FBXL14
HSC	ACTB	0.318912	2.77592e-15	9.91471e-20	37.5373	29.8944	0.995	1	660	678	http://www.genecards.org/cgi-bin/carddisp.pl?gene=ACTB
HSC	GM16586	-0.355558	2.94564e-15	1.05209e-19	0.345488	0.721525	0.097	0.322	660	678	http://www.genecards.org/cgi-bin/carddisp.pl?gene=GM16586
HSC	PHF14	-0.44561	2.99187e-15	1.0686e-19	1.15072	1.92905	0.298	0.621	660	678	http://www.genecards.org/cgi-bin/carddisp.pl?gene=PHF14
HSC	APOBEC3	-0.380576	3.48848e-15	1.24597e-19	0.800857	1.34447	0.211	0.512	660	678	http://www.genecards.org/cgi-bin/carddisp.pl?gene=APOBEC3
HSC	TVP23B	-0.311107	4.17004e-15	1.48941e-19	0.231161	0.527452	0.067	0.267	660	678	http://www.genecards.org/cgi-bin/carddisp.pl?gene=TVP23B
HSC	EBNA1BP2	-0.322495	6.076e-15	2.17016e-19	0.449044	0.812016	0.136	0.395	660	678	http://www.genecards.org/cgi-bin/carddisp.pl?gene=EBNA1BP2
HSC	ARF1	-0.385176	6.27615e-15	2.24164e-19	1.15436	1.81364	0.3	0.64	660	678	http://www.genecards.org/cgi-bin/carddisp.pl?gene=ARF1
HSC	IER5	-0.304173	7.81131e-15	2.78995e-19	0.249362	0.5426	0.065	0.26	660	678	http://www.genecards.org/cgi-bin/carddisp.pl?gene=IER5
HSC	GM21092	-0.371616	8.17178e-15	2.9187e-19	0.781974	1.30552	0.217	0.522	660	678	http://www.genecards.org/cgi-bin/carddisp.pl?gene=GM21092
HSC	CYB5A	-0.354276	8.79812e-15	3.14241e-19	1.17361	1.77862	0.289	0.621	660	678	http://www.genecards.org/cgi-bin/carddisp.pl?gene=CYB5A
HSC	CMC1	-0.343525	9.44259e-15	3.3726e-19	0.243818	0.578222	0.079	0.285	660	678	http://www.genecards.org/cgi-bin/carddisp.pl?gene=CMC1
HSC	OST4	-0.363421	1.4875e-14	5.31287e-19	0.670755	1.14938	0.2	0.49	660	678	http://www.genecards.org/cgi-bin/carddisp.pl?gene=OST4
HSC	TTC14	-0.43233	1.71756e-14	6.13456e-19	1.36326	2.18901	0.355	0.696	660	678	http://www.genecards.org/cgi-bin/carddisp.pl?gene=TTC14
HSC	SLC25A3	-0.360036	1.77162e-14	6.32766e-19	4.25911	5.74985	0.692	0.95	660	678	http://www.genecards.org/cgi-bin/carddisp.pl?gene=SLC25A3
HSC	UQCRC2	-0.431792	1.88168e-14	6.72077e-19	0.888358	1.54722	0.256	0.568	660	678	http://www.genecards.org/cgi-bin/carddisp.pl?gene=UQCRC2
HSC	ZFP397	-0.330943	1.9498e-14	6.96407e-19	0.273394	0.60172	0.079	0.282	660	678	http://www.genecards.org/cgi-bin/carddisp.pl?gene=ZFP397
HSC	TIA1	-0.350658	2.5717e-14	9.18529e-19	0.970496	1.51266	0.252	0.565	660	678	http://www.genecards.org/cgi-bin/carddisp.pl?gene=TIA1
HSC	LIMS1	-0.287943	2.5843e-14	9.23031e-19	0.457731	0.779742	0.123	0.366	660	678	http://www.genecards.org/cgi-bin/carddisp.pl?gene=LIMS1
HSC	HMGB3	-0.409235	2.61116e-14	9.32624e-19	0.878898	1.49514	0.241	0.544	660	678	http://www.genecards.org/cgi-bin/carddisp.pl?gene=HMGB3
HSC	ISCU	-0.296477	3.20804e-14	1.14581e-18	0.571985	0.93062	0.145	0.404	660	678	http://www.genecards.org/cgi-bin/carddisp.pl?gene=ISCU
HSC	SELK	-0.3509	3.55829e-14	1.27091e-18	1.33268	1.975	0.333	0.699	660	678	http://www.genecards.org/cgi-bin/carddisp.pl?gene=SELK
HSC	SARAF	-0.366202	3.9016e-14	1.39353e-18	1.11416	1.72506	0.288	0.63	660	678	http://www.genecards.org/cgi-bin/carddisp.pl?gene=SARAF
HSC	WAPL	-0.373041	3.97578e-14	1.42002e-18	1.00368	1.59492	0.271	0.588	660	678	http://www.genecards.org/cgi-bin/carddisp.pl?gene=WAPL
HSC	CNBP	-0.389741	4.86197e-14	1.73654e-18	2.6312	3.75744	0.53	0.867	660	678	http://www.genecards.org/cgi-bin/carddisp.pl?gene=CNBP
HSC	ATP11B	-0.423811	5.1468e-14	1.83828e-18	1.21221	1.96761	0.312	0.621	660	678	http://www.genecards.org/cgi-bin/carddisp.pl?gene=ATP11B
HSC	CHD2	-0.34819	5.80909e-14	2.07482e-18	1.07448	1.64073	0.259	0.565	660	678	http://www.genecards.org/cgi-bin/carddisp.pl?gene=CHD2
HSC	MSRB2	-0.320505	8.85289e-14	3.16197e-18	0.180393	0.474037	0.058	0.237	660	678	http://www.genecards.org/cgi-bin/carddisp.pl?gene=MSRB2
HSC	FUS	-0.366616	8.97981e-14	3.20731e-18	3.04417	4.21425	0.57	0.892	660	678	http://www.genecards.org/cgi-bin/carddisp.pl?gene=FUS
HSC	CELF2	-0.414979	9.31767e-14	3.32798e-18	1.83787	2.78367	0.426	0.768	660	678	http://www.genecards.org/cgi-bin/carddisp.pl?gene=CELF2
HSC	CCDC53	-0.285845	9.50952e-14	3.3965e-18	0.206983	0.471462	0.058	0.239	660	678	http://www.genecards.org/cgi-bin/carddisp.pl?gene=CCDC53
HSC	HSCB	-0.348817	1.15724e-13	4.13331e-18	0.338911	0.705124	0.109	0.332	660	678	http://www.genecards.org/cgi-bin/carddisp.pl?gene=HSCB
HSC	PRDX3	-0.292895	1.34187e-13	4.79272e-18	0.205603	0.47698	0.062	0.246	660	678	http://www.genecards.org/cgi-bin/carddisp.pl?gene=PRDX3
HSC	ANKRD10	-0.309229	1.49499e-13	5.33963e-18	0.486836	0.842257	0.138	0.385	660	678	http://www.genecards.org/cgi-bin/carddisp.pl?gene=ANKRD10
HSC	CHCHD7	-0.327015	1.59141e-13	5.68402e-18	0.536512	0.927424	0.156	0.414	660	678	http://www.genecards.org/cgi-bin/carddisp.pl?gene=CHCHD7
HSC	HNRNPA2B1	-0.379756	1.59947e-13	5.71282e-18	5.6752	7.68525	0.783	0.956	660	678	http://www.genecards.org/cgi-bin/carddisp.pl?gene=HNRNPA2B1
HSC	CD47	-0.39015	1.83896e-13	6.56819e-18	3.92002	5.44783	0.645	0.923	660	678	http://www.genecards.org/cgi-bin/carddisp.pl?gene=CD47
HSC	LSM8	-0.27504	1.9467e-13	6.95298e-18	0.19003	0.439969	0.059	0.24	660	678	http://www.genecards.org/cgi-bin/carddisp.pl?gene=LSM8
HSC	CITED2	-0.399504	2.37477e-13	8.48193e-18	2.38841	3.4695	0.458	0.777	660	678	http://www.genecards.org/cgi-bin/carddisp.pl?gene=CITED2
HSC	NFKBIA	-0.349171	2.5909e-13	9.25388e-18	1.19201	1.79224	0.261	0.575	660	678	http://www.genecards.org/cgi-bin/carddisp.pl?gene=NFKBIA
HSC	TSFM	-0.293928	2.6945e-13	9.6239e-18	0.0831911	0.327963	0.029	0.176	660	678	http://www.genecards.org/cgi-bin/carddisp.pl?gene=TSFM
HSC	PFDN2	-0.323436	3.1558e-13	1.12715e-17	0.786844	1.23589	0.22	0.519	660	678	http://www.genecards.org/cgi-bin/carddisp.pl?gene=PFDN2
HSC	SAP18	-0.320491	3.65187e-13	1.30433e-17	0.280415	0.598926	0.088	0.289	660	678	http://www.genecards.org/cgi-bin/carddisp.pl?gene=SAP18
HSC	NFAT5	-0.345386	4.14241e-13	1.47954e-17	0.691133	1.14857	0.188	0.457	660	678	http://www.genecards.org/cgi-bin/carddisp.pl?gene=NFAT5
HSC	SMIM14	-0.31764	7.32378e-13	2.61582e-17	0.906148	1.37561	0.238	0.549	660	678	http://www.genecards.org/cgi-bin/carddisp.pl?gene=SMIM14
HSC	STMN1	0.503474	7.76045e-13	2.77179e-17	9.35113	6.30175	0.879	0.932	660	678	http://www.genecards.org/cgi-bin/carddisp.pl?gene=STMN1
HSC	DDX46	-0.332701	8.3625e-13	2.98682e-17	1.50374	2.15314	0.344	0.699	660	678	http://www.genecards.org/cgi-bin/carddisp.pl?gene=DDX46
HSC	CEBPB	-0.28364	8.37554e-13	2.99148e-17	0.0557218	0.28509	0.018	0.149	660	678	http://www.genecards.org/cgi-bin/carddisp.pl?gene=CEBPB
HSC	GM26735	-0.328354	8.4141e-13	3.00525e-17	0.287694	0.616803	0.08	0.271	660	678	http://www.genecards.org/cgi-bin/carddisp.pl?gene=GM26735
HSC	ABHD16A	-0.260773	9.44874e-13	3.37479e-17	0.136675	0.361873	0.041	0.199	660	678	http://www.genecards.org/cgi-bin/carddisp.pl?gene=ABHD16A
HSC	SEC61G	0.551332	1.00432e-12	3.58711e-17	5.23552	3.25506	0.789	0.836	660	678	http://www.genecards.org/cgi-bin/carddisp.pl?gene=SEC61G
HSC	OSBPL8	-0.331509	1.0173e-12	3.63349e-17	0.629262	1.05015	0.171	0.435	660	678	http://www.genecards.org/cgi-bin/carddisp.pl?gene=OSBPL8
HSC	COQ2	-0.309706	1.07881e-12	3.85316e-17	0.268478	0.572222	0.085	0.282	660	678	http://www.genecards.org/cgi-bin/carddisp.pl?gene=COQ2
HSC	RPL23A-PS3	-0.329466	1.09897e-12	3.92518e-17	0.409833	0.771522	0.123	0.348	660	678	http://www.genecards.org/cgi-bin/carddisp.pl?gene=RPL23A-PS3
HSC	RSL24D1	-0.303896	1.13604e-12	4.05757e-17	0.742242	1.15075	0.202	0.487	660	678	http://www.genecards.org/cgi-bin/carddisp.pl?gene=RSL24D1
HSC	SMEK2	-0.310981	1.2739e-12	4.54997e-17	0.664809	1.06528	0.18	0.444	660	678	http://www.genecards.org/cgi-bin/carddisp.pl?gene=SMEK2
HSC	UBE2Q2	-0.325802	1.63958e-12	5.85607e-17	0.43127	0.793899	0.13	0.36	660	678	http://www.genecards.org/cgi-bin/carddisp.pl?gene=UBE2Q2
HSC	MPP6	-0.352547	1.73164e-12	6.18488e-17	1.08945	1.66784	0.283	0.602	660	678	http://www.genecards.org/cgi-bin/carddisp.pl?gene=MPP6
HSC	PYCR2	-0.291621	1.98873e-12	7.10312e-17	0.314056	0.608425	0.102	0.313	660	678	http://www.genecards.org/cgi-bin/carddisp.pl?gene=PYCR2
HSC	GNPNAT1	-0.269577	2.77865e-12	9.92446e-17	0.100599	0.326722	0.03	0.173	660	678	http://www.genecards.org/cgi-bin/carddisp.pl?gene=GNPNAT1
HSC	MYCT1	-0.381684	2.78808e-12	9.95815e-17	1.15898	1.81285	0.305	0.611	660	678	http://www.genecards.org/cgi-bin/carddisp.pl?gene=MYCT1
HSC	BCAS2	-0.30914	2.85029e-12	1.01803e-16	0.715557	1.12552	0.202	0.479	660	678	http://www.genecards.org/cgi-bin/carddisp.pl?gene=BCAS2
HSC	JTB	-0.264153	2.88535e-12	1.03056e-16	0.600092	0.921599	0.164	0.42	660	678	http://www.genecards.org/cgi-bin/carddisp.pl?gene=JTB
HSC	EIF4A2	-0.316681	3.07689e-12	1.09897e-16	1.12724	1.64939	0.283	0.609	660	678	http://www.genecards.org/cgi-bin/carddisp.pl?gene=EIF4A2
HSC	PHB2	-0.345266	3.18126e-12	1.13624e-16	1.07114	1.63114	0.279	0.587	660	678	http://www.genecards.org/cgi-bin/carddisp.pl?gene=PHB2
HSC	RPL29	0.297126	3.19101e-12	1.13973e-16	23.8494	19.2242	0.988	0.997	660	678	http://www.genecards.org/cgi-bin/carddisp.pl?gene=RPL29
HSC	ACYP1	-0.315832	3.40392e-12	1.21577e-16	0.399468	0.741959	0.117	0.333	660	678	http://www.genecards.org/cgi-bin/carddisp.pl?gene=ACYP1
HSC	PTEN	-0.338503	3.41608e-12	1.22012e-16	0.963719	1.48301	0.258	0.562	660	678	http://www.genecards.org/cgi-bin/carddisp.pl?gene=PTEN
HSC	HNRNPD	-0.370304	3.83915e-12	1.37122e-16	2.21901	3.16097	0.476	0.804	660	678	http://www.genecards.org/cgi-bin/carddisp.pl?gene=HNRNPD
HSC	TRPC6	-0.294599	4.11949e-12	1.47135e-16	0.136577	0.394062	0.044	0.199	660	678	http://www.genecards.org/cgi-bin/carddisp.pl?gene=TRPC6
HSC	CUX1	-0.372484	4.43613e-12	1.58445e-16	3.01946	4.20351	0.539	0.854	660	678	http://www.genecards.org/cgi-bin/carddisp.pl?gene=CUX1
HSC	ZFP395	-0.251021	4.74413e-12	1.69445e-16	0.101381	0.310698	0.032	0.174	660	678	http://www.genecards.org/cgi-bin/carddisp.pl?gene=ZFP395
HSC	ATP5G3	-0.358124	5.10018e-12	1.82162e-16	1.05613	1.63546	0.283	0.586	660	678	http://www.genecards.org/cgi-bin/carddisp.pl?gene=ATP5G3
HSC	SNX10	-0.356153	5.38245e-12	1.92244e-16	1.00445	1.56571	0.265	0.565	660	678	http://www.genecards.org/cgi-bin/carddisp.pl?gene=SNX10
HSC	GPBP1	-0.273988	6.09242e-12	2.17602e-16	0.696195	1.05095	0.192	0.469	660	678	http://www.genecards.org/cgi-bin/carddisp.pl?gene=GPBP1
HSC	SCD2	-0.31018	6.54285e-12	2.3369e-16	0.729555	1.14441	0.2	0.472	660	678	http://www.genecards.org/cgi-bin/carddisp.pl?gene=SCD2
HSC	OXR1	-0.283996	6.58073e-12	2.35043e-16	0.280545	0.559143	0.086	0.28	660	678	http://www.genecards.org/cgi-bin/carddisp.pl?gene=OXR1
HSC	CERS2	-0.278522	6.64772e-12	2.37435e-16	0.179221	0.430337	0.056	0.221	660	678	http://www.genecards.org/cgi-bin/carddisp.pl?gene=CERS2
HSC	PEX7	-0.296817	6.81714e-12	2.43487e-16	0.204879	0.48011	0.067	0.242	660	678	http://www.genecards.org/cgi-bin/carddisp.pl?gene=PEX7
HSC	CTAGE5	-0.264827	7.11136e-12	2.53995e-16	0.557832	0.871722	0.158	0.407	660	678	http://www.genecards.org/cgi-bin/carddisp.pl?gene=CTAGE5
HSC	MTDH	-0.336999	7.99412e-12	2.85525e-16	4.35516	5.76424	0.733	0.956	660	678	http://www.genecards.org/cgi-bin/carddisp.pl?gene=MTDH
HSC	ERH	-0.367713	8.33851e-12	2.97825e-16	2.77752	3.87416	0.556	0.848	660	678	http://www.genecards.org/cgi-bin/carddisp.pl?gene=ERH
HSC	LSM14A	-0.306877	8.3921e-12	2.99739e-16	0.322847	0.636398	0.102	0.304	660	678	http://www.genecards.org/cgi-bin/carddisp.pl?gene=LSM14A
HSC	HPRT	-0.304791	8.46478e-12	3.02335e-16	0.415069	0.747949	0.126	0.345	660	678	http://www.genecards.org/cgi-bin/carddisp.pl?gene=HPRT
HSC	CSNK1G2	-0.275432	9.33534e-12	3.33429e-16	0.774833	1.14818	0.211	0.488	660	678	http://www.genecards.org/cgi-bin/carddisp.pl?gene=CSNK1G2
HSC	PSME1	0.491037	9.65658e-12	3.44903e-16	7.10009	4.76332	0.855	0.914	660	678	http://www.genecards.org/cgi-bin/carddisp.pl?gene=PSME1
HSC	SWT1	-0.314919	1.08151e-11	3.86282e-16	0.493441	0.857754	0.145	0.381	660	678	http://www.genecards.org/cgi-bin/carddisp.pl?gene=SWT1
HSC	ITIH5	-0.337588	1.13579e-11	4.05667e-16	1.19916	1.77895	0.305	0.627	660	678	http://www.genecards.org/cgi-bin/carddisp.pl?gene=ITIH5
HSC	SLC35A1	-0.268443	1.13997e-11	4.0716e-16	0.139796	0.372893	0.041	0.19	660	678	http://www.genecards.org/cgi-bin/carddisp.pl?gene=SLC35A1
HSC	LEPROTL1	-0.255577	1.46469e-11	5.2314e-16	0.745708	1.08405	0.203	0.485	660	678	http://www.genecards.org/cgi-bin/carddisp.pl?gene=LEPROTL1
HSC	L7RN6	-0.257763	1.5409e-11	5.50362e-16	0.213974	0.451456	0.065	0.237	660	678	http://www.genecards.org/cgi-bin/carddisp.pl?gene=L7RN6
HSC	NTAN1	-0.280484	1.70059e-11	6.07396e-16	0.49508	0.815928	0.141	0.373	660	678	http://www.genecards.org/cgi-bin/carddisp.pl?gene=NTAN1
HSC	TRA2A	-0.361905	1.9104e-11	6.82335e-16	1.30623	1.96378	0.33	0.645	660	678	http://www.genecards.org/cgi-bin/carddisp.pl?gene=TRA2A
HSC	CREB5	-0.368136	1.93154e-11	6.89885e-16	0.152826	0.487934	0.047	0.198	660	678	http://www.genecards.org/cgi-bin/carddisp.pl?gene=CREB5
HSC	FAM174A	-0.272349	2e-11	7.14335e-16	0.471748	0.777537	0.135	0.361	660	678	http://www.genecards.org/cgi-bin/carddisp.pl?gene=FAM174A
HSC	CDKN1C	-0.316687	2.12372e-11	7.58527e-16	0.262422	0.572306	0.077	0.257	660	678	http://www.genecards.org/cgi-bin/carddisp.pl?gene=CDKN1C
HSC	SNRPC	-0.275115	2.20797e-11	7.88617e-16	0.638612	0.982868	0.18	0.445	660	678	http://www.genecards.org/cgi-bin/carddisp.pl?gene=SNRPC
HSC	SNRNP40	-0.285257	2.47026e-11	8.82299e-16	0.382583	0.684853	0.118	0.332	660	678	http://www.genecards.org/cgi-bin/carddisp.pl?gene=SNRNP40
HSC	PNN	-0.373375	2.49378e-11	8.90698e-16	2.32372	3.30547	0.5	0.823	660	678	http://www.genecards.org/cgi-bin/carddisp.pl?gene=PNN
HSC	THBS1	-0.286117	2.54442e-11	9.08788e-16	0.0605633	0.293202	0.017	0.136	660	678	http://www.genecards.org/cgi-bin/carddisp.pl?gene=THBS1
HSC	1700020I14RIK	-0.278094	2.72211e-11	9.72251e-16	0.938429	1.35052	0.238	0.522	660	678	http://www.genecards.org/cgi-bin/carddisp.pl?gene=1700020I14RIK
HSC	NUDCD2	-0.273111	2.81829e-11	1.00661e-15	0.260667	0.523403	0.082	0.265	660	678	http://www.genecards.org/cgi-bin/carddisp.pl?gene=NUDCD2
HSC	CTSC	-0.256484	3.02147e-11	1.07917e-15	0.237712	0.478526	0.07	0.243	660	678	http://www.genecards.org/cgi-bin/carddisp.pl?gene=CTSC
HSC	BTF3L4	-0.288521	3.03394e-11	1.08363e-15	0.615903	0.973644	0.176	0.429	660	678	http://www.genecards.org/cgi-bin/carddisp.pl?gene=BTF3L4
HSC	BTG2	-0.300506	3.05372e-11	1.09069e-15	0.11788	0.376755	0.035	0.174	660	678	http://www.genecards.org/cgi-bin/carddisp.pl?gene=BTG2
HSC	AEBP2	-0.268369	3.21246e-11	1.14739e-15	0.29136	0.555373	0.088	0.277	660	678	http://www.genecards.org/cgi-bin/carddisp.pl?gene=AEBP2
HSC	RTN4	-0.307343	3.27607e-11	1.17011e-15	0.963727	1.42997	0.259	0.566	660	678	http://www.genecards.org/cgi-bin/carddisp.pl?gene=RTN4
HSC	CD84	-0.325952	3.39707e-11	1.21333e-15	0.673906	1.09823	0.195	0.456	660	678	http://www.genecards.org/cgi-bin/carddisp.pl?gene=CD84
HSC	SLC25A36	-0.281286	3.50602e-11	1.25224e-15	0.482905	0.802142	0.132	0.35	660	678	http://www.genecards.org/cgi-bin/carddisp.pl?gene=SLC25A36
HSC	USP8	-0.260072	3.52187e-11	1.2579e-15	0.556954	0.864512	0.152	0.392	660	678	http://www.genecards.org/cgi-bin/carddisp.pl?gene=USP8
HSC	ZBTB20	-0.340615	3.54169e-11	1.26498e-15	1.52867	2.20204	0.342	0.647	660	678	http://www.genecards.org/cgi-bin/carddisp.pl?gene=ZBTB20
HSC	DPM1	-0.264658	3.65035e-11	1.30379e-15	0.272267	0.528439	0.077	0.257	660	678	http://www.genecards.org/cgi-bin/carddisp.pl?gene=DPM1
HSC	KRCC1	-0.306851	4.1136e-11	1.46925e-15	0.629484	1.01568	0.183	0.438	660	678	http://www.genecards.org/cgi-bin/carddisp.pl?gene=KRCC1
HSC	WDR75	-0.271787	4.15302e-11	1.48333e-15	0.302676	0.572725	0.091	0.28	660	678	http://www.genecards.org/cgi-bin/carddisp.pl?gene=WDR75
HSC	BC005561	-0.289632	4.70668e-11	1.68108e-15	0.683228	1.05746	0.182	0.435	660	678	http://www.genecards.org/cgi-bin/carddisp.pl?gene=BC005561
HSC	MPHOSPH8	-0.284942	4.95652e-11	1.77031e-15	0.479325	0.802352	0.135	0.354	660	678	http://www.genecards.org/cgi-bin/carddisp.pl?gene=MPHOSPH8
HSC	LAMTOR3	-0.26462	5.40242e-11	1.92957e-15	0.321551	0.587604	0.097	0.291	660	678	http://www.genecards.org/cgi-bin/carddisp.pl?gene=LAMTOR3
HSC	PHIP	-0.287905	5.84051e-11	2.08605e-15	0.930617	1.35702	0.232	0.512	660	678	http://www.genecards.org/cgi-bin/carddisp.pl?gene=PHIP
HSC	RPL23A	-0.28501	5.92322e-11	2.11559e-15	12.2032	15.0871	0.924	0.993	660	678	http://www.genecards.org/cgi-bin/carddisp.pl?gene=RPL23A
HSC	MPC2	-0.311015	5.99258e-11	2.14036e-15	1.02086	1.50704	0.28	0.594	660	678	http://www.genecards.org/cgi-bin/carddisp.pl?gene=MPC2
HSC	TCP11L2	-0.272058	6.28727e-11	2.24561e-15	0.210693	0.461947	0.061	0.223	660	678	http://www.genecards.org/cgi-bin/carddisp.pl?gene=TCP11L2
HSC	TAZ	-0.282992	6.30788e-11	2.25298e-15	0.353298	0.646579	0.106	0.307	660	678	http://www.genecards.org/cgi-bin/carddisp.pl?gene=TAZ
HSC	GTF2B	-0.271627	7.67667e-11	2.74186e-15	0.474844	0.780386	0.136	0.357	660	678	http://www.genecards.org/cgi-bin/carddisp.pl?gene=GTF2B
HSC	CLEC1A	-0.303525	8.22401e-11	2.93736e-15	0.160286	0.431975	0.045	0.19	660	678	http://www.genecards.org/cgi-bin/carddisp.pl?gene=CLEC1A
HSC	TRMT13	-0.269897	8.56164e-11	3.05795e-15	0.200798	0.447829	0.064	0.227	660	678	http://www.genecards.org/cgi-bin/carddisp.pl?gene=TRMT13
HSC	PIK3IP1	-0.321897	8.57498e-11	3.06271e-15	1.39082	1.98846	0.336	0.656	660	678	http://www.genecards.org/cgi-bin/carddisp.pl?gene=PIK3IP1
HSC	RNMT	-0.288054	9.36328e-11	3.34427e-15	0.386313	0.692678	0.117	0.323	660	678	http://www.genecards.org/cgi-bin/carddisp.pl?gene=RNMT
HSC	9530068E07RIK	-0.281384	9.44914e-11	3.37493e-15	0.197914	0.455897	0.062	0.223	660	678	http://www.genecards.org/cgi-bin/carddisp.pl?gene=9530068E07RIK
HSC	GM10073	-0.271247	1.02984e-10	3.67825e-15	0.780103	1.14832	0.215	0.485	660	678	http://www.genecards.org/cgi-bin/carddisp.pl?gene=GM10073
HSC	CXXC5	-0.274333	1.06627e-10	3.80836e-15	0.850122	1.2376	0.224	0.504	660	678	http://www.genecards.org/cgi-bin/carddisp.pl?gene=CXXC5
HSC	TBCA	-0.292199	1.34568e-10	4.80634e-15	1.21022	1.70643	0.314	0.634	660	678	http://www.genecards.org/cgi-bin/carddisp.pl?gene=TBCA
HSC	RPL35	0.286796	1.75255e-10	6.25955e-15	19.0985	15.4752	0.977	0.996	660	678	http://www.genecards.org/cgi-bin/carddisp.pl?gene=RPL35
HSC	SLC38A2	-0.29516	1.81357e-10	6.47751e-15	0.597097	0.959671	0.164	0.397	660	678	http://www.genecards.org/cgi-bin/carddisp.pl?gene=SLC38A2
HSC	TWISTNB	-0.287343	2.03892e-10	7.28237e-15	1.06844	1.5243	0.277	0.58	660	678	http://www.genecards.org/cgi-bin/carddisp.pl?gene=TWISTNB
HSC	ARGLU1	-0.355139	2.2738e-10	8.12129e-15	3.36033	4.57734	0.621	0.907	660	678	http://www.genecards.org/cgi-bin/carddisp.pl?gene=ARGLU1
HSC	TMEM57	-0.267084	2.38139e-10	8.50558e-15	0.584703	0.906989	0.159	0.391	660	678	http://www.genecards.org/cgi-bin/carddisp.pl?gene=TMEM57
HSC	RSF1	-0.268076	2.38161e-10	8.50635e-15	0.687794	1.03244	0.183	0.434	660	678	http://www.genecards.org/cgi-bin/carddisp.pl?gene=RSF1
HSC	ZC3H14	-0.25788	2.44869e-10	8.74593e-15	0.631292	0.950569	0.177	0.425	660	678	http://www.genecards.org/cgi-bin/carddisp.pl?gene=ZC3H14
HSC	ANXA1	-0.317742	2.51071e-10	8.96748e-15	0.359661	0.694652	0.108	0.299	660	678	http://www.genecards.org/cgi-bin/carddisp.pl?gene=ANXA1
HSC	ESCO1	-0.305812	2.79494e-10	9.98263e-15	0.323044	0.635433	0.097	0.283	660	678	http://www.genecards.org/cgi-bin/carddisp.pl?gene=ESCO1
HSC	PDCD4	0.614866	3.01436e-10	1.07663e-14	3.65121	2.0372	0.659	0.643	660	678	http://www.genecards.org/cgi-bin/carddisp.pl?gene=PDCD4
HSC	UBE2A	-0.254915	3.08048e-10	1.10025e-14	0.242275	0.482363	0.074	0.243	660	678	http://www.genecards.org/cgi-bin/carddisp.pl?gene=UBE2A
HSC	PLAC8	-0.726063	3.26343e-10	1.16559e-14	1.19463	2.63018	0.265	0.468	660	678	http://www.genecards.org/cgi-bin/carddisp.pl?gene=PLAC8
HSC	JUND	-0.260269	3.43843e-10	1.2281e-14	2.13527	2.75512	0.415	0.748	660	678	http://www.genecards.org/cgi-bin/carddisp.pl?gene=JUND
HSC	TSC22D4	0.539232	3.4487e-10	1.23177e-14	4.51588	2.79568	0.732	0.794	660	678	http://www.genecards.org/cgi-bin/carddisp.pl?gene=TSC22D4
HSC	RGS18	-0.330545	3.47027e-10	1.23947e-14	1.44454	2.07398	0.35	0.649	660	678	http://www.genecards.org/cgi-bin/carddisp.pl?gene=RGS18
HSC	DNAJC3	-0.255	3.4891e-10	1.2462e-14	0.7551	1.09442	0.203	0.466	660	678	http://www.genecards.org/cgi-bin/carddisp.pl?gene=DNAJC3
HSC	EFR3A	-0.279892	3.49089e-10	1.24683e-14	0.432911	0.739703	0.13	0.341	660	678	http://www.genecards.org/cgi-bin/carddisp.pl?gene=EFR3A
HSC	BIRC2	-0.282781	3.77983e-10	1.35004e-14	0.425021	0.733592	0.121	0.326	660	678	http://www.genecards.org/cgi-bin/carddisp.pl?gene=BIRC2
HSC	MPHOSPH10	-0.251874	3.78769e-10	1.35284e-14	0.586178	0.888747	0.165	0.4	660	678	http://www.genecards.org/cgi-bin/carddisp.pl?gene=MPHOSPH10
HSC	IRF2BP2	-0.32521	4.41241e-10	1.57597e-14	0.915491	1.39982	0.252	0.527	660	678	http://www.genecards.org/cgi-bin/carddisp.pl?gene=IRF2BP2
HSC	EIF3I	-0.293039	4.60318e-10	1.64411e-14	2.42949	3.20188	0.495	0.836	660	678	http://www.genecards.org/cgi-bin/carddisp.pl?gene=EIF3I
HSC	SREK1	-0.266644	5.29014e-10	1.88947e-14	0.508607	0.814863	0.142	0.363	660	678	http://www.genecards.org/cgi-bin/carddisp.pl?gene=SREK1
HSC	H2-AA	-0.406125	5.63474e-10	2.01255e-14	0.398282	0.852894	0.098	0.274	660	678	http://www.genecards.org/cgi-bin/carddisp.pl?gene=H2-AA
HSC	IFITM2	0.412819	5.80324e-10	2.07273e-14	8.36078	6.03139	0.902	0.945	660	678	http://www.genecards.org/cgi-bin/carddisp.pl?gene=IFITM2
HSC	NDUFA4	-0.366532	5.80334e-10	2.07277e-14	3.51479	4.82069	0.615	0.907	660	678	http://www.genecards.org/cgi-bin/carddisp.pl?gene=NDUFA4
HSC	ATP5J2	0.558629	6.00419e-10	2.14451e-14	4.07897	2.44835	0.695	0.735	660	678	http://www.genecards.org/cgi-bin/carddisp.pl?gene=ATP5J2
HSC	ZCCHC11	-0.338493	7.28435e-10	2.60174e-14	1.52294	2.1901	0.376	0.696	660	678	http://www.genecards.org/cgi-bin/carddisp.pl?gene=ZCCHC11
HSC	MAN1A2	-0.267377	7.76553e-10	2.7736e-14	0.607556	0.934883	0.174	0.413	660	678	http://www.genecards.org/cgi-bin/carddisp.pl?gene=MAN1A2
HSC	HNRNPF	-0.328686	8.85093e-10	3.16127e-14	2.99252	4.01408	0.582	0.875	660	678	http://www.genecards.org/cgi-bin/carddisp.pl?gene=HNRNPF
HSC	PABPN1	-0.268419	8.8916e-10	3.1758e-14	0.374958	0.656119	0.106	0.296	660	678	http://www.genecards.org/cgi-bin/carddisp.pl?gene=PABPN1
HSC	TMEM258	0.795488	9.98492e-10	3.5663e-14	1.66567	0.53582	0.374	0.248	660	678	http://www.genecards.org/cgi-bin/carddisp.pl?gene=TMEM258
HSC	UHRF2	-0.267897	1.02905e-09	3.67543e-14	0.68513	1.02898	0.183	0.425	660	678	http://www.genecards.org/cgi-bin/carddisp.pl?gene=UHRF2
HSC	ARF4	-0.254668	1.32244e-09	4.72332e-14	1.01943	1.4093	0.271	0.565	660	678	http://www.genecards.org/cgi-bin/carddisp.pl?gene=ARF4
HSC	HDGF	-0.296361	1.40731e-09	5.02646e-14	1.32854	1.85954	0.33	0.639	660	678	http://www.genecards.org/cgi-bin/carddisp.pl?gene=HDGF
HSC	CAPZB	-0.259047	1.42404e-09	5.08623e-14	1.08188	1.49136	0.277	0.571	660	678	http://www.genecards.org/cgi-bin/carddisp.pl?gene=CAPZB
HSC	ASAP1	-0.257627	1.43802e-09	5.13615e-14	0.468673	0.755814	0.127	0.327	660	678	http://www.genecards.org/cgi-bin/carddisp.pl?gene=ASAP1
HSC	SERINC3	-0.361859	1.58323e-09	5.6548e-14	2.25958	3.18882	0.485	0.78	660	678	http://www.genecards.org/cgi-bin/carddisp.pl?gene=SERINC3
HSC	KTI12	-0.255605	1.86587e-09	6.6643e-14	0.171594	0.398691	0.053	0.196	660	678	http://www.genecards.org/cgi-bin/carddisp.pl?gene=KTI12
HSC	GAPDH	0.421877	1.96332e-09	7.01234e-14	8.42068	6.0321	0.888	0.959	660	678	http://www.genecards.org/cgi-bin/carddisp.pl?gene=GAPDH
HSC	TRPC4AP	-0.262951	2.00161e-09	7.14912e-14	0.570656	0.884678	0.167	0.397	660	678	http://www.genecards.org/cgi-bin/carddisp.pl?gene=TRPC4AP
HSC	ESD	-0.304391	2.16915e-09	7.7475e-14	1.54329	2.1407	0.38	0.702	660	678	http://www.genecards.org/cgi-bin/carddisp.pl?gene=ESD
HSC	1500011K16RIK	-0.282285	2.18354e-09	7.79891e-14	0.444128	0.756232	0.139	0.345	660	678	http://www.genecards.org/cgi-bin/carddisp.pl?gene=1500011K16RIK
HSC	OAZ1	-0.284745	2.29466e-09	8.19579e-14	7.61361	9.49306	0.892	0.985	660	678	http://www.genecards.org/cgi-bin/carddisp.pl?gene=OAZ1
HSC	ELAVL1	-0.273969	2.41777e-09	8.63553e-14	0.467322	0.774183	0.144	0.354	660	678	http://www.genecards.org/cgi-bin/carddisp.pl?gene=ELAVL1
HSC	FYB	-0.30265	2.49378e-09	8.90699e-14	0.959407	1.41675	0.247	0.515	660	678	http://www.genecards.org/cgi-bin/carddisp.pl?gene=FYB
HSC	HNRNPA1	-0.33447	2.7875e-09	9.95606e-14	2.93853	3.96615	0.55	0.854	660	678	http://www.genecards.org/cgi-bin/carddisp.pl?gene=HNRNPA1
HSC	KIF2A	-0.308854	2.98391e-09	1.06576e-13	0.8247	1.2603	0.239	0.503	660	678	http://www.genecards.org/cgi-bin/carddisp.pl?gene=KIF2A
HSC	EHMT1	-0.268016	3.33734e-09	1.19199e-13	0.779404	1.14267	0.217	0.473	660	678	http://www.genecards.org/cgi-bin/carddisp.pl?gene=EHMT1
HSC	MARCH7	-0.261275	3.51737e-09	1.25629e-13	0.470833	0.762848	0.138	0.342	660	678	http://www.genecards.org/cgi-bin/carddisp.pl?gene=MARCH7
HSC	CNOT4	-0.250272	3.58827e-09	1.28162e-13	0.609617	0.91453	0.17	0.401	660	678	http://www.genecards.org/cgi-bin/carddisp.pl?gene=CNOT4
HSC	AKAP9	-0.291694	3.74086e-09	1.33612e-13	1.30162	1.81737	0.312	0.619	660	678	http://www.genecards.org/cgi-bin/carddisp.pl?gene=AKAP9
HSC	ANGPT1	-0.324448	3.98671e-09	1.42393e-13	3.61906	4.78393	0.605	0.881	660	678	http://www.genecards.org/cgi-bin/carddisp.pl?gene=ANGPT1
HSC	SUCLG1	-0.28796	4.00612e-09	1.43086e-13	1.03919	1.48967	0.289	0.587	660	678	http://www.genecards.org/cgi-bin/carddisp.pl?gene=SUCLG1
HSC	WDR43	0.688681	4.19942e-09	1.4999e-13	2.8119	1.36498	0.548	0.521	660	678	http://www.genecards.org/cgi-bin/carddisp.pl?gene=WDR43
HSC	FUBP1	-0.31969	5.39485e-09	1.92687e-13	2.09613	2.86417	0.453	0.773	660	678	http://www.genecards.org/cgi-bin/carddisp.pl?gene=FUBP1
HSC	A830080D01RIK	-0.259785	5.39708e-09	1.92767e-13	0.440257	0.72442	0.126	0.322	660	678	http://www.genecards.org/cgi-bin/carddisp.pl?gene=A830080D01RIK
HSC	ITSN1	-0.263281	5.81744e-09	2.07781e-13	0.297331	0.557063	0.089	0.258	660	678	http://www.genecards.org/cgi-bin/carddisp.pl?gene=ITSN1
HSC	AHCYL1	-0.250375	6.79891e-09	2.42836e-13	0.510144	0.796342	0.155	0.37	660	678	http://www.genecards.org/cgi-bin/carddisp.pl?gene=AHCYL1
HSC	METTL7A1	-0.304244	6.89998e-09	2.46446e-13	0.717913	1.12123	0.203	0.441	660	678	http://www.genecards.org/cgi-bin/carddisp.pl?gene=METTL7A1
HSC	MYL10	-0.328667	9.64198e-09	3.44381e-13	8.9032	11.437	0.75	0.922	660	678	http://www.genecards.org/cgi-bin/carddisp.pl?gene=MYL10
HSC	UBE2E1	-0.256583	1.02127e-08	3.64764e-13	0.874182	1.23898	0.241	0.513	660	678	http://www.genecards.org/cgi-bin/carddisp.pl?gene=UBE2E1
HSC	UQCR10	0.643241	1.11404e-08	3.97899e-13	2.9406	1.52306	0.574	0.58	660	678	http://www.genecards.org/cgi-bin/carddisp.pl?gene=UQCR10
HSC	MAT2B	-0.257832	1.22796e-08	4.38589e-13	0.8479	1.2095	0.233	0.494	660	678	http://www.genecards.org/cgi-bin/carddisp.pl?gene=MAT2B
HSC	FIS1	0.59134	1.31715e-08	4.70446e-13	3.65296	2.08829	0.648	0.709	660	678	http://www.genecards.org/cgi-bin/carddisp.pl?gene=FIS1
HSC	SERF2	0.368233	1.37805e-08	4.92196e-13	8.69847	6.5137	0.917	0.944	660	678	http://www.genecards.org/cgi-bin/carddisp.pl?gene=SERF2
HSC	KTN1	-0.275984	1.5031e-08	5.36859e-13	1.53866	2.07386	0.352	0.671	660	678	http://www.genecards.org/cgi-bin/carddisp.pl?gene=KTN1
HSC	ACTR3	-0.250368	1.52261e-08	5.43829e-13	1.47279	1.94141	0.353	0.673	660	678	http://www.genecards.org/cgi-bin/carddisp.pl?gene=ACTR3
HSC	ZFOS1	-0.328835	1.60714e-08	5.74019e-13	1.97094	2.7315	0.444	0.74	660	678	http://www.genecards.org/cgi-bin/carddisp.pl?gene=ZFOS1
HSC	PSMA1	-0.25558	1.90013e-08	6.78666e-13	0.874211	1.23746	0.238	0.497	660	678	http://www.genecards.org/cgi-bin/carddisp.pl?gene=PSMA1
HSC	ROCK2	-0.303952	1.97105e-08	7.03998e-13	1.17759	1.68829	0.291	0.562	660	678	http://www.genecards.org/cgi-bin/carddisp.pl?gene=ROCK2
HSC	SND1	-0.291304	2.02307e-08	7.22578e-13	0.521857	0.862366	0.162	0.373	660	678	http://www.genecards.org/cgi-bin/carddisp.pl?gene=SND1
HSC	EIF3H	-0.333213	2.25279e-08	8.04625e-13	3.35806	4.49036	0.655	0.906	660	678	http://www.genecards.org/cgi-bin/carddisp.pl?gene=EIF3H
HSC	ASH1L	-0.275571	2.56766e-08	9.17086e-13	1.16144	1.61636	0.297	0.59	660	678	http://www.genecards.org/cgi-bin/carddisp.pl?gene=ASH1L
HSC	RB1CC1	-0.289237	3.27985e-08	1.17146e-12	1.02056	1.46912	0.271	0.532	660	678	http://www.genecards.org/cgi-bin/carddisp.pl?gene=RB1CC1
HSC	CNTLN	-0.251442	3.91022e-08	1.39661e-12	0.308797	0.557987	0.092	0.255	660	678	http://www.genecards.org/cgi-bin/carddisp.pl?gene=CNTLN
HSC	HNRNPL	-0.271965	4.12046e-08	1.4717e-12	0.725034	1.08289	0.203	0.437	660	678	http://www.genecards.org/cgi-bin/carddisp.pl?gene=HNRNPL
HSC	PKN2	-0.253227	4.25987e-08	1.52149e-12	1.17429	1.59148	0.294	0.572	660	678	http://www.genecards.org/cgi-bin/carddisp.pl?gene=PKN2
HSC	SYNCRIP	-0.317397	5.04362e-08	1.80142e-12	1.32044	1.89145	0.339	0.622	660	678	http://www.genecards.org/cgi-bin/carddisp.pl?gene=SYNCRIP
HSC	CYP51	-0.258529	5.12612e-08	1.83089e-12	0.173995	0.404401	0.053	0.184	660	678	http://www.genecards.org/cgi-bin/carddisp.pl?gene=CYP51
HSC	ZFP638	-0.322821	5.89008e-08	2.10375e-12	0.869679	1.33854	0.241	0.484	660	678	http://www.genecards.org/cgi-bin/carddisp.pl?gene=ZFP638
HSC	PSMB2	-0.304882	6.13096e-08	2.18978e-12	1.40496	1.97089	0.358	0.659	660	678	http://www.genecards.org/cgi-bin/carddisp.pl?gene=PSMB2
HSC	HNRNPR	-0.281133	6.60595e-08	2.35944e-12	1.76849	2.36413	0.411	0.727	660	678	http://www.genecards.org/cgi-bin/carddisp.pl?gene=HNRNPR
HSC	SSBP2	-0.263373	6.83765e-08	2.44219e-12	1.25273	1.70391	0.32	0.612	660	678	http://www.genecards.org/cgi-bin/carddisp.pl?gene=SSBP2
HSC	FNBP4	-0.256475	8.81726e-08	3.14925e-12	0.659878	0.982817	0.185	0.403	660	678	http://www.genecards.org/cgi-bin/carddisp.pl?gene=FNBP4
HSC	HNRNPA0	-0.262645	9.07034e-08	3.23964e-12	3.97658	4.97028	0.691	0.926	660	678	http://www.genecards.org/cgi-bin/carddisp.pl?gene=HNRNPA0
HSC	DSTN	0.753727	9.96283e-08	3.55841e-12	1.99493	0.7762	0.43	0.354	660	678	http://www.genecards.org/cgi-bin/carddisp.pl?gene=DSTN
HSC	VDAC2	-0.324985	1.02113e-07	3.64715e-12	1.45782	2.07879	0.388	0.678	660	678	http://www.genecards.org/cgi-bin/carddisp.pl?gene=VDAC2
HSC	LARS2	0.747835	1.07132e-07	3.8264e-12	3.48455	1.67054	0.586	0.605	660	678	http://www.genecards.org/cgi-bin/carddisp.pl?gene=LARS2
HSC	TOMM20	-0.29296	1.07247e-07	3.83053e-12	1.7501	2.36929	0.424	0.733	660	678	http://www.genecards.org/cgi-bin/carddisp.pl?gene=TOMM20
HSC	F830016B08RIK	-0.262986	1.16717e-07	4.16876e-12	0.0952786	0.31429	0.026	0.13	660	678	http://www.genecards.org/cgi-bin/carddisp.pl?gene=F830016B08RIK
HSC	CCT4	-0.274052	1.4001e-07	5.0007e-12	1.92241	2.53377	0.447	0.755	660	678	http://www.genecards.org/cgi-bin/carddisp.pl?gene=CCT4
HSC	SNRPF	-0.293244	1.64753e-07	5.88447e-12	1.54631	2.12023	0.382	0.686	660	678	http://www.genecards.org/cgi-bin/carddisp.pl?gene=SNRPF
HSC	CCDC59	-0.263193	2.0393e-07	7.28373e-12	0.818999	1.18304	0.23	0.468	660	678	http://www.genecards.org/cgi-bin/carddisp.pl?gene=CCDC59
HSC	ANP32B	-0.297438	2.78268e-07	9.93886e-12	6.23559	7.89224	0.812	0.966	660	678	http://www.genecards.org/cgi-bin/carddisp.pl?gene=ANP32B
HSC	RSU1	-0.266317	3.15328e-07	1.12625e-11	0.919632	1.30881	0.255	0.509	660	678	http://www.genecards.org/cgi-bin/carddisp.pl?gene=RSU1
HSC	PCBP2	-0.260599	4.72241e-07	1.68669e-11	1.83161	2.3922	0.433	0.735	660	678	http://www.genecards.org/cgi-bin/carddisp.pl?gene=PCBP2
HSC	ZFP326	-0.259157	4.81281e-07	1.71898e-11	0.71143	1.0482	0.198	0.419	660	678	http://www.genecards.org/cgi-bin/carddisp.pl?gene=ZFP326
HSC	ARPC3	-0.270863	5.30266e-07	1.89394e-11	2.29112	2.97084	0.494	0.791	660	678	http://www.genecards.org/cgi-bin/carddisp.pl?gene=ARPC3
HSC	ROMO1	0.652276	6.25771e-07	2.23505e-11	2.65879	1.328	0.541	0.519	660	678	http://www.genecards.org/cgi-bin/carddisp.pl?gene=ROMO1
HSC	SUB1	-0.279497	6.32238e-07	2.25815e-11	2.92482	3.76384	0.573	0.866	660	678	http://www.genecards.org/cgi-bin/carddisp.pl?gene=SUB1
HSC	BZW2	-0.255075	6.97896e-07	2.49266e-11	0.825354	1.17837	0.22	0.448	660	678	http://www.genecards.org/cgi-bin/carddisp.pl?gene=BZW2
HSC	METAP2	0.502024	8.05813e-07	2.87811e-11	3.90813	2.4657	0.683	0.736	660	678	http://www.genecards.org/cgi-bin/carddisp.pl?gene=METAP2
HSC	LRRFIP1	-0.267412	8.39502e-07	2.99844e-11	1.27161	1.73422	0.323	0.593	660	678	http://www.genecards.org/cgi-bin/carddisp.pl?gene=LRRFIP1
HSC	PKM	0.504795	1.32828e-06	4.7442e-11	3.43929	2.12864	0.642	0.698	660	678	http://www.genecards.org/cgi-bin/carddisp.pl?gene=PKM
HSC	MRPL52	0.424537	1.34933e-06	4.81939e-11	4.74446	3.28007	0.75	0.819	660	678	http://www.genecards.org/cgi-bin/carddisp.pl?gene=MRPL52
HSC	NRGN	-0.347235	1.39326e-06	4.9763e-11	2.47052	3.41491	0.494	0.76	660	678	http://www.genecards.org/cgi-bin/carddisp.pl?gene=NRGN
HSC	IGTP	-0.261967	1.51279e-06	5.40321e-11	0.241481	0.488676	0.067	0.196	660	678	http://www.genecards.org/cgi-bin/carddisp.pl?gene=IGTP
HSC	SEPW1	0.431105	1.68836e-06	6.03029e-11	5.3596	3.71687	0.8	0.864	660	678	http://www.genecards.org/cgi-bin/carddisp.pl?gene=SEPW1
HSC	GTPBP4	-0.260218	2.1376e-06	7.63484e-11	1.04929	1.45436	0.28	0.537	660	678	http://www.genecards.org/cgi-bin/carddisp.pl?gene=GTPBP4
HSC	NCOR1	-0.275717	2.32847e-06	8.31657e-11	2.56935	3.32104	0.517	0.802	660	678	http://www.genecards.org/cgi-bin/carddisp.pl?gene=NCOR1
HSC	AP2A2	0.783893	3.32614e-06	1.18799e-10	1.29111	0.330671	0.282	0.174	660	678	http://www.genecards.org/cgi-bin/carddisp.pl?gene=AP2A2
HSC	RAN	-0.282294	4.46145e-06	1.59349e-10	2.74627	3.55594	0.538	0.811	660	678	http://www.genecards.org/cgi-bin/carddisp.pl?gene=RAN
HSC	NDUFA3	0.57985	4.93253e-06	1.76174e-10	2.3841	1.26408	0.523	0.515	660	678	http://www.genecards.org/cgi-bin/carddisp.pl?gene=NDUFA3
HSC	FTL1	0.315488	5.60199e-06	2.00085e-10	12.8963	10.1668	0.956	0.984	660	678	http://www.genecards.org/cgi-bin/carddisp.pl?gene=FTL1
HSC	TSPAN13	-0.269516	7.2102e-06	2.57525e-10	1.56193	2.08816	0.383	0.656	660	678	http://www.genecards.org/cgi-bin/carddisp.pl?gene=TSPAN13
HSC	PNISR	-0.295797	7.61103e-06	2.71842e-10	2.8683	3.74858	0.577	0.847	660	678	http://www.genecards.org/cgi-bin/carddisp.pl?gene=PNISR
HSC	ATP5K	0.614456	1.71335e-05	6.11956e-10	2.51542	1.29619	0.524	0.535	660	678	http://www.genecards.org/cgi-bin/carddisp.pl?gene=ATP5K
HSC	HNRNPM	0.559204	1.8867e-05	6.73869e-10	3.10784	1.78789	0.594	0.599	660	678	http://www.genecards.org/cgi-bin/carddisp.pl?gene=HNRNPM
HSC	CALM2	0.334097	2.59815e-05	9.27975e-10	7.45636	5.70826	0.876	0.95	660	678	http://www.genecards.org/cgi-bin/carddisp.pl?gene=CALM2
HSC	ADGRG1	-0.266105	2.75689e-05	9.84674e-10	3.24644	4.10659	0.603	0.878	660	678	http://www.genecards.org/cgi-bin/carddisp.pl?gene=ADGRG1
HSC	2900060B14RIK	-0.326231	2.75848e-05	9.85241e-10	0.166435	0.462399	0.047	0.149	660	678	http://www.genecards.org/cgi-bin/carddisp.pl?gene=2900060B14RIK
HSC	PSMC3	0.625238	4.80052e-05	1.71459e-09	2.26267	1.11523	0.489	0.471	660	678	http://www.genecards.org/cgi-bin/carddisp.pl?gene=PSMC3
HSC	CRIP1	0.54939	5.10792e-05	1.82439e-09	3.39854	2.00556	0.617	0.637	660	678	http://www.genecards.org/cgi-bin/carddisp.pl?gene=CRIP1
HSC	SH3BGRL3	0.382888	6.99559e-05	2.4986e-09	5.79629	4.21208	0.812	0.885	660	678	http://www.genecards.org/cgi-bin/carddisp.pl?gene=SH3BGRL3
HSC	ATOX1	0.538571	7.47964e-05	2.67149e-09	2.84571	1.64759	0.58	0.615	660	678	http://www.genecards.org/cgi-bin/carddisp.pl?gene=ATOX1
HSC	TMCO1	0.487819	8.57949e-05	3.06432e-09	2.6564	1.60738	0.57	0.568	660	678	http://www.genecards.org/cgi-bin/carddisp.pl?gene=TMCO1
HSC	DDX5	0.320341	0.000111021	3.96533e-09	11.1267	8.71206	0.92	0.979	660	678	http://www.genecards.org/cgi-bin/carddisp.pl?gene=DDX5
HSC	H2-AB1	-0.253502	0.000144749	5.16998e-09	0.530513	0.824521	0.147	0.304	660	678	http://www.genecards.org/cgi-bin/carddisp.pl?gene=H2-AB1
HSC	CTLA2A	0.339181	0.00031041	1.10869e-08	11.2652	8.69551	0.909	0.945	660	678	http://www.genecards.org/cgi-bin/carddisp.pl?gene=CTLA2A
HSC	GMFG	-0.264778	0.000375497	1.34116e-08	3.50829	4.41649	0.618	0.851	660	678	http://www.genecards.org/cgi-bin/carddisp.pl?gene=GMFG
HSC	WFDC17	0.937091	0.000698997	2.4966e-08	2.43283	0.792917	0.271	0.167	660	678	http://www.genecards.org/cgi-bin/carddisp.pl?gene=WFDC17
HSC	TCEB2	0.378133	0.00144124	5.14766e-08	4.94186	3.57186	0.767	0.87	660	678	http://www.genecards.org/cgi-bin/carddisp.pl?gene=TCEB2
HSC	TPM3	0.336783	0.00162013	5.78661e-08	5.69055	4.29761	0.797	0.881	660	678	http://www.genecards.org/cgi-bin/carddisp.pl?gene=TPM3
HSC	HSPA5	0.538145	0.00209654	7.48819e-08	5.3168	3.35011	0.703	0.799	660	678	http://www.genecards.org/cgi-bin/carddisp.pl?gene=HSPA5
HSC	CDC37	0.454789	0.00304219	1.08657e-07	3.72575	2.44798	0.668	0.74	660	678	http://www.genecards.org/cgi-bin/carddisp.pl?gene=CDC37
HSC	PTPN18	0.309436	0.00393641	1.40596e-07	9.96044	7.8446	0.912	0.969	660	678	http://www.genecards.org/cgi-bin/carddisp.pl?gene=PTPN18
HSC	ATP6V0B	0.426003	0.00410925	1.46769e-07	3.37052	2.25307	0.627	0.687	660	678	http://www.genecards.org/cgi-bin/carddisp.pl?gene=ATP6V0B
HSC	CNOT3	0.561189	0.0086565	3.09183e-07	1.41161	0.63445	0.359	0.304	660	678	http://www.genecards.org/cgi-bin/carddisp.pl?gene=CNOT3
HSC	DNAJB6	0.476618	0.0106517	3.80444e-07	2.44701	1.47723	0.535	0.575	660	678	http://www.genecards.org/cgi-bin/carddisp.pl?gene=DNAJB6
HSC	LY6A	0.640785	0.0152674	5.45303e-07	4.10116	2.2717	0.588	0.625	660	678	http://www.genecards.org/cgi-bin/carddisp.pl?gene=LY6A
HSC	NDUFA2	0.438953	0.0153458	5.48105e-07	3.48269	2.30674	0.644	0.73	660	678	http://www.genecards.org/cgi-bin/carddisp.pl?gene=NDUFA2
HSC	NEDD8	0.454965	0.0202723	7.24064e-07	3.16665	2.03969	0.608	0.684	660	678	http://www.genecards.org/cgi-bin/carddisp.pl?gene=NEDD8
HSC	MUM1	0.565345	0.0208513	7.44743e-07	0.972674	0.333121	0.252	0.178	660	678	http://www.genecards.org/cgi-bin/carddisp.pl?gene=MUM1
HSC	SNRPG	0.48077	0.0261161	9.32784e-07	2.63691	1.60619	0.548	0.603	660	678	http://www.genecards.org/cgi-bin/carddisp.pl?gene=SNRPG
HSC	SCAND1	0.500167	0.027212	9.71926e-07	2.79871	1.68578	0.558	0.615	660	678	http://www.genecards.org/cgi-bin/carddisp.pl?gene=SCAND1
HSC	SNRPD3	0.464151	0.0285693	1.0204e-06	2.8989	1.8263	0.574	0.634	660	678	http://www.genecards.org/cgi-bin/carddisp.pl?gene=SNRPD3
HSC	MORF4L1	0.26273	0.0326973	1.16784e-06	7.87036	6.39352	0.885	0.966	660	678	http://www.genecards.org/cgi-bin/carddisp.pl?gene=MORF4L1
HSC	PARK7	0.273057	0.034648	1.23752e-06	5.60299	4.4644	0.814	0.909	660	678	http://www.genecards.org/cgi-bin/carddisp.pl?gene=PARK7
HSC	UQCRQ	0.467415	0.0472829	1.68879e-06	2.39145	1.4529	0.518	0.55	660	678	http://www.genecards.org/cgi-bin/carddisp.pl?gene=UQCRQ
HSC	HINT1	0.31621	0.0925412	3.30528e-06	6.06457	4.67411	0.811	0.923	660	678	http://www.genecards.org/cgi-bin/carddisp.pl?gene=HINT1
HSC	AAMP	0.470711	0.146683	5.23906e-06	2.16623	1.28478	0.491	0.507	660	678	http://www.genecards.org/cgi-bin/carddisp.pl?gene=AAMP
HSC	SERPINA3G	0.61292	0.176045	6.28776e-06	2.20378	1.09486	0.418	0.389	660	678	http://www.genecards.org/cgi-bin/carddisp.pl?gene=SERPINA3G
HSC	OTULIN	0.509943	0.18988	6.78192e-06	1.44705	0.718444	0.362	0.327	660	678	http://www.genecards.org/cgi-bin/carddisp.pl?gene=OTULIN
HSC	DPM3	0.467938	0.294297	1.05114e-05	2.60355	1.60535	0.536	0.594	660	678	http://www.genecards.org/cgi-bin/carddisp.pl?gene=DPM3
HSC	B930036N10RIK	-0.27344	0.318388	1.13718e-05	0.582701	0.91299	0.153	0.263	660	678	http://www.genecards.org/cgi-bin/carddisp.pl?gene=B930036N10RIK
HSC	DNAJA1	0.334702	0.37741	1.34799e-05	5.63455	4.26086	0.789	0.878	660	678	http://www.genecards.org/cgi-bin/carddisp.pl?gene=DNAJA1
HSC	MECOM	0.51998	0.481247	1.71886e-05	2.87709	1.70381	0.527	0.565	660	678	http://www.genecards.org/cgi-bin/carddisp.pl?gene=MECOM
HSC	MIF	0.436449	0.628527	2.2449e-05	2.9978	1.95418	0.573	0.653	660	678	http://www.genecards.org/cgi-bin/carddisp.pl?gene=MIF
HSC	DHX15	0.492612	0.737546	2.63428e-05	1.6123	0.856661	0.392	0.383	660	678	http://www.genecards.org/cgi-bin/carddisp.pl?gene=DHX15
HSC	GM1673	0.475228	0.868109	3.10061e-05	0.64018	0.179869	0.153	0.09	660	678	http://www.genecards.org/cgi-bin/carddisp.pl?gene=GM1673
HSC	RBM22	0.498665	0.891675	3.18478e-05	1.60879	0.846403	0.392	0.379	660	678	http://www.genecards.org/cgi-bin/carddisp.pl?gene=RBM22
HSC	NDUFV3	0.442748	0.997114	3.56138e-05	2.08434	1.26925	0.474	0.497	660	678	http://www.genecards.org/cgi-bin/carddisp.pl?gene=NDUFV3
HSC	NDUFA13	0.312895	1	3.69915e-05	4.323	3.28515	0.744	0.848	660	678	http://www.genecards.org/cgi-bin/carddisp.pl?gene=NDUFA13
HSC	EIF3K	0.292226	1	3.71421e-05	5.90798	4.64134	0.812	0.904	660	678	http://www.genecards.org/cgi-bin/carddisp.pl?gene=EIF3K
HSC	TECR	0.357972	1	3.73257e-05	2.43761	1.68223	0.559	0.606	660	678	http://www.genecards.org/cgi-bin/carddisp.pl?gene=TECR
HSC	DTX3L	0.553673	1	3.76121e-05	1.24036	0.526317	0.303	0.258	660	678	http://www.genecards.org/cgi-bin/carddisp.pl?gene=DTX3L
HSC	IST1	0.522486	1	4.1123e-05	1.00803	0.397932	0.259	0.208	660	678	http://www.genecards.org/cgi-bin/carddisp.pl?gene=IST1
HSC	ERDR1	0.50063	1	4.95799e-05	1.19167	0.549066	0.305	0.263	660	678	http://www.genecards.org/cgi-bin/carddisp.pl?gene=ERDR1
HSC	VAMP5	0.412679	1	5.61592e-05	3.858	2.64946	0.647	0.74	660	678	http://www.genecards.org/cgi-bin/carddisp.pl?gene=VAMP5
HSC	INO80B	0.513046	1	6.02873e-05	1.24428	0.572659	0.311	0.27	660	678	http://www.genecards.org/cgi-bin/carddisp.pl?gene=INO80B
HSC	UBL5	0.373052	1	6.93376e-05	2.95544	2.05418	0.597	0.705	660	678	http://www.genecards.org/cgi-bin/carddisp.pl?gene=UBL5
HSC	NUDC	0.375871	1	7.10962e-05	2.97486	2.06319	0.594	0.68	660	678	http://www.genecards.org/cgi-bin/carddisp.pl?gene=NUDC
HSC	DENND6A	0.45668	1	0.000124815	0.909284	0.391221	0.247	0.198	660	678	http://www.genecards.org/cgi-bin/carddisp.pl?gene=DENND6A
HSC	PSMD4	0.394097	1	0.000128701	2.49721	1.66126	0.535	0.606	660	678	http://www.genecards.org/cgi-bin/carddisp.pl?gene=PSMD4
HSC	RPS27RT	0.466319	1	0.000134178	0.812262	0.311732	0.218	0.165	660	678	http://www.genecards.org/cgi-bin/carddisp.pl?gene=RPS27RT
HSC	ETHE1	0.517796	1	0.000140998	1.35374	0.643938	0.332	0.313	660	678	http://www.genecards.org/cgi-bin/carddisp.pl?gene=ETHE1
HSC	ATP5L	0.266111	1	0.00015678	4.86978	3.88106	0.758	0.866	660	678	http://www.genecards.org/cgi-bin/carddisp.pl?gene=ATP5L
HSC	FLOT1	0.470027	1	0.000188466	1.61974	0.891323	0.383	0.382	660	678	http://www.genecards.org/cgi-bin/carddisp.pl?gene=FLOT1
HSC	2410015M20RIK	0.305095	1	0.000198216	2.69465	1.99041	0.589	0.678	660	678	http://www.genecards.org/cgi-bin/carddisp.pl?gene=2410015M20RIK
HSC	MEG3	0.672105	1	0.000250575	1.05683	0.29085	0.141	0.084	660	678	http://www.genecards.org/cgi-bin/carddisp.pl?gene=MEG3
HSC	NFE2L1	0.521042	1	0.000268472	1.49981	0.74204	0.348	0.33	660	678	http://www.genecards.org/cgi-bin/carddisp.pl?gene=NFE2L1
HSC	VCP	0.317923	1	0.000329818	3.32542	2.46996	0.645	0.73	660	678	http://www.genecards.org/cgi-bin/carddisp.pl?gene=VCP
HSC	EGR1	0.465224	1	0.000449025	0.74892	0.266845	0.167	0.114	660	678	http://www.genecards.org/cgi-bin/carddisp.pl?gene=EGR1
HSC	SEPT1	0.485913	1	0.000463291	2.74485	1.67399	0.526	0.615	660	678	http://www.genecards.org/cgi-bin/carddisp.pl?gene=SEPT1
HSC	DEK	0.368839	1	0.00056428	3.4332	2.4331	0.612	0.721	660	678	http://www.genecards.org/cgi-bin/carddisp.pl?gene=DEK
HSC	NAA38	0.477961	1	0.000580643	1.62519	0.884863	0.388	0.407	660	678	http://www.genecards.org/cgi-bin/carddisp.pl?gene=NAA38
HSC	SMARCB1	0.456068	1	0.000642088	1.38627	0.739523	0.347	0.338	660	678	http://www.genecards.org/cgi-bin/carddisp.pl?gene=SMARCB1
HSC	YWHAE	0.280929	1	0.000647083	4.46565	3.49856	0.714	0.842	660	678	http://www.genecards.org/cgi-bin/carddisp.pl?gene=YWHAE
HSC	PDCD11	0.445598	1	0.000651779	1.20206	0.616926	0.317	0.294	660	678	http://www.genecards.org/cgi-bin/carddisp.pl?gene=PDCD11
HSC	GPS2	0.499205	1	0.000782395	1.23244	0.579441	0.305	0.288	660	678	http://www.genecards.org/cgi-bin/carddisp.pl?gene=GPS2
HSC	SNW1	0.313856	1	0.00108982	3.42153	2.55707	0.63	0.732	660	678	http://www.genecards.org/cgi-bin/carddisp.pl?gene=SNW1
HSC	AP2B1	0.424079	1	0.00111372	1.07755	0.548429	0.289	0.264	660	678	http://www.genecards.org/cgi-bin/carddisp.pl?gene=AP2B1
HSC	LY6E	0.330797	1	0.00113281	6.20199	4.72628	0.782	0.889	660	678	http://www.genecards.org/cgi-bin/carddisp.pl?gene=LY6E
HSC	YPEL3	0.370434	1	0.00123937	2.72634	1.88251	0.555	0.627	660	678	http://www.genecards.org/cgi-bin/carddisp.pl?gene=YPEL3
HSC	PET100	0.469176	1	0.00127431	1.57759	0.861994	0.374	0.392	660	678	http://www.genecards.org/cgi-bin/carddisp.pl?gene=PET100
HSC	CTSL	0.656577	1	0.00137181	1.57916	0.636172	0.176	0.289	660	678	http://www.genecards.org/cgi-bin/carddisp.pl?gene=CTSL
HSC	NFE2L2	0.477875	1	0.00140632	1.78692	1.00111	0.398	0.425	660	678	http://www.genecards.org/cgi-bin/carddisp.pl?gene=NFE2L2
HSC	GPI1	0.299269	1	0.0014849	3.39285	2.56992	0.626	0.768	660	678	http://www.genecards.org/cgi-bin/carddisp.pl?gene=GPI1
HSC	NUDCD3	0.393052	1	0.00150549	1.5732	0.959532	0.394	0.412	660	678	http://www.genecards.org/cgi-bin/carddisp.pl?gene=NUDCD3
HSC	HSPH1	0.361572	1	0.00154978	0.531951	0.192343	0.141	0.094	660	678	http://www.genecards.org/cgi-bin/carddisp.pl?gene=HSPH1
HSC	RAB8B	0.468009	1	0.00169182	1.23417	0.615222	0.311	0.304	660	678	http://www.genecards.org/cgi-bin/carddisp.pl?gene=RAB8B
HSC	ERP29	0.381258	1	0.00170426	2.14921	1.41786	0.48	0.543	660	678	http://www.genecards.org/cgi-bin/carddisp.pl?gene=ERP29
HSC	MT-ATP8	0.478419	1	0.00185935	1.06016	0.478707	0.265	0.239	660	678	http://www.genecards.org/cgi-bin/carddisp.pl?gene=MT-ATP8
HSC	UCP2	0.398063	1	0.00191019	2.59622	1.72909	0.524	0.599	660	678	http://www.genecards.org/cgi-bin/carddisp.pl?gene=UCP2
HSC	DAD1	0.340697	1	0.00192561	3.16358	2.28781	0.609	0.736	660	678	http://www.genecards.org/cgi-bin/carddisp.pl?gene=DAD1
HSC	ELK3	0.469755	1	0.00194789	1.1743	0.570033	0.292	0.276	660	678	http://www.genecards.org/cgi-bin/carddisp.pl?gene=ELK3
HSC	LST1	0.457372	1	0.00212286	2.73802	1.72244	0.509	0.59	660	678	http://www.genecards.org/cgi-bin/carddisp.pl?gene=LST1
HSC	2010107E04RIK	0.337549	1	0.00214274	2.67665	1.90964	0.55	0.661	660	678	http://www.genecards.org/cgi-bin/carddisp.pl?gene=2010107E04RIK
HSC	SKP1A	0.343825	1	0.00218582	3.14133	2.26316	0.598	0.715	660	678	http://www.genecards.org/cgi-bin/carddisp.pl?gene=SKP1A
HSC	NDUFS7	0.32915	1	0.00220327	2.75635	1.99008	0.579	0.702	660	678	http://www.genecards.org/cgi-bin/carddisp.pl?gene=NDUFS7
HSC	TIMM13	0.344519	1	0.00227618	2.18083	1.50513	0.503	0.586	660	678	http://www.genecards.org/cgi-bin/carddisp.pl?gene=TIMM13
HSC	USMG5	0.372644	1	0.00237557	1.90394	1.2429	0.453	0.504	660	678	http://www.genecards.org/cgi-bin/carddisp.pl?gene=USMG5
HSC	COX6B1	0.258279	1	0.00241659	4.33549	3.46092	0.72	0.839	660	678	http://www.genecards.org/cgi-bin/carddisp.pl?gene=COX6B1
HSC	AP2S1	0.507407	1	0.00260897	1.92825	1.05998	0.412	0.468	660	678	http://www.genecards.org/cgi-bin/carddisp.pl?gene=AP2S1
HSC	PRELID1	0.444937	1	0.00260901	1.58725	0.900636	0.382	0.416	660	678	http://www.genecards.org/cgi-bin/carddisp.pl?gene=PRELID1
HSC	DYNC1I2	0.394283	1	0.00271376	2.03662	1.31046	0.461	0.516	660	678	http://www.genecards.org/cgi-bin/carddisp.pl?gene=DYNC1I2
HSC	PRTN3	0.284308	1	0.00302534	6.5022	5.16032	0.777	0.885	660	678	http://www.genecards.org/cgi-bin/carddisp.pl?gene=PRTN3
HSC	EDF1	0.348165	1	0.00307276	2.63949	1.85912	0.542	0.634	660	678	http://www.genecards.org/cgi-bin/carddisp.pl?gene=EDF1
HSC	SYF2	0.346606	1	0.00372505	2.32021	1.61112	0.511	0.611	660	678	http://www.genecards.org/cgi-bin/carddisp.pl?gene=SYF2
HSC	IRF2BP1	0.415614	1	0.00376969	0.898875	0.423587	0.242	0.217	660	678	http://www.genecards.org/cgi-bin/carddisp.pl?gene=IRF2BP1
HSC	RAB14	0.352526	1	0.00426972	3.19152	2.28285	0.598	0.696	660	678	http://www.genecards.org/cgi-bin/carddisp.pl?gene=RAB14
HSC	NDUFA12	0.389613	1	0.00441742	2.29359	1.51411	0.492	0.58	660	678	http://www.genecards.org/cgi-bin/carddisp.pl?gene=NDUFA12
HSC	PGLS	0.35018	1	0.00444696	2.76678	1.95499	0.559	0.659	660	678	http://www.genecards.org/cgi-bin/carddisp.pl?gene=PGLS
HSC	DDX21	0.35255	1	0.00457041	2.64341	1.85351	0.529	0.597	660	678	http://www.genecards.org/cgi-bin/carddisp.pl?gene=DDX21
HSC	TFPI	0.558686	1	0.00519141	0.947834	0.322424	0.085	0.145	660	678	http://www.genecards.org/cgi-bin/carddisp.pl?gene=TFPI
HSC	SUPT5	0.425213	1	0.00604215	1.49206	0.855907	0.353	0.364	660	678	http://www.genecards.org/cgi-bin/carddisp.pl?gene=SUPT5
HSC	DNM1L	0.420477	1	0.00669358	1.25762	0.686841	0.315	0.32	660	678	http://www.genecards.org/cgi-bin/carddisp.pl?gene=DNM1L
HSC	PPIL2	0.408034	1	0.00681143	1.03165	0.531152	0.277	0.27	660	678	http://www.genecards.org/cgi-bin/carddisp.pl?gene=PPIL2
HSC	SNRNP27	0.375618	1	0.00740297	1.3647	0.82265	0.347	0.357	660	678	http://www.genecards.org/cgi-bin/carddisp.pl?gene=SNRNP27
HSC	ARHGDIA	0.38021	1	0.00742398	1.7068	1.0797	0.408	0.445	660	678	http://www.genecards.org/cgi-bin/carddisp.pl?gene=ARHGDIA
HSC	HK2	0.463554	1	0.00748765	0.767009	0.281431	0.18	0.147	660	678	http://www.genecards.org/cgi-bin/carddisp.pl?gene=HK2
HSC	POLR2I	0.433766	1	0.00751953	1.04735	0.515705	0.271	0.263	660	678	http://www.genecards.org/cgi-bin/carddisp.pl?gene=POLR2I
HSC	DDX54	0.392553	1	0.00882994	1.4307	0.851661	0.359	0.388	660	678	http://www.genecards.org/cgi-bin/carddisp.pl?gene=DDX54
HSC	VAMP8	0.262284	1	0.00900526	5.59799	4.50118	0.78	0.894	660	678	http://www.genecards.org/cgi-bin/carddisp.pl?gene=VAMP8
HSC	CDK2AP2	0.35274	1	0.00945703	1.13686	0.673363	0.311	0.311	660	678	http://www.genecards.org/cgi-bin/carddisp.pl?gene=CDK2AP2
HSC	MYEOV2	0.417025	1	0.0107169	1.50054	0.872819	0.364	0.392	660	678	http://www.genecards.org/cgi-bin/carddisp.pl?gene=MYEOV2
HSC	PHACTR4	0.349328	1	0.0112864	0.795786	0.409601	0.224	0.201	660	678	http://www.genecards.org/cgi-bin/carddisp.pl?gene=PHACTR4
HSC	CHD3	0.370788	1	0.0115189	2.22196	1.49173	0.458	0.512	660	678	http://www.genecards.org/cgi-bin/carddisp.pl?gene=CHD3
HSC	MYBBP1A	0.325489	1	0.0124007	1.95369	1.35713	0.453	0.499	660	678	http://www.genecards.org/cgi-bin/carddisp.pl?gene=MYBBP1A
HSC	DDX39B	0.343757	1	0.0129431	1.71108	1.1363	0.418	0.46	660	678	http://www.genecards.org/cgi-bin/carddisp.pl?gene=DDX39B
HSC	IRF7	0.387761	1	0.0130273	0.733763	0.325141	0.171	0.139	660	678	http://www.genecards.org/cgi-bin/carddisp.pl?gene=IRF7
HSC	PSMB6	0.266792	1	0.0133258	2.32933	1.76723	0.527	0.621	660	678	http://www.genecards.org/cgi-bin/carddisp.pl?gene=PSMB6
HSC	MRPL48	0.407394	1	0.0135531	1.32564	0.753496	0.332	0.345	660	678	http://www.genecards.org/cgi-bin/carddisp.pl?gene=MRPL48
HSC	CBX1	0.282088	1	0.0138504	3.04037	2.3228	0.597	0.724	660	678	http://www.genecards.org/cgi-bin/carddisp.pl?gene=CBX1
HSC	BOLA2	0.348553	1	0.0140637	1.9865	1.34551	0.456	0.532	660	678	http://www.genecards.org/cgi-bin/carddisp.pl?gene=BOLA2
HSC	UBA52	0.351003	1	0.0142015	1.68174	1.10259	0.417	0.471	660	678	http://www.genecards.org/cgi-bin/carddisp.pl?gene=UBA52
HSC	NKX2-3	0.375511	1	0.0147706	1.58006	0.988792	0.37	0.389	660	678	http://www.genecards.org/cgi-bin/carddisp.pl?gene=NKX2-3
HSC	TMEM160	0.355441	1	0.0158126	1.99696	1.34252	0.448	0.527	660	678	http://www.genecards.org/cgi-bin/carddisp.pl?gene=TMEM160
HSC	PDAP1	0.341767	1	0.0162802	2.40208	1.68449	0.5	0.599	660	678	http://www.genecards.org/cgi-bin/carddisp.pl?gene=PDAP1
HSC	NDUFC1	0.395423	1	0.0170447	2.03891	1.31038	0.447	0.537	660	678	http://www.genecards.org/cgi-bin/carddisp.pl?gene=NDUFC1
HSC	HCLS1	0.37882	1	0.0177031	1.60767	1.00547	0.388	0.434	660	678	http://www.genecards.org/cgi-bin/carddisp.pl?gene=HCLS1
HSC	SLFN5	0.493895	1	0.0178437	0.756621	0.247386	0.153	0.124	660	678	http://www.genecards.org/cgi-bin/carddisp.pl?gene=SLFN5
HSC	NDUFB7	0.317025	1	0.0229553	2.13413	1.51584	0.492	0.602	660	678	http://www.genecards.org/cgi-bin/carddisp.pl?gene=NDUFB7
HSC	VLDLR	0.390265	1	0.0231696	0.81555	0.385245	0.195	0.17	660	678	http://www.genecards.org/cgi-bin/carddisp.pl?gene=VLDLR
HSC	WDR45B	0.384189	1	0.0231801	0.844154	0.413008	0.226	0.212	660	678	http://www.genecards.org/cgi-bin/carddisp.pl?gene=WDR45B
HSC	HSP90B1	0.274702	1	0.023572	4.21892	3.31407	0.673	0.807	660	678	http://www.genecards.org/cgi-bin/carddisp.pl?gene=HSP90B1
HSC	CYBA	0.304606	1	0.0242122	3.10342	2.32239	0.589	0.717	660	678	http://www.genecards.org/cgi-bin/carddisp.pl?gene=CYBA
HSC	CD52	0.462036	1	0.0244328	1.59174	0.881505	0.303	0.294	660	678	http://www.genecards.org/cgi-bin/carddisp.pl?gene=CD52
HSC	STUB1	0.376599	1	0.0244847	1.5238	0.943964	0.371	0.41	660	678	http://www.genecards.org/cgi-bin/carddisp.pl?gene=STUB1
HSC	UQCRC1	0.386922	1	0.0255783	1.29965	0.758679	0.321	0.335	660	678	http://www.genecards.org/cgi-bin/carddisp.pl?gene=UQCRC1
HSC	LGALS1	0.400873	1	0.02587	0.844533	0.397049	0.208	0.189	660	678	http://www.genecards.org/cgi-bin/carddisp.pl?gene=LGALS1
HSC	TREML2	0.351301	1	0.02693	2.03562	1.37955	0.447	0.528	660	678	http://www.genecards.org/cgi-bin/carddisp.pl?gene=TREML2
HSC	ALDOA	0.285712	1	0.0272527	3.17116	2.42176	0.592	0.726	660	678	http://www.genecards.org/cgi-bin/carddisp.pl?gene=ALDOA
HSC	ABCF1	0.400456	1	0.0277111	2.31826	1.51397	0.468	0.558	660	678	http://www.genecards.org/cgi-bin/carddisp.pl?gene=ABCF1
HSC	POR	0.350198	1	0.0294944	1.55608	1.00518	0.386	0.444	660	678	http://www.genecards.org/cgi-bin/carddisp.pl?gene=POR
HSC	ATP6V1E1	0.366308	1	0.0320332	1.57943	1.00103	0.38	0.434	660	678	http://www.genecards.org/cgi-bin/carddisp.pl?gene=ATP6V1E1
HSC	GABARAP	0.255428	1	0.0326409	3.49698	2.76729	0.645	0.794	660	678	http://www.genecards.org/cgi-bin/carddisp.pl?gene=GABARAP
HSC	ZMYND8	0.352147	1	0.0340627	1.57863	1.02014	0.389	0.442	660	678	http://www.genecards.org/cgi-bin/carddisp.pl?gene=ZMYND8
HSC	NDUFA11	0.326385	1	0.0355792	1.7562	1.19816	0.429	0.506	660	678	http://www.genecards.org/cgi-bin/carddisp.pl?gene=NDUFA11
HSC	TBRG1	0.326955	1	0.0368153	2.35537	1.67496	0.494	0.608	660	678	http://www.genecards.org/cgi-bin/carddisp.pl?gene=TBRG1
HSC	ARHGEF1	0.421681	1	0.0384254	1.53533	0.892764	0.344	0.373	660	678	http://www.genecards.org/cgi-bin/carddisp.pl?gene=ARHGEF1
HSC	CTSB	0.317396	1	0.0396208	1.26106	0.814536	0.245	0.36	660	678	http://www.genecards.org/cgi-bin/carddisp.pl?gene=CTSB
HSC	YWHAB	0.28198	1	0.0407138	3.13355	2.39969	0.594	0.721	660	678	http://www.genecards.org/cgi-bin/carddisp.pl?gene=YWHAB
HSC	MT-ND4L	0.327646	1	0.0425199	2.15685	1.51549	0.474	0.578	660	678	http://www.genecards.org/cgi-bin/carddisp.pl?gene=MT-ND4L
HSC	NDUFS6	0.37777	1	0.043941	1.10791	0.622301	0.289	0.308	660	678	http://www.genecards.org/cgi-bin/carddisp.pl?gene=NDUFS6
HSC	CTCF	0.258528	1	0.0451578	2.77088	2.15223	0.556	0.678	660	678	http://www.genecards.org/cgi-bin/carddisp.pl?gene=CTCF
HSC	ARL6IP4	0.31361	1	0.0490282	1.54469	1.04752	0.382	0.428	660	678	http://www.genecards.org/cgi-bin/carddisp.pl?gene=ARL6IP4
HSC	D8ERTD738E	0.302462	1	0.0493816	2.34382	1.7114	0.518	0.642	660	678	http://www.genecards.org/cgi-bin/carddisp.pl?gene=D8ERTD738E
HSC	PUF60	0.305668	1	0.0494788	0.531971	0.239468	0.156	0.136	660	678	http://www.genecards.org/cgi-bin/carddisp.pl?gene=PUF60
HSC	SMARCD1	0.349853	1	0.0501533	1.4582	0.928863	0.355	0.391	660	678	http://www.genecards.org/cgi-bin/carddisp.pl?gene=SMARCD1
HSC	ARID5A	0.250424	1	0.0526551	0.445328	0.215013	0.126	0.102	660	678	http://www.genecards.org/cgi-bin/carddisp.pl?gene=ARID5A
HSC	MRPS21	0.366362	1	0.0555292	1.23422	0.733162	0.317	0.345	660	678	http://www.genecards.org/cgi-bin/carddisp.pl?gene=MRPS21
HSC	1700025G04RIK	0.397944	1	0.0563156	0.715184	0.30172	0.174	0.158	660	678	http://www.genecards.org/cgi-bin/carddisp.pl?gene=1700025G04RIK
HSC	RBM28	0.370649	1	0.060618	1.11992	0.639623	0.292	0.314	660	678	http://www.genecards.org/cgi-bin/carddisp.pl?gene=RBM28
HSC	NAGK	0.342073	1	0.0609462	0.606286	0.26721	0.159	0.142	660	678	http://www.genecards.org/cgi-bin/carddisp.pl?gene=NAGK
HSC	ARPP19	0.310212	1	0.0622587	1.83552	1.28691	0.438	0.534	660	678	http://www.genecards.org/cgi-bin/carddisp.pl?gene=ARPP19
HSC	PTPN12	0.298805	1	0.0647969	0.773456	0.441687	0.227	0.224	660	678	http://www.genecards.org/cgi-bin/carddisp.pl?gene=PTPN12
HSC	JAK1	0.287152	1	0.0656876	3.45979	2.65488	0.62	0.768	660	678	http://www.genecards.org/cgi-bin/carddisp.pl?gene=JAK1
HSC	COX7B	0.337342	1	0.0702691	2.04287	1.40843	0.444	0.522	660	678	http://www.genecards.org/cgi-bin/carddisp.pl?gene=COX7B
HSC	ETFB	0.308025	1	0.0711113	2.22315	1.60349	0.483	0.609	660	678	http://www.genecards.org/cgi-bin/carddisp.pl?gene=ETFB
HSC	HMOX2	0.358367	1	0.0752592	1.40581	0.876644	0.353	0.414	660	678	http://www.genecards.org/cgi-bin/carddisp.pl?gene=HMOX2
HSC	WDR70	0.278691	1	0.0794055	0.55117	0.278689	0.156	0.139	660	678	http://www.genecards.org/cgi-bin/carddisp.pl?gene=WDR70
HSC	ZNHIT1	0.323381	1	0.0852122	0.861558	0.487748	0.226	0.221	660	678	http://www.genecards.org/cgi-bin/carddisp.pl?gene=ZNHIT1
HSC	HIST2H2AC	0.346064	1	0.0869841	0.664165	0.309244	0.176	0.164	660	678	http://www.genecards.org/cgi-bin/carddisp.pl?gene=HIST2H2AC
HSC	PFDN1	0.356457	1	0.0875697	1.48267	0.939167	0.362	0.42	660	678	http://www.genecards.org/cgi-bin/carddisp.pl?gene=PFDN1
HSC	COX16	0.25917	1	0.08822	0.380349	0.153376	0.109	0.09	660	678	http://www.genecards.org/cgi-bin/carddisp.pl?gene=COX16
HSC	LLPH	0.29487	1	0.0914422	2.84569	2.1348	0.536	0.674	660	678	http://www.genecards.org/cgi-bin/carddisp.pl?gene=LLPH
HSC	TIMM44	0.36596	1	0.0915204	1.20278	0.709253	0.302	0.332	660	678	http://www.genecards.org/cgi-bin/carddisp.pl?gene=TIMM44
HSC	WDR61	0.307936	1	0.0923928	1.34106	0.891097	0.347	0.394	660	678	http://www.genecards.org/cgi-bin/carddisp.pl?gene=WDR61
HSC	DDX41	0.309938	1	0.0933931	0.659261	0.338487	0.188	0.18	660	678	http://www.genecards.org/cgi-bin/carddisp.pl?gene=DDX41
HSC	EIF3J1	0.352839	1	0.0937228	1.32625	0.821549	0.329	0.364	660	678	http://www.genecards.org/cgi-bin/carddisp.pl?gene=EIF3J1
HSC	FLNA	0.330131	1	0.0937556	1.01277	0.601083	0.268	0.282	660	678	http://www.genecards.org/cgi-bin/carddisp.pl?gene=FLNA
HSC	HDLBP	0.315319	1	0.0944986	2.0845	1.47893	0.458	0.571	660	678	http://www.genecards.org/cgi-bin/carddisp.pl?gene=HDLBP
HSC	SLCO3A1	0.343246	1	0.101512	0.891225	0.490788	0.221	0.217	660	678	http://www.genecards.org/cgi-bin/carddisp.pl?gene=SLCO3A1
HSC	FCGRT	0.430656	1	0.10162	0.664465	0.234908	0.145	0.131	660	678	http://www.genecards.org/cgi-bin/carddisp.pl?gene=FCGRT
HSC	ANKRA2	0.318634	1	0.10171	0.733845	0.390247	0.203	0.198	660	678	http://www.genecards.org/cgi-bin/carddisp.pl?gene=ANKRA2
HSC	AP1B1	0.293213	1	0.105023	0.540183	0.256916	0.15	0.134	660	678	http://www.genecards.org/cgi-bin/carddisp.pl?gene=AP1B1
HSC	ASCC1	0.299975	1	0.106998	0.725081	0.401226	0.206	0.202	660	678	http://www.genecards.org/cgi-bin/carddisp.pl?gene=ASCC1
HSC	SELP	0.252795	1	0.107478	0.436127	0.205297	0.111	0.09	660	678	http://www.genecards.org/cgi-bin/carddisp.pl?gene=SELP
HSC	DDX1	0.338942	1	0.113674	1.16765	0.713786	0.306	0.339	660	678	http://www.genecards.org/cgi-bin/carddisp.pl?gene=DDX1
HSC	NIFK	0.36643	1	0.113943	1.24282	0.739753	0.309	0.35	660	678	http://www.genecards.org/cgi-bin/carddisp.pl?gene=NIFK
HSC	CTSS	0.286235	1	0.114692	0.63693	0.342346	0.159	0.142	660	678	http://www.genecards.org/cgi-bin/carddisp.pl?gene=CTSS
HSC	MRPL30	0.279205	1	0.122607	1.81363	1.31856	0.439	0.527	660	678	http://www.genecards.org/cgi-bin/carddisp.pl?gene=MRPL30
HSC	SPI1	0.252068	1	0.12283	2.02948	1.54383	0.456	0.543	660	678	http://www.genecards.org/cgi-bin/carddisp.pl?gene=SPI1
HSC	OASL2	0.349598	1	0.124327	1.12327	0.666347	0.265	0.277	660	678	http://www.genecards.org/cgi-bin/carddisp.pl?gene=OASL2
HSC	EAPP	0.320313	1	0.127979	1.09428	0.677304	0.291	0.317	660	678	http://www.genecards.org/cgi-bin/carddisp.pl?gene=EAPP
HSC	TPM1	0.460051	1	0.139649	1.56412	0.864016	0.335	0.386	660	678	http://www.genecards.org/cgi-bin/carddisp.pl?gene=TPM1
HSC	RTFDC1	0.36841	1	0.141936	1.63442	1.04072	0.377	0.454	660	678	http://www.genecards.org/cgi-bin/carddisp.pl?gene=RTFDC1
HSC	GATAD2A	0.334189	1	0.145136	0.892809	0.501433	0.244	0.26	660	678	http://www.genecards.org/cgi-bin/carddisp.pl?gene=GATAD2A
HSC	CSNK2A1	0.335593	1	0.146643	1.10271	0.666312	0.286	0.317	660	678	http://www.genecards.org/cgi-bin/carddisp.pl?gene=CSNK2A1
HSC	EZH1	0.292215	1	0.147058	0.651782	0.348923	0.182	0.176	660	678	http://www.genecards.org/cgi-bin/carddisp.pl?gene=EZH1
HSC	IK	0.2922	1	0.149421	1.68376	1.19171	0.403	0.476	660	678	http://www.genecards.org/cgi-bin/carddisp.pl?gene=IK
HSC	COPE	0.350156	1	0.15002	1.64173	1.07243	0.379	0.448	660	678	http://www.genecards.org/cgi-bin/carddisp.pl?gene=COPE
HSC	RNPS1	0.301933	1	0.151252	1.75812	1.23729	0.417	0.509	660	678	http://www.genecards.org/cgi-bin/carddisp.pl?gene=RNPS1
HSC	LYN	0.331969	1	0.151552	0.954027	0.55238	0.25	0.26	660	678	http://www.genecards.org/cgi-bin/carddisp.pl?gene=LYN
HSC	XPC	0.372685	1	0.152366	1.59702	1.00579	0.356	0.416	660	678	http://www.genecards.org/cgi-bin/carddisp.pl?gene=XPC
HSC	CDC42SE1	0.307118	1	0.156124	0.839047	0.486418	0.23	0.237	660	678	http://www.genecards.org/cgi-bin/carddisp.pl?gene=CDC42SE1
HSC	TUBA1B	0.331842	1	0.157344	1.8218	1.24198	0.409	0.501	660	678	http://www.genecards.org/cgi-bin/carddisp.pl?gene=TUBA1B
HSC	RPN1	0.329588	1	0.16617	1.00756	0.59754	0.268	0.294	660	678	http://www.genecards.org/cgi-bin/carddisp.pl?gene=RPN1
HSC	SEPP1	0.642979	1	0.172827	2.10224	0.986639	0.28	0.389	660	678	http://www.genecards.org/cgi-bin/carddisp.pl?gene=SEPP1
HSC	FXR1	0.291462	1	0.175371	1.75373	1.25	0.412	0.504	660	678	http://www.genecards.org/cgi-bin/carddisp.pl?gene=FXR1
HSC	SUSD6	0.268278	1	0.181857	0.593923	0.32345	0.171	0.167	660	678	http://www.genecards.org/cgi-bin/carddisp.pl?gene=SUSD6
HSC	SF3A2	0.303597	1	0.182053	0.579056	0.279398	0.162	0.158	660	678	http://www.genecards.org/cgi-bin/carddisp.pl?gene=SF3A2
HSC	LAMTOR4	0.29932	1	0.185341	2.12582	1.54015	0.458	0.562	660	678	http://www.genecards.org/cgi-bin/carddisp.pl?gene=LAMTOR4
HSC	PEX3	0.315113	1	0.187329	0.778297	0.429373	0.215	0.224	660	678	http://www.genecards.org/cgi-bin/carddisp.pl?gene=PEX3
HSC	LMO4	0.386981	1	0.187772	1.22549	0.701894	0.292	0.332	660	678	http://www.genecards.org/cgi-bin/carddisp.pl?gene=LMO4
HSC	CRELD2	0.264095	1	0.188191	0.389839	0.157348	0.102	0.088	660	678	http://www.genecards.org/cgi-bin/carddisp.pl?gene=CRELD2
HSC	HMG20B	0.350572	1	0.189669	1.7454	1.15314	0.397	0.49	660	678	http://www.genecards.org/cgi-bin/carddisp.pl?gene=HMG20B
HSC	GOLPH3L	0.276838	1	0.189807	0.567699	0.293975	0.165	0.161	660	678	http://www.genecards.org/cgi-bin/carddisp.pl?gene=GOLPH3L
HSC	DNM2	0.320024	1	0.193813	0.97233	0.579948	0.258	0.279	660	678	http://www.genecards.org/cgi-bin/carddisp.pl?gene=DNM2
HSC	RPS26-PS1	0.312863	1	0.194532	0.688383	0.35922	0.194	0.198	660	678	http://www.genecards.org/cgi-bin/carddisp.pl?gene=RPS26-PS1
HSC	UBE2M	0.316026	1	0.194767	1.6358	1.11728	0.391	0.482	660	678	http://www.genecards.org/cgi-bin/carddisp.pl?gene=UBE2M
HSC	B9D2	0.273534	1	0.196312	0.927418	0.594534	0.256	0.271	660	678	http://www.genecards.org/cgi-bin/carddisp.pl?gene=B9D2
HSC	SURF6	0.273239	1	0.196838	0.491839	0.234437	0.139	0.131	660	678	http://www.genecards.org/cgi-bin/carddisp.pl?gene=SURF6
HSC	PTMS	0.330767	1	0.198238	1.21536	0.761461	0.298	0.329	660	678	http://www.genecards.org/cgi-bin/carddisp.pl?gene=PTMS
HSC	CDK5RAP3	0.308072	1	0.201585	0.780255	0.437949	0.22	0.23	660	678	http://www.genecards.org/cgi-bin/carddisp.pl?gene=CDK5RAP3
HSC	CIR1	0.301088	1	0.202744	1.6896	1.18299	0.385	0.456	660	678	http://www.genecards.org/cgi-bin/carddisp.pl?gene=CIR1
HSC	ARFRP1	0.280235	1	0.204648	0.69979	0.399704	0.202	0.206	660	678	http://www.genecards.org/cgi-bin/carddisp.pl?gene=ARFRP1
HSC	TOPORSOS	0.361763	1	0.209859	0.952023	0.51909	0.245	0.268	660	678	http://www.genecards.org/cgi-bin/carddisp.pl?gene=TOPORSOS
HSC	HBB-BT	0.550027	1	0.21638	1.74807	0.876949	0.152	0.136	660	678	http://www.genecards.org/cgi-bin/carddisp.pl?gene=HBB-BT
HSC	RHOG	0.33717	1	0.219927	0.783663	0.411934	0.205	0.212	660	678	http://www.genecards.org/cgi-bin/carddisp.pl?gene=RHOG
HSC	ACAA1A	0.282783	1	0.21999	0.640335	0.348362	0.182	0.184	660	678	http://www.genecards.org/cgi-bin/carddisp.pl?gene=ACAA1A
HSC	HIST1H1E	0.370623	1	0.221476	1.82349	1.18383	0.362	0.407	660	678	http://www.genecards.org/cgi-bin/carddisp.pl?gene=HIST1H1E
HSC	B230219D22RIK	0.262309	1	0.223843	1.7458	1.28932	0.414	0.504	660	678	http://www.genecards.org/cgi-bin/carddisp.pl?gene=B230219D22RIK
HSC	CAPNS1	0.264662	1	0.224307	2.92263	2.26517	0.559	0.73	660	678	http://www.genecards.org/cgi-bin/carddisp.pl?gene=CAPNS1
HSC	CDV3	0.319513	1	0.228731	2.15873	1.53122	0.452	0.578	660	678	http://www.genecards.org/cgi-bin/carddisp.pl?gene=CDV3
HSC	SMN1	0.312763	1	0.233177	0.817615	0.463359	0.218	0.23	660	678	http://www.genecards.org/cgi-bin/carddisp.pl?gene=SMN1
HSC	IGFBP4	0.360392	1	0.236354	1.16391	0.685583	0.22	0.288	660	678	http://www.genecards.org/cgi-bin/carddisp.pl?gene=IGFBP4
HSC	RRBP1	0.281575	1	0.238177	3.46514	2.67344	0.595	0.758	660	678	http://www.genecards.org/cgi-bin/carddisp.pl?gene=RRBP1
HSC	CBFA2T3	0.263105	1	0.242954	2.46119	1.88418	0.497	0.603	660	678	http://www.genecards.org/cgi-bin/carddisp.pl?gene=CBFA2T3
HSC	SHKBP1	0.257389	1	0.256681	0.413893	0.182864	0.112	0.103	660	678	http://www.genecards.org/cgi-bin/carddisp.pl?gene=SHKBP1
HSC	SHISA5	0.253903	1	0.265317	3.39027	2.68179	0.594	0.739	660	678	http://www.genecards.org/cgi-bin/carddisp.pl?gene=SHISA5
HSC	GM9843	0.32111	1	0.269207	0.923636	0.539782	0.241	0.261	660	678	http://www.genecards.org/cgi-bin/carddisp.pl?gene=GM9843
HSC	CCT3	0.259045	1	0.280507	2.34879	1.79839	0.497	0.643	660	678	http://www.genecards.org/cgi-bin/carddisp.pl?gene=CCT3
HSC	PAIP2B	0.27152	1	0.283384	0.449296	0.200664	0.115	0.106	660	678	http://www.genecards.org/cgi-bin/carddisp.pl?gene=PAIP2B
HSC	FAM63A	0.282034	1	0.284999	0.615378	0.328536	0.176	0.18	660	678	http://www.genecards.org/cgi-bin/carddisp.pl?gene=FAM63A
HSC	VARS	0.288863	1	0.288048	1.60598	1.13311	0.386	0.472	660	678	http://www.genecards.org/cgi-bin/carddisp.pl?gene=VARS
HSC	SLC25A39	0.302726	1	0.2959	0.771003	0.435786	0.212	0.227	660	678	http://www.genecards.org/cgi-bin/carddisp.pl?gene=SLC25A39
HSC	STIP1	0.264608	1	0.296378	0.913568	0.592901	0.255	0.276	660	678	http://www.genecards.org/cgi-bin/carddisp.pl?gene=STIP1
HSC	RBBP7	0.280692	1	0.367971	2.07053	1.52765	0.453	0.572	660	678	http://www.genecards.org/cgi-bin/carddisp.pl?gene=RBBP7
HSC	MRPL28	0.272526	1	0.378805	1.06284	0.707762	0.291	0.341	660	678	http://www.genecards.org/cgi-bin/carddisp.pl?gene=MRPL28
HSC	MEA1	0.262895	1	0.379155	0.739802	0.449975	0.218	0.239	660	678	http://www.genecards.org/cgi-bin/carddisp.pl?gene=MEA1
HSC	SUSD1	0.251241	1	0.381892	0.5811	0.328398	0.165	0.168	660	678	http://www.genecards.org/cgi-bin/carddisp.pl?gene=SUSD1
HSC	MRPS12	0.283321	1	0.384337	1.31852	0.905121	0.339	0.419	660	678	http://www.genecards.org/cgi-bin/carddisp.pl?gene=MRPS12
HSC	ARRB1	0.271275	1	0.388068	0.501755	0.244335	0.132	0.13	660	678	http://www.genecards.org/cgi-bin/carddisp.pl?gene=ARRB1
HSC	RNF220	0.296585	1	0.401109	1.02787	0.65105	0.264	0.298	660	678	http://www.genecards.org/cgi-bin/carddisp.pl?gene=RNF220
HSC	XBP1	0.369516	1	0.403944	1.28682	0.770092	0.255	0.338	660	678	http://www.genecards.org/cgi-bin/carddisp.pl?gene=XBP1
HSC	KLF10	0.329662	1	0.406026	0.92546	0.532132	0.224	0.243	660	678	http://www.genecards.org/cgi-bin/carddisp.pl?gene=KLF10
HSC	EGFL7	0.282429	1	0.410789	1.99541	1.46284	0.427	0.521	660	678	http://www.genecards.org/cgi-bin/carddisp.pl?gene=EGFL7
HSC	SPG7	0.262641	1	0.412117	0.473837	0.228532	0.126	0.124	660	678	http://www.genecards.org/cgi-bin/carddisp.pl?gene=SPG7
HSC	PHPT1	0.284942	1	0.413022	0.653489	0.357142	0.179	0.19	660	678	http://www.genecards.org/cgi-bin/carddisp.pl?gene=PHPT1
HSC	MBD3	0.264751	1	0.414472	1.49496	1.07666	0.374	0.463	660	678	http://www.genecards.org/cgi-bin/carddisp.pl?gene=MBD3
HSC	ADD1	0.314113	1	0.416776	1.36693	0.903832	0.33	0.404	660	678	http://www.genecards.org/cgi-bin/carddisp.pl?gene=ADD1
HSC	SF3A1	0.267926	1	0.444712	0.765215	0.466033	0.206	0.224	660	678	http://www.genecards.org/cgi-bin/carddisp.pl?gene=SF3A1
HSC	FKBP1A	0.270859	1	0.453347	2.1028	1.57168	0.459	0.596	660	678	http://www.genecards.org/cgi-bin/carddisp.pl?gene=FKBP1A
HSC	TNFRSF13B	0.279371	1	0.470359	1.23228	0.839287	0.317	0.383	660	678	http://www.genecards.org/cgi-bin/carddisp.pl?gene=TNFRSF13B
HSC	RFC3	0.251401	1	0.474737	0.696011	0.424785	0.203	0.224	660	678	http://www.genecards.org/cgi-bin/carddisp.pl?gene=RFC3
HSC	TMEM176A	0.259153	1	0.485225	3.05668	2.38967	0.559	0.739	660	678	http://www.genecards.org/cgi-bin/carddisp.pl?gene=TMEM176A
HSC	HINT2	0.26587	1	0.507185	1.72983	1.27039	0.406	0.522	660	678	http://www.genecards.org/cgi-bin/carddisp.pl?gene=HINT2
HSC	NDUFA5	0.252199	1	0.51072	1.52255	1.11797	0.386	0.504	660	678	http://www.genecards.org/cgi-bin/carddisp.pl?gene=NDUFA5
HSC	S100A6	0.256425	1	0.514373	1.45684	1.05676	0.315	0.416	660	678	http://www.genecards.org/cgi-bin/carddisp.pl?gene=S100A6
HSC	DYNLL1	0.26674	1	0.535538	2.20353	1.66276	0.423	0.581	660	678	http://www.genecards.org/cgi-bin/carddisp.pl?gene=DYNLL1
HSC	MAP3K4	0.253173	1	0.540629	0.739728	0.459717	0.208	0.23	660	678	http://www.genecards.org/cgi-bin/carddisp.pl?gene=MAP3K4
HSC	FAM173A	0.260723	1	0.542872	1.19039	0.828255	0.306	0.367	660	678	http://www.genecards.org/cgi-bin/carddisp.pl?gene=FAM173A
HSC	TRIM30A	0.276787	1	0.552451	1.28595	0.886887	0.289	0.381	660	678	http://www.genecards.org/cgi-bin/carddisp.pl?gene=TRIM30A
HSC	GM26917	0.267914	1	0.562267	1.48121	1.06069	0.311	0.409	660	678	http://www.genecards.org/cgi-bin/carddisp.pl?gene=GM26917
HSC	PGRMC2	0.283096	1	0.566025	0.745261	0.4343	0.209	0.239	660	678	http://www.genecards.org/cgi-bin/carddisp.pl?gene=PGRMC2
HSC	TYSND1	0.271234	1	0.566988	0.43075	0.185535	0.105	0.105	660	678	http://www.genecards.org/cgi-bin/carddisp.pl?gene=TYSND1
HSC	2810004N23RIK	0.296608	1	0.569165	1.35862	0.920302	0.332	0.407	660	678	http://www.genecards.org/cgi-bin/carddisp.pl?gene=2810004N23RIK
HSC	CTNNA1	0.324897	1	0.570699	0.759283	0.404533	0.186	0.204	660	678	http://www.genecards.org/cgi-bin/carddisp.pl?gene=CTNNA1
HSC	DNMT1	0.267111	1	0.571035	0.936689	0.609353	0.248	0.285	660	678	http://www.genecards.org/cgi-bin/carddisp.pl?gene=DNMT1
HSC	FKBP5	0.254397	1	0.576139	0.486829	0.246465	0.129	0.133	660	678	http://www.genecards.org/cgi-bin/carddisp.pl?gene=FKBP5
HSC	PPP1R11	0.296171	1	0.579221	1.50004	1.03606	0.358	0.451	660	678	http://www.genecards.org/cgi-bin/carddisp.pl?gene=PPP1R11
HSC	MRPL12	0.299471	1	0.588122	1.58822	1.10306	0.376	0.497	660	678	http://www.genecards.org/cgi-bin/carddisp.pl?gene=MRPL12
HSC	TNRC6A	0.276333	1	0.591221	1.18862	0.807116	0.303	0.369	660	678	http://www.genecards.org/cgi-bin/carddisp.pl?gene=TNRC6A
HSC	CHRAC1	0.282454	1	0.59361	1.61011	1.14601	0.374	0.479	660	678	http://www.genecards.org/cgi-bin/carddisp.pl?gene=CHRAC1
HSC	PPT1	0.273323	1	0.612012	0.765058	0.460429	0.209	0.237	660	678	http://www.genecards.org/cgi-bin/carddisp.pl?gene=PPT1
HSC	4931406C07RIK	0.292901	1	0.615932	0.996272	0.629475	0.256	0.296	660	678	http://www.genecards.org/cgi-bin/carddisp.pl?gene=4931406C07RIK
HSC	CTSD	0.262536	1	0.618597	1.72553	1.27206	0.392	0.5	660	678	http://www.genecards.org/cgi-bin/carddisp.pl?gene=CTSD
HSC	DCTN1	0.255315	1	0.639136	0.771372	0.484064	0.22	0.252	660	678	http://www.genecards.org/cgi-bin/carddisp.pl?gene=DCTN1
HSC	MCM7	0.296189	1	0.659859	0.79218	0.459553	0.202	0.226	660	678	http://www.genecards.org/cgi-bin/carddisp.pl?gene=MCM7
HSC	MARCKSL1	0.390345	1	0.667653	1.13892	0.631879	0.232	0.291	660	678	http://www.genecards.org/cgi-bin/carddisp.pl?gene=MARCKSL1
HSC	RAB8A	0.292476	1	0.673239	1.206	0.801202	0.305	0.382	660	678	http://www.genecards.org/cgi-bin/carddisp.pl?gene=RAB8A
HSC	NMI	0.258072	1	0.682108	0.870893	0.564449	0.226	0.258	660	678	http://www.genecards.org/cgi-bin/carddisp.pl?gene=NMI
HSC	DIAPH2	0.28617	1	0.686132	0.543754	0.265996	0.123	0.127	660	678	http://www.genecards.org/cgi-bin/carddisp.pl?gene=DIAPH2
HSC	PHAX	0.251247	1	0.688719	1.2382	0.880469	0.321	0.398	660	678	http://www.genecards.org/cgi-bin/carddisp.pl?gene=PHAX
HSC	TRAPPC2L	0.263705	1	0.689818	0.678751	0.39831	0.177	0.218	660	678	http://www.genecards.org/cgi-bin/carddisp.pl?gene=TRAPPC2L
HSC	AQR	0.290928	1	0.694488	0.882894	0.539033	0.227	0.264	660	678	http://www.genecards.org/cgi-bin/carddisp.pl?gene=AQR
HSC	AUP1	0.26903	1	0.698055	0.743451	0.44685	0.195	0.221	660	678	http://www.genecards.org/cgi-bin/carddisp.pl?gene=AUP1
HSC	BAZ1B	0.25698	1	0.722616	1.38809	0.998448	0.323	0.426	660	678	http://www.genecards.org/cgi-bin/carddisp.pl?gene=BAZ1B
HSC	CLTC	0.280702	1	0.725886	1.05892	0.694885	0.252	0.316	660	678	http://www.genecards.org/cgi-bin/carddisp.pl?gene=CLTC
HSC	IFI35	0.314075	1	0.76258	0.757138	0.413384	0.192	0.221	660	678	http://www.genecards.org/cgi-bin/carddisp.pl?gene=IFI35
HSC	RAB24	0.254149	1	0.774943	0.781532	0.493782	0.206	0.257	660	678	http://www.genecards.org/cgi-bin/carddisp.pl?gene=RAB24
HSC	RPS19BP1	0.316273	1	0.780482	0.854267	0.489239	0.212	0.249	660	678	http://www.genecards.org/cgi-bin/carddisp.pl?gene=RPS19BP1
HSC	PLCG2	0.259906	1	0.817839	0.97283	0.647594	0.258	0.311	660	678	http://www.genecards.org/cgi-bin/carddisp.pl?gene=PLCG2
HSC	ORAI1	0.269585	1	0.824808	1.9328	1.43293	0.414	0.555	660	678	http://www.genecards.org/cgi-bin/carddisp.pl?gene=ORAI1
HSC	RCN3	0.307795	1	0.832215	0.69867	0.372314	0.17	0.19	660	678	http://www.genecards.org/cgi-bin/carddisp.pl?gene=RCN3
HSC	MFGE8	0.25481	1	0.866359	0.630139	0.366216	0.161	0.178	660	678	http://www.genecards.org/cgi-bin/carddisp.pl?gene=MFGE8
HSC	LGALS9	0.266379	1	0.876399	0.962489	0.63162	0.245	0.305	660	678	http://www.genecards.org/cgi-bin/carddisp.pl?gene=LGALS9
HSC	COL4A1	0.315659	1	0.879837	0.571511	0.262684	0.127	0.139	660	678	http://www.genecards.org/cgi-bin/carddisp.pl?gene=COL4A1
HSC	PDZK1IP1	0.321174	1	0.899027	1.42024	0.937202	0.309	0.385	660	678	http://www.genecards.org/cgi-bin/carddisp.pl?gene=PDZK1IP1
HSC	MCM3	0.25103	1	0.904712	0.802503	0.514637	0.208	0.248	660	678	http://www.genecards.org/cgi-bin/carddisp.pl?gene=MCM3
HSC	TNFAIP2	0.299579	1	0.933522	0.550096	0.259437	0.124	0.136	660	678	http://www.genecards.org/cgi-bin/carddisp.pl?gene=TNFAIP2
HSC	VIMP	0.254418	1	0.940218	1.58331	1.16565	0.367	0.469	660	678	http://www.genecards.org/cgi-bin/carddisp.pl?gene=VIMP
HSC	AKR1A1	0.25145	1	0.962447	1.60902	1.19171	0.373	0.482	660	678	http://www.genecards.org/cgi-bin/carddisp.pl?gene=AKR1A1
HSC	MESDC2	0.254649	1	0.972217	1.43564	1.04153	0.347	0.453	660	678	http://www.genecards.org/cgi-bin/carddisp.pl?gene=MESDC2
HSC	MYH9	0.30053	1	0.973223	2.1291	1.54069	0.421	0.559	660	678	http://www.genecards.org/cgi-bin/carddisp.pl?gene=MYH9
HSC	CSRP2	0.25412	1	0.981792	0.639456	0.374682	0.165	0.19	660	678	http://www.genecards.org/cgi-bin/carddisp.pl?gene=CSRP2
HSC	ENG	0.357449	1	0.982813	1.28345	0.782329	0.286	0.36	660	678	http://www.genecards.org/cgi-bin/carddisp.pl?gene=ENG
HSC	CHMP4B	0.258159	1	0.993822	1.77756	1.32247	0.402	0.538	660	678	http://www.genecards.org/cgi-bin/carddisp.pl?gene=CHMP4B
HSC	PSMC1	0.268187	1	0.996714	0.745312	0.449242	0.197	0.237	660	678	http://www.genecards.org/cgi-bin/carddisp.pl?gene=PSMC1

## Sheet: HSC_MPP1
cluster	gene	avg_log2FC	p_val_adj	p_val	exp_LSK_KO	exp_LSK_WT	pct_LSK_KO	pct_LSK_WT	n_LSK_KO	n_LSK_WT	GeneCardLink						p_val_adj, two-tailed Wilcoxon Rank Sum test corrected for multiple testing using the Benjamini-Hochberg procedure
HSC_MPP1	GM42418	1.85914	1.1915e-91	4.25565e-96	678.366	186.261	0.998	1	520	384	http://www.genecards.org/cgi-bin/carddisp.pl?gene=GM42418						p_val, two-tailed Wilcoxon Rank Sum test
HSC_MPP1	H2-D1	-1.44508	1.18792e-32	4.24288e-37	3.18554	10.3963	0.263	0.682	520	384	http://www.genecards.org/cgi-bin/carddisp.pl?gene=H2-D1
HSC_MPP1	RSRP1	-1.33857	1.04967e-29	3.74908e-34	3.17514	9.55898	0.244	0.672	520	384	http://www.genecards.org/cgi-bin/carddisp.pl?gene=RSRP1
HSC_MPP1	MT-ATP6	-0.875484	1.34798e-25	4.81457e-30	131.81	242.656	0.856	0.974	520	384	http://www.genecards.org/cgi-bin/carddisp.pl?gene=MT-ATP6
HSC_MPP1	UBB	-1.1001	1.17466e-22	4.19551e-27	4.68391	11.1846	0.327	0.69	520	384	http://www.genecards.org/cgi-bin/carddisp.pl?gene=UBB
HSC_MPP1	MT-CO2	-0.805944	1.24808e-22	4.45775e-27	118.401	207.748	0.879	0.969	520	384	http://www.genecards.org/cgi-bin/carddisp.pl?gene=MT-CO2
HSC_MPP1	RPS21	0.83947	5.87472e-22	2.09826e-26	38.7831	21.2328	0.913	0.852	520	384	http://www.genecards.org/cgi-bin/carddisp.pl?gene=RPS21
HSC_MPP1	RPL41	1.28765	1.40894e-21	5.0323e-26	32.5352	12.7367	0.808	0.729	520	384	http://www.genecards.org/cgi-bin/carddisp.pl?gene=RPL41
HSC_MPP1	MT-CO1	-0.735338	3.10008e-21	1.10725e-25	179.262	299.098	0.923	0.974	520	384	http://www.genecards.org/cgi-bin/carddisp.pl?gene=MT-CO1
HSC_MPP1	MT-CYTB	-0.821205	3.95003e-19	1.41083e-23	111.921	198.517	0.808	0.951	520	384	http://www.genecards.org/cgi-bin/carddisp.pl?gene=MT-CYTB
HSC_MPP1	H2-K1	-0.969809	7.56995e-19	2.70375e-23	8.47975	17.5669	0.483	0.794	520	384	http://www.genecards.org/cgi-bin/carddisp.pl?gene=H2-K1
HSC_MPP1	RPL9	-0.994131	1.01103e-18	3.61107e-23	6.64006	14.2181	0.4	0.737	520	384	http://www.genecards.org/cgi-bin/carddisp.pl?gene=RPL9
HSC_MPP1	H2-T23	-1.23352	9.65814e-17	3.44958e-21	0.380242	2.2455	0.033	0.245	520	384	http://www.genecards.org/cgi-bin/carddisp.pl?gene=H2-T23
HSC_MPP1	ANGPT1	-0.957511	8.22732e-16	2.93854e-20	4.08652	8.8778	0.287	0.622	520	384	http://www.genecards.org/cgi-bin/carddisp.pl?gene=ANGPT1
HSC_MPP1	MT-ND4	-0.675043	2.03888e-15	7.28222e-20	63.6918	102.29	0.783	0.94	520	384	http://www.genecards.org/cgi-bin/carddisp.pl?gene=MT-ND4
HSC_MPP1	TAP2	-1.14631	3.67864e-15	1.3139e-19	0.489894	2.29783	0.05	0.266	520	384	http://www.genecards.org/cgi-bin/carddisp.pl?gene=TAP2
HSC_MPP1	ITM2B	-0.869279	1.51909e-14	5.42572e-19	3.62658	7.45161	0.271	0.607	520	384	http://www.genecards.org/cgi-bin/carddisp.pl?gene=ITM2B
HSC_MPP1	H2-Q7	-0.868519	2.8007e-12	1.00032e-16	1.03669	2.71856	0.079	0.305	520	384	http://www.genecards.org/cgi-bin/carddisp.pl?gene=H2-Q7
HSC_MPP1	RPS29	1.06974	7.1147e-12	2.54115e-16	26.9667	12.3235	0.763	0.698	520	384	http://www.genecards.org/cgi-bin/carddisp.pl?gene=RPS29
HSC_MPP1	RPL13	-0.699292	2.32355e-11	8.29899e-16	15.661	26.0526	0.635	0.867	520	384	http://www.genecards.org/cgi-bin/carddisp.pl?gene=RPL13
HSC_MPP1	PFN1	-0.786367	2.29169e-10	8.18519e-15	1.18841	2.77441	0.102	0.326	520	384	http://www.genecards.org/cgi-bin/carddisp.pl?gene=PFN1
HSC_MPP1	MT-ND1	-0.595815	2.56946e-10	9.17728e-15	58.5963	89.0695	0.758	0.927	520	384	http://www.genecards.org/cgi-bin/carddisp.pl?gene=MT-ND1
HSC_MPP1	JUNB	-0.945156	3.49225e-10	1.24732e-14	0.704423	2.28169	0.06	0.245	520	384	http://www.genecards.org/cgi-bin/carddisp.pl?gene=JUNB
HSC_MPP1	ZCCHC11	-0.781118	4.17531e-10	1.49129e-14	2.90014	5.70224	0.225	0.503	520	384	http://www.genecards.org/cgi-bin/carddisp.pl?gene=ZCCHC11
HSC_MPP1	RPL10	-0.682164	6.48143e-10	2.31496e-14	6.38244	10.8455	0.367	0.656	520	384	http://www.genecards.org/cgi-bin/carddisp.pl?gene=RPL10
HSC_MPP1	MTDH	-0.73916	9.84461e-10	3.51618e-14	5.18867	9.33015	0.36	0.646	520	384	http://www.genecards.org/cgi-bin/carddisp.pl?gene=MTDH
HSC_MPP1	H3F3A	-0.708311	1.29584e-09	4.62832e-14	3.80217	6.84622	0.29	0.562	520	384	http://www.genecards.org/cgi-bin/carddisp.pl?gene=H3F3A
HSC_MPP1	XIST	-0.564812	7.71757e-09	2.75647e-13	42.8855	63.9152	0.831	0.938	520	384	http://www.genecards.org/cgi-bin/carddisp.pl?gene=XIST
HSC_MPP1	CHD9	-0.790964	1.29968e-08	4.64204e-13	1.65496	3.5937	0.137	0.357	520	384	http://www.genecards.org/cgi-bin/carddisp.pl?gene=CHD9
HSC_MPP1	BTF3	-0.731199	3.13612e-08	1.12012e-12	1.83892	3.71265	0.162	0.391	520	384	http://www.genecards.org/cgi-bin/carddisp.pl?gene=BTF3
HSC_MPP1	B2M	-0.784767	4.67939e-08	1.67133e-12	2.50338	5.03567	0.227	0.458	520	384	http://www.genecards.org/cgi-bin/carddisp.pl?gene=B2M
HSC_MPP1	ARF5	-0.624365	1.31946e-07	4.7127e-12	0.827646	1.81738	0.069	0.24	520	384	http://www.genecards.org/cgi-bin/carddisp.pl?gene=ARF5
HSC_MPP1	HIST1H4D	1.56739	2.22321e-07	7.94061e-12	3.87405	0.644595	0.258	0.091	520	384	http://www.genecards.org/cgi-bin/carddisp.pl?gene=HIST1H4D
HSC_MPP1	LONP2	-0.836262	2.27035e-07	8.10897e-12	0.730184	2.0891	0.062	0.221	520	384	http://www.genecards.org/cgi-bin/carddisp.pl?gene=LONP2
HSC_MPP1	RBM39	-0.569551	2.52318e-07	9.01201e-12	5.97057	9.34476	0.39	0.677	520	384	http://www.genecards.org/cgi-bin/carddisp.pl?gene=RBM39
HSC_MPP1	LMO2	-0.648386	3.31715e-07	1.18478e-11	3.38831	5.8783	0.263	0.521	520	384	http://www.genecards.org/cgi-bin/carddisp.pl?gene=LMO2
HSC_MPP1	MALAT1	-0.385188	3.64902e-07	1.30331e-11	425.258	555.705	0.981	0.984	520	384	http://www.genecards.org/cgi-bin/carddisp.pl?gene=MALAT1
HSC_MPP1	JUND	-0.854716	8.63085e-07	3.08266e-11	1.03714	2.68397	0.088	0.258	520	384	http://www.genecards.org/cgi-bin/carddisp.pl?gene=JUND
HSC_MPP1	FYB	-0.644937	1.04481e-06	3.73172e-11	1.41036	2.76901	0.108	0.294	520	384	http://www.genecards.org/cgi-bin/carddisp.pl?gene=FYB
HSC_MPP1	GM26724	-0.8138	1.05056e-06	3.75227e-11	0.501249	1.63895	0.038	0.172	520	384	http://www.genecards.org/cgi-bin/carddisp.pl?gene=GM26724
HSC_MPP1	PKN2	-0.738496	1.06496e-06	3.80371e-11	2.09551	4.16465	0.185	0.398	520	384	http://www.genecards.org/cgi-bin/carddisp.pl?gene=PKN2
HSC_MPP1	DHX36	-0.599921	2.58893e-06	9.24684e-11	1.67062	3.04768	0.138	0.341	520	384	http://www.genecards.org/cgi-bin/carddisp.pl?gene=DHX36
HSC_MPP1	LARS2	1.18903	3.35677e-06	1.19893e-10	9.07039	3.41684	0.454	0.307	520	384	http://www.genecards.org/cgi-bin/carddisp.pl?gene=LARS2
HSC_MPP1	GNB2	-0.752854	4.01332e-06	1.43343e-10	0.858205	2.1313	0.088	0.253	520	384	http://www.genecards.org/cgi-bin/carddisp.pl?gene=GNB2
HSC_MPP1	PHF14	-0.427863	4.62189e-06	1.65079e-10	3.20502	4.65676	0.219	0.466	520	384	http://www.genecards.org/cgi-bin/carddisp.pl?gene=PHF14
HSC_MPP1	FNBP4	-0.572948	7.53071e-06	2.68973e-10	1.26746	2.37299	0.106	0.286	520	384	http://www.genecards.org/cgi-bin/carddisp.pl?gene=FNBP4
HSC_MPP1	CRLF3	-0.453356	8.50027e-06	3.03603e-10	2.3408	3.5743	0.181	0.404	520	384	http://www.genecards.org/cgi-bin/carddisp.pl?gene=CRLF3
HSC_MPP1	SWT1	-0.646531	9.0306e-06	3.22544e-10	0.679384	1.62891	0.062	0.208	520	384	http://www.genecards.org/cgi-bin/carddisp.pl?gene=SWT1
HSC_MPP1	SARAF	-0.573625	1.08959e-05	3.89169e-10	0.688706	1.51323	0.063	0.211	520	384	http://www.genecards.org/cgi-bin/carddisp.pl?gene=SARAF
HSC_MPP1	PURA	-0.597338	1.17232e-05	4.18714e-10	2.37978	4.11334	0.19	0.401	520	384	http://www.genecards.org/cgi-bin/carddisp.pl?gene=PURA
HSC_MPP1	ATP6AP2	-0.60125	1.51712e-05	5.41867e-10	0.180457	0.790789	0.023	0.13	520	384	http://www.genecards.org/cgi-bin/carddisp.pl?gene=ATP6AP2
HSC_MPP1	PIK3IP1	-0.577211	1.59066e-05	5.68132e-10	1.16697	2.23303	0.092	0.258	520	384	http://www.genecards.org/cgi-bin/carddisp.pl?gene=PIK3IP1
HSC_MPP1	HMHA1	-0.457629	1.87811e-05	6.70801e-10	2.80521	4.22563	0.2	0.424	520	384	http://www.genecards.org/cgi-bin/carddisp.pl?gene=HMHA1
HSC_MPP1	GPBP1	-0.627538	1.88732e-05	6.74091e-10	1.0172	2.11642	0.094	0.258	520	384	http://www.genecards.org/cgi-bin/carddisp.pl?gene=GPBP1
HSC_MPP1	RPL38	0.917768	2.02456e-05	7.23109e-10	16.701	8.36961	0.633	0.583	520	384	http://www.genecards.org/cgi-bin/carddisp.pl?gene=RPL38
HSC_MPP1	ZFP950	-0.550865	3.04757e-05	1.0885e-09	1.2652	2.31843	0.094	0.258	520	384	http://www.genecards.org/cgi-bin/carddisp.pl?gene=ZFP950
HSC_MPP1	RTN4	-0.65294	3.75463e-05	1.34103e-09	1.10016	2.30223	0.102	0.263	520	384	http://www.genecards.org/cgi-bin/carddisp.pl?gene=RTN4
HSC_MPP1	MPHOSPH8	-0.662577	4.64892e-05	1.66045e-09	0.65961	1.62701	0.058	0.193	520	384	http://www.genecards.org/cgi-bin/carddisp.pl?gene=MPHOSPH8
HSC_MPP1	HNRNPA2B1	-0.451874	4.75368e-05	1.69786e-09	12.7694	17.834	0.625	0.815	520	384	http://www.genecards.org/cgi-bin/carddisp.pl?gene=HNRNPA2B1
HSC_MPP1	CD84	-0.670746	5.50819e-05	1.96735e-09	0.997808	2.1803	0.085	0.234	520	384	http://www.genecards.org/cgi-bin/carddisp.pl?gene=CD84
HSC_MPP1	WAPL	-0.513993	5.52531e-05	1.97347e-09	1.79424	2.99017	0.156	0.346	520	384	http://www.genecards.org/cgi-bin/carddisp.pl?gene=WAPL
HSC_MPP1	TMED9	-0.536374	6.30929e-05	2.25348e-09	2.03741	3.40522	0.156	0.352	520	384	http://www.genecards.org/cgi-bin/carddisp.pl?gene=TMED9
HSC_MPP1	OGT	-0.50875	6.44416e-05	2.30165e-09	4.41944	6.71088	0.294	0.529	520	384	http://www.genecards.org/cgi-bin/carddisp.pl?gene=OGT
HSC_MPP1	ITIH5	-0.508447	7.26262e-05	2.59398e-09	1.72767	2.88016	0.131	0.31	520	384	http://www.genecards.org/cgi-bin/carddisp.pl?gene=ITIH5
HSC_MPP1	TTC14	-0.512044	7.60498e-05	2.71626e-09	3.82145	5.87572	0.283	0.534	520	384	http://www.genecards.org/cgi-bin/carddisp.pl?gene=TTC14
HSC_MPP1	NAPSA	-0.497415	8.25667e-05	2.94902e-09	1.48843	2.51288	0.125	0.302	520	384	http://www.genecards.org/cgi-bin/carddisp.pl?gene=NAPSA
HSC_MPP1	PTPRE	-0.476711	8.54248e-05	3.05111e-09	5.92691	8.63927	0.367	0.625	520	384	http://www.genecards.org/cgi-bin/carddisp.pl?gene=PTPRE
HSC_MPP1	RNF167	-0.716897	9.28827e-05	3.31748e-09	1.02	2.32016	0.09	0.24	520	384	http://www.genecards.org/cgi-bin/carddisp.pl?gene=RNF167
HSC_MPP1	GM11713	-0.711077	9.45463e-05	3.3769e-09	0.243968	1.03641	0.023	0.122	520	384	http://www.genecards.org/cgi-bin/carddisp.pl?gene=GM11713
HSC_MPP1	TMF1	-0.742025	9.97184e-05	3.56162e-09	0.214088	1.03059	0.025	0.125	520	384	http://www.genecards.org/cgi-bin/carddisp.pl?gene=TMF1
HSC_MPP1	9930021J03RIK	-0.526926	0.000105794	3.77861e-09	0.434733	1.06724	0.037	0.151	520	384	http://www.genecards.org/cgi-bin/carddisp.pl?gene=9930021J03RIK
HSC_MPP1	GM26735	-0.700579	0.000108516	3.87583e-09	0.594687	1.59162	0.05	0.174	520	384	http://www.genecards.org/cgi-bin/carddisp.pl?gene=GM26735
HSC_MPP1	BC005561	-0.512583	0.000116674	4.16722e-09	1.67675	2.81866	0.131	0.307	520	384	http://www.genecards.org/cgi-bin/carddisp.pl?gene=BC005561
HSC_MPP1	IFI203	-0.540512	0.000137045	4.8948e-09	2.99691	4.81346	0.233	0.435	520	384	http://www.genecards.org/cgi-bin/carddisp.pl?gene=IFI203
HSC_MPP1	CCNL1	-0.47594	0.000137225	4.90126e-09	2.32867	3.62959	0.179	0.378	520	384	http://www.genecards.org/cgi-bin/carddisp.pl?gene=CCNL1
HSC_MPP1	TOP2A	1.15323	0.000150086	5.36059e-09	7.83137	2.97074	0.365	0.211	520	384	http://www.genecards.org/cgi-bin/carddisp.pl?gene=TOP2A
HSC_MPP1	RPS3	-0.508913	0.000150419	5.37248e-09	11.0845	16.196	0.548	0.74	520	384	http://www.genecards.org/cgi-bin/carddisp.pl?gene=RPS3
HSC_MPP1	SERPINB1A	-0.458305	0.000156992	5.60725e-09	0.870347	1.56972	0.075	0.219	520	384	http://www.genecards.org/cgi-bin/carddisp.pl?gene=SERPINB1A
HSC_MPP1	MID1	1.22959	0.000157057	5.60958e-09	2.08344	0.3149	0.162	0.042	520	384	http://www.genecards.org/cgi-bin/carddisp.pl?gene=MID1
HSC_MPP1	A830080D01RIK	-0.661237	0.000179816	6.42246e-09	0.716477	1.7145	0.063	0.195	520	384	http://www.genecards.org/cgi-bin/carddisp.pl?gene=A830080D01RIK
HSC_MPP1	KRIT1	-0.538248	0.000221181	7.89989e-09	1.87001	3.16785	0.142	0.323	520	384	http://www.genecards.org/cgi-bin/carddisp.pl?gene=KRIT1
HSC_MPP1	GM15261	-0.593543	0.000250558	8.94913e-09	0.542479	1.32752	0.044	0.161	520	384	http://www.genecards.org/cgi-bin/carddisp.pl?gene=GM15261
HSC_MPP1	ARHGAP17	-0.496175	0.000267701	9.56144e-09	1.38007	2.35701	0.115	0.281	520	384	http://www.genecards.org/cgi-bin/carddisp.pl?gene=ARHGAP17
HSC_MPP1	PTPRC	-0.506244	0.000271048	9.68098e-09	3.0759	4.7892	0.231	0.445	520	384	http://www.genecards.org/cgi-bin/carddisp.pl?gene=PTPRC
HSC_MPP1	TPST2	-0.52463	0.000294726	1.05267e-08	0.31249	0.888101	0.029	0.13	520	384	http://www.genecards.org/cgi-bin/carddisp.pl?gene=TPST2
HSC_MPP1	VGLL4	-0.597097	0.000295498	1.05542e-08	1.55359	2.86274	0.119	0.281	520	384	http://www.genecards.org/cgi-bin/carddisp.pl?gene=VGLL4
HSC_MPP1	MT-CO3	-0.40605	0.000309681	1.10608e-08	235.77	312.733	0.892	0.974	520	384	http://www.genecards.org/cgi-bin/carddisp.pl?gene=MT-CO3
HSC_MPP1	METTL7A1	-0.566358	0.000310078	1.1075e-08	0.352271	1.00242	0.029	0.13	520	384	http://www.genecards.org/cgi-bin/carddisp.pl?gene=METTL7A1
HSC_MPP1	SPINT2	-0.605827	0.000311681	1.11323e-08	0.390133	1.11558	0.035	0.141	520	384	http://www.genecards.org/cgi-bin/carddisp.pl?gene=SPINT2
HSC_MPP1	CDC42SE2	-0.701128	0.000321926	1.14982e-08	0.55858	1.5339	0.056	0.177	520	384	http://www.genecards.org/cgi-bin/carddisp.pl?gene=CDC42SE2
HSC_MPP1	ATP5G2	-0.468339	0.000324727	1.15982e-08	2.23651	3.47777	0.179	0.372	520	384	http://www.genecards.org/cgi-bin/carddisp.pl?gene=ATP5G2
HSC_MPP1	CREBRF	-0.587	0.000348059	1.24316e-08	0.680757	1.5247	0.06	0.185	520	384	http://www.genecards.org/cgi-bin/carddisp.pl?gene=CREBRF
HSC_MPP1	EWSR1	-0.558081	0.000350613	1.25228e-08	1.27731	2.3529	0.112	0.271	520	384	http://www.genecards.org/cgi-bin/carddisp.pl?gene=EWSR1
HSC_MPP1	CLIC1	-0.472229	0.00036458	1.30216e-08	2.76776	4.22683	0.219	0.422	520	384	http://www.genecards.org/cgi-bin/carddisp.pl?gene=CLIC1
HSC_MPP1	HNRNPD	-0.402946	0.000365633	1.30593e-08	2.77122	3.98632	0.212	0.422	520	384	http://www.genecards.org/cgi-bin/carddisp.pl?gene=HNRNPD
HSC_MPP1	RPLP0	-0.442352	0.000403533	1.44129e-08	8.82448	12.3497	0.462	0.69	520	384	http://www.genecards.org/cgi-bin/carddisp.pl?gene=RPLP0
HSC_MPP1	CPNE2	-0.484246	0.000414073	1.47894e-08	1.92954	3.098	0.148	0.331	520	384	http://www.genecards.org/cgi-bin/carddisp.pl?gene=CPNE2
HSC_MPP1	LAMTOR3	-0.536251	0.00043514	1.55418e-08	0.255499	0.820725	0.019	0.109	520	384	http://www.genecards.org/cgi-bin/carddisp.pl?gene=LAMTOR3
HSC_MPP1	SLC38A2	-0.523116	0.000444816	1.58874e-08	1.4101	2.46345	0.123	0.286	520	384	http://www.genecards.org/cgi-bin/carddisp.pl?gene=SLC38A2
HSC_MPP1	PSMB9	-0.516617	0.000454795	1.62438e-08	0.662771	1.37876	0.056	0.18	520	384	http://www.genecards.org/cgi-bin/carddisp.pl?gene=PSMB9
HSC_MPP1	NUFIP2	-0.509396	0.000548661	1.95964e-08	1.72973	2.88564	0.14	0.315	520	384	http://www.genecards.org/cgi-bin/carddisp.pl?gene=NUFIP2
HSC_MPP1	FTH1	-0.462136	0.000583979	2.08579e-08	8.6999	12.3624	0.483	0.711	520	384	http://www.genecards.org/cgi-bin/carddisp.pl?gene=FTH1
HSC_MPP1	MKI67	1.17261	0.000594668	2.12397e-08	4.26744	1.33674	0.25	0.109	520	384	http://www.genecards.org/cgi-bin/carddisp.pl?gene=MKI67
HSC_MPP1	SMPDL3A	-0.516859	0.000601438	2.14815e-08	0.369198	0.959098	0.035	0.138	520	384	http://www.genecards.org/cgi-bin/carddisp.pl?gene=SMPDL3A
HSC_MPP1	CD81	-0.463007	0.000665743	2.37782e-08	1.72979	2.76277	0.138	0.312	520	384	http://www.genecards.org/cgi-bin/carddisp.pl?gene=CD81
HSC_MPP1	SSBP2	-0.41499	0.00068429	2.44407e-08	2.5626	3.74997	0.188	0.391	520	384	http://www.genecards.org/cgi-bin/carddisp.pl?gene=SSBP2
HSC_MPP1	MPHOSPH10	-0.619656	0.000777914	2.77846e-08	0.734908	1.6657	0.065	0.19	520	384	http://www.genecards.org/cgi-bin/carddisp.pl?gene=MPHOSPH10
HSC_MPP1	PABPN1	-0.46887	0.000787224	2.81171e-08	0.93648	1.68014	0.088	0.232	520	384	http://www.genecards.org/cgi-bin/carddisp.pl?gene=PABPN1
HSC_MPP1	TXNIP	-0.469835	0.000798686	2.85266e-08	2.32488	3.60479	0.171	0.352	520	384	http://www.genecards.org/cgi-bin/carddisp.pl?gene=TXNIP
HSC_MPP1	MAN1A2	-0.448304	0.000842427	3.00888e-08	1.63627	2.59701	0.137	0.307	520	384	http://www.genecards.org/cgi-bin/carddisp.pl?gene=MAN1A2
HSC_MPP1	GM16586	-0.40961	0.00088816	3.17223e-08	1.73668	2.6352	0.125	0.292	520	384	http://www.genecards.org/cgi-bin/carddisp.pl?gene=GM16586
HSC_MPP1	SCD2	-0.517492	0.000911586	3.2559e-08	1.401	2.43695	0.119	0.279	520	384	http://www.genecards.org/cgi-bin/carddisp.pl?gene=SCD2
HSC_MPP1	NRXN1	-0.632523	0.00102206	3.65047e-08	0.453341	1.25308	0.038	0.143	520	384	http://www.genecards.org/cgi-bin/carddisp.pl?gene=NRXN1
HSC_MPP1	TMBIM6	-0.51957	0.00104267	3.72408e-08	1.38938	2.42524	0.121	0.279	520	384	http://www.genecards.org/cgi-bin/carddisp.pl?gene=TMBIM6
HSC_MPP1	GM26632	-0.617657	0.00110656	3.95228e-08	0.445269	1.21759	0.038	0.143	520	384	http://www.genecards.org/cgi-bin/carddisp.pl?gene=GM26632
HSC_MPP1	APBB1IP	-0.463387	0.00112994	4.0358e-08	1.40633	2.31779	0.123	0.281	520	384	http://www.genecards.org/cgi-bin/carddisp.pl?gene=APBB1IP
HSC_MPP1	AFTPH	-0.600658	0.00113216	4.04371e-08	0.391605	1.11024	0.035	0.135	520	384	http://www.genecards.org/cgi-bin/carddisp.pl?gene=AFTPH
HSC_MPP1	SLC2A3	-0.706145	0.00115784	4.13544e-08	0.293816	1.11078	0.027	0.12	520	384	http://www.genecards.org/cgi-bin/carddisp.pl?gene=SLC2A3
HSC_MPP1	ZNRF1	-0.485283	0.00161843	5.78051e-08	1.35741	2.30005	0.113	0.263	520	384	http://www.genecards.org/cgi-bin/carddisp.pl?gene=ZNRF1
HSC_MPP1	RNF130	-0.40394	0.00166097	5.93247e-08	0.630978	1.15797	0.05	0.164	520	384	http://www.genecards.org/cgi-bin/carddisp.pl?gene=RNF130
HSC_MPP1	ESF1	-0.472567	0.00167851	5.9951e-08	1.10225	1.91703	0.09	0.229	520	384	http://www.genecards.org/cgi-bin/carddisp.pl?gene=ESF1
HSC_MPP1	KANSL1L	-0.527435	0.00180538	6.44823e-08	0.579693	1.27691	0.048	0.159	520	384	http://www.genecards.org/cgi-bin/carddisp.pl?gene=KANSL1L
HSC_MPP1	TAX1BP1	-0.516095	0.00182653	6.52377e-08	4.1947	6.42883	0.323	0.529	520	384	http://www.genecards.org/cgi-bin/carddisp.pl?gene=TAX1BP1
HSC_MPP1	H2-Q4	-0.486863	0.0023963	8.55884e-08	0.590001	1.22822	0.056	0.172	520	384	http://www.genecards.org/cgi-bin/carddisp.pl?gene=H2-Q4
HSC_MPP1	TIA1	-0.391856	0.0023973	8.56241e-08	2.67773	3.82547	0.198	0.393	520	384	http://www.genecards.org/cgi-bin/carddisp.pl?gene=TIA1
HSC_MPP1	CHD2	-0.528277	0.00242431	8.65888e-08	1.71219	2.91154	0.135	0.294	520	384	http://www.genecards.org/cgi-bin/carddisp.pl?gene=CHD2
HSC_MPP1	SEC62	-0.5902	0.00244674	8.73898e-08	1.79752	3.21154	0.154	0.312	520	384	http://www.genecards.org/cgi-bin/carddisp.pl?gene=SEC62
HSC_MPP1	ADGRL4	-0.484056	0.00256427	9.15876e-08	3.60932	5.44692	0.262	0.466	520	384	http://www.genecards.org/cgi-bin/carddisp.pl?gene=ADGRL4
HSC_MPP1	CNOT4	-0.594617	0.00264124	9.43368e-08	1.23633	2.37702	0.108	0.25	520	384	http://www.genecards.org/cgi-bin/carddisp.pl?gene=CNOT4
HSC_MPP1	HNRNPF	-0.431208	0.00265855	9.49552e-08	2.47594	3.68683	0.202	0.393	520	384	http://www.genecards.org/cgi-bin/carddisp.pl?gene=HNRNPF
HSC_MPP1	ACTB	0.594806	0.00299509	1.06975e-07	24.7185	16.0291	0.767	0.779	520	384	http://www.genecards.org/cgi-bin/carddisp.pl?gene=ACTB
HSC_MPP1	RSU1	-0.609846	0.0029969	1.0704e-07	0.694535	1.58602	0.056	0.169	520	384	http://www.genecards.org/cgi-bin/carddisp.pl?gene=RSU1
HSC_MPP1	GNAS	-0.426615	0.00320074	1.1432e-07	2.57985	3.8116	0.202	0.388	520	384	http://www.genecards.org/cgi-bin/carddisp.pl?gene=GNAS
HSC_MPP1	PSMB8	-0.563758	0.0032168	1.14894e-07	2.21524	3.75249	0.196	0.37	520	384	http://www.genecards.org/cgi-bin/carddisp.pl?gene=PSMB8
HSC_MPP1	KTN1	-0.423757	0.00334478	1.19465e-07	2.92576	4.26608	0.21	0.406	520	384	http://www.genecards.org/cgi-bin/carddisp.pl?gene=KTN1
HSC_MPP1	IL2RG	-0.519002	0.00368137	1.31487e-07	0.600447	1.29338	0.052	0.161	520	384	http://www.genecards.org/cgi-bin/carddisp.pl?gene=IL2RG
HSC_MPP1	LTB	-0.939212	0.00392154	1.40065e-07	0.646191	2.15654	0.062	0.172	520	384	http://www.genecards.org/cgi-bin/carddisp.pl?gene=LTB
HSC_MPP1	ELMO1	-0.429851	0.00430921	1.53911e-07	2.29773	3.44236	0.181	0.362	520	384	http://www.genecards.org/cgi-bin/carddisp.pl?gene=ELMO1
HSC_MPP1	SMG6	-0.361208	0.00469672	1.67752e-07	2.66407	3.7065	0.202	0.398	520	384	http://www.genecards.org/cgi-bin/carddisp.pl?gene=SMG6
HSC_MPP1	CRLF2	-0.462615	0.004889	1.7462e-07	1.57068	2.5425	0.125	0.276	520	384	http://www.genecards.org/cgi-bin/carddisp.pl?gene=CRLF2
HSC_MPP1	ZFP638	-0.469599	0.00522672	1.86682e-07	1.66215	2.68635	0.14	0.299	520	384	http://www.genecards.org/cgi-bin/carddisp.pl?gene=ZFP638
HSC_MPP1	MSI2	-0.385546	0.00528837	1.88884e-07	3.42057	4.77483	0.246	0.453	520	384	http://www.genecards.org/cgi-bin/carddisp.pl?gene=MSI2
HSC_MPP1	LAPTM4A	-0.408463	0.005297	1.89192e-07	0.795931	1.38369	0.067	0.188	520	384	http://www.genecards.org/cgi-bin/carddisp.pl?gene=LAPTM4A
HSC_MPP1	DNAJC1	-0.529567	0.00532321	1.90128e-07	1.77158	3.00076	0.144	0.302	520	384	http://www.genecards.org/cgi-bin/carddisp.pl?gene=DNAJC1
HSC_MPP1	ERLEC1	-0.482189	0.00568374	2.03005e-07	0.64392	1.29633	0.048	0.154	520	384	http://www.genecards.org/cgi-bin/carddisp.pl?gene=ERLEC1
HSC_MPP1	CISD2	-0.554298	0.00569146	2.03281e-07	0.79164	1.63094	0.073	0.193	520	384	http://www.genecards.org/cgi-bin/carddisp.pl?gene=CISD2
HSC_MPP1	TUBA1B	0.914402	0.00570133	2.03633e-07	4.57761	1.95927	0.335	0.203	520	384	http://www.genecards.org/cgi-bin/carddisp.pl?gene=TUBA1B
HSC_MPP1	ZFP507	-0.532099	0.00648714	2.317e-07	0.664687	1.40719	0.06	0.172	520	384	http://www.genecards.org/cgi-bin/carddisp.pl?gene=ZFP507
HSC_MPP1	DDX46	-0.386917	0.00668725	2.38847e-07	3.01279	4.24711	0.229	0.43	520	384	http://www.genecards.org/cgi-bin/carddisp.pl?gene=DDX46
HSC_MPP1	MFSD10	-0.327843	0.00740486	2.64478e-07	1.00059	1.51102	0.077	0.203	520	384	http://www.genecards.org/cgi-bin/carddisp.pl?gene=MFSD10
HSC_MPP1	PNISR	-0.432944	0.00755579	2.69869e-07	5.10959	7.24786	0.344	0.562	520	384	http://www.genecards.org/cgi-bin/carddisp.pl?gene=PNISR
HSC_MPP1	SOX4	-0.488104	0.00787406	2.81236e-07	6.17989	9.07053	0.387	0.596	520	384	http://www.genecards.org/cgi-bin/carddisp.pl?gene=SOX4
HSC_MPP1	PNN	-0.401657	0.00811823	2.89958e-07	4.47301	6.22998	0.312	0.526	520	384	http://www.genecards.org/cgi-bin/carddisp.pl?gene=PNN
HSC_MPP1	APOBEC3	-0.477755	0.00813321	2.90492e-07	1.23268	2.10918	0.11	0.253	520	384	http://www.genecards.org/cgi-bin/carddisp.pl?gene=APOBEC3
HSC_MPP1	RPL7A	-0.471416	0.0082618	2.95085e-07	4.53702	6.6769	0.327	0.531	520	384	http://www.genecards.org/cgi-bin/carddisp.pl?gene=RPL7A
HSC_MPP1	POLR1D	-0.405981	0.00874811	3.12455e-07	0.681327	1.22774	0.062	0.174	520	384	http://www.genecards.org/cgi-bin/carddisp.pl?gene=POLR1D
HSC_MPP1	GNAQ	-0.480613	0.0101252	3.61638e-07	0.748037	1.4391	0.063	0.177	520	384	http://www.genecards.org/cgi-bin/carddisp.pl?gene=GNAQ
HSC_MPP1	CDC42EP3	-0.527014	0.010249	3.66061e-07	0.292427	0.862314	0.035	0.125	520	384	http://www.genecards.org/cgi-bin/carddisp.pl?gene=CDC42EP3
HSC_MPP1	CNTLN	-0.470908	0.0114213	4.07934e-07	0.644328	1.27901	0.06	0.169	520	384	http://www.genecards.org/cgi-bin/carddisp.pl?gene=CNTLN
HSC_MPP1	2810474O19RIK	-0.416889	0.0125628	4.48704e-07	1.61831	2.49557	0.133	0.284	520	384	http://www.genecards.org/cgi-bin/carddisp.pl?gene=2810474O19RIK
HSC_MPP1	RPL36	0.823749	0.0132222	4.72256e-07	14.1633	7.56683	0.592	0.549	520	384	http://www.genecards.org/cgi-bin/carddisp.pl?gene=RPL36
HSC_MPP1	SMARCAD1	-0.484497	0.0136939	4.89104e-07	1.21454	2.09836	0.11	0.247	520	384	http://www.genecards.org/cgi-bin/carddisp.pl?gene=SMARCAD1
HSC_MPP1	CUX1	-0.418417	0.0137886	4.92487e-07	4.37558	6.18425	0.313	0.521	520	384	http://www.genecards.org/cgi-bin/carddisp.pl?gene=CUX1
HSC_MPP1	RPL11	-0.385204	0.0146289	5.22497e-07	13.8765	18.4294	0.602	0.789	520	384	http://www.genecards.org/cgi-bin/carddisp.pl?gene=RPL11
HSC_MPP1	CASC4	-0.470352	0.0149839	5.35177e-07	0.330172	0.842883	0.031	0.117	520	384	http://www.genecards.org/cgi-bin/carddisp.pl?gene=CASC4
HSC_MPP1	RPL37A	0.716362	0.0152509	5.44712e-07	23.2249	13.744	0.704	0.701	520	384	http://www.genecards.org/cgi-bin/carddisp.pl?gene=RPL37A
HSC_MPP1	GM19590	-0.500714	0.0156735	5.59809e-07	0.424724	1.01586	0.037	0.128	520	384	http://www.genecards.org/cgi-bin/carddisp.pl?gene=GM19590
HSC_MPP1	TM9SF2	-0.437925	0.0159483	5.69621e-07	0.669509	1.26161	0.063	0.174	520	384	http://www.genecards.org/cgi-bin/carddisp.pl?gene=TM9SF2
HSC_MPP1	PDIA6	-0.450151	0.0161886	5.78205e-07	1.861	2.90866	0.154	0.31	520	384	http://www.genecards.org/cgi-bin/carddisp.pl?gene=PDIA6
HSC_MPP1	CDC37L1	-0.427385	0.0166306	5.93992e-07	0.849652	1.4874	0.067	0.182	520	384	http://www.genecards.org/cgi-bin/carddisp.pl?gene=CDC37L1
HSC_MPP1	EEF1A1	-0.381916	0.0172267	6.15282e-07	24.726	32.5228	0.8	0.896	520	384	http://www.genecards.org/cgi-bin/carddisp.pl?gene=EEF1A1
HSC_MPP1	MBNL1	-0.340805	0.0173531	6.19798e-07	7.63208	9.93221	0.477	0.706	520	384	http://www.genecards.org/cgi-bin/carddisp.pl?gene=MBNL1
HSC_MPP1	CREBZF	-0.405608	0.0176119	6.29041e-07	1.24965	1.97999	0.11	0.247	520	384	http://www.genecards.org/cgi-bin/carddisp.pl?gene=CREBZF
HSC_MPP1	TMED2	-0.419579	0.0183079	6.53902e-07	1.3922	2.19966	0.121	0.266	520	384	http://www.genecards.org/cgi-bin/carddisp.pl?gene=TMED2
HSC_MPP1	BTBD7	-0.463821	0.0198237	7.08039e-07	0.565287	1.15883	0.052	0.154	520	384	http://www.genecards.org/cgi-bin/carddisp.pl?gene=BTBD7
HSC_MPP1	UBE3A	-0.452307	0.019932	7.11908e-07	1.9552	3.04338	0.167	0.328	520	384	http://www.genecards.org/cgi-bin/carddisp.pl?gene=UBE3A
HSC_MPP1	PTPRA	-0.486636	0.0203352	7.26311e-07	1.04129	1.86021	0.098	0.227	520	384	http://www.genecards.org/cgi-bin/carddisp.pl?gene=PTPRA
HSC_MPP1	GINS2	-0.508699	0.0212765	7.59929e-07	0.337973	0.903624	0.029	0.112	520	384	http://www.genecards.org/cgi-bin/carddisp.pl?gene=GINS2
HSC_MPP1	HNRNPK	-0.452478	0.0228694	8.16821e-07	2.14212	3.29964	0.196	0.359	520	384	http://www.genecards.org/cgi-bin/carddisp.pl?gene=HNRNPK
HSC_MPP1	MGAT2	-0.4837	0.024253	8.66242e-07	0.503213	1.10198	0.048	0.146	520	384	http://www.genecards.org/cgi-bin/carddisp.pl?gene=MGAT2
HSC_MPP1	KCNQ1OT1	-0.494799	0.0242767	8.67088e-07	14.3327	20.6057	0.577	0.74	520	384	http://www.genecards.org/cgi-bin/carddisp.pl?gene=KCNQ1OT1
HSC_MPP1	MAT2B	-0.543942	0.0258086	9.21802e-07	0.616582	1.3569	0.062	0.167	520	384	http://www.genecards.org/cgi-bin/carddisp.pl?gene=MAT2B
HSC_MPP1	RPL37	0.631384	0.0268973	9.60686e-07	23.5289	14.8348	0.725	0.693	520	384	http://www.genecards.org/cgi-bin/carddisp.pl?gene=RPL37
HSC_MPP1	SERBP1	0.539603	0.0282644	1.00952e-06	15.1149	10.0864	0.708	0.69	520	384	http://www.genecards.org/cgi-bin/carddisp.pl?gene=SERBP1
HSC_MPP1	RSBN1L	-0.422376	0.0290601	1.03793e-06	2.87886	4.19819	0.223	0.401	520	384	http://www.genecards.org/cgi-bin/carddisp.pl?gene=RSBN1L
HSC_MPP1	SUMO2	-0.375124	0.0296706	1.05974e-06	1.89814	2.75875	0.16	0.318	520	384	http://www.genecards.org/cgi-bin/carddisp.pl?gene=SUMO2
HSC_MPP1	PPP1R15A	-0.513057	0.0298952	1.06776e-06	0.396191	0.992464	0.033	0.117	520	384	http://www.genecards.org/cgi-bin/carddisp.pl?gene=PPP1R15A
HSC_MPP1	UBXN4	-0.459172	0.0299275	1.06892e-06	1.60486	2.58104	0.138	0.281	520	384	http://www.genecards.org/cgi-bin/carddisp.pl?gene=UBXN4
HSC_MPP1	RBM26	-0.329201	0.0305489	1.09111e-06	2.92469	3.93066	0.225	0.414	520	384	http://www.genecards.org/cgi-bin/carddisp.pl?gene=RBM26
HSC_MPP1	KRR1	-0.47801	0.0307107	1.09689e-06	0.896289	1.64119	0.077	0.193	520	384	http://www.genecards.org/cgi-bin/carddisp.pl?gene=KRR1
HSC_MPP1	COPA	-0.410987	0.0313778	1.12071e-06	0.83623	1.44144	0.077	0.193	520	384	http://www.genecards.org/cgi-bin/carddisp.pl?gene=COPA
HSC_MPP1	SLC18A2	-0.456486	0.0315876	1.12821e-06	1.16253	1.96741	0.096	0.221	520	384	http://www.genecards.org/cgi-bin/carddisp.pl?gene=SLC18A2
HSC_MPP1	NFIX	-0.43897	0.0321395	1.14792e-06	1.58655	2.50642	0.137	0.281	520	384	http://www.genecards.org/cgi-bin/carddisp.pl?gene=NFIX
HSC_MPP1	PTEN	-0.402811	0.0329994	1.17863e-06	1.46811	2.26304	0.121	0.26	520	384	http://www.genecards.org/cgi-bin/carddisp.pl?gene=PTEN
HSC_MPP1	EIF3H	-0.380196	0.0339966	1.21425e-06	1.20441	1.86908	0.106	0.237	520	384	http://www.genecards.org/cgi-bin/carddisp.pl?gene=EIF3H
HSC_MPP1	CYB5A	-0.514216	0.0348395	1.24436e-06	0.26957	0.813222	0.029	0.109	520	384	http://www.genecards.org/cgi-bin/carddisp.pl?gene=CYB5A
HSC_MPP1	ARCN1	-0.445116	0.0360072	1.28606e-06	0.489581	1.02795	0.044	0.138	520	384	http://www.genecards.org/cgi-bin/carddisp.pl?gene=ARCN1
HSC_MPP1	SYNCRIP	-0.39941	0.0364728	1.30269e-06	2.44408	3.54263	0.204	0.38	520	384	http://www.genecards.org/cgi-bin/carddisp.pl?gene=SYNCRIP
HSC_MPP1	DOCK7	-0.598115	0.0365972	1.30713e-06	0.536828	1.32636	0.052	0.148	520	384	http://www.genecards.org/cgi-bin/carddisp.pl?gene=DOCK7
HSC_MPP1	DSTYK	-0.471931	0.0379145	1.35419e-06	0.965635	1.72627	0.077	0.193	520	384	http://www.genecards.org/cgi-bin/carddisp.pl?gene=DSTYK
HSC_MPP1	PPIB	-0.479005	0.0388138	1.3863e-06	0.941498	1.70602	0.09	0.211	520	384	http://www.genecards.org/cgi-bin/carddisp.pl?gene=PPIB
HSC_MPP1	MNDAL	-0.418704	0.03963	1.41546e-06	1.32372	2.10617	0.108	0.24	520	384	http://www.genecards.org/cgi-bin/carddisp.pl?gene=MNDAL
HSC_MPP1	CCDC174	-0.534369	0.0396581	1.41646e-06	0.635768	1.3691	0.058	0.159	520	384	http://www.genecards.org/cgi-bin/carddisp.pl?gene=CCDC174
HSC_MPP1	RNF4	-0.478585	0.0423007	1.51085e-06	0.415198	0.971904	0.042	0.133	520	384	http://www.genecards.org/cgi-bin/carddisp.pl?gene=RNF4
HSC_MPP1	CD34	-0.38424	0.0455901	1.62833e-06	3.10096	4.35246	0.231	0.406	520	384	http://www.genecards.org/cgi-bin/carddisp.pl?gene=CD34
HSC_MPP1	CCNL2	-0.425676	0.046626	1.66533e-06	1.141	1.8758	0.098	0.224	520	384	http://www.genecards.org/cgi-bin/carddisp.pl?gene=CCNL2
HSC_MPP1	TMEM59	-0.428884	0.0470154	1.67924e-06	1.04433	1.75206	0.094	0.216	520	384	http://www.genecards.org/cgi-bin/carddisp.pl?gene=TMEM59
HSC_MPP1	FLT3	-0.625544	0.0521295	1.8619e-06	0.796354	1.7714	0.079	0.188	520	384	http://www.genecards.org/cgi-bin/carddisp.pl?gene=FLT3
HSC_MPP1	H2-DMA	-0.388185	0.0528797	1.8887e-06	1.0817	1.72442	0.096	0.221	520	384	http://www.genecards.org/cgi-bin/carddisp.pl?gene=H2-DMA
HSC_MPP1	ALDH2	-0.424699	0.0538495	1.92333e-06	3.08674	4.4856	0.246	0.424	520	384	http://www.genecards.org/cgi-bin/carddisp.pl?gene=ALDH2
HSC_MPP1	SOD2	-0.387464	0.0540103	1.92908e-06	0.390243	0.818566	0.037	0.122	520	384	http://www.genecards.org/cgi-bin/carddisp.pl?gene=SOD2
HSC_MPP1	PRPF40A	-0.403985	0.0541141	1.93278e-06	1.69216	2.56216	0.156	0.305	520	384	http://www.genecards.org/cgi-bin/carddisp.pl?gene=PRPF40A
HSC_MPP1	SRRM1	-0.366445	0.0551882	1.97115e-06	3.12291	4.31514	0.25	0.44	520	384	http://www.genecards.org/cgi-bin/carddisp.pl?gene=SRRM1
HSC_MPP1	RCSD1	-0.439963	0.0608093	2.17191e-06	1.42561	2.29051	0.121	0.255	520	384	http://www.genecards.org/cgi-bin/carddisp.pl?gene=RCSD1
HSC_MPP1	MADD	-0.3932	0.0627752	2.24213e-06	0.956797	1.56987	0.075	0.188	520	384	http://www.genecards.org/cgi-bin/carddisp.pl?gene=MADD
HSC_MPP1	PHF3	-0.258135	0.0653192	2.333e-06	3.42654	4.29384	0.25	0.445	520	384	http://www.genecards.org/cgi-bin/carddisp.pl?gene=PHF3
HSC_MPP1	SPRED1	-0.411455	0.0688393	2.45872e-06	0.335911	0.776796	0.035	0.117	520	384	http://www.genecards.org/cgi-bin/carddisp.pl?gene=SPRED1
HSC_MPP1	RPS15	0.392593	0.0743154	2.65431e-06	22.8806	17.1912	0.804	0.833	520	384	http://www.genecards.org/cgi-bin/carddisp.pl?gene=RPS15
HSC_MPP1	RPLP2	0.529253	0.0758299	2.7084e-06	20.4371	13.854	0.748	0.766	520	384	http://www.genecards.org/cgi-bin/carddisp.pl?gene=RPLP2
HSC_MPP1	TAF15	-0.262425	0.0775205	2.76879e-06	1.65497	2.18461	0.123	0.263	520	384	http://www.genecards.org/cgi-bin/carddisp.pl?gene=TAF15
HSC_MPP1	STAP1	-0.261379	0.0811823	2.89958e-06	1.66178	2.19047	0.119	0.258	520	384	http://www.genecards.org/cgi-bin/carddisp.pl?gene=STAP1
HSC_MPP1	PCF11	-0.508637	0.0817575	2.92012e-06	0.728622	1.45932	0.067	0.169	520	384	http://www.genecards.org/cgi-bin/carddisp.pl?gene=PCF11
HSC_MPP1	HADHB	-0.417322	0.0864737	3.08857e-06	0.268317	0.693769	0.027	0.102	520	384	http://www.genecards.org/cgi-bin/carddisp.pl?gene=HADHB
HSC_MPP1	HLF	-0.364874	0.0874722	3.12423e-06	4.30123	5.82677	0.263	0.453	520	384	http://www.genecards.org/cgi-bin/carddisp.pl?gene=HLF
HSC_MPP1	NCOR1	-0.366289	0.0961236	3.43323e-06	4.27255	5.79648	0.308	0.495	520	384	http://www.genecards.org/cgi-bin/carddisp.pl?gene=NCOR1
HSC_MPP1	AVL9	-0.401549	0.0988242	3.52969e-06	0.672699	1.20951	0.058	0.156	520	384	http://www.genecards.org/cgi-bin/carddisp.pl?gene=AVL9
HSC_MPP1	GM26518	-0.393604	0.107638	3.84447e-06	1.10187	1.76117	0.079	0.19	520	384	http://www.genecards.org/cgi-bin/carddisp.pl?gene=GM26518
HSC_MPP1	RPL5	-0.383382	0.119734	4.2765e-06	8.04606	10.7996	0.462	0.674	520	384	http://www.genecards.org/cgi-bin/carddisp.pl?gene=RPL5
HSC_MPP1	SRGN	-0.423131	0.125384	4.4783e-06	3.56828	5.12531	0.263	0.435	520	384	http://www.genecards.org/cgi-bin/carddisp.pl?gene=SRGN
HSC_MPP1	ARHGAP6	-0.506987	0.127409	4.55065e-06	0.823754	1.5917	0.073	0.177	520	384	http://www.genecards.org/cgi-bin/carddisp.pl?gene=ARHGAP6
HSC_MPP1	SECISBP2	-0.415711	0.131627	4.7013e-06	0.534078	1.04639	0.048	0.138	520	384	http://www.genecards.org/cgi-bin/carddisp.pl?gene=SECISBP2
HSC_MPP1	ARID4A	-0.371958	0.132085	4.71766e-06	1.66367	2.44707	0.138	0.276	520	384	http://www.genecards.org/cgi-bin/carddisp.pl?gene=ARID4A
HSC_MPP1	BRWD1	-0.41641	0.132178	4.72097e-06	0.621896	1.16459	0.056	0.151	520	384	http://www.genecards.org/cgi-bin/carddisp.pl?gene=BRWD1
HSC_MPP1	STMN1	0.762808	0.132675	4.73875e-06	11.1133	6.13897	0.531	0.474	520	384	http://www.genecards.org/cgi-bin/carddisp.pl?gene=STMN1
HSC_MPP1	DIAPH1	-0.372018	0.134321	4.79752e-06	2.33359	3.31421	0.196	0.357	520	384	http://www.genecards.org/cgi-bin/carddisp.pl?gene=DIAPH1
HSC_MPP1	RCN2	-0.504935	0.143852	5.13795e-06	0.318649	0.871241	0.033	0.109	520	384	http://www.genecards.org/cgi-bin/carddisp.pl?gene=RCN2
HSC_MPP1	CCDC12	-0.366561	0.148035	5.28736e-06	1.13075	1.74713	0.094	0.211	520	384	http://www.genecards.org/cgi-bin/carddisp.pl?gene=CCDC12
HSC_MPP1	SUCLG1	-0.481181	0.148765	5.31343e-06	0.828498	1.55238	0.077	0.18	520	384	http://www.genecards.org/cgi-bin/carddisp.pl?gene=SUCLG1
HSC_MPP1	MPP6	-0.393566	0.161962	5.78476e-06	1.25413	1.96111	0.106	0.229	520	384	http://www.genecards.org/cgi-bin/carddisp.pl?gene=MPP6
HSC_MPP1	DNAJC21	-0.502059	0.162665	5.80987e-06	0.371118	0.941823	0.033	0.109	520	384	http://www.genecards.org/cgi-bin/carddisp.pl?gene=DNAJC21
HSC_MPP1	AKAP9	-0.385878	0.172365	6.15633e-06	2.99254	4.21687	0.227	0.401	520	384	http://www.genecards.org/cgi-bin/carddisp.pl?gene=AKAP9
HSC_MPP1	PPIA	-0.385551	0.180266	6.43854e-06	8.33347	11.1929	0.488	0.703	520	384	http://www.genecards.org/cgi-bin/carddisp.pl?gene=PPIA
HSC_MPP1	FUBP1	-0.273	0.180593	6.4502e-06	6.07745	7.55181	0.379	0.609	520	384	http://www.genecards.org/cgi-bin/carddisp.pl?gene=FUBP1
HSC_MPP1	ARHGAP18	-0.443564	0.192885	6.88925e-06	0.383362	0.881316	0.035	0.112	520	384	http://www.genecards.org/cgi-bin/carddisp.pl?gene=ARHGAP18
HSC_MPP1	RPL3	-0.381879	0.200497	7.16111e-06	13.8928	18.4059	0.596	0.789	520	384	http://www.genecards.org/cgi-bin/carddisp.pl?gene=RPL3
HSC_MPP1	LARP4	-0.390567	0.207948	7.42724e-06	0.902504	1.49401	0.079	0.185	520	384	http://www.genecards.org/cgi-bin/carddisp.pl?gene=LARP4
HSC_MPP1	ADGRG1	-0.278285	0.212731	7.59808e-06	4.65512	5.85826	0.317	0.521	520	384	http://www.genecards.org/cgi-bin/carddisp.pl?gene=ADGRG1
HSC_MPP1	CHD6	-0.359884	0.223785	7.99289e-06	2.24284	3.16161	0.179	0.333	520	384	http://www.genecards.org/cgi-bin/carddisp.pl?gene=CHD6
HSC_MPP1	ZFP329	-0.349088	0.233421	8.33707e-06	0.765815	1.24922	0.062	0.159	520	384	http://www.genecards.org/cgi-bin/carddisp.pl?gene=ZFP329
HSC_MPP1	GLS	-0.527242	0.237475	8.48186e-06	1.12562	2.06339	0.115	0.232	520	384	http://www.genecards.org/cgi-bin/carddisp.pl?gene=GLS
HSC_MPP1	ITGA4	-0.285462	0.240058	8.57411e-06	3.63467	4.64873	0.26	0.43	520	384	http://www.genecards.org/cgi-bin/carddisp.pl?gene=ITGA4
HSC_MPP1	ATP11B	-0.334805	0.240201	8.57922e-06	3.81861	5.07726	0.275	0.464	520	384	http://www.genecards.org/cgi-bin/carddisp.pl?gene=ATP11B
HSC_MPP1	ICE1	-0.408679	0.244359	8.72774e-06	0.479877	0.964492	0.044	0.128	520	384	http://www.genecards.org/cgi-bin/carddisp.pl?gene=ICE1
HSC_MPP1	HIST1H1B	0.821518	0.258181	9.22142e-06	2.3245	0.881156	0.179	0.078	520	384	http://www.genecards.org/cgi-bin/carddisp.pl?gene=HIST1H1B
HSC_MPP1	SNX10	-0.432689	0.260034	9.2876e-06	0.983333	1.677	0.088	0.195	520	384	http://www.genecards.org/cgi-bin/carddisp.pl?gene=SNX10
HSC_MPP1	DNAJC2	-0.294988	0.263198	9.40062e-06	1.56845	2.15116	0.123	0.253	520	384	http://www.genecards.org/cgi-bin/carddisp.pl?gene=DNAJC2
HSC_MPP1	RPL17	-0.327768	0.263477	9.41055e-06	12.077	15.4125	0.512	0.708	520	384	http://www.genecards.org/cgi-bin/carddisp.pl?gene=RPL17
HSC_MPP1	BICD1	-0.437178	0.275117	9.82631e-06	0.700811	1.30282	0.062	0.156	520	384	http://www.genecards.org/cgi-bin/carddisp.pl?gene=BICD1
HSC_MPP1	TMEM57	-0.340322	0.282412	1.00869e-05	1.01748	1.5542	0.088	0.198	520	384	http://www.genecards.org/cgi-bin/carddisp.pl?gene=TMEM57
HSC_MPP1	TFDP2	-0.332485	0.287832	1.02805e-05	0.994623	1.51159	0.087	0.195	520	384	http://www.genecards.org/cgi-bin/carddisp.pl?gene=TFDP2
HSC_MPP1	N4BP2L2	-0.346263	0.306067	1.09317e-05	1.77925	2.53316	0.152	0.289	520	384	http://www.genecards.org/cgi-bin/carddisp.pl?gene=N4BP2L2
HSC_MPP1	ARID2	-0.44836	0.311306	1.11189e-05	0.693761	1.31112	0.06	0.151	520	384	http://www.genecards.org/cgi-bin/carddisp.pl?gene=ARID2
HSC_MPP1	TMEM176A	-0.373993	0.34349	1.22684e-05	1.33267	2.02298	0.119	0.237	520	384	http://www.genecards.org/cgi-bin/carddisp.pl?gene=TMEM176A
HSC_MPP1	PPP4C	-0.361194	0.354714	1.26693e-05	0.45056	0.863228	0.04	0.12	520	384	http://www.genecards.org/cgi-bin/carddisp.pl?gene=PPP4C
HSC_MPP1	SERINC3	-0.345006	0.356379	1.27287e-05	2.86987	3.91534	0.24	0.406	520	384	http://www.genecards.org/cgi-bin/carddisp.pl?gene=SERINC3
HSC_MPP1	SND1	-0.467946	0.359355	1.2835e-05	1.00195	1.76898	0.088	0.193	520	384	http://www.genecards.org/cgi-bin/carddisp.pl?gene=SND1
HSC_MPP1	UHRF2	-0.37429	0.365486	1.3054e-05	1.87783	2.73025	0.156	0.294	520	384	http://www.genecards.org/cgi-bin/carddisp.pl?gene=UHRF2
HSC_MPP1	NPC1	-0.39575	0.382694	1.36686e-05	0.616302	1.12645	0.062	0.154	520	384	http://www.genecards.org/cgi-bin/carddisp.pl?gene=NPC1
HSC_MPP1	SEP15	-0.377015	0.384113	1.37193e-05	0.564846	1.03219	0.05	0.135	520	384	http://www.genecards.org/cgi-bin/carddisp.pl?gene=SEP15
HSC_MPP1	SLC50A1	-0.338656	0.392458	1.40174e-05	0.701346	1.15149	0.06	0.151	520	384	http://www.genecards.org/cgi-bin/carddisp.pl?gene=SLC50A1
HSC_MPP1	RBBP6	-0.284362	0.408103	1.45762e-05	2.01641	2.6736	0.158	0.299	520	384	http://www.genecards.org/cgi-bin/carddisp.pl?gene=RBBP6
HSC_MPP1	ANKRD12	-0.366071	0.411282	1.46897e-05	1.88849	2.72279	0.154	0.286	520	384	http://www.genecards.org/cgi-bin/carddisp.pl?gene=ANKRD12
HSC_MPP1	AKR1B10	-0.380824	0.416977	1.48931e-05	0.673871	1.17952	0.048	0.133	520	384	http://www.genecards.org/cgi-bin/carddisp.pl?gene=AKR1B10
HSC_MPP1	DNAJC19	-0.470766	0.417808	1.49228e-05	0.481969	1.05378	0.046	0.128	520	384	http://www.genecards.org/cgi-bin/carddisp.pl?gene=DNAJC19
HSC_MPP1	JPX	-0.367392	0.421411	1.50515e-05	0.584984	1.04466	0.05	0.135	520	384	http://www.genecards.org/cgi-bin/carddisp.pl?gene=JPX
HSC_MPP1	CUL1	-0.324296	0.446928	1.59629e-05	1.06531	1.58588	0.098	0.208	520	384	http://www.genecards.org/cgi-bin/carddisp.pl?gene=CUL1
HSC_MPP1	C87436	-0.470589	0.450385	1.60863e-05	0.42634	0.976444	0.038	0.115	520	384	http://www.genecards.org/cgi-bin/carddisp.pl?gene=C87436
HSC_MPP1	SRPK2	-0.324267	0.461519	1.6484e-05	1.69317	2.37193	0.137	0.266	520	384	http://www.genecards.org/cgi-bin/carddisp.pl?gene=SRPK2
HSC_MPP1	SLC38A1	-0.316282	0.461733	1.64916e-05	0.852325	1.30636	0.075	0.174	520	384	http://www.genecards.org/cgi-bin/carddisp.pl?gene=SLC38A1
HSC_MPP1	LRIF1	-0.412182	0.464626	1.6595e-05	0.345429	0.790358	0.031	0.102	520	384	http://www.genecards.org/cgi-bin/carddisp.pl?gene=LRIF1
HSC_MPP1	MORC3	-0.334999	0.465257	1.66175e-05	0.969559	1.48435	0.087	0.193	520	384	http://www.genecards.org/cgi-bin/carddisp.pl?gene=MORC3
HSC_MPP1	DDHD2	-0.333911	0.475554	1.69853e-05	1.42288	2.05386	0.108	0.224	520	384	http://www.genecards.org/cgi-bin/carddisp.pl?gene=DDHD2
HSC_MPP1	CR1L	-0.369639	0.47578	1.69934e-05	1.33531	2.01729	0.121	0.242	520	384	http://www.genecards.org/cgi-bin/carddisp.pl?gene=CR1L
HSC_MPP1	FUT8	-0.356858	0.480461	1.71606e-05	2.23493	3.14275	0.177	0.32	520	384	http://www.genecards.org/cgi-bin/carddisp.pl?gene=FUT8
HSC_MPP1	ENSA	-0.255697	0.500245	1.78672e-05	0.728576	1.06377	0.06	0.151	520	384	http://www.genecards.org/cgi-bin/carddisp.pl?gene=ENSA
HSC_MPP1	MYSM1	-0.420312	0.539208	1.92588e-05	1.19994	1.944	0.102	0.214	520	384	http://www.genecards.org/cgi-bin/carddisp.pl?gene=MYSM1
HSC_MPP1	FCHO2	-0.277169	0.539845	1.92816e-05	0.966389	1.3829	0.075	0.177	520	384	http://www.genecards.org/cgi-bin/carddisp.pl?gene=FCHO2
HSC_MPP1	UQCRC2	-0.414987	0.541768	1.93503e-05	0.633659	1.17814	0.062	0.151	520	384	http://www.genecards.org/cgi-bin/carddisp.pl?gene=UQCRC2
HSC_MPP1	GCC2	-0.419749	0.561579	2.00578e-05	1.21098	1.95761	0.106	0.216	520	384	http://www.genecards.org/cgi-bin/carddisp.pl?gene=GCC2
HSC_MPP1	RPN2	-0.306036	0.573479	2.04828e-05	1.29903	1.8423	0.117	0.237	520	384	http://www.genecards.org/cgi-bin/carddisp.pl?gene=RPN2
HSC_MPP1	MAN2B1	-0.352741	0.57426	2.05108e-05	0.604234	1.04858	0.05	0.133	520	384	http://www.genecards.org/cgi-bin/carddisp.pl?gene=MAN2B1
HSC_MPP1	H2-Q6	-0.378643	0.593818	2.12093e-05	0.754154	1.28061	0.063	0.154	520	384	http://www.genecards.org/cgi-bin/carddisp.pl?gene=H2-Q6
HSC_MPP1	BOD1L	-0.261497	0.615968	2.20004e-05	2.79599	3.55034	0.221	0.385	520	384	http://www.genecards.org/cgi-bin/carddisp.pl?gene=BOD1L
HSC_MPP1	IKZF2	-0.330242	0.644502	2.30196e-05	2.32527	3.18062	0.171	0.312	520	384	http://www.genecards.org/cgi-bin/carddisp.pl?gene=IKZF2
HSC_MPP1	RPS7	-0.360025	0.645026	2.30383e-05	10.823	14.1742	0.523	0.693	520	384	http://www.genecards.org/cgi-bin/carddisp.pl?gene=RPS7
HSC_MPP1	PLAC8	-0.359332	0.64766	2.31324e-05	1.99156	2.83767	0.16	0.294	520	384	http://www.genecards.org/cgi-bin/carddisp.pl?gene=PLAC8
HSC_MPP1	FGFR1OP2	-0.287345	0.654868	2.33898e-05	1.69189	2.28517	0.144	0.273	520	384	http://www.genecards.org/cgi-bin/carddisp.pl?gene=FGFR1OP2
HSC_MPP1	DNAJC3	-0.318556	0.658774	2.35293e-05	1.18999	1.73109	0.098	0.208	520	384	http://www.genecards.org/cgi-bin/carddisp.pl?gene=DNAJC3
HSC_MPP1	UQCRB	-0.353006	0.672968	2.40363e-05	0.686832	1.15445	0.06	0.148	520	384	http://www.genecards.org/cgi-bin/carddisp.pl?gene=UQCRB
HSC_MPP1	STK16	-0.362389	0.72785	2.59965e-05	0.575716	1.02567	0.056	0.141	520	384	http://www.genecards.org/cgi-bin/carddisp.pl?gene=STK16
HSC_MPP1	ATP5F1	-0.334583	0.756229	2.70101e-05	1.54633	2.21096	0.138	0.263	520	384	http://www.genecards.org/cgi-bin/carddisp.pl?gene=ATP5F1
HSC_MPP1	DDX42	-0.33235	0.758561	2.70934e-05	1.4129	2.038	0.123	0.242	520	384	http://www.genecards.org/cgi-bin/carddisp.pl?gene=DDX42
HSC_MPP1	EPT1	-0.345749	0.76864	2.74534e-05	0.744447	1.21686	0.056	0.141	520	384	http://www.genecards.org/cgi-bin/carddisp.pl?gene=EPT1
HSC_MPP1	CPQ	-0.363294	0.775125	2.7685e-05	0.48383	0.908739	0.042	0.12	520	384	http://www.genecards.org/cgi-bin/carddisp.pl?gene=CPQ
HSC_MPP1	CUL5	-0.464675	0.775598	2.77019e-05	0.53858	1.12325	0.05	0.13	520	384	http://www.genecards.org/cgi-bin/carddisp.pl?gene=CUL5
HSC_MPP1	ZFP422	-0.316095	0.784377	2.80155e-05	0.39994	0.742864	0.038	0.112	520	384	http://www.genecards.org/cgi-bin/carddisp.pl?gene=ZFP422
HSC_MPP1	SF3B1	-0.255605	0.785987	2.8073e-05	4.57596	5.65678	0.317	0.51	520	384	http://www.genecards.org/cgi-bin/carddisp.pl?gene=SF3B1
HSC_MPP1	TRABD	-0.311947	0.807999	2.88592e-05	0.416298	0.758167	0.035	0.107	520	384	http://www.genecards.org/cgi-bin/carddisp.pl?gene=TRABD
HSC_MPP1	REST	-0.282999	0.828701	2.95986e-05	1.52326	2.0701	0.131	0.253	520	384	http://www.genecards.org/cgi-bin/carddisp.pl?gene=REST
HSC_MPP1	IER3	-0.332566	0.841223	3.00458e-05	0.84529	1.32368	0.069	0.161	520	384	http://www.genecards.org/cgi-bin/carddisp.pl?gene=IER3
HSC_MPP1	CD27	-0.26471	0.869564	3.10581e-05	2.87055	3.65006	0.219	0.372	520	384	http://www.genecards.org/cgi-bin/carddisp.pl?gene=CD27
HSC_MPP1	2810417H13RIK	0.766097	0.884406	3.15882e-05	1.44499	0.437669	0.123	0.044	520	384	http://www.genecards.org/cgi-bin/carddisp.pl?gene=2810417H13RIK
HSC_MPP1	ACADM	-0.378834	0.969819	3.46389e-05	0.703438	1.21496	0.069	0.159	520	384	http://www.genecards.org/cgi-bin/carddisp.pl?gene=ACADM
HSC_MPP1	ATXN7L3B	-0.289362	0.977716	3.49209e-05	2.28902	3.01951	0.19	0.333	520	384	http://www.genecards.org/cgi-bin/carddisp.pl?gene=ATXN7L3B
HSC_MPP1	TAP1	-0.268866	1	3.67541e-05	1.67215	2.21957	0.129	0.25	520	384	http://www.genecards.org/cgi-bin/carddisp.pl?gene=TAP1
HSC_MPP1	CEP70	-0.358814	1	3.70259e-05	0.465285	0.879039	0.04	0.115	520	384	http://www.genecards.org/cgi-bin/carddisp.pl?gene=CEP70
HSC_MPP1	DTX3	-0.380334	1	3.7521e-05	0.519376	0.977685	0.05	0.13	520	384	http://www.genecards.org/cgi-bin/carddisp.pl?gene=DTX3
HSC_MPP1	PHGDH	-0.312001	1	3.87194e-05	1.85906	2.54932	0.154	0.279	520	384	http://www.genecards.org/cgi-bin/carddisp.pl?gene=PHGDH
HSC_MPP1	RB1CC1	-0.414775	1	3.88406e-05	1.62987	2.50585	0.137	0.258	520	384	http://www.genecards.org/cgi-bin/carddisp.pl?gene=RB1CC1
HSC_MPP1	ITGA6	-0.311901	1	3.88726e-05	0.951067	1.42194	0.079	0.174	520	384	http://www.genecards.org/cgi-bin/carddisp.pl?gene=ITGA6
HSC_MPP1	SSU72	-0.275085	1	4.08379e-05	0.827437	1.21132	0.069	0.161	520	384	http://www.genecards.org/cgi-bin/carddisp.pl?gene=SSU72
HSC_MPP1	SEC11A	-0.315146	1	4.10695e-05	0.64834	1.05076	0.058	0.141	520	384	http://www.genecards.org/cgi-bin/carddisp.pl?gene=SEC11A
HSC_MPP1	JARID2	-0.325157	1	4.2273e-05	0.721792	1.15706	0.067	0.156	520	384	http://www.genecards.org/cgi-bin/carddisp.pl?gene=JARID2
HSC_MPP1	ZMYM4	-0.259398	1	4.35458e-05	1.05576	1.4607	0.09	0.193	520	384	http://www.genecards.org/cgi-bin/carddisp.pl?gene=ZMYM4
HSC_MPP1	VPS13A	-0.305179	1	4.42503e-05	1.2785	1.81525	0.108	0.219	520	384	http://www.genecards.org/cgi-bin/carddisp.pl?gene=VPS13A
HSC_MPP1	HSP90AA1	0.677144	1	4.66297e-05	10.6553	6.28926	0.544	0.539	520	384	http://www.genecards.org/cgi-bin/carddisp.pl?gene=HSP90AA1
HSC_MPP1	AKT3	-0.336466	1	4.78831e-05	0.422014	0.795519	0.037	0.107	520	384	http://www.genecards.org/cgi-bin/carddisp.pl?gene=AKT3
HSC_MPP1	SLC6A6	-0.262575	1	4.88826e-05	0.871905	1.24557	0.071	0.164	520	384	http://www.genecards.org/cgi-bin/carddisp.pl?gene=SLC6A6
HSC_MPP1	TSIX	-0.380934	1	4.90155e-05	6.2603	8.45425	0.36	0.521	520	384	http://www.genecards.org/cgi-bin/carddisp.pl?gene=TSIX
HSC_MPP1	CITED2	-0.310996	1	4.95329e-05	1.13868	1.65317	0.104	0.211	520	384	http://www.genecards.org/cgi-bin/carddisp.pl?gene=CITED2
HSC_MPP1	RPS18	-0.37818	1	5.30129e-05	12.1722	16.12	0.573	0.727	520	384	http://www.genecards.org/cgi-bin/carddisp.pl?gene=RPS18
HSC_MPP1	4933434E20RIK	-0.383318	1	5.42478e-05	0.408952	0.837749	0.04	0.112	520	384	http://www.genecards.org/cgi-bin/carddisp.pl?gene=4933434E20RIK
HSC_MPP1	PNRC1	-0.332066	1	5.52259e-05	1.64641	2.33134	0.14	0.26	520	384	http://www.genecards.org/cgi-bin/carddisp.pl?gene=PNRC1
HSC_MPP1	STAT3	-0.410386	1	5.52646e-05	0.771872	1.35489	0.079	0.169	520	384	http://www.genecards.org/cgi-bin/carddisp.pl?gene=STAT3
HSC_MPP1	PTOV1	-0.29997	1	5.6684e-05	0.781862	1.19368	0.075	0.167	520	384	http://www.genecards.org/cgi-bin/carddisp.pl?gene=PTOV1
HSC_MPP1	TSC22D2	-0.399707	1	5.69903e-05	0.470511	0.939956	0.04	0.112	520	384	http://www.genecards.org/cgi-bin/carddisp.pl?gene=TSC22D2
HSC_MPP1	NIPA2	-0.277313	1	5.87526e-05	0.57743	0.911744	0.046	0.122	520	384	http://www.genecards.org/cgi-bin/carddisp.pl?gene=NIPA2
HSC_MPP1	TAZ	-0.400445	1	5.8987e-05	0.493102	0.970767	0.042	0.115	520	384	http://www.genecards.org/cgi-bin/carddisp.pl?gene=TAZ
HSC_MPP1	GIT2	-0.282704	1	6.24801e-05	3.52661	4.5065	0.256	0.417	520	384	http://www.genecards.org/cgi-bin/carddisp.pl?gene=GIT2
HSC_MPP1	ARF1	-0.39326	1	6.25293e-05	0.738664	1.28349	0.077	0.167	520	384	http://www.genecards.org/cgi-bin/carddisp.pl?gene=ARF1
HSC_MPP1	XRN1	-0.324007	1	6.31884e-05	1.17109	1.71778	0.096	0.198	520	384	http://www.genecards.org/cgi-bin/carddisp.pl?gene=XRN1
HSC_MPP1	FOXN3	-0.371795	1	6.38226e-05	0.375484	0.779823	0.035	0.102	520	384	http://www.genecards.org/cgi-bin/carddisp.pl?gene=FOXN3
HSC_MPP1	ATP5B	-0.269426	1	6.41926e-05	3.42825	4.3375	0.258	0.422	520	384	http://www.genecards.org/cgi-bin/carddisp.pl?gene=ATP5B
HSC_MPP1	PHF12	-0.262592	1	6.43474e-05	0.816646	1.17931	0.06	0.143	520	384	http://www.genecards.org/cgi-bin/carddisp.pl?gene=PHF12
HSC_MPP1	GRN	-0.374689	1	6.70669e-05	0.585704	1.05596	0.054	0.133	520	384	http://www.genecards.org/cgi-bin/carddisp.pl?gene=GRN
HSC_MPP1	ITCH	-0.325261	1	6.717e-05	1.34503	1.93807	0.112	0.219	520	384	http://www.genecards.org/cgi-bin/carddisp.pl?gene=ITCH
HSC_MPP1	MAP4K2	-0.333129	1	6.93109e-05	0.407428	0.772997	0.035	0.102	520	384	http://www.genecards.org/cgi-bin/carddisp.pl?gene=MAP4K2
HSC_MPP1	GTPBP4	-0.341714	1	7.06118e-05	1.09018	1.64881	0.1	0.201	520	384	http://www.genecards.org/cgi-bin/carddisp.pl?gene=GTPBP4
HSC_MPP1	PABPC1	-0.309999	1	7.31529e-05	7.59409	9.65416	0.465	0.669	520	384	http://www.genecards.org/cgi-bin/carddisp.pl?gene=PABPC1
HSC_MPP1	RPLP1	0.508102	1	7.54706e-05	29.743	20.6168	0.758	0.794	520	384	http://www.genecards.org/cgi-bin/carddisp.pl?gene=RPLP1
HSC_MPP1	RCHY1	-0.304286	1	7.56771e-05	0.506881	0.860708	0.042	0.115	520	384	http://www.genecards.org/cgi-bin/carddisp.pl?gene=RCHY1
HSC_MPP1	PECAM1	-0.309103	1	7.60329e-05	0.841617	1.28165	0.071	0.159	520	384	http://www.genecards.org/cgi-bin/carddisp.pl?gene=PECAM1
HSC_MPP1	FUS	-0.266473	1	7.71686e-05	8.3543	10.2519	0.502	0.685	520	384	http://www.genecards.org/cgi-bin/carddisp.pl?gene=FUS
HSC_MPP1	SRP9	-0.33254	1	8.33827e-05	0.655283	1.08438	0.062	0.143	520	384	http://www.genecards.org/cgi-bin/carddisp.pl?gene=SRP9
HSC_MPP1	WLS	-0.342516	1	8.51064e-05	1.16016	1.73901	0.104	0.203	520	384	http://www.genecards.org/cgi-bin/carddisp.pl?gene=WLS
HSC_MPP1	LYZ2	-0.297121	1	8.82905e-05	0.991837	1.44735	0.085	0.177	520	384	http://www.genecards.org/cgi-bin/carddisp.pl?gene=LYZ2
HSC_MPP1	BIRC2	-0.258042	1	8.96037e-05	0.950917	1.33301	0.075	0.164	520	384	http://www.genecards.org/cgi-bin/carddisp.pl?gene=BIRC2
HSC_MPP1	TMED5	-0.304964	1	8.9692e-05	0.698361	1.09814	0.06	0.141	520	384	http://www.genecards.org/cgi-bin/carddisp.pl?gene=TMED5
HSC_MPP1	RSBN1	-0.295437	1	9.12793e-05	1.3975	1.94235	0.125	0.237	520	384	http://www.genecards.org/cgi-bin/carddisp.pl?gene=RSBN1
HSC_MPP1	PCMT1	-0.308531	1	9.83128e-05	0.821598	1.25595	0.079	0.169	520	384	http://www.genecards.org/cgi-bin/carddisp.pl?gene=PCMT1
HSC_MPP1	FNBP1L	-0.250786	1	9.96027e-05	0.768514	1.10428	0.069	0.156	520	384	http://www.genecards.org/cgi-bin/carddisp.pl?gene=FNBP1L
HSC_MPP1	OAZ1	-0.265503	1	0.00010328	4.49842	5.6094	0.344	0.521	520	384	http://www.genecards.org/cgi-bin/carddisp.pl?gene=OAZ1
HSC_MPP1	VCPIP1	-0.378708	1	0.000103472	0.568827	1.03975	0.058	0.135	520	384	http://www.genecards.org/cgi-bin/carddisp.pl?gene=VCPIP1
HSC_MPP1	CTAGE5	-0.329643	1	0.000105527	1.10696	1.64782	0.104	0.203	520	384	http://www.genecards.org/cgi-bin/carddisp.pl?gene=CTAGE5
HSC_MPP1	SNX5	-0.326453	1	0.000106462	0.71819	1.15448	0.069	0.154	520	384	http://www.genecards.org/cgi-bin/carddisp.pl?gene=SNX5
HSC_MPP1	ACADL	-0.283412	1	0.000110903	0.93184	1.35118	0.083	0.174	520	384	http://www.genecards.org/cgi-bin/carddisp.pl?gene=ACADL
HSC_MPP1	CAR2	-0.372868	1	0.000111452	4.71102	6.39534	0.321	0.469	520	384	http://www.genecards.org/cgi-bin/carddisp.pl?gene=CAR2
HSC_MPP1	JAK2	-0.370323	1	0.000115249	0.388537	0.794882	0.037	0.102	520	384	http://www.genecards.org/cgi-bin/carddisp.pl?gene=JAK2
HSC_MPP1	NFKBIA	-0.374554	1	0.000116542	0.394337	0.807672	0.037	0.102	520	384	http://www.genecards.org/cgi-bin/carddisp.pl?gene=NFKBIA
HSC_MPP1	SUCO	-0.386701	1	0.000117615	1.04144	1.66898	0.098	0.193	520	384	http://www.genecards.org/cgi-bin/carddisp.pl?gene=SUCO
HSC_MPP1	ATF7IP	-0.372625	1	0.000118523	2.15235	3.08137	0.194	0.323	520	384	http://www.genecards.org/cgi-bin/carddisp.pl?gene=ATF7IP
HSC_MPP1	ELK4	-0.268813	1	0.000120091	0.434888	0.728776	0.042	0.112	520	384	http://www.genecards.org/cgi-bin/carddisp.pl?gene=ELK4
HSC_MPP1	RBM27	-0.301678	1	0.000124132	0.647168	1.03026	0.058	0.135	520	384	http://www.genecards.org/cgi-bin/carddisp.pl?gene=RBM27
HSC_MPP1	PSMA5	-0.291137	1	0.000134105	0.487142	0.819673	0.046	0.117	520	384	http://www.genecards.org/cgi-bin/carddisp.pl?gene=PSMA5
HSC_MPP1	PAG1	-0.263714	1	0.000134168	0.760578	1.11369	0.063	0.146	520	384	http://www.genecards.org/cgi-bin/carddisp.pl?gene=PAG1
HSC_MPP1	HNRNPH1	-0.285318	1	0.000136059	3.12901	4.03193	0.244	0.396	520	384	http://www.genecards.org/cgi-bin/carddisp.pl?gene=HNRNPH1
HSC_MPP1	TNIK	-0.29974	1	0.000137118	0.984466	1.44272	0.079	0.169	520	384	http://www.genecards.org/cgi-bin/carddisp.pl?gene=TNIK
HSC_MPP1	IGF1R	-0.260348	1	0.000141881	1.45667	1.94252	0.125	0.234	520	384	http://www.genecards.org/cgi-bin/carddisp.pl?gene=IGF1R
HSC_MPP1	LRMP	-0.385157	1	0.000143615	0.548063	1.02177	0.05	0.122	520	384	http://www.genecards.org/cgi-bin/carddisp.pl?gene=LRMP
HSC_MPP1	PRC1	0.76482	1	0.000145376	1.59417	0.52674	0.125	0.052	520	384	http://www.genecards.org/cgi-bin/carddisp.pl?gene=PRC1
HSC_MPP1	TNIP3	-0.313726	1	0.000148418	0.47385	0.831868	0.038	0.104	520	384	http://www.genecards.org/cgi-bin/carddisp.pl?gene=TNIP3
HSC_MPP1	RPL22L1	-0.302961	1	0.00015079	2.42533	3.22574	0.208	0.344	520	384	http://www.genecards.org/cgi-bin/carddisp.pl?gene=RPL22L1
HSC_MPP1	CD47	-0.253083	1	0.000154122	4.62932	5.70874	0.337	0.5	520	384	http://www.genecards.org/cgi-bin/carddisp.pl?gene=CD47
HSC_MPP1	COX6B1	0.791738	1	0.00016238	2.62181	1.09213	0.215	0.13	520	384	http://www.genecards.org/cgi-bin/carddisp.pl?gene=COX6B1
HSC_MPP1	MAU2	-0.311377	1	0.000167212	0.455151	0.805685	0.044	0.112	520	384	http://www.genecards.org/cgi-bin/carddisp.pl?gene=MAU2
HSC_MPP1	KDM5A	-0.320156	1	0.000169116	1.53881	2.16961	0.135	0.242	520	384	http://www.genecards.org/cgi-bin/carddisp.pl?gene=KDM5A
HSC_MPP1	D5ERTD579E	-0.36867	1	0.000175023	0.514765	0.955807	0.044	0.112	520	384	http://www.genecards.org/cgi-bin/carddisp.pl?gene=D5ERTD579E
HSC_MPP1	ENG	-0.271953	1	0.000176267	0.82161	1.19949	0.067	0.148	520	384	http://www.genecards.org/cgi-bin/carddisp.pl?gene=ENG
HSC_MPP1	ZFP800	-0.346145	1	0.000176414	1.15805	1.74323	0.1	0.195	520	384	http://www.genecards.org/cgi-bin/carddisp.pl?gene=ZFP800
HSC_MPP1	TERF1	-0.311205	1	0.000177626	0.498182	0.858861	0.04	0.107	520	384	http://www.genecards.org/cgi-bin/carddisp.pl?gene=TERF1
HSC_MPP1	HLTF	-0.328679	1	0.000187541	0.615307	1.0286	0.054	0.128	520	384	http://www.genecards.org/cgi-bin/carddisp.pl?gene=HLTF
HSC_MPP1	CDCA8	0.807231	1	0.000194198	1.56754	0.467291	0.125	0.055	520	384	http://www.genecards.org/cgi-bin/carddisp.pl?gene=CDCA8
HSC_MPP1	SMC6	-0.325519	1	0.000195201	0.854407	1.32379	0.079	0.164	520	384	http://www.genecards.org/cgi-bin/carddisp.pl?gene=SMC6
HSC_MPP1	CCT4	-0.336995	1	0.000201688	1.07653	1.62292	0.104	0.198	520	384	http://www.genecards.org/cgi-bin/carddisp.pl?gene=CCT4
HSC_MPP1	ZFP62	-0.329869	1	0.000203867	0.717567	1.15881	0.06	0.135	520	384	http://www.genecards.org/cgi-bin/carddisp.pl?gene=ZFP62
HSC_MPP1	RHOH	-0.256491	1	0.000209527	1.51406	2.00322	0.131	0.237	520	384	http://www.genecards.org/cgi-bin/carddisp.pl?gene=RHOH
HSC_MPP1	RNPC3	-0.261012	1	0.000218993	1.02942	1.43189	0.075	0.159	520	384	http://www.genecards.org/cgi-bin/carddisp.pl?gene=RNPC3
HSC_MPP1	EBNA1BP2	-0.327612	1	0.000221985	0.49716	0.878838	0.052	0.122	520	384	http://www.genecards.org/cgi-bin/carddisp.pl?gene=EBNA1BP2
HSC_MPP1	EIF3F	-0.256839	1	0.000222964	3.45389	4.32177	0.244	0.385	520	384	http://www.genecards.org/cgi-bin/carddisp.pl?gene=EIF3F
HSC_MPP1	ASCC3	-0.252386	1	0.000229819	1.58015	2.07341	0.115	0.216	520	384	http://www.genecards.org/cgi-bin/carddisp.pl?gene=ASCC3
HSC_MPP1	LEPROTL1	-0.267471	1	0.00024037	0.50427	0.810683	0.05	0.12	520	384	http://www.genecards.org/cgi-bin/carddisp.pl?gene=LEPROTL1
HSC_MPP1	METTL23	-0.384468	1	0.000240511	0.411377	0.84238	0.04	0.104	520	384	http://www.genecards.org/cgi-bin/carddisp.pl?gene=METTL23
HSC_MPP1	SESN1	-0.307961	1	0.000241665	0.548778	0.91732	0.05	0.12	520	384	http://www.genecards.org/cgi-bin/carddisp.pl?gene=SESN1
HSC_MPP1	PSMD12	-0.264933	1	0.000247765	0.828237	1.19677	0.081	0.167	520	384	http://www.genecards.org/cgi-bin/carddisp.pl?gene=PSMD12
HSC_MPP1	MAP1LC3B	-0.389622	1	0.000250912	1.08228	1.72789	0.11	0.203	520	384	http://www.genecards.org/cgi-bin/carddisp.pl?gene=MAP1LC3B
HSC_MPP1	HNRNPR	-0.286394	1	0.000252327	3.41604	4.38575	0.269	0.419	520	384	http://www.genecards.org/cgi-bin/carddisp.pl?gene=HNRNPR
HSC_MPP1	ATP6V0E	-0.286833	1	0.000255742	0.574173	0.920426	0.056	0.128	520	384	http://www.genecards.org/cgi-bin/carddisp.pl?gene=ATP6V0E
HSC_MPP1	UNC93B1	-0.321972	1	0.000271202	0.63862	1.04834	0.056	0.128	520	384	http://www.genecards.org/cgi-bin/carddisp.pl?gene=UNC93B1
HSC_MPP1	PAIP2	-0.315374	1	0.00027843	1.26501	1.81842	0.102	0.193	520	384	http://www.genecards.org/cgi-bin/carddisp.pl?gene=PAIP2
HSC_MPP1	CCNT2	-0.296233	1	0.000281074	1.06089	1.53064	0.085	0.172	520	384	http://www.genecards.org/cgi-bin/carddisp.pl?gene=CCNT2
HSC_MPP1	AIG1	-0.388149	1	0.000305673	0.507471	0.972848	0.054	0.122	520	384	http://www.genecards.org/cgi-bin/carddisp.pl?gene=AIG1
HSC_MPP1	TPT1	-0.26096	1	0.000320637	12.7616	15.4902	0.546	0.714	520	384	http://www.genecards.org/cgi-bin/carddisp.pl?gene=TPT1
HSC_MPP1	BBX	-0.316047	1	0.000326531	1.41755	2.00964	0.117	0.214	520	384	http://www.genecards.org/cgi-bin/carddisp.pl?gene=BBX
HSC_MPP1	ELF1	-0.257789	1	0.000333985	1.5082	1.99892	0.133	0.237	520	384	http://www.genecards.org/cgi-bin/carddisp.pl?gene=ELF1
HSC_MPP1	LUC7L3	-0.250218	1	0.0003482	3.11604	3.89556	0.238	0.383	520	384	http://www.genecards.org/cgi-bin/carddisp.pl?gene=LUC7L3
HSC_MPP1	TMX3	-0.251084	1	0.000353416	0.526541	0.816738	0.044	0.109	520	384	http://www.genecards.org/cgi-bin/carddisp.pl?gene=TMX3
HSC_MPP1	SEC61A1	-0.263411	1	0.000354401	1.09369	1.51309	0.09	0.177	520	384	http://www.genecards.org/cgi-bin/carddisp.pl?gene=SEC61A1
HSC_MPP1	NDUFAB1	-0.294487	1	0.00035484	0.706514	1.09295	0.065	0.141	520	384	http://www.genecards.org/cgi-bin/carddisp.pl?gene=NDUFAB1
HSC_MPP1	KLF3	-0.311584	1	0.000360439	0.576629	0.956706	0.048	0.115	520	384	http://www.genecards.org/cgi-bin/carddisp.pl?gene=KLF3
HSC_MPP1	OCRL	-0.324628	1	0.000365931	0.940357	1.42999	0.085	0.167	520	384	http://www.genecards.org/cgi-bin/carddisp.pl?gene=OCRL
HSC_MPP1	RPS14	0.568403	1	0.000368213	22.8521	15.085	0.683	0.747	520	384	http://www.genecards.org/cgi-bin/carddisp.pl?gene=RPS14
HSC_MPP1	STX5A	-0.320103	1	0.000377804	0.413963	0.76522	0.04	0.102	520	384	http://www.genecards.org/cgi-bin/carddisp.pl?gene=STX5A
HSC_MPP1	EP300	-0.281581	1	0.000384103	1.11281	1.56818	0.102	0.193	520	384	http://www.genecards.org/cgi-bin/carddisp.pl?gene=EP300
HSC_MPP1	MAZ	-0.358756	1	0.00038636	0.571203	1.01478	0.06	0.13	520	384	http://www.genecards.org/cgi-bin/carddisp.pl?gene=MAZ
HSC_MPP1	SNX6	-0.270284	1	0.000401267	0.923004	1.31923	0.083	0.167	520	384	http://www.genecards.org/cgi-bin/carddisp.pl?gene=SNX6
HSC_MPP1	RASAL3	-0.33533	1	0.000403127	0.408217	0.7767	0.042	0.104	520	384	http://www.genecards.org/cgi-bin/carddisp.pl?gene=RASAL3
HSC_MPP1	SNRPC	-0.277621	1	0.000414242	0.630537	0.976527	0.056	0.125	520	384	http://www.genecards.org/cgi-bin/carddisp.pl?gene=SNRPC
HSC_MPP1	TMEM243	-0.332912	1	0.000416004	0.524379	0.920035	0.044	0.107	520	384	http://www.genecards.org/cgi-bin/carddisp.pl?gene=TMEM243
HSC_MPP1	KLF13	-0.308579	1	0.000422169	0.607361	0.990696	0.06	0.13	520	384	http://www.genecards.org/cgi-bin/carddisp.pl?gene=KLF13
HSC_MPP1	DNTTIP2	-0.276415	1	0.000443433	0.794057	1.17293	0.073	0.151	520	384	http://www.genecards.org/cgi-bin/carddisp.pl?gene=DNTTIP2
HSC_MPP1	CASD1	-0.252285	1	0.000447395	0.645225	0.959614	0.065	0.138	520	384	http://www.genecards.org/cgi-bin/carddisp.pl?gene=CASD1
HSC_MPP1	ATP13A2	-0.27538	1	0.000450379	0.957525	1.36922	0.092	0.18	520	384	http://www.genecards.org/cgi-bin/carddisp.pl?gene=ATP13A2
HSC_MPP1	PIBF1	-0.374707	1	0.000459841	0.81525	1.35361	0.065	0.138	520	384	http://www.genecards.org/cgi-bin/carddisp.pl?gene=PIBF1
HSC_MPP1	RHEB	-0.315909	1	0.000483067	0.50159	0.869172	0.05	0.115	520	384	http://www.genecards.org/cgi-bin/carddisp.pl?gene=RHEB
HSC_MPP1	SREK1	-0.282866	1	0.000499513	0.696624	1.06413	0.063	0.135	520	384	http://www.genecards.org/cgi-bin/carddisp.pl?gene=SREK1
HSC_MPP1	SMAD7	-0.390484	1	0.000500086	0.809486	1.37193	0.065	0.138	520	384	http://www.genecards.org/cgi-bin/carddisp.pl?gene=SMAD7
HSC_MPP1	BOLA2	0.759104	1	0.00050098	1.41899	0.429292	0.129	0.062	520	384	http://www.genecards.org/cgi-bin/carddisp.pl?gene=BOLA2
HSC_MPP1	DTNBP1	-0.31116	1	0.000523784	0.499594	0.860553	0.05	0.115	520	384	http://www.genecards.org/cgi-bin/carddisp.pl?gene=DTNBP1
HSC_MPP1	RNF6	-0.346892	1	0.000533292	0.709709	1.17444	0.069	0.143	520	384	http://www.genecards.org/cgi-bin/carddisp.pl?gene=RNF6
HSC_MPP1	MEF2A	-0.308706	1	0.000540182	0.787342	1.2138	0.069	0.143	520	384	http://www.genecards.org/cgi-bin/carddisp.pl?gene=MEF2A
HSC_MPP1	ATP9B	-0.348622	1	0.000564569	0.545306	0.967706	0.052	0.117	520	384	http://www.genecards.org/cgi-bin/carddisp.pl?gene=ATP9B
HSC_MPP1	RAC2	-0.262247	1	0.000564825	1.30591	1.76558	0.119	0.214	520	384	http://www.genecards.org/cgi-bin/carddisp.pl?gene=RAC2
HSC_MPP1	CAD	0.769559	1	0.000579325	1.13764	0.253931	0.1	0.042	520	384	http://www.genecards.org/cgi-bin/carddisp.pl?gene=CAD
HSC_MPP1	AGGF1	-0.286775	1	0.000580107	0.723465	1.10247	0.069	0.143	520	384	http://www.genecards.org/cgi-bin/carddisp.pl?gene=AGGF1
HSC_MPP1	RANBP1	-0.251509	1	0.000608878	2.13928	2.73716	0.171	0.284	520	384	http://www.genecards.org/cgi-bin/carddisp.pl?gene=RANBP1
HSC_MPP1	RSF1	-0.371996	1	0.000614181	1.11632	1.73882	0.102	0.188	520	384	http://www.genecards.org/cgi-bin/carddisp.pl?gene=RSF1
HSC_MPP1	BMYC	-0.28998	1	0.000614644	0.560008	0.907302	0.056	0.122	520	384	http://www.genecards.org/cgi-bin/carddisp.pl?gene=BMYC
HSC_MPP1	MUM1	0.761108	1	0.000634984	1.8953	0.70835	0.165	0.094	520	384	http://www.genecards.org/cgi-bin/carddisp.pl?gene=MUM1
HSC_MPP1	EPC2	-0.303051	1	0.000636267	0.969388	1.42974	0.087	0.167	520	384	http://www.genecards.org/cgi-bin/carddisp.pl?gene=EPC2
HSC_MPP1	PARP14	-0.314644	1	0.000639601	0.904919	1.36916	0.077	0.154	520	384	http://www.genecards.org/cgi-bin/carddisp.pl?gene=PARP14
HSC_MPP1	MRI1	-0.255438	1	0.000654966	1.10981	1.51847	0.1	0.188	520	384	http://www.genecards.org/cgi-bin/carddisp.pl?gene=MRI1
HSC_MPP1	ADIPOR2	-0.26737	1	0.000658409	1.40234	1.89149	0.123	0.216	520	384	http://www.genecards.org/cgi-bin/carddisp.pl?gene=ADIPOR2
HSC_MPP1	SMC1A	-0.268747	1	0.000659249	5.22796	6.50321	0.371	0.531	520	384	http://www.genecards.org/cgi-bin/carddisp.pl?gene=SMC1A
HSC_MPP1	PSMA1	-0.261738	1	0.000665672	1.00371	1.40229	0.088	0.169	520	384	http://www.genecards.org/cgi-bin/carddisp.pl?gene=PSMA1
HSC_MPP1	APPL1	-0.279632	1	0.000667616	0.643463	0.994976	0.062	0.13	520	384	http://www.genecards.org/cgi-bin/carddisp.pl?gene=APPL1
HSC_MPP1	SFR1	-0.25058	1	0.000673552	1.22722	1.64969	0.112	0.203	520	384	http://www.genecards.org/cgi-bin/carddisp.pl?gene=SFR1
HSC_MPP1	CRYZL1	-0.294474	1	0.000764886	0.472986	0.806526	0.046	0.107	520	384	http://www.genecards.org/cgi-bin/carddisp.pl?gene=CRYZL1
HSC_MPP1	TSC22D1	-0.267325	1	0.000770982	1.08157	1.50532	0.102	0.188	520	384	http://www.genecards.org/cgi-bin/carddisp.pl?gene=TSC22D1
HSC_MPP1	1110037F02RIK	-0.305836	1	0.000783121	0.549883	0.915865	0.05	0.112	520	384	http://www.genecards.org/cgi-bin/carddisp.pl?gene=1110037F02RIK
HSC_MPP1	FERMT3	-0.253007	1	0.000785094	1.11898	1.52517	0.094	0.177	520	384	http://www.genecards.org/cgi-bin/carddisp.pl?gene=FERMT3
HSC_MPP1	PCMTD2	-0.315039	1	0.00080725	0.516503	0.886598	0.05	0.112	520	384	http://www.genecards.org/cgi-bin/carddisp.pl?gene=PCMTD2
HSC_MPP1	PSPC1	-0.301769	1	0.000810912	0.687056	1.07956	0.065	0.135	520	384	http://www.genecards.org/cgi-bin/carddisp.pl?gene=PSPC1
HSC_MPP1	LIG1	0.841055	1	0.000833666	3.52655	1.52688	0.244	0.172	520	384	http://www.genecards.org/cgi-bin/carddisp.pl?gene=LIG1
HSC_MPP1	TUBA4A	0.831702	1	0.000837758	2.29692	0.852428	0.196	0.128	520	384	http://www.genecards.org/cgi-bin/carddisp.pl?gene=TUBA4A
HSC_MPP1	TRMT13	-0.260256	1	0.000844931	0.52921	0.831521	0.048	0.109	520	384	http://www.genecards.org/cgi-bin/carddisp.pl?gene=TRMT13
HSC_MPP1	KANSL3	-0.275687	1	0.000874037	0.775435	1.14929	0.073	0.146	520	384	http://www.genecards.org/cgi-bin/carddisp.pl?gene=KANSL3
HSC_MPP1	CYLD	-0.274992	1	0.000949188	0.643142	0.988181	0.06	0.125	520	384	http://www.genecards.org/cgi-bin/carddisp.pl?gene=CYLD
HSC_MPP1	EHMT1	-0.25573	1	0.000957081	1.73	2.25945	0.16	0.263	520	384	http://www.genecards.org/cgi-bin/carddisp.pl?gene=EHMT1
HSC_MPP1	IKBKB	-0.297425	1	0.000991815	1.27869	1.80039	0.11	0.195	520	384	http://www.genecards.org/cgi-bin/carddisp.pl?gene=IKBKB
HSC_MPP1	ST13	0.744457	1	0.00101849	3.22263	1.52045	0.25	0.177	520	384	http://www.genecards.org/cgi-bin/carddisp.pl?gene=ST13
HSC_MPP1	TTC19	-0.260669	1	0.00102291	0.695719	1.03153	0.052	0.115	520	384	http://www.genecards.org/cgi-bin/carddisp.pl?gene=TTC19
HSC_MPP1	TRMT1L	-0.27337	1	0.00102448	0.64148	0.983938	0.056	0.12	520	384	http://www.genecards.org/cgi-bin/carddisp.pl?gene=TRMT1L
HSC_MPP1	ZC3H7A	-0.257655	1	0.00111998	1.54512	2.04278	0.135	0.229	520	384	http://www.genecards.org/cgi-bin/carddisp.pl?gene=ZC3H7A
HSC_MPP1	ATP5E	0.804257	1	0.00118022	2.89532	1.23068	0.217	0.146	520	384	http://www.genecards.org/cgi-bin/carddisp.pl?gene=ATP5E
HSC_MPP1	RHOA	-0.292339	1	0.00120954	1.97427	2.64236	0.183	0.289	520	384	http://www.genecards.org/cgi-bin/carddisp.pl?gene=RHOA
HSC_MPP1	BRD9	0.707917	1	0.00123866	1.34898	0.438052	0.113	0.055	520	384	http://www.genecards.org/cgi-bin/carddisp.pl?gene=BRD9
HSC_MPP1	ASAP1	-0.277336	1	0.0012662	1.4378	1.95451	0.123	0.214	520	384	http://www.genecards.org/cgi-bin/carddisp.pl?gene=ASAP1
HSC_MPP1	NBEAL1	-0.296869	1	0.00129808	0.584381	0.946373	0.052	0.112	520	384	http://www.genecards.org/cgi-bin/carddisp.pl?gene=NBEAL1
HSC_MPP1	GKAP1	-0.258292	1	0.00130892	0.557857	0.863293	0.05	0.109	520	384	http://www.genecards.org/cgi-bin/carddisp.pl?gene=GKAP1
HSC_MPP1	THUMPD3	-0.31476	1	0.0013639	0.505251	0.872239	0.05	0.109	520	384	http://www.genecards.org/cgi-bin/carddisp.pl?gene=THUMPD3
HSC_MPP1	TUBB5	0.78105	1	0.00147847	5.63105	2.8589	0.352	0.289	520	384	http://www.genecards.org/cgi-bin/carddisp.pl?gene=TUBB5
HSC_MPP1	TMEM30A	-0.347341	1	0.00149056	0.803142	1.29398	0.069	0.135	520	384	http://www.genecards.org/cgi-bin/carddisp.pl?gene=TMEM30A
HSC_MPP1	2010107E04RIK	0.75939	1	0.00164781	1.5636	0.514434	0.137	0.076	520	384	http://www.genecards.org/cgi-bin/carddisp.pl?gene=2010107E04RIK
HSC_MPP1	RPS20	0.439395	1	0.00183332	27.5458	20.0509	0.758	0.784	520	384	http://www.genecards.org/cgi-bin/carddisp.pl?gene=RPS20
HSC_MPP1	HHEX	-0.257449	1	0.00189996	0.538743	0.839356	0.054	0.112	520	384	http://www.genecards.org/cgi-bin/carddisp.pl?gene=HHEX
HSC_MPP1	TMEM173	-0.319742	1	0.00190636	0.548705	0.932951	0.05	0.107	520	384	http://www.genecards.org/cgi-bin/carddisp.pl?gene=TMEM173
HSC_MPP1	VPS36	-0.256523	1	0.00194693	1.0446	1.44247	0.098	0.172	520	384	http://www.genecards.org/cgi-bin/carddisp.pl?gene=VPS36
HSC_MPP1	MPO	0.891948	1	0.0019517	4.16659	1.7842	0.242	0.177	520	384	http://www.genecards.org/cgi-bin/carddisp.pl?gene=MPO
HSC_MPP1	SF3A3	-0.279812	1	0.00196261	0.613145	0.958417	0.065	0.128	520	384	http://www.genecards.org/cgi-bin/carddisp.pl?gene=SF3A3
HSC_MPP1	HNRNPM	0.658326	1	0.00197386	5.17961	2.91548	0.369	0.32	520	384	http://www.genecards.org/cgi-bin/carddisp.pl?gene=HNRNPM
HSC_MPP1	MRPS9	-0.251905	1	0.0020422	0.725615	1.05483	0.067	0.133	520	384	http://www.genecards.org/cgi-bin/carddisp.pl?gene=MRPS9
HSC_MPP1	CNOT3	0.866532	1	0.00205916	2.62587	0.98866	0.196	0.135	520	384	http://www.genecards.org/cgi-bin/carddisp.pl?gene=CNOT3
HSC_MPP1	HTRA2	-0.29745	1	0.00209545	0.540754	0.893541	0.05	0.107	520	384	http://www.genecards.org/cgi-bin/carddisp.pl?gene=HTRA2
HSC_MPP1	LMAN2L	-0.317916	1	0.00215476	0.712427	1.13459	0.067	0.13	520	384	http://www.genecards.org/cgi-bin/carddisp.pl?gene=LMAN2L
HSC_MPP1	ABCC1	-0.287775	1	0.00216385	0.621841	0.979873	0.054	0.112	520	384	http://www.genecards.org/cgi-bin/carddisp.pl?gene=ABCC1
HSC_MPP1	NDUFA4	-0.250243	1	0.00229864	2.72378	3.42909	0.219	0.331	520	384	http://www.genecards.org/cgi-bin/carddisp.pl?gene=NDUFA4
HSC_MPP1	ERDR1	0.787294	1	0.00246117	4.4197	2.14033	0.294	0.237	520	384	http://www.genecards.org/cgi-bin/carddisp.pl?gene=ERDR1
HSC_MPP1	HELZ	-0.278256	1	0.00249429	0.997501	1.42243	0.085	0.154	520	384	http://www.genecards.org/cgi-bin/carddisp.pl?gene=HELZ
HSC_MPP1	ANAPC16	-0.361616	1	0.00253376	0.665283	1.13966	0.063	0.122	520	384	http://www.genecards.org/cgi-bin/carddisp.pl?gene=ANAPC16
HSC_MPP1	ELOVL1	-0.284681	1	0.0026147	0.496257	0.822651	0.052	0.107	520	384	http://www.genecards.org/cgi-bin/carddisp.pl?gene=ELOVL1
HSC_MPP1	WDR43	0.797813	1	0.00263059	5.00819	2.45603	0.333	0.294	520	384	http://www.genecards.org/cgi-bin/carddisp.pl?gene=WDR43
HSC_MPP1	TCEA1	-0.322423	1	0.00266751	0.739785	1.17548	0.079	0.143	520	384	http://www.genecards.org/cgi-bin/carddisp.pl?gene=TCEA1
HSC_MPP1	SRM	-0.254268	1	0.00279991	0.556182	0.856105	0.052	0.107	520	384	http://www.genecards.org/cgi-bin/carddisp.pl?gene=SRM
HSC_MPP1	SPPL2A	-0.288802	1	0.00309671	0.706063	1.08417	0.069	0.13	520	384	http://www.genecards.org/cgi-bin/carddisp.pl?gene=SPPL2A
HSC_MPP1	TMEM50A	-0.259236	1	0.00314445	1.26667	1.71285	0.113	0.188	520	384	http://www.genecards.org/cgi-bin/carddisp.pl?gene=TMEM50A
HSC_MPP1	TAOK1	-0.283323	1	0.0032458	0.990665	1.42263	0.098	0.169	520	384	http://www.genecards.org/cgi-bin/carddisp.pl?gene=TAOK1
HSC_MPP1	CEP57L1	-0.260507	1	0.00328009	0.759108	1.10724	0.067	0.128	520	384	http://www.genecards.org/cgi-bin/carddisp.pl?gene=CEP57L1
HSC_MPP1	ARIH1	-0.253182	1	0.00344502	0.75764	1.09481	0.077	0.141	520	384	http://www.genecards.org/cgi-bin/carddisp.pl?gene=ARIH1
HSC_MPP1	APOE	-0.3026	1	0.00350857	3.18682	4.16388	0.188	0.284	520	384	http://www.genecards.org/cgi-bin/carddisp.pl?gene=APOE
HSC_MPP1	HMGB2	0.801233	1	0.00360196	6.03064	3.03459	0.346	0.297	520	384	http://www.genecards.org/cgi-bin/carddisp.pl?gene=HMGB2
HSC_MPP1	UQCRQ	0.759498	1	0.00374985	1.65225	0.566687	0.131	0.076	520	384	http://www.genecards.org/cgi-bin/carddisp.pl?gene=UQCRQ
HSC_MPP1	N4BP2	-0.310101	1	0.00386295	1.16868	1.68872	0.108	0.18	520	384	http://www.genecards.org/cgi-bin/carddisp.pl?gene=N4BP2
HSC_MPP1	2310033P09RIK	-0.334437	1	0.00391069	0.543064	0.945626	0.058	0.112	520	384	http://www.genecards.org/cgi-bin/carddisp.pl?gene=2310033P09RIK
HSC_MPP1	ZMYM2	-0.278709	1	0.00403019	0.565683	0.899344	0.052	0.104	520	384	http://www.genecards.org/cgi-bin/carddisp.pl?gene=ZMYM2
HSC_MPP1	CENPF	0.5585	1	0.00419156	1.86581	0.945905	0.121	0.065	520	384	http://www.genecards.org/cgi-bin/carddisp.pl?gene=CENPF
HSC_MPP1	RFX7	-0.269154	1	0.00421481	1.09482	1.52448	0.1	0.169	520	384	http://www.genecards.org/cgi-bin/carddisp.pl?gene=RFX7
HSC_MPP1	UBE2E3	-0.294022	1	0.00423802	0.671963	1.04992	0.069	0.128	520	384	http://www.genecards.org/cgi-bin/carddisp.pl?gene=UBE2E3
HSC_MPP1	SET	0.585922	1	0.00461802	7.52224	4.67772	0.45	0.443	520	384	http://www.genecards.org/cgi-bin/carddisp.pl?gene=SET
HSC_MPP1	DEK	0.577784	1	0.00462827	4.04564	2.38054	0.306	0.24	520	384	http://www.genecards.org/cgi-bin/carddisp.pl?gene=DEK
HSC_MPP1	SPTSSA	-0.259334	1	0.00470326	0.752797	1.09797	0.073	0.133	520	384	http://www.genecards.org/cgi-bin/carddisp.pl?gene=SPTSSA
HSC_MPP1	ZFP407	-0.271295	1	0.00471425	0.748418	1.11015	0.073	0.133	520	384	http://www.genecards.org/cgi-bin/carddisp.pl?gene=ZFP407
HSC_MPP1	WDR70	0.685118	1	0.005062	1.51511	0.564287	0.117	0.065	520	384	http://www.genecards.org/cgi-bin/carddisp.pl?gene=WDR70
HSC_MPP1	PFDN1	0.66295	1	0.00529805	1.21093	0.396392	0.1	0.052	520	384	http://www.genecards.org/cgi-bin/carddisp.pl?gene=PFDN1
HSC_MPP1	AP2A2	0.637176	1	0.00537465	1.43107	0.563104	0.129	0.076	520	384	http://www.genecards.org/cgi-bin/carddisp.pl?gene=AP2A2
HSC_MPP1	ROMO1	0.678741	1	0.00550173	1.33821	0.460702	0.121	0.07	520	384	http://www.genecards.org/cgi-bin/carddisp.pl?gene=ROMO1
HSC_MPP1	LMO4	0.765142	1	0.00555209	1.89633	0.704185	0.15	0.096	520	384	http://www.genecards.org/cgi-bin/carddisp.pl?gene=LMO4
HSC_MPP1	EEF2	0.453446	1	0.00605878	9.87704	6.94346	0.55	0.57	520	384	http://www.genecards.org/cgi-bin/carddisp.pl?gene=EEF2
HSC_MPP1	PCDH7	-0.294357	1	0.00671281	0.77289	1.17416	0.062	0.115	520	384	http://www.genecards.org/cgi-bin/carddisp.pl?gene=PCDH7
HSC_MPP1	ETFB	0.75059	1	0.00682543	2.00198	0.784261	0.158	0.104	520	384	http://www.genecards.org/cgi-bin/carddisp.pl?gene=ETFB
HSC_MPP1	RPS27	0.696846	1	0.00708006	7.90749	4.49521	0.425	0.414	520	384	http://www.genecards.org/cgi-bin/carddisp.pl?gene=RPS27
HSC_MPP1	RPL36AL	0.590863	1	0.00789632	5.26383	3.15884	0.369	0.336	520	384	http://www.genecards.org/cgi-bin/carddisp.pl?gene=RPL36AL
HSC_MPP1	HK2	0.657475	1	0.00921361	1.89659	0.836398	0.133	0.081	520	384	http://www.genecards.org/cgi-bin/carddisp.pl?gene=HK2
HSC_MPP1	BRCA2	0.723767	1	0.00924245	1.78414	0.685836	0.133	0.083	520	384	http://www.genecards.org/cgi-bin/carddisp.pl?gene=BRCA2
HSC_MPP1	IFITM1	0.820476	1	0.00938963	4.77897	2.27237	0.302	0.263	520	384	http://www.genecards.org/cgi-bin/carddisp.pl?gene=IFITM1
HSC_MPP1	UQCR11	0.663044	1	0.00954886	2.3819	1.13582	0.208	0.154	520	384	http://www.genecards.org/cgi-bin/carddisp.pl?gene=UQCR11
HSC_MPP1	UBA1	0.649776	1	0.00973651	1.47703	0.578806	0.133	0.083	520	384	http://www.genecards.org/cgi-bin/carddisp.pl?gene=UBA1
HSC_MPP1	NCL	0.288181	1	0.0101285	18.0097	14.5677	0.731	0.75	520	384	http://www.genecards.org/cgi-bin/carddisp.pl?gene=NCL
HSC_MPP1	ATP5K	0.637535	1	0.010355	1.60754	0.676155	0.137	0.086	520	384	http://www.genecards.org/cgi-bin/carddisp.pl?gene=ATP5K
HSC_MPP1	METAP2	0.63023	1	0.0107062	5.0229	2.89124	0.34	0.312	520	384	http://www.genecards.org/cgi-bin/carddisp.pl?gene=METAP2
HSC_MPP1	RPS26	0.493419	1	0.0117924	12.0799	8.29121	0.542	0.547	520	384	http://www.genecards.org/cgi-bin/carddisp.pl?gene=RPS26
HSC_MPP1	UQCR10	0.720148	1	0.0135793	1.84034	0.724185	0.146	0.099	520	384	http://www.genecards.org/cgi-bin/carddisp.pl?gene=UQCR10
HSC_MPP1	RPL35	0.708879	1	0.0142813	6.79803	3.7708	0.371	0.359	520	384	http://www.genecards.org/cgi-bin/carddisp.pl?gene=RPL35
HSC_MPP1	CDK6	0.392598	1	0.014295	9.34874	6.88322	0.512	0.49	520	384	http://www.genecards.org/cgi-bin/carddisp.pl?gene=CDK6
HSC_MPP1	MYBBP1A	0.72008	1	0.0149203	2.91239	1.37507	0.219	0.174	520	384	http://www.genecards.org/cgi-bin/carddisp.pl?gene=MYBBP1A
HSC_MPP1	CD24A	0.449412	1	0.0149246	1.13589	0.564198	0.108	0.062	520	384	http://www.genecards.org/cgi-bin/carddisp.pl?gene=CD24A
HSC_MPP1	TET1	-0.267539	1	0.0154324	0.632052	0.964587	0.069	0.117	520	384	http://www.genecards.org/cgi-bin/carddisp.pl?gene=TET1
HSC_MPP1	MT-ATP8	0.674453	1	0.0161311	4.96914	2.74009	0.296	0.263	520	384	http://www.genecards.org/cgi-bin/carddisp.pl?gene=MT-ATP8
HSC_MPP1	CALM2	0.596219	1	0.0168682	6.69157	4.08786	0.429	0.435	520	384	http://www.genecards.org/cgi-bin/carddisp.pl?gene=CALM2
HSC_MPP1	VCP	0.493775	1	0.0183139	5.45647	3.58515	0.379	0.359	520	384	http://www.genecards.org/cgi-bin/carddisp.pl?gene=VCP
HSC_MPP1	GOT2	0.514026	1	0.0189432	1.11338	0.479926	0.108	0.065	520	384	http://www.genecards.org/cgi-bin/carddisp.pl?gene=GOT2
HSC_MPP1	NCAPD2	0.555213	1	0.0190303	1.18395	0.486301	0.104	0.062	520	384	http://www.genecards.org/cgi-bin/carddisp.pl?gene=NCAPD2
HSC_MPP1	GM26917	0.373408	1	0.0210011	9.37488	7.00896	0.469	0.44	520	384	http://www.genecards.org/cgi-bin/carddisp.pl?gene=GM26917
HSC_MPP1	RPL35A	0.314784	1	0.0220858	18.8266	14.94	0.685	0.708	520	384	http://www.genecards.org/cgi-bin/carddisp.pl?gene=RPL35A
HSC_MPP1	HIRIP3	0.749727	1	0.022496	1.63136	0.564911	0.121	0.081	520	384	http://www.genecards.org/cgi-bin/carddisp.pl?gene=HIRIP3
HSC_MPP1	CENPE	0.464776	1	0.0253289	1.25219	0.631898	0.102	0.062	520	384	http://www.genecards.org/cgi-bin/carddisp.pl?gene=CENPE
HSC_MPP1	YBX1	0.504765	1	0.0256461	6.27373	4.12634	0.412	0.401	520	384	http://www.genecards.org/cgi-bin/carddisp.pl?gene=YBX1
HSC_MPP1	MCM7	0.715636	1	0.0279292	3.17171	1.5403	0.237	0.206	520	384	http://www.genecards.org/cgi-bin/carddisp.pl?gene=MCM7
HSC_MPP1	RPS12	0.324648	1	0.0297659	22.2321	17.5507	0.713	0.771	520	384	http://www.genecards.org/cgi-bin/carddisp.pl?gene=RPS12
HSC_MPP1	SNRPG	0.650138	1	0.0325387	1.91958	0.860413	0.16	0.12	520	384	http://www.genecards.org/cgi-bin/carddisp.pl?gene=SNRPG
HSC_MPP1	PPP1R9B	0.44599	1	0.0333483	1.29468	0.684483	0.125	0.083	520	384	http://www.genecards.org/cgi-bin/carddisp.pl?gene=PPP1R9B
HSC_MPP1	NDUFA3	0.455345	1	0.0339996	1.27	0.655594	0.115	0.076	520	384	http://www.genecards.org/cgi-bin/carddisp.pl?gene=NDUFA3
HSC_MPP1	RPL36A	0.457596	1	0.0360415	10.5409	7.40408	0.525	0.56	520	384	http://www.genecards.org/cgi-bin/carddisp.pl?gene=RPL36A
HSC_MPP1	RPS19	0.378509	1	0.0368679	19.9056	15.0813	0.677	0.74	520	384	http://www.genecards.org/cgi-bin/carddisp.pl?gene=RPS19
HSC_MPP1	EIF3J1	0.574203	1	0.0376487	1.77039	0.860749	0.154	0.115	520	384	http://www.genecards.org/cgi-bin/carddisp.pl?gene=EIF3J1
HSC_MPP1	NAP1L1	0.43193	1	0.037837	5.05865	3.4911	0.352	0.328	520	384	http://www.genecards.org/cgi-bin/carddisp.pl?gene=NAP1L1
HSC_MPP1	RFC3	0.5733	1	0.0409628	1.26414	0.521681	0.112	0.076	520	384	http://www.genecards.org/cgi-bin/carddisp.pl?gene=RFC3
HSC_MPP1	BCLAF1	0.485956	1	0.0417037	5.1035	3.35804	0.356	0.349	520	384	http://www.genecards.org/cgi-bin/carddisp.pl?gene=BCLAF1
HSC_MPP1	SUSD1	0.671376	1	0.0424255	1.84479	0.786263	0.142	0.107	520	384	http://www.genecards.org/cgi-bin/carddisp.pl?gene=SUSD1
HSC_MPP1	POLR2F	0.45461	1	0.0428299	1.40473	0.754749	0.131	0.091	520	384	http://www.genecards.org/cgi-bin/carddisp.pl?gene=POLR2F
HSC_MPP1	H3F3B	0.405552	1	0.0438004	14.9966	11.0766	0.625	0.703	520	384	http://www.genecards.org/cgi-bin/carddisp.pl?gene=H3F3B
HSC_MPP1	DNAJB6	0.54441	1	0.0442667	2.18115	1.18123	0.181	0.141	520	384	http://www.genecards.org/cgi-bin/carddisp.pl?gene=DNAJB6
HSC_MPP1	H2AFZ	0.351637	1	0.0447185	6.48589	4.86664	0.433	0.424	520	384	http://www.genecards.org/cgi-bin/carddisp.pl?gene=H2AFZ
HSC_MPP1	HSPA5	0.485121	1	0.0449881	7.09491	4.7833	0.423	0.419	520	384	http://www.genecards.org/cgi-bin/carddisp.pl?gene=HSPA5
HSC_MPP1	RPS28	0.557407	1	0.046224	10.9676	7.13222	0.494	0.542	520	384	http://www.genecards.org/cgi-bin/carddisp.pl?gene=RPS28
HSC_MPP1	DDX1	0.515655	1	0.0463584	1.43606	0.703963	0.123	0.086	520	384	http://www.genecards.org/cgi-bin/carddisp.pl?gene=DDX1
HSC_MPP1	RPL6	0.281504	1	0.0517392	22.6353	18.4456	0.746	0.805	520	384	http://www.genecards.org/cgi-bin/carddisp.pl?gene=RPL6
HSC_MPP1	RPL13A	0.293056	1	0.052924	12.6878	10.1716	0.6	0.602	520	384	http://www.genecards.org/cgi-bin/carddisp.pl?gene=RPL13A
HSC_MPP1	POLA1	0.589018	1	0.0577249	2.46206	1.30156	0.183	0.146	520	384	http://www.genecards.org/cgi-bin/carddisp.pl?gene=POLA1
HSC_MPP1	TIMM13	0.532704	1	0.0577463	1.37903	0.644523	0.127	0.091	520	384	http://www.genecards.org/cgi-bin/carddisp.pl?gene=TIMM13
HSC_MPP1	TYMS	0.671531	1	0.0589194	1.4359	0.529355	0.11	0.078	520	384	http://www.genecards.org/cgi-bin/carddisp.pl?gene=TYMS
HSC_MPP1	2810004N23RIK	0.541465	1	0.0597722	2.34211	1.29627	0.2	0.164	520	384	http://www.genecards.org/cgi-bin/carddisp.pl?gene=2810004N23RIK
HSC_MPP1	TRMT1	0.523631	1	0.0598904	1.45241	0.705944	0.127	0.091	520	384	http://www.genecards.org/cgi-bin/carddisp.pl?gene=TRMT1
HSC_MPP1	CCND2	0.581331	1	0.0626531	4.95427	2.97952	0.333	0.323	520	384	http://www.genecards.org/cgi-bin/carddisp.pl?gene=CCND2
HSC_MPP1	PET100	0.547329	1	0.0652391	1.28004	0.560199	0.113	0.081	520	384	http://www.genecards.org/cgi-bin/carddisp.pl?gene=PET100
HSC_MPP1	COX7A2	0.553174	1	0.0657454	1.79307	0.90353	0.152	0.117	520	384	http://www.genecards.org/cgi-bin/carddisp.pl?gene=COX7A2
HSC_MPP1	ATP5L	0.620382	1	0.066971	2.85231	1.50592	0.223	0.195	520	384	http://www.genecards.org/cgi-bin/carddisp.pl?gene=ATP5L
HSC_MPP1	NDUFA2	0.619093	1	0.0683851	1.84484	0.85222	0.152	0.12	520	384	http://www.genecards.org/cgi-bin/carddisp.pl?gene=NDUFA2
HSC_MPP1	NDUFB9	0.516581	1	0.06955	2.24395	1.2676	0.202	0.169	520	384	http://www.genecards.org/cgi-bin/carddisp.pl?gene=NDUFB9
HSC_MPP1	DNM1L	0.441205	1	0.0704461	2.23098	1.37968	0.183	0.151	520	384	http://www.genecards.org/cgi-bin/carddisp.pl?gene=DNM1L
HSC_MPP1	NPM1	0.251625	1	0.0772656	13.631	11.2893	0.617	0.674	520	384	http://www.genecards.org/cgi-bin/carddisp.pl?gene=NPM1
HSC_MPP1	INCENP	0.54733	1	0.0772927	1.22395	0.521817	0.1	0.07	520	384	http://www.genecards.org/cgi-bin/carddisp.pl?gene=INCENP
HSC_MPP1	AP2B1	0.529315	1	0.0842445	1.36125	0.636073	0.115	0.086	520	384	http://www.genecards.org/cgi-bin/carddisp.pl?gene=AP2B1
HSC_MPP1	FAU	0.297837	1	0.0843611	16.7369	13.4285	0.652	0.714	520	384	http://www.genecards.org/cgi-bin/carddisp.pl?gene=FAU
HSC_MPP1	GPS2	0.508039	1	0.0850465	1.66279	0.872418	0.138	0.107	520	384	http://www.genecards.org/cgi-bin/carddisp.pl?gene=GPS2
HSC_MPP1	RRM1	0.468104	1	0.0859014	1.13717	0.544987	0.1	0.07	520	384	http://www.genecards.org/cgi-bin/carddisp.pl?gene=RRM1
HSC_MPP1	MCM5	0.557002	1	0.0862501	1.24788	0.527916	0.11	0.081	520	384	http://www.genecards.org/cgi-bin/carddisp.pl?gene=MCM5
HSC_MPP1	BRD4	0.548933	1	0.0896675	1.75674	0.884303	0.144	0.112	520	384	http://www.genecards.org/cgi-bin/carddisp.pl?gene=BRD4
HSC_MPP1	SUPT5	0.481523	1	0.0940514	1.9947	1.14487	0.169	0.138	520	384	http://www.genecards.org/cgi-bin/carddisp.pl?gene=SUPT5
HSC_MPP1	RPS12-PS3	0.399183	1	0.0962778	1.02221	0.533419	0.102	0.073	520	384	http://www.genecards.org/cgi-bin/carddisp.pl?gene=RPS12-PS3
HSC_MPP1	SSRP1	0.589991	1	0.0976824	3.0721	1.70529	0.248	0.232	520	384	http://www.genecards.org/cgi-bin/carddisp.pl?gene=SSRP1
HSC_MPP1	MYL6	0.49281	1	0.0983055	4.76482	3.09671	0.344	0.339	520	384	http://www.genecards.org/cgi-bin/carddisp.pl?gene=MYL6
HSC_MPP1	ATOX1	0.51342	1	0.101137	1.09585	0.468265	0.1	0.073	520	384	http://www.genecards.org/cgi-bin/carddisp.pl?gene=ATOX1
HSC_MPP1	PPP2R4	0.473509	1	0.103617	1.47339	0.781364	0.129	0.099	520	384	http://www.genecards.org/cgi-bin/carddisp.pl?gene=PPP2R4
HSC_MPP1	UQCRC1	0.466499	1	0.105036	1.1091	0.526396	0.106	0.078	520	384	http://www.genecards.org/cgi-bin/carddisp.pl?gene=UQCRC1
HSC_MPP1	ABCF1	0.429748	1	0.108175	3.087	2.03415	0.246	0.221	520	384	http://www.genecards.org/cgi-bin/carddisp.pl?gene=ABCF1
HSC_MPP1	LGALS9	0.557028	1	0.110619	1.20334	0.497614	0.11	0.083	520	384	http://www.genecards.org/cgi-bin/carddisp.pl?gene=LGALS9
HSC_MPP1	DPM3	0.599075	1	0.115795	1.53814	0.675621	0.117	0.091	520	384	http://www.genecards.org/cgi-bin/carddisp.pl?gene=DPM3
HSC_MPP1	LLPH	0.502455	1	0.116541	2.16702	1.23561	0.185	0.159	520	384	http://www.genecards.org/cgi-bin/carddisp.pl?gene=LLPH
HSC_MPP1	EIF4G1	0.6098	1	0.118032	3.44813	1.9148	0.252	0.237	520	384	http://www.genecards.org/cgi-bin/carddisp.pl?gene=EIF4G1
HSC_MPP1	ATP5O	0.572919	1	0.121985	1.66136	0.78911	0.131	0.104	520	384	http://www.genecards.org/cgi-bin/carddisp.pl?gene=ATP5O
HSC_MPP1	COX6A1	0.490472	1	0.125068	1.64718	0.884243	0.142	0.115	520	384	http://www.genecards.org/cgi-bin/carddisp.pl?gene=COX6A1
HSC_MPP1	MYO18A	0.415354	1	0.126142	1.89016	1.16714	0.154	0.125	520	384	http://www.genecards.org/cgi-bin/carddisp.pl?gene=MYO18A
HSC_MPP1	DNMT1	0.516013	1	0.128027	3.03724	1.82325	0.231	0.211	520	384	http://www.genecards.org/cgi-bin/carddisp.pl?gene=DNMT1
HSC_MPP1	DDX17	0.583202	1	0.131341	4.49482	2.66769	0.302	0.302	520	384	http://www.genecards.org/cgi-bin/carddisp.pl?gene=DDX17
HSC_MPP1	RPL14	0.333065	1	0.1314	14.2599	11.114	0.631	0.661	520	384	http://www.genecards.org/cgi-bin/carddisp.pl?gene=RPL14
HSC_MPP1	H2AFJ	0.597492	1	0.131909	2.16913	1.09448	0.173	0.151	520	384	http://www.genecards.org/cgi-bin/carddisp.pl?gene=H2AFJ
HSC_MPP1	ZFP106	0.503912	1	0.134629	3.28221	2.01978	0.258	0.242	520	384	http://www.genecards.org/cgi-bin/carddisp.pl?gene=ZFP106
HSC_MPP1	RPL31	0.439405	1	0.135199	5.46329	3.76628	0.36	0.37	520	384	http://www.genecards.org/cgi-bin/carddisp.pl?gene=RPL31
HSC_MPP1	STIP1	0.528697	1	0.137391	1.54244	0.762367	0.133	0.107	520	384	http://www.genecards.org/cgi-bin/carddisp.pl?gene=STIP1
HSC_MPP1	SMARCA5	0.549468	1	0.13769	4.86111	3.00473	0.329	0.333	520	384	http://www.genecards.org/cgi-bin/carddisp.pl?gene=SMARCA5
HSC_MPP1	VIMP	0.499586	1	0.146633	1.49476	0.764571	0.125	0.099	520	384	http://www.genecards.org/cgi-bin/carddisp.pl?gene=VIMP
HSC_MPP1	ATAD2	0.476533	1	0.149469	2.57993	1.5729	0.2	0.177	520	384	http://www.genecards.org/cgi-bin/carddisp.pl?gene=ATAD2
HSC_MPP1	NMT1	0.546079	1	0.149717	1.6888	0.8415	0.137	0.112	520	384	http://www.genecards.org/cgi-bin/carddisp.pl?gene=NMT1
HSC_MPP1	UBA52	0.517906	1	0.154423	1.54407	0.776736	0.135	0.112	520	384	http://www.genecards.org/cgi-bin/carddisp.pl?gene=UBA52
HSC_MPP1	SAMSN1	0.548604	1	0.156362	2.33739	1.28171	0.183	0.161	520	384	http://www.genecards.org/cgi-bin/carddisp.pl?gene=SAMSN1
HSC_MPP1	YWHAE	0.596422	1	0.158004	2.99459	1.64199	0.231	0.219	520	384	http://www.genecards.org/cgi-bin/carddisp.pl?gene=YWHAE
HSC_MPP1	FIS1	0.490263	1	0.161351	1.62691	0.870088	0.137	0.112	520	384	http://www.genecards.org/cgi-bin/carddisp.pl?gene=FIS1
HSC_MPP1	OTULIN	0.474654	1	0.165284	2.05103	1.19564	0.16	0.135	520	384	http://www.genecards.org/cgi-bin/carddisp.pl?gene=OTULIN
HSC_MPP1	SSBP1	0.31814	1	0.166845	2.9328	2.15451	0.198	0.268	520	384	http://www.genecards.org/cgi-bin/carddisp.pl?gene=SSBP1
HSC_MPP1	HINT1	0.503093	1	0.167528	4.45994	2.8525	0.312	0.312	520	384	http://www.genecards.org/cgi-bin/carddisp.pl?gene=HINT1
HSC_MPP1	CLSPN	0.575477	1	0.172423	1.58474	0.734529	0.117	0.096	520	384	http://www.genecards.org/cgi-bin/carddisp.pl?gene=CLSPN
HSC_MPP1	ARHGDIA	0.425505	1	0.172689	1.7024	1.01215	0.154	0.13	520	384	http://www.genecards.org/cgi-bin/carddisp.pl?gene=ARHGDIA
HSC_MPP1	ANP32E	0.520345	1	0.173723	1.9326	1.04462	0.163	0.143	520	384	http://www.genecards.org/cgi-bin/carddisp.pl?gene=ANP32E
HSC_MPP1	LMNB1	0.52728	1	0.182778	1.79932	0.942339	0.15	0.13	520	384	http://www.genecards.org/cgi-bin/carddisp.pl?gene=LMNB1
HSC_MPP1	RALY	0.337933	1	0.18598	1.5172	0.991545	0.14	0.115	520	384	http://www.genecards.org/cgi-bin/carddisp.pl?gene=RALY
HSC_MPP1	HMGN1	0.383502	1	0.200746	1.52073	0.932327	0.135	0.112	520	384	http://www.genecards.org/cgi-bin/carddisp.pl?gene=HMGN1
HSC_MPP1	CLTC	0.459113	1	0.20224	1.37265	0.725948	0.123	0.102	520	384	http://www.genecards.org/cgi-bin/carddisp.pl?gene=CLTC
HSC_MPP1	TREML2	0.466516	1	0.205378	2.13644	1.26988	0.183	0.164	520	384	http://www.genecards.org/cgi-bin/carddisp.pl?gene=TREML2
HSC_MPP1	BAG1	0.566841	1	0.208926	1.57879	0.740924	0.138	0.12	520	384	http://www.genecards.org/cgi-bin/carddisp.pl?gene=BAG1
HSC_MPP1	SMARCA2	0.558192	1	0.212849	2.59166	1.43929	0.192	0.177	520	384	http://www.genecards.org/cgi-bin/carddisp.pl?gene=SMARCA2
HSC_MPP1	VAMP8	0.439988	1	0.224737	2.91213	1.88379	0.238	0.229	520	384	http://www.genecards.org/cgi-bin/carddisp.pl?gene=VAMP8
HSC_MPP1	PDCD4	0.484399	1	0.227871	3.95741	2.54353	0.279	0.271	520	384	http://www.genecards.org/cgi-bin/carddisp.pl?gene=PDCD4
HSC_MPP1	CBX5	0.436352	1	0.232653	3.11436	2.04051	0.238	0.229	520	384	http://www.genecards.org/cgi-bin/carddisp.pl?gene=CBX5
HSC_MPP1	BC005624	0.424394	1	0.236802	1.27172	0.692776	0.113	0.094	520	384	http://www.genecards.org/cgi-bin/carddisp.pl?gene=BC005624
HSC_MPP1	HDAC7	0.411248	1	0.239307	1.36812	0.780765	0.119	0.099	520	384	http://www.genecards.org/cgi-bin/carddisp.pl?gene=HDAC7
HSC_MPP1	WDR61	0.489336	1	0.241742	1.24125	0.596559	0.104	0.086	520	384	http://www.genecards.org/cgi-bin/carddisp.pl?gene=WDR61
HSC_MPP1	COX5B	0.412512	1	0.242724	2.01428	1.26467	0.187	0.169	520	384	http://www.genecards.org/cgi-bin/carddisp.pl?gene=COX5B
HSC_MPP1	SMARCA4	0.43946	1	0.243467	2.72969	1.75031	0.225	0.216	520	384	http://www.genecards.org/cgi-bin/carddisp.pl?gene=SMARCA4
HSC_MPP1	MCM6	0.477618	1	0.246532	2.12958	1.24755	0.173	0.156	520	384	http://www.genecards.org/cgi-bin/carddisp.pl?gene=MCM6
HSC_MPP1	HNRNPA1	0.284912	1	0.247782	3.30794	2.53592	0.231	0.302	520	384	http://www.genecards.org/cgi-bin/carddisp.pl?gene=HNRNPA1
HSC_MPP1	RAD21	0.367736	1	0.24993	1.07431	0.607586	0.1	0.081	520	384	http://www.genecards.org/cgi-bin/carddisp.pl?gene=RAD21
HSC_MPP1	1110004F10RIK	0.390785	1	0.250187	2.12146	1.38078	0.175	0.156	520	384	http://www.genecards.org/cgi-bin/carddisp.pl?gene=1110004F10RIK
HSC_MPP1	PCNT	0.509324	1	0.252396	2.16743	1.22528	0.179	0.167	520	384	http://www.genecards.org/cgi-bin/carddisp.pl?gene=PCNT
HSC_MPP1	RPL27	0.369136	1	0.257111	1.24613	0.739059	0.115	0.096	520	384	http://www.genecards.org/cgi-bin/carddisp.pl?gene=RPL27
HSC_MPP1	HIST1H1E	0.383729	1	0.257909	1.83537	1.17318	0.152	0.133	520	384	http://www.genecards.org/cgi-bin/carddisp.pl?gene=HIST1H1E
HSC_MPP1	NDUFS7	0.402933	1	0.263607	1.67509	1.02322	0.15	0.133	520	384	http://www.genecards.org/cgi-bin/carddisp.pl?gene=NDUFS7
HSC_MPP1	D8ERTD738E	0.403733	1	0.265689	1.32759	0.759423	0.117	0.099	520	384	http://www.genecards.org/cgi-bin/carddisp.pl?gene=D8ERTD738E
HSC_MPP1	TUBB4B	0.350363	1	0.273211	2.71768	1.9161	0.223	0.208	520	384	http://www.genecards.org/cgi-bin/carddisp.pl?gene=TUBB4B
HSC_MPP1	TCOF1	0.450703	1	0.276044	1.9781	1.17903	0.158	0.141	520	384	http://www.genecards.org/cgi-bin/carddisp.pl?gene=TCOF1
HSC_MPP1	NGFRAP1	0.396822	1	0.278195	1.3642	0.795681	0.121	0.104	520	384	http://www.genecards.org/cgi-bin/carddisp.pl?gene=NGFRAP1
HSC_MPP1	SMARCB1	0.496255	1	0.280786	1.2297	0.580732	0.1	0.083	520	384	http://www.genecards.org/cgi-bin/carddisp.pl?gene=SMARCB1
HSC_MPP1	EIF4G3	0.322149	1	0.286578	1.69407	1.15492	0.148	0.13	520	384	http://www.genecards.org/cgi-bin/carddisp.pl?gene=EIF4G3
HSC_MPP1	PSMB4	0.332809	1	0.288705	1.68506	1.1319	0.16	0.143	520	384	http://www.genecards.org/cgi-bin/carddisp.pl?gene=PSMB4
HSC_MPP1	JAK1	0.303208	1	0.291997	3.02915	2.26542	0.217	0.276	520	384	http://www.genecards.org/cgi-bin/carddisp.pl?gene=JAK1
HSC_MPP1	CDC37	0.444617	1	0.300213	2.88984	1.85817	0.233	0.229	520	384	http://www.genecards.org/cgi-bin/carddisp.pl?gene=CDC37
HSC_MPP1	UBL5	0.343247	1	0.300992	1.58321	1.03626	0.148	0.13	520	384	http://www.genecards.org/cgi-bin/carddisp.pl?gene=UBL5
HSC_MPP1	PISD.1	0.345407	1	0.301487	13.9611	10.7757	0.608	0.693	520	384	http://www.genecards.org/cgi-bin/carddisp.pl?gene=PISD.1
HSC_MPP1	SMDT1	0.399479	1	0.301955	1.30306	0.746027	0.108	0.091	520	384	http://www.genecards.org/cgi-bin/carddisp.pl?gene=SMDT1
HSC_MPP1	POLR1A	0.436525	1	0.307328	1.1889	0.617403	0.104	0.089	520	384	http://www.genecards.org/cgi-bin/carddisp.pl?gene=POLR1A
HSC_MPP1	TKT	0.3591	1	0.307423	4.57031	3.34289	0.338	0.352	520	384	http://www.genecards.org/cgi-bin/carddisp.pl?gene=TKT
HSC_MPP1	EIF1AX	0.491375	1	0.307959	1.45994	0.749873	0.125	0.109	520	384	http://www.genecards.org/cgi-bin/carddisp.pl?gene=EIF1AX
HSC_MPP1	RPL34	0.373998	1	0.31221	14.6907	11.1076	0.569	0.651	520	384	http://www.genecards.org/cgi-bin/carddisp.pl?gene=RPL34
HSC_MPP1	MIF	0.524652	1	0.313486	2.91202	1.71935	0.217	0.216	520	384	http://www.genecards.org/cgi-bin/carddisp.pl?gene=MIF
HSC_MPP1	CCT8	0.339354	1	0.313858	2.43665	1.71631	0.202	0.188	520	384	http://www.genecards.org/cgi-bin/carddisp.pl?gene=CCT8
HSC_MPP1	CASC5	0.377241	1	0.314709	1.43981	0.87843	0.1	0.083	520	384	http://www.genecards.org/cgi-bin/carddisp.pl?gene=CASC5
HSC_MPP1	PFDN5	0.365467	1	0.31599	2.52434	1.73565	0.215	0.203	520	384	http://www.genecards.org/cgi-bin/carddisp.pl?gene=PFDN5
HSC_MPP1	EIF3B	0.414841	1	0.317197	1.84459	1.13373	0.162	0.148	520	384	http://www.genecards.org/cgi-bin/carddisp.pl?gene=EIF3B
HSC_MPP1	CUTA	0.459349	1	0.319066	1.33321	0.696979	0.112	0.096	520	384	http://www.genecards.org/cgi-bin/carddisp.pl?gene=CUTA
HSC_MPP1	SEC61G	0.470769	1	0.322825	1.49292	0.79884	0.123	0.109	520	384	http://www.genecards.org/cgi-bin/carddisp.pl?gene=SEC61G
HSC_MPP1	HNRNPC	0.284176	1	0.325881	2.21542	1.64054	0.165	0.206	520	384	http://www.genecards.org/cgi-bin/carddisp.pl?gene=HNRNPC
HSC_MPP1	RPL24	0.280472	1	0.329528	12.955	10.4894	0.567	0.628	520	384	http://www.genecards.org/cgi-bin/carddisp.pl?gene=RPL24
HSC_MPP1	EEF1G	0.355339	1	0.330866	6.30378	4.70927	0.4	0.44	520	384	http://www.genecards.org/cgi-bin/carddisp.pl?gene=EEF1G
HSC_MPP1	ACAT1	0.462004	1	0.332426	1.17367	0.578038	0.1	0.086	520	384	http://www.genecards.org/cgi-bin/carddisp.pl?gene=ACAT1
HSC_MPP1	NVL	0.267377	1	0.338052	2.16061	1.62593	0.173	0.219	520	384	http://www.genecards.org/cgi-bin/carddisp.pl?gene=NVL
HSC_MPP1	MORF4L1	0.303202	1	0.356943	5.14178	3.97762	0.385	0.414	520	384	http://www.genecards.org/cgi-bin/carddisp.pl?gene=MORF4L1
HSC_MPP1	NHP2	0.341831	1	0.360064	1.26292	0.785534	0.125	0.109	520	384	http://www.genecards.org/cgi-bin/carddisp.pl?gene=NHP2
HSC_MPP1	MRPS17	0.250336	1	0.364109	0.919179	0.613455	0.079	0.102	520	384	http://www.genecards.org/cgi-bin/carddisp.pl?gene=MRPS17
HSC_MPP1	DUT	0.448353	1	0.365445	1.55656	0.873652	0.129	0.117	520	384	http://www.genecards.org/cgi-bin/carddisp.pl?gene=DUT
HSC_MPP1	MAT2A	0.342095	1	0.365686	4.74542	3.53253	0.335	0.346	520	384	http://www.genecards.org/cgi-bin/carddisp.pl?gene=MAT2A
HSC_MPP1	ADAM10	0.281658	1	0.372832	1.51594	1.06973	0.131	0.167	520	384	http://www.genecards.org/cgi-bin/carddisp.pl?gene=ADAM10
HSC_MPP1	ATP5J2	0.454339	1	0.374002	2.45163	1.51915	0.2	0.195	520	384	http://www.genecards.org/cgi-bin/carddisp.pl?gene=ATP5J2
HSC_MPP1	NSA2	0.39944	1	0.380197	3.42145	2.35214	0.256	0.258	520	384	http://www.genecards.org/cgi-bin/carddisp.pl?gene=NSA2
HSC_MPP1	BAZ1B	0.318991	1	0.38202	3.16841	2.34152	0.263	0.263	520	384	http://www.genecards.org/cgi-bin/carddisp.pl?gene=BAZ1B
HSC_MPP1	RNF213	0.461726	1	0.386853	1.83233	1.05661	0.137	0.125	520	384	http://www.genecards.org/cgi-bin/carddisp.pl?gene=RNF213
HSC_MPP1	COX6C	0.30198	1	0.391293	3.03843	2.27573	0.248	0.242	520	384	http://www.genecards.org/cgi-bin/carddisp.pl?gene=COX6C
HSC_MPP1	MT-ND4L	0.307518	1	0.391896	10.8853	8.60367	0.463	0.628	520	384	http://www.genecards.org/cgi-bin/carddisp.pl?gene=MT-ND4L
HSC_MPP1	SLCO3A1	0.431288	1	0.394301	2.93399	1.91745	0.225	0.227	520	384	http://www.genecards.org/cgi-bin/carddisp.pl?gene=SLCO3A1
HSC_MPP1	PSMC3	0.521831	1	0.395194	2.22526	1.24635	0.181	0.177	520	384	http://www.genecards.org/cgi-bin/carddisp.pl?gene=PSMC3
HSC_MPP1	2410015M20RIK	0.320951	1	0.402753	1.06458	0.652785	0.104	0.091	520	384	http://www.genecards.org/cgi-bin/carddisp.pl?gene=2410015M20RIK
HSC_MPP1	DDX39B	0.399502	1	0.403041	3.15355	2.14889	0.252	0.26	520	384	http://www.genecards.org/cgi-bin/carddisp.pl?gene=DDX39B
HSC_MPP1	TRIM28	0.38334	1	0.406604	1.92089	1.23933	0.169	0.161	520	384	http://www.genecards.org/cgi-bin/carddisp.pl?gene=TRIM28
HSC_MPP1	TMSB10	0.37763	1	0.406835	3.34208	2.3421	0.25	0.247	520	384	http://www.genecards.org/cgi-bin/carddisp.pl?gene=TMSB10
HSC_MPP1	SNRPD3	0.488272	1	0.407504	1.99721	1.13665	0.169	0.161	520	384	http://www.genecards.org/cgi-bin/carddisp.pl?gene=SNRPD3
HSC_MPP1	LRRC58	0.410426	1	0.415589	1.22486	0.673987	0.11	0.099	520	384	http://www.genecards.org/cgi-bin/carddisp.pl?gene=LRRC58
HSC_MPP1	PA2G4	0.352328	1	0.423183	2.25846	1.55241	0.194	0.19	520	384	http://www.genecards.org/cgi-bin/carddisp.pl?gene=PA2G4
HSC_MPP1	USP7	0.251752	1	0.424056	1.94695	1.47507	0.158	0.193	520	384	http://www.genecards.org/cgi-bin/carddisp.pl?gene=USP7
HSC_MPP1	RPGRIP1	0.418982	1	0.427616	1.38705	0.785398	0.11	0.099	520	384	http://www.genecards.org/cgi-bin/carddisp.pl?gene=RPGRIP1
HSC_MPP1	HSPA9	0.298133	1	0.427623	2.0922	1.5149	0.177	0.221	520	384	http://www.genecards.org/cgi-bin/carddisp.pl?gene=HSPA9
HSC_MPP1	XPC	0.445646	1	0.429454	1.77728	1.03924	0.144	0.135	520	384	http://www.genecards.org/cgi-bin/carddisp.pl?gene=XPC
HSC_MPP1	TPM3	0.275442	1	0.435386	4.93096	3.90014	0.36	0.385	520	384	http://www.genecards.org/cgi-bin/carddisp.pl?gene=TPM3
HSC_MPP1	HK1	0.385485	1	0.436256	1.584	0.978108	0.146	0.138	520	384	http://www.genecards.org/cgi-bin/carddisp.pl?gene=HK1
HSC_MPP1	NASP	0.404408	1	0.439578	1.32448	0.756252	0.123	0.115	520	384	http://www.genecards.org/cgi-bin/carddisp.pl?gene=NASP
HSC_MPP1	DYNC1H1	0.415735	1	0.452836	2.41259	1.55821	0.2	0.198	520	384	http://www.genecards.org/cgi-bin/carddisp.pl?gene=DYNC1H1
HSC_MPP1	XIAP	0.322666	1	0.453045	1.62554	1.09936	0.137	0.128	520	384	http://www.genecards.org/cgi-bin/carddisp.pl?gene=XIAP
HSC_MPP1	TCEB2	0.383621	1	0.459396	2.37432	1.58645	0.202	0.198	520	384	http://www.genecards.org/cgi-bin/carddisp.pl?gene=TCEB2
HSC_MPP1	USP1	0.433843	1	0.461694	1.57584	0.906863	0.133	0.125	520	384	http://www.genecards.org/cgi-bin/carddisp.pl?gene=USP1
HSC_MPP1	NUDCD3	0.389321	1	0.466158	2.3327	1.54448	0.185	0.182	520	384	http://www.genecards.org/cgi-bin/carddisp.pl?gene=NUDCD3
HSC_MPP1	ZC3H13	0.344249	1	0.468177	1.72885	1.14957	0.15	0.141	520	384	http://www.genecards.org/cgi-bin/carddisp.pl?gene=ZC3H13
HSC_MPP1	KAT6A	0.400836	1	0.470817	1.45761	0.861443	0.121	0.112	520	384	http://www.genecards.org/cgi-bin/carddisp.pl?gene=KAT6A
HSC_MPP1	UTP3	0.368945	1	0.474729	1.26021	0.750192	0.123	0.115	520	384	http://www.genecards.org/cgi-bin/carddisp.pl?gene=UTP3
HSC_MPP1	SELL	0.261554	1	0.475661	2.04301	1.53844	0.158	0.193	520	384	http://www.genecards.org/cgi-bin/carddisp.pl?gene=SELL
HSC_MPP1	ANKHD1	0.287956	1	0.476887	1.70087	1.21218	0.137	0.167	520	384	http://www.genecards.org/cgi-bin/carddisp.pl?gene=ANKHD1
HSC_MPP1	ADRBK1	0.252551	1	0.478942	1.34083	0.964918	0.119	0.143	520	384	http://www.genecards.org/cgi-bin/carddisp.pl?gene=ADRBK1
HSC_MPP1	SMARCC1	0.438997	1	0.483259	3.20586	2.10244	0.242	0.253	520	384	http://www.genecards.org/cgi-bin/carddisp.pl?gene=SMARCC1
HSC_MPP1	NDUFB7	0.411721	1	0.490143	1.93414	1.20567	0.169	0.167	520	384	http://www.genecards.org/cgi-bin/carddisp.pl?gene=NDUFB7
HSC_MPP1	WHSC1	0.255277	1	0.49026	2.11481	1.60967	0.163	0.198	520	384	http://www.genecards.org/cgi-bin/carddisp.pl?gene=WHSC1
HSC_MPP1	CDCA7	0.380806	1	0.490895	2.02683	1.32463	0.173	0.169	520	384	http://www.genecards.org/cgi-bin/carddisp.pl?gene=CDCA7
HSC_MPP1	CHD3	0.350393	1	0.493524	4.8645	3.59994	0.323	0.341	520	384	http://www.genecards.org/cgi-bin/carddisp.pl?gene=CHD3
HSC_MPP1	PSMD13	0.385244	1	0.495471	1.27181	0.739413	0.112	0.104	520	384	http://www.genecards.org/cgi-bin/carddisp.pl?gene=PSMD13
HSC_MPP1	TMCO1	0.425814	1	0.495985	1.65624	0.977356	0.14	0.133	520	384	http://www.genecards.org/cgi-bin/carddisp.pl?gene=TMCO1
HSC_MPP1	IL17RA	0.346871	1	0.496252	2.16367	1.48755	0.177	0.174	520	384	http://www.genecards.org/cgi-bin/carddisp.pl?gene=IL17RA
HSC_MPP1	GAPDH	0.377188	1	0.503901	4.69072	3.3815	0.333	0.37	520	384	http://www.genecards.org/cgi-bin/carddisp.pl?gene=GAPDH
HSC_MPP1	CREBBP	0.351748	1	0.509793	1.76583	1.1674	0.152	0.146	520	384	http://www.genecards.org/cgi-bin/carddisp.pl?gene=CREBBP
HSC_MPP1	GPX1	0.291885	1	0.51343	5.09014	3.97464	0.35	0.38	520	384	http://www.genecards.org/cgi-bin/carddisp.pl?gene=GPX1
HSC_MPP1	FBL	0.275516	1	0.514601	2.24316	1.67935	0.19	0.185	520	384	http://www.genecards.org/cgi-bin/carddisp.pl?gene=FBL
HSC_MPP1	UBE2M	0.278885	1	0.523568	1.51869	1.07597	0.138	0.13	520	384	http://www.genecards.org/cgi-bin/carddisp.pl?gene=UBE2M
HSC_MPP1	UQCRH	0.349612	1	0.527559	3.50584	2.53616	0.24	0.297	520	384	http://www.genecards.org/cgi-bin/carddisp.pl?gene=UQCRH
HSC_MPP1	NUP210	0.287512	1	0.52976	1.90083	1.37669	0.154	0.188	520	384	http://www.genecards.org/cgi-bin/carddisp.pl?gene=NUP210
HSC_MPP1	PHF5A	0.401749	1	0.52998	1.35157	0.779995	0.104	0.096	520	384	http://www.genecards.org/cgi-bin/carddisp.pl?gene=PHF5A
HSC_MPP1	CYBA	0.300301	1	0.536935	1.68344	1.17918	0.137	0.164	520	384	http://www.genecards.org/cgi-bin/carddisp.pl?gene=CYBA
HSC_MPP1	CTBP1	0.291705	1	0.538302	1.12393	0.735116	0.11	0.102	520	384	http://www.genecards.org/cgi-bin/carddisp.pl?gene=CTBP1
HSC_MPP1	PDHA1	0.277754	1	0.542299	1.06517	0.703509	0.085	0.102	520	384	http://www.genecards.org/cgi-bin/carddisp.pl?gene=PDHA1
HSC_MPP1	U2AF2	0.352865	1	0.542806	1.27638	0.78247	0.112	0.104	520	384	http://www.genecards.org/cgi-bin/carddisp.pl?gene=U2AF2
HSC_MPP1	POR	0.489422	1	0.558042	2.11781	1.22085	0.16	0.159	520	384	http://www.genecards.org/cgi-bin/carddisp.pl?gene=POR
HSC_MPP1	AHSA1	0.334718	1	0.558595	1.31159	0.83295	0.113	0.107	520	384	http://www.genecards.org/cgi-bin/carddisp.pl?gene=AHSA1
HSC_MPP1	SRRT	0.460701	1	0.55895	3.06594	1.95445	0.231	0.245	520	384	http://www.genecards.org/cgi-bin/carddisp.pl?gene=SRRT
HSC_MPP1	IFT20	0.25127	1	0.559404	1.15982	0.814585	0.096	0.115	520	384	http://www.genecards.org/cgi-bin/carddisp.pl?gene=IFT20
HSC_MPP1	RNPS1	0.481528	1	0.559888	1.48159	0.77736	0.119	0.115	520	384	http://www.genecards.org/cgi-bin/carddisp.pl?gene=RNPS1
HSC_MPP1	ZNHIT6	0.414214	1	0.565145	1.30722	0.731399	0.123	0.12	520	384	http://www.genecards.org/cgi-bin/carddisp.pl?gene=ZNHIT6
HSC_MPP1	MINOS1	0.369393	1	0.566756	1.21406	0.713923	0.106	0.099	520	384	http://www.genecards.org/cgi-bin/carddisp.pl?gene=MINOS1
HSC_MPP1	FAM111A	0.501221	1	0.56728	1.82414	0.99528	0.137	0.135	520	384	http://www.genecards.org/cgi-bin/carddisp.pl?gene=FAM111A
HSC_MPP1	U2AF1	0.276028	1	0.568711	1.72477	1.25029	0.148	0.177	520	384	http://www.genecards.org/cgi-bin/carddisp.pl?gene=U2AF1
HSC_MPP1	EGFL7	0.26858	1	0.57599	1.37092	0.968185	0.11	0.13	520	384	http://www.genecards.org/cgi-bin/carddisp.pl?gene=EGFL7
HSC_MPP1	PPP1CA	0.405731	1	0.582234	1.79602	1.11058	0.154	0.154	520	384	http://www.genecards.org/cgi-bin/carddisp.pl?gene=PPP1CA
HSC_MPP1	MSH3	0.272965	1	0.585185	1.66412	1.20487	0.123	0.146	520	384	http://www.genecards.org/cgi-bin/carddisp.pl?gene=MSH3
HSC_MPP1	INPP5D	0.376123	1	0.594006	2.22706	1.48647	0.19	0.193	520	384	http://www.genecards.org/cgi-bin/carddisp.pl?gene=INPP5D
HSC_MPP1	PSMG2	0.467842	1	0.600905	1.42478	0.753222	0.108	0.104	520	384	http://www.genecards.org/cgi-bin/carddisp.pl?gene=PSMG2
HSC_MPP1	FKBP4	0.2693	1	0.603287	2.08206	1.55725	0.175	0.208	520	384	http://www.genecards.org/cgi-bin/carddisp.pl?gene=FKBP4
HSC_MPP1	PSMB5	0.287725	1	0.611167	1.66353	1.18194	0.146	0.172	520	384	http://www.genecards.org/cgi-bin/carddisp.pl?gene=PSMB5
HSC_MPP1	TLK2	0.270333	1	0.6116	1.0774	0.722432	0.09	0.107	520	384	http://www.genecards.org/cgi-bin/carddisp.pl?gene=TLK2
HSC_MPP1	VARS	0.280917	1	0.611819	2.39369	1.79324	0.196	0.232	520	384	http://www.genecards.org/cgi-bin/carddisp.pl?gene=VARS
HSC_MPP1	CFDP1	0.312946	1	0.617886	1.51367	1.0235	0.135	0.13	520	384	http://www.genecards.org/cgi-bin/carddisp.pl?gene=CFDP1
HSC_MPP1	YWHAZ	0.258692	1	0.618947	2.06325	1.5604	0.183	0.182	520	384	http://www.genecards.org/cgi-bin/carddisp.pl?gene=YWHAZ
HSC_MPP1	TIMM44	0.380642	1	0.619005	1.73089	1.09758	0.144	0.143	520	384	http://www.genecards.org/cgi-bin/carddisp.pl?gene=TIMM44
HSC_MPP1	GABARAPL1	0.289464	1	0.619901	1.10599	0.723137	0.11	0.104	520	384	http://www.genecards.org/cgi-bin/carddisp.pl?gene=GABARAPL1
HSC_MPP1	CREB1	0.293965	1	0.629808	1.43167	0.983413	0.119	0.115	520	384	http://www.genecards.org/cgi-bin/carddisp.pl?gene=CREB1
HSC_MPP1	HCFC1	0.374557	1	0.630641	1.35449	0.816117	0.113	0.109	520	384	http://www.genecards.org/cgi-bin/carddisp.pl?gene=HCFC1
HSC_MPP1	DENR	0.302625	1	0.631625	1.24805	0.822662	0.11	0.104	520	384	http://www.genecards.org/cgi-bin/carddisp.pl?gene=DENR
HSC_MPP1	RBBP7	0.270882	1	0.63314	2.19544	1.64842	0.196	0.198	520	384	http://www.genecards.org/cgi-bin/carddisp.pl?gene=RBBP7
HSC_MPP1	RPL26	0.283476	1	0.634309	14.8842	12.0506	0.604	0.69	520	384	http://www.genecards.org/cgi-bin/carddisp.pl?gene=RPL26
HSC_MPP1	STRA13	0.298517	1	0.636064	1.20102	0.789623	0.104	0.099	520	384	http://www.genecards.org/cgi-bin/carddisp.pl?gene=STRA13
HSC_MPP1	CCT7	0.384075	1	0.639194	2.28147	1.51449	0.192	0.198	520	384	http://www.genecards.org/cgi-bin/carddisp.pl?gene=CCT7
HSC_MPP1	NDUFB5	0.27741	1	0.64278	1.15092	0.774664	0.098	0.115	520	384	http://www.genecards.org/cgi-bin/carddisp.pl?gene=NDUFB5
HSC_MPP1	MGEA5	0.338375	1	0.646727	1.53447	1.00459	0.135	0.133	520	384	http://www.genecards.org/cgi-bin/carddisp.pl?gene=MGEA5
HSC_MPP1	HDLBP	0.392389	1	0.648294	2.14493	1.39602	0.187	0.193	520	384	http://www.genecards.org/cgi-bin/carddisp.pl?gene=HDLBP
HSC_MPP1	ETV6	0.338666	1	0.651628	3.7258	2.73703	0.279	0.299	520	384	http://www.genecards.org/cgi-bin/carddisp.pl?gene=ETV6
HSC_MPP1	SF3B3	0.382969	1	0.661114	1.29665	0.761203	0.115	0.115	520	384	http://www.genecards.org/cgi-bin/carddisp.pl?gene=SF3B3
HSC_MPP1	PRKACB	0.32064	1	0.664891	1.47118	0.97871	0.123	0.12	520	384	http://www.genecards.org/cgi-bin/carddisp.pl?gene=PRKACB
HSC_MPP1	RAC1	0.315995	1	0.666427	1.11971	0.702757	0.108	0.104	520	384	http://www.genecards.org/cgi-bin/carddisp.pl?gene=RAC1
HSC_MPP1	IFITM3	0.35459	1	0.668823	4.27307	3.12402	0.29	0.318	520	384	http://www.genecards.org/cgi-bin/carddisp.pl?gene=IFITM3
HSC_MPP1	TRIM37	0.265758	1	0.669057	1.14663	0.785482	0.108	0.104	520	384	http://www.genecards.org/cgi-bin/carddisp.pl?gene=TRIM37
HSC_MPP1	RUFY2	0.385688	1	0.669256	1.54468	0.947737	0.123	0.122	520	384	http://www.genecards.org/cgi-bin/carddisp.pl?gene=RUFY2
HSC_MPP1	USF2	0.315302	1	0.677548	1.10405	0.690986	0.102	0.099	520	384	http://www.genecards.org/cgi-bin/carddisp.pl?gene=USF2
HSC_MPP1	API5	0.338	1	0.680137	1.07418	0.640963	0.104	0.102	520	384	http://www.genecards.org/cgi-bin/carddisp.pl?gene=API5
HSC_MPP1	AGPAT5	0.261266	1	0.681854	1.21079	0.844582	0.102	0.117	520	384	http://www.genecards.org/cgi-bin/carddisp.pl?gene=AGPAT5
HSC_MPP1	BRE	0.31525	1	0.683855	1.3512	0.889684	0.119	0.117	520	384	http://www.genecards.org/cgi-bin/carddisp.pl?gene=BRE
HSC_MPP1	H13	0.253664	1	0.691075	2.10014	1.60028	0.181	0.211	520	384	http://www.genecards.org/cgi-bin/carddisp.pl?gene=H13
HSC_MPP1	TSC22D4	0.279364	1	0.693206	5.04211	3.97842	0.352	0.406	520	384	http://www.genecards.org/cgi-bin/carddisp.pl?gene=TSC22D4
HSC_MPP1	NFIC	0.280964	1	0.6997	2.07535	1.53114	0.185	0.19	520	384	http://www.genecards.org/cgi-bin/carddisp.pl?gene=NFIC
HSC_MPP1	PLEC	0.407044	1	0.699778	2.34087	1.51958	0.179	0.185	520	384	http://www.genecards.org/cgi-bin/carddisp.pl?gene=PLEC
HSC_MPP1	STAG1	0.320013	1	0.70063	3.01303	2.21469	0.223	0.266	520	384	http://www.genecards.org/cgi-bin/carddisp.pl?gene=STAG1
HSC_MPP1	PGLS	0.368588	1	0.703878	1.90436	1.24955	0.16	0.164	520	384	http://www.genecards.org/cgi-bin/carddisp.pl?gene=PGLS
HSC_MPP1	CLINT1	0.294044	1	0.705102	2.45285	1.81619	0.19	0.221	520	384	http://www.genecards.org/cgi-bin/carddisp.pl?gene=CLINT1
HSC_MPP1	SERF2	0.389931	1	0.707996	3.75561	2.62932	0.269	0.294	520	384	http://www.genecards.org/cgi-bin/carddisp.pl?gene=SERF2
HSC_MPP1	NARS	0.276939	1	0.710468	2.03529	1.50515	0.16	0.185	520	384	http://www.genecards.org/cgi-bin/carddisp.pl?gene=NARS
HSC_MPP1	AFF3	0.362299	1	0.713638	2.75711	1.92275	0.2	0.234	520	384	http://www.genecards.org/cgi-bin/carddisp.pl?gene=AFF3
HSC_MPP1	IK	0.304868	1	0.719274	1.23814	0.811811	0.112	0.109	520	384	http://www.genecards.org/cgi-bin/carddisp.pl?gene=IK
HSC_MPP1	PRTN3	0.33906	1	0.742866	4.56909	3.40268	0.29	0.349	520	384	http://www.genecards.org/cgi-bin/carddisp.pl?gene=PRTN3
HSC_MPP1	CSDE1	0.269523	1	0.747707	2.67227	2.04649	0.217	0.229	520	384	http://www.genecards.org/cgi-bin/carddisp.pl?gene=CSDE1
HSC_MPP1	CBFA2T3	0.253568	1	0.748133	3.17622	2.50309	0.25	0.266	520	384	http://www.genecards.org/cgi-bin/carddisp.pl?gene=CBFA2T3
HSC_MPP1	PHF20L1	0.319135	1	0.752483	3.512	2.61659	0.237	0.276	520	384	http://www.genecards.org/cgi-bin/carddisp.pl?gene=PHF20L1
HSC_MPP1	ZEB2	0.256242	1	0.754422	3.57562	2.83101	0.242	0.255	520	384	http://www.genecards.org/cgi-bin/carddisp.pl?gene=ZEB2
HSC_MPP1	STAG2	0.329238	1	0.763009	2.42238	1.72406	0.194	0.227	520	384	http://www.genecards.org/cgi-bin/carddisp.pl?gene=STAG2
HSC_MPP1	ATXN7L1	0.342526	1	0.77381	1.91114	1.29589	0.148	0.151	520	384	http://www.genecards.org/cgi-bin/carddisp.pl?gene=ATXN7L1
HSC_MPP1	BRD7	0.348979	1	0.777833	2.73499	1.93249	0.208	0.219	520	384	http://www.genecards.org/cgi-bin/carddisp.pl?gene=BRD7
HSC_MPP1	PSMA7	0.282549	1	0.778294	3.0075	2.29471	0.223	0.26	520	384	http://www.genecards.org/cgi-bin/carddisp.pl?gene=PSMA7
HSC_MPP1	EZH2	0.326147	1	0.783106	2.21906	1.56773	0.177	0.185	520	384	http://www.genecards.org/cgi-bin/carddisp.pl?gene=EZH2
HSC_MPP1	NME1	0.296783	1	0.783804	1.59193	1.11	0.146	0.148	520	384	http://www.genecards.org/cgi-bin/carddisp.pl?gene=NME1
HSC_MPP1	AU020206	0.31122	1	0.78459	1.41968	0.950164	0.119	0.12	520	384	http://www.genecards.org/cgi-bin/carddisp.pl?gene=AU020206
HSC_MPP1	YWHAG	0.348196	1	0.789427	1.26284	0.777612	0.104	0.104	520	384	http://www.genecards.org/cgi-bin/carddisp.pl?gene=YWHAG
HSC_MPP1	SNRNP200	0.39905	1	0.790384	1.79841	1.12219	0.137	0.141	520	384	http://www.genecards.org/cgi-bin/carddisp.pl?gene=SNRNP200
HSC_MPP1	MAST4	0.358795	1	0.791366	1.97871	1.32285	0.14	0.161	520	384	http://www.genecards.org/cgi-bin/carddisp.pl?gene=MAST4
HSC_MPP1	HELLS	0.44279	1	0.802994	2.19509	1.35066	0.152	0.159	520	384	http://www.genecards.org/cgi-bin/carddisp.pl?gene=HELLS
HSC_MPP1	ARHGDIB	0.272304	1	0.803289	2.63905	2.01312	0.213	0.242	520	384	http://www.genecards.org/cgi-bin/carddisp.pl?gene=ARHGDIB
HSC_MPP1	RIF1	0.31577	1	0.805492	2.54293	1.84647	0.192	0.224	520	384	http://www.genecards.org/cgi-bin/carddisp.pl?gene=RIF1
HSC_MPP1	NDUFA7	0.267892	1	0.810014	1.24464	0.864246	0.106	0.117	520	384	http://www.genecards.org/cgi-bin/carddisp.pl?gene=NDUFA7
HSC_MPP1	PLCG2	0.32746	1	0.812775	1.31793	0.847245	0.112	0.125	520	384	http://www.genecards.org/cgi-bin/carddisp.pl?gene=PLCG2
HSC_MPP1	PAICS	0.386375	1	0.821359	1.78112	1.1277	0.15	0.159	520	384	http://www.genecards.org/cgi-bin/carddisp.pl?gene=PAICS
HSC_MPP1	PTPN18	0.26943	1	0.827547	3.89604	3.06199	0.285	0.312	520	384	http://www.genecards.org/cgi-bin/carddisp.pl?gene=PTPN18
HSC_MPP1	DBI	0.289499	1	0.833507	1.20829	0.806796	0.102	0.102	520	384	http://www.genecards.org/cgi-bin/carddisp.pl?gene=DBI
HSC_MPP1	PPP1CC	0.370626	1	0.833593	1.27554	0.760009	0.115	0.12	520	384	http://www.genecards.org/cgi-bin/carddisp.pl?gene=PPP1CC
HSC_MPP1	SOD1	0.315402	1	0.835587	1.35402	0.891757	0.115	0.128	520	384	http://www.genecards.org/cgi-bin/carddisp.pl?gene=SOD1
HSC_MPP1	CSNK2A1	0.276174	1	0.835653	1.26024	0.86646	0.102	0.112	520	384	http://www.genecards.org/cgi-bin/carddisp.pl?gene=CSNK2A1
HSC_MPP1	RFC1	0.319654	1	0.837821	3.12109	2.30207	0.233	0.255	520	384	http://www.genecards.org/cgi-bin/carddisp.pl?gene=RFC1
HSC_MPP1	GPX4	0.264659	1	0.841934	1.90495	1.41807	0.158	0.174	520	384	http://www.genecards.org/cgi-bin/carddisp.pl?gene=GPX4
HSC_MPP1	PTGES3	0.361781	1	0.84346	1.93375	1.28305	0.146	0.164	520	384	http://www.genecards.org/cgi-bin/carddisp.pl?gene=PTGES3
HSC_MPP1	SNRPD2	0.444009	1	0.843659	2.20673	1.35723	0.177	0.19	520	384	http://www.genecards.org/cgi-bin/carddisp.pl?gene=SNRPD2
HSC_MPP1	SAE1	0.279741	1	0.847058	1.13025	0.754771	0.104	0.104	520	384	http://www.genecards.org/cgi-bin/carddisp.pl?gene=SAE1
HSC_MPP1	EXOSC5	0.253233	1	0.851284	1.53607	1.1278	0.148	0.154	520	384	http://www.genecards.org/cgi-bin/carddisp.pl?gene=EXOSC5
HSC_MPP1	STRBP	0.309618	1	0.851934	2.28821	1.65311	0.192	0.206	520	384	http://www.genecards.org/cgi-bin/carddisp.pl?gene=STRBP
HSC_MPP1	HSPE1	0.335786	1	0.85555	3.00616	2.17429	0.242	0.263	520	384	http://www.genecards.org/cgi-bin/carddisp.pl?gene=HSPE1
HSC_MPP1	PSME1	0.25868	1	0.865828	4.12155	3.28086	0.294	0.328	520	384	http://www.genecards.org/cgi-bin/carddisp.pl?gene=PSME1
HSC_MPP1	CEP295	0.379723	1	0.867576	1.51196	0.930653	0.115	0.12	520	384	http://www.genecards.org/cgi-bin/carddisp.pl?gene=CEP295
HSC_MPP1	ZFPM1	0.267382	1	0.876697	2.04733	1.5318	0.167	0.185	520	384	http://www.genecards.org/cgi-bin/carddisp.pl?gene=ZFPM1
HSC_MPP1	CYFIP1	0.274095	1	0.877062	1.24722	0.858378	0.102	0.104	520	384	http://www.genecards.org/cgi-bin/carddisp.pl?gene=CYFIP1
HSC_MPP1	MAST3	0.346095	1	0.877817	1.21984	0.74637	0.106	0.109	520	384	http://www.genecards.org/cgi-bin/carddisp.pl?gene=MAST3
HSC_MPP1	PHACTR2	0.274623	1	0.878347	1.2308	0.844129	0.106	0.115	520	384	http://www.genecards.org/cgi-bin/carddisp.pl?gene=PHACTR2
HSC_MPP1	CBX3	0.270153	1	0.878376	3.78314	2.96633	0.285	0.328	520	384	http://www.genecards.org/cgi-bin/carddisp.pl?gene=CBX3
HSC_MPP1	CEP250	0.35844	1	0.879897	1.32528	0.813734	0.106	0.109	520	384	http://www.genecards.org/cgi-bin/carddisp.pl?gene=CEP250
HSC_MPP1	ATP5D	0.256583	1	0.880304	2.38111	1.83022	0.198	0.221	520	384	http://www.genecards.org/cgi-bin/carddisp.pl?gene=ATP5D
HSC_MPP1	MLEC	0.299017	1	0.882579	4.35782	3.35487	0.323	0.383	520	384	http://www.genecards.org/cgi-bin/carddisp.pl?gene=MLEC
HSC_MPP1	NUDC	0.437183	1	0.882799	2.94381	1.9128	0.217	0.24	520	384	http://www.genecards.org/cgi-bin/carddisp.pl?gene=NUDC
HSC_MPP1	KANSL1	0.363074	1	0.883883	1.71745	1.11284	0.146	0.156	520	384	http://www.genecards.org/cgi-bin/carddisp.pl?gene=KANSL1
HSC_MPP1	POMP	0.295662	1	0.884613	2.15778	1.57264	0.192	0.203	520	384	http://www.genecards.org/cgi-bin/carddisp.pl?gene=POMP
HSC_MPP1	ZC3H15	0.29507	1	0.887249	1.80515	1.28629	0.156	0.164	520	384	http://www.genecards.org/cgi-bin/carddisp.pl?gene=ZC3H15
HSC_MPP1	PDGFRB	0.351671	1	0.890123	1.42914	0.903657	0.1	0.109	520	384	http://www.genecards.org/cgi-bin/carddisp.pl?gene=PDGFRB
HSC_MPP1	TAGLN2	0.29311	1	0.890298	2.43639	1.80458	0.206	0.219	520	384	http://www.genecards.org/cgi-bin/carddisp.pl?gene=TAGLN2
HSC_MPP1	UBE2S	0.308056	1	0.892651	2.17785	1.56684	0.183	0.195	520	384	http://www.genecards.org/cgi-bin/carddisp.pl?gene=UBE2S
HSC_MPP1	VDAC1	0.29032	1	0.892782	1.39434	0.9579	0.117	0.128	520	384	http://www.genecards.org/cgi-bin/carddisp.pl?gene=VDAC1
HSC_MPP1	FNBP1	0.352959	1	0.896104	1.96416	1.32087	0.16	0.169	520	384	http://www.genecards.org/cgi-bin/carddisp.pl?gene=FNBP1
HSC_MPP1	DCTPP1	0.3446	1	0.898568	1.16862	0.707847	0.098	0.102	520	384	http://www.genecards.org/cgi-bin/carddisp.pl?gene=DCTPP1
HSC_MPP1	ASXL1	0.359562	1	0.903337	1.3624	0.841255	0.112	0.117	520	384	http://www.genecards.org/cgi-bin/carddisp.pl?gene=ASXL1
HSC_MPP1	MRPL12	0.401659	1	0.903951	1.56684	0.943065	0.121	0.128	520	384	http://www.genecards.org/cgi-bin/carddisp.pl?gene=MRPL12
HSC_MPP1	NSMCE4A	0.313422	1	0.903965	1.28917	0.842162	0.112	0.122	520	384	http://www.genecards.org/cgi-bin/carddisp.pl?gene=NSMCE4A
HSC_MPP1	SF1	0.373661	1	0.906889	1.48818	0.920434	0.133	0.141	520	384	http://www.genecards.org/cgi-bin/carddisp.pl?gene=SF1
HSC_MPP1	HNRNPUL2	0.319994	1	0.912415	2.04422	1.43864	0.169	0.182	520	384	http://www.genecards.org/cgi-bin/carddisp.pl?gene=HNRNPUL2
HSC_MPP1	SUPT16	0.29267	1	0.913174	3.5232	2.69269	0.262	0.299	520	384	http://www.genecards.org/cgi-bin/carddisp.pl?gene=SUPT16
HSC_MPP1	CLTA	0.314124	1	0.913899	2.48617	1.80406	0.194	0.214	520	384	http://www.genecards.org/cgi-bin/carddisp.pl?gene=CLTA
HSC_MPP1	IARS2	0.302115	1	0.914865	1.50378	1.03072	0.131	0.138	520	384	http://www.genecards.org/cgi-bin/carddisp.pl?gene=IARS2
HSC_MPP1	GABPB2	0.262941	1	0.919343	1.57218	1.14362	0.135	0.141	520	384	http://www.genecards.org/cgi-bin/carddisp.pl?gene=GABPB2
HSC_MPP1	EMB	0.29838	1	0.921115	1.89995	1.35814	0.138	0.151	520	384	http://www.genecards.org/cgi-bin/carddisp.pl?gene=EMB
HSC_MPP1	COX5A	0.443592	1	0.924263	3.0094	1.94812	0.21	0.24	520	384	http://www.genecards.org/cgi-bin/carddisp.pl?gene=COX5A
HSC_MPP1	GPI1	0.268901	1	0.926749	2.80185	2.15535	0.233	0.263	520	384	http://www.genecards.org/cgi-bin/carddisp.pl?gene=GPI1
HSC_MPP1	COX8A	0.289924	1	0.929033	5.48763	4.30652	0.362	0.419	520	384	http://www.genecards.org/cgi-bin/carddisp.pl?gene=COX8A
HSC_MPP1	CBX1	0.274913	1	0.929259	2.96451	2.27667	0.231	0.255	520	384	http://www.genecards.org/cgi-bin/carddisp.pl?gene=CBX1
HSC_MPP1	PKM	0.421201	1	0.933673	2.99969	1.98698	0.213	0.237	520	384	http://www.genecards.org/cgi-bin/carddisp.pl?gene=PKM
HSC_MPP1	HSP90B1	0.270134	1	0.935237	4.93688	3.92311	0.344	0.388	520	384	http://www.genecards.org/cgi-bin/carddisp.pl?gene=HSP90B1
HSC_MPP1	FLNA	0.256598	1	0.9367	2.15294	1.6392	0.169	0.185	520	384	http://www.genecards.org/cgi-bin/carddisp.pl?gene=FLNA
HSC_MPP1	CALM3	0.312729	1	0.942115	1.77052	1.2306	0.154	0.167	520	384	http://www.genecards.org/cgi-bin/carddisp.pl?gene=CALM3
HSC_MPP1	SRP54B	0.340017	1	0.943535	1.27618	0.798255	0.106	0.115	520	384	http://www.genecards.org/cgi-bin/carddisp.pl?gene=SRP54B
HSC_MPP1	ARHGEF1	0.446193	1	0.945733	4.05634	2.71124	0.26	0.302	520	384	http://www.genecards.org/cgi-bin/carddisp.pl?gene=ARHGEF1
HSC_MPP1	ARL6IP4	0.280461	1	0.947112	1.6369	1.17103	0.135	0.146	520	384	http://www.genecards.org/cgi-bin/carddisp.pl?gene=ARL6IP4
HSC_MPP1	MTCH1	0.284593	1	0.947129	1.28138	0.872949	0.108	0.112	520	384	http://www.genecards.org/cgi-bin/carddisp.pl?gene=MTCH1
HSC_MPP1	TXLNA	0.286533	1	0.948972	2.04954	1.50023	0.181	0.193	520	384	http://www.genecards.org/cgi-bin/carddisp.pl?gene=TXLNA
HSC_MPP1	2700060E02RIK	0.267971	1	0.954484	1.14462	0.781081	0.096	0.102	520	384	http://www.genecards.org/cgi-bin/carddisp.pl?gene=2700060E02RIK
HSC_MPP1	KEAP1	0.252544	1	0.961345	1.23136	0.873036	0.106	0.112	520	384	http://www.genecards.org/cgi-bin/carddisp.pl?gene=KEAP1
HSC_MPP1	NOP10	0.279793	1	0.961776	2.41131	1.80993	0.204	0.224	520	384	http://www.genecards.org/cgi-bin/carddisp.pl?gene=NOP10
HSC_MPP1	PDCD11	0.361548	1	0.96524	2.13471	1.43983	0.169	0.188	520	384	http://www.genecards.org/cgi-bin/carddisp.pl?gene=PDCD11
HSC_MPP1	CDCA7L	0.258361	1	0.976382	1.17109	0.815109	0.106	0.112	520	384	http://www.genecards.org/cgi-bin/carddisp.pl?gene=CDCA7L
HSC_MPP1	COX7C	0.29077	1	0.985174	3.40728	2.6028	0.263	0.299	520	384	http://www.genecards.org/cgi-bin/carddisp.pl?gene=COX7C
HSC_MPP1	NEDD8	0.287708	1	0.987897	1.61046	1.13849	0.154	0.167	520	384	http://www.genecards.org/cgi-bin/carddisp.pl?gene=NEDD8
HSC_MPP1	PPP6R1	0.353043	1	0.988228	1.79705	1.1899	0.144	0.156	520	384	http://www.genecards.org/cgi-bin/carddisp.pl?gene=PPP6R1
HSC_MPP1	CORO7	0.301364	1	0.99058	1.32671	0.888087	0.104	0.109	520	384	http://www.genecards.org/cgi-bin/carddisp.pl?gene=CORO7
HSC_MPP1	ADAMTS10	0.300386	1	0.995469	1.30885	0.874867	0.108	0.115	520	384	http://www.genecards.org/cgi-bin/carddisp.pl?gene=ADAMTS10

## Sheet: MPP2
cluster	gene	avg_log2FC	p_val_adj	p_val	exp_LSK_KO	exp_LSK_WT	pct_LSK_KO	pct_LSK_WT	n_LSK_KO	n_LSK_WT	GeneCardLink						p_val_adj, two-tailed Wilcoxon Rank Sum test corrected for multiple testing using the Benjamini-Hochberg procedure
MPP2	RPL9	-1.01972	0	0	18.7987	39.1424	0.999	1	1478	915	http://www.genecards.org/cgi-bin/carddisp.pl?gene=RPL9						p_val, two-tailed Wilcoxon Rank Sum test
MPP2	RPL41	1.13804	0	0	104.964	47.1478	1	1	1478	915	http://www.genecards.org/cgi-bin/carddisp.pl?gene=RPL41
MPP2	RPS29	0.968258	0	0	81.6819	41.2606	1	1	1478	915	http://www.genecards.org/cgi-bin/carddisp.pl?gene=RPS29
MPP2	RPL36	0.87763	0	0	50.7269	27.1529	1	0.998	1478	915	http://www.genecards.org/cgi-bin/carddisp.pl?gene=RPL36
MPP2	RPL37	0.782046	3.73469e-303	1.33391e-307	67.7055	38.9551	1	1	1478	915	http://www.genecards.org/cgi-bin/carddisp.pl?gene=RPL37
MPP2	RPS21	0.667432	2.68749e-287	9.59886e-292	57.0779	35.5674	1	1	1478	915	http://www.genecards.org/cgi-bin/carddisp.pl?gene=RPS21
MPP2	RSRP1	-1.66529	1.05572e-283	3.77069e-288	1.32419	6.37181	0.598	0.991	1478	915	http://www.genecards.org/cgi-bin/carddisp.pl?gene=RSRP1
MPP2	PFN1	-1.42288	2.14098e-276	7.6469e-281	2.28695	7.81296	0.807	0.986	1478	915	http://www.genecards.org/cgi-bin/carddisp.pl?gene=PFN1
MPP2	RPL38	0.743412	6.78376e-273	2.42294e-277	40.2502	23.6398	1	0.997	1478	915	http://www.genecards.org/cgi-bin/carddisp.pl?gene=RPL38
MPP2	RPL37A	0.61051	4.82222e-270	1.72235e-274	56.0771	36.3835	1	1	1478	915	http://www.genecards.org/cgi-bin/carddisp.pl?gene=RPL37A
MPP2	TPT1	-0.601259	7.25239e-257	2.59032e-261	33.176	50.8464	0.999	1	1478	915	http://www.genecards.org/cgi-bin/carddisp.pl?gene=TPT1
MPP2	RPL5	-0.746064	1.57122e-230	5.61191e-235	13.848	23.9032	0.999	1	1478	915	http://www.genecards.org/cgi-bin/carddisp.pl?gene=RPL5
MPP2	XIST	-1.22161	3.13521e-223	1.1198e-227	6.81412	17.2231	0.95	0.999	1478	915	http://www.genecards.org/cgi-bin/carddisp.pl?gene=XIST
MPP2	H2-D1	-1.15315	2.70816e-222	9.6727e-227	3.10243	8.12379	0.874	0.996	1478	915	http://www.genecards.org/cgi-bin/carddisp.pl?gene=H2-D1
MPP2	B2M	-1.09137	1.84555e-216	6.59173e-221	3.77607	9.17666	0.925	0.999	1478	915	http://www.genecards.org/cgi-bin/carddisp.pl?gene=B2M
MPP2	RPS3	-0.545164	3.77394e-215	1.34793e-219	29.1083	42.9336	1	0.999	1478	915	http://www.genecards.org/cgi-bin/carddisp.pl?gene=RPS3
MPP2	MT-CYTB	-0.819637	1.02708e-212	3.66842e-217	19.1579	34.5779	0.995	1	1478	915	http://www.genecards.org/cgi-bin/carddisp.pl?gene=MT-CYTB
MPP2	RPS6	-0.671513	2.58012e-210	9.21536e-215	17.5856	28.602	0.999	1	1478	915	http://www.genecards.org/cgi-bin/carddisp.pl?gene=RPS6
MPP2	RPL10	-0.644542	5.36818e-210	1.91734e-214	18.7592	29.8885	0.998	0.998	1478	915	http://www.genecards.org/cgi-bin/carddisp.pl?gene=RPL10
MPP2	BTF3	-0.883555	2.0202e-207	7.21553e-212	4.74777	9.60415	0.945	0.997	1478	915	http://www.genecards.org/cgi-bin/carddisp.pl?gene=BTF3
MPP2	H3F3A	-0.752453	1.19767e-206	4.27768e-211	9.57785	16.82	0.989	0.999	1478	915	http://www.genecards.org/cgi-bin/carddisp.pl?gene=H3F3A
MPP2	EEF1A1	-0.515235	5.65854e-196	2.02105e-200	41.6514	59.9586	1	1	1478	915	http://www.genecards.org/cgi-bin/carddisp.pl?gene=EEF1A1
MPP2	RPL17	-0.518426	4.94243e-194	1.76528e-198	32.945	47.6225	1	1	1478	915	http://www.genecards.org/cgi-bin/carddisp.pl?gene=RPL17
MPP2	RPS26	0.59766	2.16863e-192	7.74567e-197	45.5929	29.7898	1	0.999	1478	915	http://www.genecards.org/cgi-bin/carddisp.pl?gene=RPS26
MPP2	MT-CO2	-0.720755	1.58877e-190	5.67458e-195	20.7559	34.8547	0.996	1	1478	915	http://www.genecards.org/cgi-bin/carddisp.pl?gene=MT-CO2
MPP2	RPS27	0.654565	4.38196e-189	1.5651e-193	21.1332	13.0605	0.999	0.997	1478	915	http://www.genecards.org/cgi-bin/carddisp.pl?gene=RPS27
MPP2	RPS3A1	-0.444497	4.36141e-186	1.55776e-190	47.5581	65.0798	1	1	1478	915	http://www.genecards.org/cgi-bin/carddisp.pl?gene=RPS3A1
MPP2	PPIA	-0.590257	3.80298e-177	1.35831e-181	22.8545	34.9133	0.999	0.998	1478	915	http://www.genecards.org/cgi-bin/carddisp.pl?gene=PPIA
MPP2	RPL7A	-0.642449	3.24507e-174	1.15904e-178	10.6126	17.1271	0.993	0.998	1478	915	http://www.genecards.org/cgi-bin/carddisp.pl?gene=RPL7A
MPP2	RPS24	-0.400438	2.23479e-173	7.98198e-178	59.3612	78.6713	1	0.999	1478	915	http://www.genecards.org/cgi-bin/carddisp.pl?gene=RPS24
MPP2	MT-ATP6	-0.675806	1.36739e-170	4.88387e-175	23.3417	37.8857	0.996	1	1478	915	http://www.genecards.org/cgi-bin/carddisp.pl?gene=MT-ATP6
MPP2	RPS23	-0.451507	2.36375e-169	8.44258e-174	32.5884	44.9311	1	1	1478	915	http://www.genecards.org/cgi-bin/carddisp.pl?gene=RPS23
MPP2	GNB2	-0.906039	1.07698e-148	3.84663e-153	1.2071	3.13587	0.597	0.954	1478	915	http://www.genecards.org/cgi-bin/carddisp.pl?gene=GNB2
MPP2	RPL6	0.431152	1.4634e-147	5.22679e-152	53.6226	39.5119	1	1	1478	915	http://www.genecards.org/cgi-bin/carddisp.pl?gene=RPL6
MPP2	RPS7	-0.417475	8.17161e-147	2.91864e-151	33.2167	44.6994	1	1	1478	915	http://www.genecards.org/cgi-bin/carddisp.pl?gene=RPS7
MPP2	TXN1	-0.799551	1.42954e-141	5.10588e-146	3.32454	6.52711	0.88	0.984	1478	915	http://www.genecards.org/cgi-bin/carddisp.pl?gene=TXN1
MPP2	RPL8	0.410106	1.97535e-141	7.05532e-146	53.5676	40.0659	1	1	1478	915	http://www.genecards.org/cgi-bin/carddisp.pl?gene=RPL8
MPP2	RPS28	0.40874	5.79629e-141	2.07025e-145	33.7376	25.1672	1	0.999	1478	915	http://www.genecards.org/cgi-bin/carddisp.pl?gene=RPS28
MPP2	ST13	0.902999	6.09377e-139	2.1765e-143	4.65735	2.0254	0.946	0.871	1478	915	http://www.genecards.org/cgi-bin/carddisp.pl?gene=ST13
MPP2	RPL4	-0.597093	1.41219e-138	5.0439e-143	7.8922	12.4509	0.978	0.997	1478	915	http://www.genecards.org/cgi-bin/carddisp.pl?gene=RPL4
MPP2	TMSB4X	-0.741281	7.71607e-138	2.75594e-142	9.63995	16.7864	0.978	0.992	1478	915	http://www.genecards.org/cgi-bin/carddisp.pl?gene=TMSB4X
MPP2	UQCR11	0.844936	2.96671e-136	1.05961e-140	6.47238	3.16014	0.963	0.939	1478	915	http://www.genecards.org/cgi-bin/carddisp.pl?gene=UQCR11
MPP2	RPS25	-0.471832	1.10982e-135	3.96392e-140	19.5012	27.4325	0.999	0.999	1478	915	http://www.genecards.org/cgi-bin/carddisp.pl?gene=RPS25
MPP2	PABPC1	-0.644895	1.17601e-132	4.20035e-137	5.89969	9.78852	0.959	1	1478	915	http://www.genecards.org/cgi-bin/carddisp.pl?gene=PABPC1
MPP2	RPL12	-0.453016	1.34815e-132	4.81515e-137	30.6519	42.3282	1	1	1478	915	http://www.genecards.org/cgi-bin/carddisp.pl?gene=RPL12
MPP2	ATP5J2	0.768852	4.56151e-132	1.62923e-136	6.62505	3.47502	0.965	0.954	1478	915	http://www.genecards.org/cgi-bin/carddisp.pl?gene=ATP5J2
MPP2	ATP5K	0.887221	9.19287e-130	3.2834e-134	4.75422	2.11104	0.937	0.86	1478	915	http://www.genecards.org/cgi-bin/carddisp.pl?gene=ATP5K
MPP2	1110004F10RIK	0.826628	1.12545e-128	4.01974e-133	4.46753	2.08284	0.944	0.873	1478	915	http://www.genecards.org/cgi-bin/carddisp.pl?gene=1110004F10RIK
MPP2	SERBP1	0.53375	2.56469e-128	9.16026e-133	20.0589	13.5466	0.999	0.996	1478	915	http://www.genecards.org/cgi-bin/carddisp.pl?gene=SERBP1
MPP2	RPS18	-0.384741	6.44275e-128	2.30115e-132	32.7266	43.0343	0.999	1	1478	915	http://www.genecards.org/cgi-bin/carddisp.pl?gene=RPS18
MPP2	ITM2B	-0.709277	5.91832e-126	2.11384e-130	3.90697	7.02283	0.919	0.991	1478	915	http://www.genecards.org/cgi-bin/carddisp.pl?gene=ITM2B
MPP2	FAU	0.387008	1.47184e-125	5.25693e-130	48.8176	37.0962	1	1	1478	915	http://www.genecards.org/cgi-bin/carddisp.pl?gene=FAU
MPP2	ATP5E	0.648164	1.16023e-120	4.14396e-125	9.80647	5.89552	0.983	0.973	1478	915	http://www.genecards.org/cgi-bin/carddisp.pl?gene=ATP5E
MPP2	RPL3	-0.380341	2.30296e-120	8.22544e-125	31.0505	40.7185	1	1	1478	915	http://www.genecards.org/cgi-bin/carddisp.pl?gene=RPL3
MPP2	LMO2	-0.849535	1.15466e-118	4.12407e-123	2.38238	5.09477	0.79	0.985	1478	915	http://www.genecards.org/cgi-bin/carddisp.pl?gene=LMO2
MPP2	1810037I17RIK	-0.766432	4.11697e-118	1.47045e-122	0.484803	1.52574	0.313	0.798	1478	915	http://www.genecards.org/cgi-bin/carddisp.pl?gene=1810037I17RIK
MPP2	COX8A	0.568083	1.66e-114	5.92898e-119	13.8416	9.01082	0.997	0.996	1478	915	http://www.genecards.org/cgi-bin/carddisp.pl?gene=COX8A
MPP2	RPSA	0.319922	6.23668e-113	2.22755e-117	86.458	69.0638	1	1	1478	915	http://www.genecards.org/cgi-bin/carddisp.pl?gene=RPSA
MPP2	HSPA8	0.623471	1.46591e-110	5.23578e-115	19.6481	12.4028	0.998	1	1478	915	http://www.genecards.org/cgi-bin/carddisp.pl?gene=HSPA8
MPP2	SRGN	-0.639331	6.10266e-110	2.17968e-114	7.35438	12.0128	0.978	0.993	1478	915	http://www.genecards.org/cgi-bin/carddisp.pl?gene=SRGN
MPP2	NMT1	0.909604	2.40128e-106	8.57661e-111	1.91274	0.550543	0.757	0.484	1478	915	http://www.genecards.org/cgi-bin/carddisp.pl?gene=NMT1
MPP2	RPL22L1	-0.543601	2.9451e-106	1.0519e-110	7.5237	11.4242	0.978	0.998	1478	915	http://www.genecards.org/cgi-bin/carddisp.pl?gene=RPL22L1
MPP2	RPL18A	0.319176	1.07933e-105	3.85503e-110	62.7394	50.0889	1	1	1478	915	http://www.genecards.org/cgi-bin/carddisp.pl?gene=RPL18A
MPP2	UQCR10	0.726145	2.88815e-104	1.03155e-108	5.57095	2.97225	0.957	0.92	1478	915	http://www.genecards.org/cgi-bin/carddisp.pl?gene=UQCR10
MPP2	SEP15	-0.696938	4.85993e-98	1.73581e-102	0.982395	2.21358	0.527	0.904	1478	915	http://www.genecards.org/cgi-bin/carddisp.pl?gene=SEP15
MPP2	SPINT2	-0.677682	1.36288e-97	4.86778e-102	0.530565	1.44824	0.336	0.789	1478	915	http://www.genecards.org/cgi-bin/carddisp.pl?gene=SPINT2
MPP2	ACTB	0.4312	5.23299e-97	1.86906e-101	40.0538	29.4473	1	1	1478	915	http://www.genecards.org/cgi-bin/carddisp.pl?gene=ACTB
MPP2	EEF1B2	-0.340586	8.33061e-92	2.97543e-96	18.5012	23.6938	0.999	1	1478	915	http://www.genecards.org/cgi-bin/carddisp.pl?gene=EEF1B2
MPP2	H2-T23	-0.67007	1.24082e-91	4.43181e-96	0.416969	1.25461	0.269	0.714	1478	915	http://www.genecards.org/cgi-bin/carddisp.pl?gene=H2-T23
MPP2	RPL13	-0.307582	8.9482e-91	3.19601e-95	46.1312	57.331	0.999	1	1478	915	http://www.genecards.org/cgi-bin/carddisp.pl?gene=RPL13
MPP2	MT-CO1	-0.487868	4.98994e-87	1.78225e-91	33.8284	47.8423	0.995	1	1478	915	http://www.genecards.org/cgi-bin/carddisp.pl?gene=MT-CO1
MPP2	H2-Q7	-0.729016	6.1151e-87	2.18412e-91	1.04362	2.38732	0.492	0.873	1478	915	http://www.genecards.org/cgi-bin/carddisp.pl?gene=H2-Q7
MPP2	IFITM1	1.16854	6.1048e-86	2.18044e-90	9.56382	3.69953	0.911	0.89	1478	915	http://www.genecards.org/cgi-bin/carddisp.pl?gene=IFITM1
MPP2	RPL14	0.296948	4.86074e-84	1.7361e-88	40.5138	32.7911	1	1	1478	915	http://www.genecards.org/cgi-bin/carddisp.pl?gene=RPL14
MPP2	TAP2	-0.616795	8.37776e-84	2.99227e-88	0.372172	1.10418	0.249	0.682	1478	915	http://www.genecards.org/cgi-bin/carddisp.pl?gene=TAP2
MPP2	MT-ND4	-0.525011	8.51528e-84	3.04139e-88	11.0619	16.3564	0.99	1	1478	915	http://www.genecards.org/cgi-bin/carddisp.pl?gene=MT-ND4
MPP2	ROMO1	0.719008	1.32531e-80	4.73357e-85	3.42453	1.68797	0.882	0.82	1478	915	http://www.genecards.org/cgi-bin/carddisp.pl?gene=ROMO1
MPP2	MT-ND1	-0.572995	1.73311e-80	6.19012e-85	10.1762	15.6258	0.984	0.998	1478	915	http://www.genecards.org/cgi-bin/carddisp.pl?gene=MT-ND1
MPP2	SRP9	-0.612791	6.41023e-80	2.28953e-84	1.01714	2.08464	0.535	0.885	1478	915	http://www.genecards.org/cgi-bin/carddisp.pl?gene=SRP9
MPP2	ARF5	-0.602184	6.59895e-79	2.35694e-83	1.21023	2.35516	0.601	0.914	1478	915	http://www.genecards.org/cgi-bin/carddisp.pl?gene=ARF5
MPP2	WDR43	0.771346	6.90371e-79	2.46579e-83	3.33943	1.54235	0.868	0.776	1478	915	http://www.genecards.org/cgi-bin/carddisp.pl?gene=WDR43
MPP2	UBB	-0.602989	1.78569e-78	6.37793e-83	12.3076	19.2124	0.983	0.999	1478	915	http://www.genecards.org/cgi-bin/carddisp.pl?gene=UBB
MPP2	CNBP	-0.594572	3.1711e-78	1.13262e-82	2.53847	4.34318	0.835	0.966	1478	915	http://www.genecards.org/cgi-bin/carddisp.pl?gene=CNBP
MPP2	CRIP1	0.676176	1.34432e-76	4.80148e-81	6.59902	3.75563	0.958	0.939	1478	915	http://www.genecards.org/cgi-bin/carddisp.pl?gene=CRIP1
MPP2	GAPDH	0.534559	9.67928e-76	3.45713e-80	13.5685	9.05762	0.992	0.987	1478	915	http://www.genecards.org/cgi-bin/carddisp.pl?gene=GAPDH
MPP2	AY036118	-0.813633	2.12619e-75	7.59408e-80	1.31939	3.07664	0.537	0.886	1478	915	http://www.genecards.org/cgi-bin/carddisp.pl?gene=AY036118
MPP2	PSMB9	-0.608087	3.30783e-74	1.18145e-78	1.12422	2.23781	0.577	0.878	1478	915	http://www.genecards.org/cgi-bin/carddisp.pl?gene=PSMB9
MPP2	SUMO2	-0.496967	7.63132e-74	2.72567e-78	5.02785	7.50677	0.931	0.992	1478	915	http://www.genecards.org/cgi-bin/carddisp.pl?gene=SUMO2
MPP2	SHFM1	-0.539909	1.3144e-73	4.69463e-78	2.08928	3.49144	0.796	0.95	1478	915	http://www.genecards.org/cgi-bin/carddisp.pl?gene=SHFM1
MPP2	PLAC8	-1.11706	1.38341e-72	4.94111e-77	3.43917	8.62878	0.76	0.873	1478	915	http://www.genecards.org/cgi-bin/carddisp.pl?gene=PLAC8
MPP2	SLC25A5	-0.646569	2.13499e-72	7.62549e-77	2.87433	5.06503	0.809	0.972	1478	915	http://www.genecards.org/cgi-bin/carddisp.pl?gene=SLC25A5
MPP2	ERDR1	0.825271	4.60918e-71	1.64625e-75	2.23664	0.826681	0.75	0.542	1478	915	http://www.genecards.org/cgi-bin/carddisp.pl?gene=ERDR1
MPP2	ATP5G2	-0.444365	1.11429e-69	3.97988e-74	6.10298	8.66514	0.961	0.995	1478	915	http://www.genecards.org/cgi-bin/carddisp.pl?gene=ATP5G2
MPP2	HNRNPDL	-0.576807	1.02573e-67	3.66358e-72	1.35521	2.5129	0.614	0.903	1478	915	http://www.genecards.org/cgi-bin/carddisp.pl?gene=HNRNPDL
MPP2	DYNLT1F	-0.314289	1.77908e-67	6.35432e-72	0.0452473	0.299659	0.041	0.31	1478	915	http://www.genecards.org/cgi-bin/carddisp.pl?gene=DYNLT1F
MPP2	RPL35	0.323013	7.05854e-66	2.52109e-70	21.7327	17.1725	0.999	0.998	1478	915	http://www.genecards.org/cgi-bin/carddisp.pl?gene=RPL35
MPP2	ATOX1	0.615119	8.13835e-66	2.90676e-70	3.52106	1.95169	0.904	0.862	1478	915	http://www.genecards.org/cgi-bin/carddisp.pl?gene=ATOX1
MPP2	ISCU	-0.471911	5.0644e-65	1.80884e-69	0.369939	0.900032	0.263	0.654	1478	915	http://www.genecards.org/cgi-bin/carddisp.pl?gene=ISCU
MPP2	HIST1H4D	1.42348	7.66335e-65	2.7371e-69	23.6462	8.18836	0.924	0.828	1478	915	http://www.genecards.org/cgi-bin/carddisp.pl?gene=HIST1H4D
MPP2	G3BP1	-0.54996	9.15582e-65	3.27017e-69	1.51644	2.68418	0.654	0.905	1478	915	http://www.genecards.org/cgi-bin/carddisp.pl?gene=G3BP1
MPP2	KCNQ1OT1	-0.8235	1.18443e-64	4.23042e-69	2.52973	5.24654	0.726	0.934	1478	915	http://www.genecards.org/cgi-bin/carddisp.pl?gene=KCNQ1OT1
MPP2	CD9	-0.529992	1.56762e-64	5.59903e-69	0.178857	0.702176	0.116	0.443	1478	915	http://www.genecards.org/cgi-bin/carddisp.pl?gene=CD9
MPP2	GM10076	-0.539971	1.88889e-64	6.74653e-69	1.90797	3.22802	0.752	0.945	1478	915	http://www.genecards.org/cgi-bin/carddisp.pl?gene=GM10076
MPP2	SOD2	-0.501126	2.39263e-64	8.54573e-69	0.432093	1.02687	0.286	0.681	1478	915	http://www.genecards.org/cgi-bin/carddisp.pl?gene=SOD2
MPP2	SERF2	0.414751	3.31097e-64	1.18257e-68	11.6238	8.46971	0.991	0.992	1478	915	http://www.genecards.org/cgi-bin/carddisp.pl?gene=SERF2
MPP2	PHF14	-0.595333	7.40981e-64	2.64655e-68	1.2309	2.3705	0.582	0.886	1478	915	http://www.genecards.org/cgi-bin/carddisp.pl?gene=PHF14
MPP2	NDUFA2	0.5435	1.88713e-63	6.74025e-68	4.63808	2.86831	0.934	0.931	1478	915	http://www.genecards.org/cgi-bin/carddisp.pl?gene=NDUFA2
MPP2	HNRNPM	0.597053	4.89433e-63	1.7481e-67	4.43746	2.59472	0.921	0.921	1478	915	http://www.genecards.org/cgi-bin/carddisp.pl?gene=HNRNPM
MPP2	ALYREF	-0.591887	5.53937e-63	1.97849e-67	0.778062	1.67993	0.464	0.79	1478	915	http://www.genecards.org/cgi-bin/carddisp.pl?gene=ALYREF
MPP2	NDUFA3	0.62619	1.02632e-62	3.66568e-67	3.01099	1.59866	0.871	0.824	1478	915	http://www.genecards.org/cgi-bin/carddisp.pl?gene=NDUFA3
MPP2	PSMC3	0.614883	6.12316e-61	2.187e-65	3.14554	1.70697	0.869	0.82	1478	915	http://www.genecards.org/cgi-bin/carddisp.pl?gene=PSMC3
MPP2	PSME1	0.492728	6.6904e-61	2.3896e-65	7.29973	4.89845	0.968	0.983	1478	915	http://www.genecards.org/cgi-bin/carddisp.pl?gene=PSME1
MPP2	H2-M3	-0.295385	7.92638e-61	2.83105e-65	0.0450927	0.28255	0.035	0.28	1478	915	http://www.genecards.org/cgi-bin/carddisp.pl?gene=H2-M3
MPP2	RPL29	0.297885	8.23343e-61	2.94072e-65	26.5325	21.3961	1	0.999	1478	915	http://www.genecards.org/cgi-bin/carddisp.pl?gene=RPL29
MPP2	RPL10A	0.26147	1.49819e-60	5.35107e-65	43.7202	36.3073	1	1	1478	915	http://www.genecards.org/cgi-bin/carddisp.pl?gene=RPL10A
MPP2	SNRPG	0.563225	6.87852e-60	2.45679e-64	4.31622	2.59795	0.927	0.922	1478	915	http://www.genecards.org/cgi-bin/carddisp.pl?gene=SNRPG
MPP2	PDAP1	0.580546	2.55284e-59	9.11795e-64	4.38967	2.60413	0.917	0.908	1478	915	http://www.genecards.org/cgi-bin/carddisp.pl?gene=PDAP1
MPP2	2010107E04RIK	0.549945	8.04908e-59	2.87488e-63	4.32506	2.63726	0.929	0.902	1478	915	http://www.genecards.org/cgi-bin/carddisp.pl?gene=2010107E04RIK
MPP2	SELK	-0.495054	1.56938e-58	5.60532e-63	0.866055	1.62997	0.48	0.847	1478	915	http://www.genecards.org/cgi-bin/carddisp.pl?gene=SELK
MPP2	UQCRQ	0.600398	1.76612e-58	6.30803e-63	4.76357	2.80149	0.912	0.916	1478	915	http://www.genecards.org/cgi-bin/carddisp.pl?gene=UQCRQ
MPP2	CDK1	-0.618012	3.4334e-58	1.2263e-62	0.393434	1.13859	0.273	0.608	1478	915	http://www.genecards.org/cgi-bin/carddisp.pl?gene=CDK1
MPP2	PGLS	0.585501	5.48093e-58	1.95762e-62	5.28944	3.19139	0.931	0.927	1478	915	http://www.genecards.org/cgi-bin/carddisp.pl?gene=PGLS
MPP2	TMEM258	0.825052	1.30624e-57	4.66546e-62	1.80471	0.583154	0.651	0.457	1478	915	http://www.genecards.org/cgi-bin/carddisp.pl?gene=TMEM258
MPP2	METAP2	0.525222	1.5851e-57	5.66149e-62	4.85316	3.06708	0.949	0.948	1478	915	http://www.genecards.org/cgi-bin/carddisp.pl?gene=METAP2
MPP2	MIF	0.706765	2.30011e-57	8.21527e-62	7.26648	4.06481	0.929	0.915	1478	915	http://www.genecards.org/cgi-bin/carddisp.pl?gene=MIF
MPP2	SPTSSA	-0.512112	2.03921e-56	7.28342e-61	1.23467	2.18694	0.615	0.886	1478	915	http://www.genecards.org/cgi-bin/carddisp.pl?gene=SPTSSA
MPP2	SNX3	-0.508929	4.85595e-56	1.73439e-60	0.828592	1.60208	0.479	0.822	1478	915	http://www.genecards.org/cgi-bin/carddisp.pl?gene=SNX3
MPP2	TSC22D4	0.559481	8.40658e-56	3.00256e-60	3.68711	2.18042	0.924	0.897	1478	915	http://www.genecards.org/cgi-bin/carddisp.pl?gene=TSC22D4
MPP2	CETN3	-0.494824	2.12145e-55	7.57716e-60	0.541995	1.1729	0.348	0.717	1478	915	http://www.genecards.org/cgi-bin/carddisp.pl?gene=CETN3
MPP2	UBE2N	-0.476914	5.63565e-55	2.01288e-59	0.641485	1.28456	0.415	0.773	1478	915	http://www.genecards.org/cgi-bin/carddisp.pl?gene=UBE2N
MPP2	GNAS	-0.438135	7.18504e-55	2.56627e-59	3.51916	5.12279	0.909	0.986	1478	915	http://www.genecards.org/cgi-bin/carddisp.pl?gene=GNAS
MPP2	ZCCHC11	-0.507429	1.50224e-54	5.36551e-59	1.09637	1.98002	0.548	0.861	1478	915	http://www.genecards.org/cgi-bin/carddisp.pl?gene=ZCCHC11
MPP2	LUC7L3	-0.521105	1.66869e-54	5.96005e-59	1.59161	2.7191	0.662	0.927	1478	915	http://www.genecards.org/cgi-bin/carddisp.pl?gene=LUC7L3
MPP2	EIF3E	-0.469749	9.27364e-54	3.31225e-58	2.08838	3.277	0.774	0.954	1478	915	http://www.genecards.org/cgi-bin/carddisp.pl?gene=EIF3E
MPP2	NSA2	0.487933	1.30403e-52	4.65758e-57	6.84199	4.5917	0.974	0.973	1478	915	http://www.genecards.org/cgi-bin/carddisp.pl?gene=NSA2
MPP2	HNRNPA2B1	-0.458076	1.31672e-52	4.70292e-57	8.00763	11.3739	0.97	0.998	1478	915	http://www.genecards.org/cgi-bin/carddisp.pl?gene=HNRNPA2B1
MPP2	UNC50	-0.306294	3.36907e-52	1.20332e-56	0.139528	0.409057	0.103	0.393	1478	915	http://www.genecards.org/cgi-bin/carddisp.pl?gene=UNC50
MPP2	NDUFA4	-0.48589	3.4193e-52	1.22127e-56	7.5444	10.966	0.971	0.991	1478	915	http://www.genecards.org/cgi-bin/carddisp.pl?gene=NDUFA4
MPP2	R3HDM1	-0.467425	3.66664e-52	1.30961e-56	0.749957	1.41956	0.44	0.793	1478	915	http://www.genecards.org/cgi-bin/carddisp.pl?gene=R3HDM1
MPP2	TCEB2	0.434242	4.74171e-52	1.69359e-56	6.79128	4.76619	0.973	0.972	1478	915	http://www.genecards.org/cgi-bin/carddisp.pl?gene=TCEB2
MPP2	MSI2	-0.541338	7.7469e-52	2.76695e-56	0.944718	1.83019	0.47	0.8	1478	915	http://www.genecards.org/cgi-bin/carddisp.pl?gene=MSI2
MPP2	NDUFB3	-0.465616	8.16123e-52	2.91493e-56	0.761752	1.43281	0.445	0.799	1478	915	http://www.genecards.org/cgi-bin/carddisp.pl?gene=NDUFB3
MPP2	FUS	-0.481112	1.08602e-51	3.8789e-56	2.95886	4.52586	0.838	0.967	1478	915	http://www.genecards.org/cgi-bin/carddisp.pl?gene=FUS
MPP2	0610010K14RIK	-0.312311	3.84254e-51	1.37244e-55	0.114255	0.383565	0.091	0.367	1478	915	http://www.genecards.org/cgi-bin/carddisp.pl?gene=0610010K14RIK
MPP2	RBM3	-0.383569	7.33051e-51	2.61823e-55	5.86186	7.95175	0.965	0.989	1478	915	http://www.genecards.org/cgi-bin/carddisp.pl?gene=RBM3
MPP2	H2-K1	-0.428237	1.12204e-50	4.00756e-55	8.05724	11.1873	0.979	0.999	1478	915	http://www.genecards.org/cgi-bin/carddisp.pl?gene=H2-K1
MPP2	HSPA5	0.796568	1.26864e-50	4.53119e-55	6.75341	3.46377	0.907	0.923	1478	915	http://www.genecards.org/cgi-bin/carddisp.pl?gene=HSPA5
MPP2	ZFP422	-0.455097	5.22005e-50	1.86444e-54	0.6902	1.31705	0.413	0.761	1478	915	http://www.genecards.org/cgi-bin/carddisp.pl?gene=ZFP422
MPP2	SMIM14	-0.458391	5.60743e-50	2.0028e-54	0.497144	1.05709	0.321	0.68	1478	915	http://www.genecards.org/cgi-bin/carddisp.pl?gene=SMIM14
MPP2	HNRNPF	-0.418484	6.71256e-50	2.39751e-54	4.50272	6.35451	0.922	0.989	1478	915	http://www.genecards.org/cgi-bin/carddisp.pl?gene=HNRNPF
MPP2	PARK7	0.400394	1.16637e-49	4.1659e-54	8.20338	5.97296	0.972	0.981	1478	915	http://www.genecards.org/cgi-bin/carddisp.pl?gene=PARK7
MPP2	DPM3	0.549606	1.94127e-49	6.9336e-54	3.12215	1.81628	0.876	0.859	1478	915	http://www.genecards.org/cgi-bin/carddisp.pl?gene=DPM3
MPP2	1190007I07RIK	-0.367061	2.50828e-49	8.95878e-54	0.200483	0.54829	0.164	0.469	1478	915	http://www.genecards.org/cgi-bin/carddisp.pl?gene=1190007I07RIK
MPP2	LIMS1	-0.403799	3.58113e-49	1.27907e-53	0.447053	0.914432	0.273	0.628	1478	915	http://www.genecards.org/cgi-bin/carddisp.pl?gene=LIMS1
MPP2	SEC61G	0.483188	4.56647e-49	1.631e-53	5.05005	3.32817	0.938	0.949	1478	915	http://www.genecards.org/cgi-bin/carddisp.pl?gene=SEC61G
MPP2	CDC26	-0.430424	6.17809e-49	2.20662e-53	0.512117	1.03777	0.34	0.694	1478	915	http://www.genecards.org/cgi-bin/carddisp.pl?gene=CDC26
MPP2	HNRNPK	-0.409778	9.11197e-49	3.25451e-53	3.40842	4.8565	0.894	0.987	1478	915	http://www.genecards.org/cgi-bin/carddisp.pl?gene=HNRNPK
MPP2	TMEM59	-0.483504	2.54489e-48	9.08955e-53	1.13393	1.98352	0.581	0.874	1478	915	http://www.genecards.org/cgi-bin/carddisp.pl?gene=TMEM59
MPP2	HNRNPH1	-0.474103	7.55605e-48	2.69878e-52	1.18195	2.03085	0.564	0.88	1478	915	http://www.genecards.org/cgi-bin/carddisp.pl?gene=HNRNPH1
MPP2	CD47	-0.424489	1.88018e-47	6.71541e-52	4.29818	6.11067	0.926	0.985	1478	915	http://www.genecards.org/cgi-bin/carddisp.pl?gene=CD47
MPP2	EWSR1	-0.467904	1.98651e-47	7.09519e-52	0.873083	1.59066	0.484	0.805	1478	915	http://www.genecards.org/cgi-bin/carddisp.pl?gene=EWSR1
MPP2	PRDX3	-0.36322	8.76309e-47	3.1299e-51	0.259445	0.620016	0.196	0.519	1478	915	http://www.genecards.org/cgi-bin/carddisp.pl?gene=PRDX3
MPP2	YIPF4	-0.308014	2.45337e-46	8.76266e-51	0.130462	0.399514	0.097	0.36	1478	915	http://www.genecards.org/cgi-bin/carddisp.pl?gene=YIPF4
MPP2	MRPS28	-0.33281	2.5893e-46	9.24816e-51	0.200893	0.512482	0.16	0.461	1478	915	http://www.genecards.org/cgi-bin/carddisp.pl?gene=MRPS28
MPP2	DNAJA1	0.516766	6.93321e-46	2.47632e-50	7.26049	4.77356	0.972	0.981	1478	915	http://www.genecards.org/cgi-bin/carddisp.pl?gene=DNAJA1
MPP2	NEDD8	0.451029	1.01078e-45	3.61018e-50	4.43677	2.97711	0.944	0.931	1478	915	http://www.genecards.org/cgi-bin/carddisp.pl?gene=NEDD8
MPP2	CMC1	-0.338059	1.58666e-45	5.66705e-50	0.218083	0.539723	0.158	0.462	1478	915	http://www.genecards.org/cgi-bin/carddisp.pl?gene=CMC1
MPP2	RBM38	-0.345481	2.20775e-45	7.88538e-50	0.25746	0.597697	0.176	0.486	1478	915	http://www.genecards.org/cgi-bin/carddisp.pl?gene=RBM38
MPP2	PTS	-0.412949	5.74547e-45	2.0521e-49	0.485332	0.977578	0.317	0.657	1478	915	http://www.genecards.org/cgi-bin/carddisp.pl?gene=PTS
MPP2	RAP1A	-0.449752	7.06545e-45	2.52356e-49	0.931625	1.63822	0.502	0.831	1478	915	http://www.genecards.org/cgi-bin/carddisp.pl?gene=RAP1A
MPP2	NIP7	-0.363745	7.97169e-45	2.84723e-49	0.338258	0.722019	0.237	0.563	1478	915	http://www.genecards.org/cgi-bin/carddisp.pl?gene=NIP7
MPP2	TIMM13	0.514551	1.64302e-44	5.86835e-49	3.47987	2.13596	0.873	0.877	1478	915	http://www.genecards.org/cgi-bin/carddisp.pl?gene=TIMM13
MPP2	RAB38	-0.423644	2.96053e-44	1.05741e-48	0.487236	0.994846	0.292	0.627	1478	915	http://www.genecards.org/cgi-bin/carddisp.pl?gene=RAB38
MPP2	PCGF5	-0.343915	6.35222e-44	2.26881e-48	0.201932	0.525488	0.156	0.445	1478	915	http://www.genecards.org/cgi-bin/carddisp.pl?gene=PCGF5
MPP2	TSFM	-0.310804	6.42053e-44	2.29321e-48	0.182855	0.467212	0.145	0.434	1478	915	http://www.genecards.org/cgi-bin/carddisp.pl?gene=TSFM
MPP2	GM21092	-0.40522	1.17764e-43	4.20616e-48	0.500619	0.987256	0.306	0.648	1478	915	http://www.genecards.org/cgi-bin/carddisp.pl?gene=GM21092
MPP2	CERS2	-0.324591	1.33082e-43	4.75328e-48	0.199573	0.502237	0.143	0.427	1478	915	http://www.genecards.org/cgi-bin/carddisp.pl?gene=CERS2
MPP2	HPRT	-0.446825	1.80546e-43	6.44853e-48	0.71526	1.33796	0.428	0.754	1478	915	http://www.genecards.org/cgi-bin/carddisp.pl?gene=HPRT
MPP2	SLC6A6	-0.319327	2.15046e-43	7.68077e-48	0.226609	0.530499	0.162	0.458	1478	915	http://www.genecards.org/cgi-bin/carddisp.pl?gene=SLC6A6
MPP2	PDCD6	-0.401845	2.84157e-43	1.01492e-47	0.568413	1.07218	0.365	0.704	1478	915	http://www.genecards.org/cgi-bin/carddisp.pl?gene=PDCD6
MPP2	MT-CO3	-0.320252	2.95637e-43	1.05592e-47	39.5873	49.6752	0.997	1	1478	915	http://www.genecards.org/cgi-bin/carddisp.pl?gene=MT-CO3
MPP2	JUNB	-0.381758	2.97179e-43	1.06143e-47	0.345213	0.752716	0.214	0.53	1478	915	http://www.genecards.org/cgi-bin/carddisp.pl?gene=JUNB
MPP2	OGT	-0.457123	4.25242e-43	1.51883e-47	0.797914	1.46818	0.436	0.78	1478	915	http://www.genecards.org/cgi-bin/carddisp.pl?gene=OGT
MPP2	2610001J05RIK	-0.291306	5.35776e-43	1.91362e-47	0.148441	0.405402	0.112	0.378	1478	915	http://www.genecards.org/cgi-bin/carddisp.pl?gene=2610001J05RIK
MPP2	BOLA2	0.548791	3.27935e-42	1.17128e-46	2.93283	1.68846	0.84	0.813	1478	915	http://www.genecards.org/cgi-bin/carddisp.pl?gene=BOLA2
MPP2	SF3B6	-0.417201	3.48821e-42	1.24588e-46	1.95556	2.94666	0.76	0.939	1478	915	http://www.genecards.org/cgi-bin/carddisp.pl?gene=SF3B6
MPP2	PIGP	-0.355063	4.86298e-42	1.7369e-46	0.418598	0.814445	0.267	0.598	1478	915	http://www.genecards.org/cgi-bin/carddisp.pl?gene=PIGP
MPP2	SNRPD3	0.446447	5.22346e-42	1.86566e-46	4.63771	3.13722	0.931	0.926	1478	915	http://www.genecards.org/cgi-bin/carddisp.pl?gene=SNRPD3
MPP2	IFITM2	0.387806	1.04465e-41	3.73116e-46	8.26058	6.07778	0.983	0.981	1478	915	http://www.genecards.org/cgi-bin/carddisp.pl?gene=IFITM2
MPP2	KRIT1	-0.407454	1.9001e-41	6.78654e-46	0.526574	1.02476	0.321	0.656	1478	915	http://www.genecards.org/cgi-bin/carddisp.pl?gene=KRIT1
MPP2	H2-T22	-0.340966	2.02224e-41	7.2228e-46	0.249456	0.582567	0.173	0.463	1478	915	http://www.genecards.org/cgi-bin/carddisp.pl?gene=H2-T22
MPP2	H2AFJ	0.497345	2.561e-41	9.1471e-46	4.78834	3.10051	0.917	0.905	1478	915	http://www.genecards.org/cgi-bin/carddisp.pl?gene=H2AFJ
MPP2	OST4	-0.400582	2.61786e-41	9.35017e-46	0.792991	1.36682	0.462	0.788	1478	915	http://www.genecards.org/cgi-bin/carddisp.pl?gene=OST4
MPP2	FH1	-0.34604	2.85139e-41	1.01842e-45	0.221335	0.552399	0.178	0.462	1478	915	http://www.genecards.org/cgi-bin/carddisp.pl?gene=FH1
MPP2	GTF2A2	-0.375909	3.32369e-41	1.18712e-45	0.617151	1.09851	0.386	0.721	1478	915	http://www.genecards.org/cgi-bin/carddisp.pl?gene=GTF2A2
MPP2	CNOT3	0.622999	4.50642e-41	1.60955e-45	1.55929	0.661798	0.671	0.549	1478	915	http://www.genecards.org/cgi-bin/carddisp.pl?gene=CNOT3
MPP2	ACYP1	-0.336513	9.98705e-41	3.56706e-45	0.298487	0.6396	0.2	0.504	1478	915	http://www.genecards.org/cgi-bin/carddisp.pl?gene=ACYP1
MPP2	COMMD1	-0.358609	1.09911e-40	3.92567e-45	0.454561	0.865022	0.299	0.633	1478	915	http://www.genecards.org/cgi-bin/carddisp.pl?gene=COMMD1
MPP2	PFDN2	-0.399033	1.10337e-40	3.94089e-45	0.770571	1.33472	0.452	0.777	1478	915	http://www.genecards.org/cgi-bin/carddisp.pl?gene=PFDN2
MPP2	MED30	-0.279996	2.82359e-40	1.0085e-44	0.166869	0.416802	0.133	0.4	1478	915	http://www.genecards.org/cgi-bin/carddisp.pl?gene=MED30
MPP2	CHURC1	-0.310206	4.41122e-40	1.57555e-44	0.337686	0.658577	0.23	0.55	1478	915	http://www.genecards.org/cgi-bin/carddisp.pl?gene=CHURC1
MPP2	PURA	-0.430953	8.45888e-40	3.02124e-44	1.1621	1.91477	0.578	0.849	1478	915	http://www.genecards.org/cgi-bin/carddisp.pl?gene=PURA
MPP2	CCDC53	-0.261306	8.90617e-40	3.181e-44	0.137612	0.3635	0.106	0.354	1478	915	http://www.genecards.org/cgi-bin/carddisp.pl?gene=CCDC53
MPP2	MCM7	0.59892	9.16064e-40	3.27189e-44	3.51204	1.97906	0.844	0.8	1478	915	http://www.genecards.org/cgi-bin/carddisp.pl?gene=MCM7
MPP2	RBM33	-0.338086	1.53076e-39	5.46738e-44	0.330671	0.682072	0.222	0.534	1478	915	http://www.genecards.org/cgi-bin/carddisp.pl?gene=RBM33
MPP2	PPP1CB	-0.352311	1.58025e-39	5.64415e-44	0.428096	0.823114	0.283	0.616	1478	915	http://www.genecards.org/cgi-bin/carddisp.pl?gene=PPP1CB
MPP2	NUDT21	-0.413718	2.88787e-39	1.03146e-43	0.932424	1.57421	0.522	0.814	1478	915	http://www.genecards.org/cgi-bin/carddisp.pl?gene=NUDT21
MPP2	GM19590	-0.302232	4.52242e-39	1.61527e-43	0.1208	0.382003	0.08	0.304	1478	915	http://www.genecards.org/cgi-bin/carddisp.pl?gene=GM19590
MPP2	PPP1R35	-0.32666	5.12365e-39	1.83001e-43	0.250003	0.567637	0.189	0.479	1478	915	http://www.genecards.org/cgi-bin/carddisp.pl?gene=PPP1R35
MPP2	RBM25	-0.393481	7.27571e-39	2.59865e-43	2.92916	4.16118	0.853	0.967	1478	915	http://www.genecards.org/cgi-bin/carddisp.pl?gene=RBM25
MPP2	CARD19	-0.339951	9.6727e-39	3.45478e-43	0.403712	0.776698	0.269	0.591	1478	915	http://www.genecards.org/cgi-bin/carddisp.pl?gene=CARD19
MPP2	GM16586	-0.371789	1.31466e-38	4.69555e-43	0.315908	0.702727	0.208	0.507	1478	915	http://www.genecards.org/cgi-bin/carddisp.pl?gene=GM16586
MPP2	OTULIN	0.568142	1.37922e-38	4.92615e-43	1.57129	0.734299	0.683	0.564	1478	915	http://www.genecards.org/cgi-bin/carddisp.pl?gene=OTULIN
MPP2	UBL5	0.458585	3.95459e-38	1.41246e-42	3.82436	2.51069	0.913	0.91	1478	915	http://www.genecards.org/cgi-bin/carddisp.pl?gene=UBL5
MPP2	PPIB	-0.376875	4.26575e-38	1.52359e-42	2.88723	4.04767	0.86	0.97	1478	915	http://www.genecards.org/cgi-bin/carddisp.pl?gene=PPIB
MPP2	SERINC3	-0.430035	6.03831e-38	2.15669e-42	2.00489	3.04839	0.736	0.943	1478	915	http://www.genecards.org/cgi-bin/carddisp.pl?gene=SERINC3
MPP2	CDC37	0.434147	1.41603e-37	5.0576e-42	4.1075	2.78022	0.927	0.939	1478	915	http://www.genecards.org/cgi-bin/carddisp.pl?gene=CDC37
MPP2	FTL1	0.406977	5.7865e-37	2.06676e-41	8.28198	6.00049	0.986	0.986	1478	915	http://www.genecards.org/cgi-bin/carddisp.pl?gene=FTL1
MPP2	PTPN18	0.386101	1.74669e-36	6.23862e-41	7.52071	5.52	0.976	0.979	1478	915	http://www.genecards.org/cgi-bin/carddisp.pl?gene=PTPN18
MPP2	HNRNPA1	-0.358707	2.05515e-36	7.34035e-41	4.02634	5.44516	0.917	0.978	1478	915	http://www.genecards.org/cgi-bin/carddisp.pl?gene=HNRNPA1
MPP2	GPS2	0.556192	2.30643e-36	8.23783e-41	1.42762	0.651011	0.66	0.53	1478	915	http://www.genecards.org/cgi-bin/carddisp.pl?gene=GPS2
MPP2	POLR2D	-0.285205	3.77148e-36	1.34705e-40	0.274006	0.552482	0.208	0.503	1478	915	http://www.genecards.org/cgi-bin/carddisp.pl?gene=POLR2D
MPP2	TIA1	-0.431357	4.58161e-36	1.6364e-40	0.836951	1.47713	0.47	0.769	1478	915	http://www.genecards.org/cgi-bin/carddisp.pl?gene=TIA1
MPP2	MTDH	-0.369037	6.53948e-36	2.33569e-40	3.66284	5.02202	0.892	0.987	1478	915	http://www.genecards.org/cgi-bin/carddisp.pl?gene=MTDH
MPP2	DDX46	-0.385552	6.64538e-36	2.37352e-40	1.93245	2.83083	0.74	0.943	1478	915	http://www.genecards.org/cgi-bin/carddisp.pl?gene=DDX46
MPP2	CYB5A	-0.375364	7.72756e-36	2.76004e-40	0.757324	1.27954	0.447	0.772	1478	915	http://www.genecards.org/cgi-bin/carddisp.pl?gene=CYB5A
MPP2	NUDCD2	-0.388338	8.81937e-36	3.15e-40	0.554465	1.03462	0.361	0.663	1478	915	http://www.genecards.org/cgi-bin/carddisp.pl?gene=NUDCD2
MPP2	TAX1BP1	-0.391117	1.36928e-35	4.89065e-40	3.75057	5.22994	0.906	0.987	1478	915	http://www.genecards.org/cgi-bin/carddisp.pl?gene=TAX1BP1
MPP2	ATP6AP2	-0.286549	2.07847e-35	7.42363e-40	0.313125	0.601644	0.216	0.518	1478	915	http://www.genecards.org/cgi-bin/carddisp.pl?gene=ATP6AP2
MPP2	PKM	0.474788	2.30254e-35	8.22396e-40	3.66394	2.35604	0.872	0.878	1478	915	http://www.genecards.org/cgi-bin/carddisp.pl?gene=PKM
MPP2	GLS	-0.36426	2.35069e-35	8.39593e-40	0.510352	0.944157	0.327	0.646	1478	915	http://www.genecards.org/cgi-bin/carddisp.pl?gene=GLS
MPP2	ATP11B	-0.427175	2.52131e-35	9.00531e-40	1.12376	1.8556	0.576	0.848	1478	915	http://www.genecards.org/cgi-bin/carddisp.pl?gene=ATP11B
MPP2	MPC1	-0.352941	6.29692e-35	2.24906e-39	0.624078	1.07421	0.399	0.72	1478	915	http://www.genecards.org/cgi-bin/carddisp.pl?gene=MPC1
MPP2	LSM1	-0.297282	7.90803e-35	2.8245e-39	0.351174	0.660359	0.248	0.546	1478	915	http://www.genecards.org/cgi-bin/carddisp.pl?gene=LSM1
MPP2	UHRF2	-0.37215	8.56842e-35	3.06037e-39	0.588819	1.05638	0.35	0.664	1478	915	http://www.genecards.org/cgi-bin/carddisp.pl?gene=UHRF2
MPP2	PPIC	-0.264405	1.06815e-34	3.81509e-39	0.123969	0.350045	0.089	0.306	1478	915	http://www.genecards.org/cgi-bin/carddisp.pl?gene=PPIC
MPP2	TMED2	-0.404016	1.31848e-34	4.70919e-39	1.39501	2.16905	0.649	0.892	1478	915	http://www.genecards.org/cgi-bin/carddisp.pl?gene=TMED2
MPP2	LSM8	-0.320159	1.61681e-34	5.77472e-39	0.377044	0.719195	0.266	0.569	1478	915	http://www.genecards.org/cgi-bin/carddisp.pl?gene=LSM8
MPP2	GAR1	-0.386154	1.85788e-34	6.63575e-39	0.769228	1.31221	0.447	0.752	1478	915	http://www.genecards.org/cgi-bin/carddisp.pl?gene=GAR1
MPP2	MALAT1	-0.3743	3.38283e-34	1.20824e-38	101.172	131.436	0.998	0.999	1478	915	http://www.genecards.org/cgi-bin/carddisp.pl?gene=MALAT1
MPP2	TUBA1B	0.504895	4.31132e-34	1.53987e-38	8.90421	5.97961	0.922	0.894	1478	915	http://www.genecards.org/cgi-bin/carddisp.pl?gene=TUBA1B
MPP2	MYL12A	-0.374863	4.84049e-34	1.72887e-38	0.745428	1.26332	0.436	0.755	1478	915	http://www.genecards.org/cgi-bin/carddisp.pl?gene=MYL12A
MPP2	DNAJC2	-0.413254	6.49731e-34	2.32063e-38	1.49949	2.32853	0.663	0.893	1478	915	http://www.genecards.org/cgi-bin/carddisp.pl?gene=DNAJC2
MPP2	TMCO1	0.476361	8.08648e-34	2.88824e-38	3.16119	1.99101	0.876	0.854	1478	915	http://www.genecards.org/cgi-bin/carddisp.pl?gene=TMCO1
MPP2	EIF4A2	-0.356995	8.20992e-34	2.93232e-38	0.528013	0.957012	0.321	0.631	1478	915	http://www.genecards.org/cgi-bin/carddisp.pl?gene=EIF4A2
MPP2	SARAF	-0.371746	9.15594e-34	3.27021e-38	0.638101	1.11957	0.378	0.695	1478	915	http://www.genecards.org/cgi-bin/carddisp.pl?gene=SARAF
MPP2	POLR2I	0.541293	9.41954e-34	3.36436e-38	1.39978	0.649021	0.65	0.544	1478	915	http://www.genecards.org/cgi-bin/carddisp.pl?gene=POLR2I
MPP2	HSCB	-0.3046	9.48921e-34	3.38925e-38	0.328932	0.641332	0.224	0.511	1478	915	http://www.genecards.org/cgi-bin/carddisp.pl?gene=HSCB
MPP2	POLR2H	-0.294332	1.10518e-33	3.94736e-38	0.415687	0.736081	0.287	0.601	1478	915	http://www.genecards.org/cgi-bin/carddisp.pl?gene=POLR2H
MPP2	TTC14	-0.37009	1.16735e-33	4.1694e-38	1.07094	1.67655	0.538	0.832	1478	915	http://www.genecards.org/cgi-bin/carddisp.pl?gene=TTC14
MPP2	TMEM165	-0.324646	1.38009e-33	4.92925e-38	0.307345	0.637263	0.229	0.513	1478	915	http://www.genecards.org/cgi-bin/carddisp.pl?gene=TMEM165
MPP2	APOBEC3	-0.424508	1.38639e-33	4.95174e-38	0.952329	1.62025	0.484	0.762	1478	915	http://www.genecards.org/cgi-bin/carddisp.pl?gene=APOBEC3
MPP2	UQCRC2	-0.384897	1.39063e-33	4.96688e-38	1.07379	1.70788	0.551	0.843	1478	915	http://www.genecards.org/cgi-bin/carddisp.pl?gene=UQCRC2
MPP2	STMN1	0.346755	1.58159e-33	5.64895e-38	35.0246	27.328	0.997	0.999	1478	915	http://www.genecards.org/cgi-bin/carddisp.pl?gene=STMN1
MPP2	HNRNPD	-0.369285	1.70995e-33	6.10739e-38	4.42953	6.0134	0.892	0.981	1478	915	http://www.genecards.org/cgi-bin/carddisp.pl?gene=HNRNPD
MPP2	RPL23A	-0.279673	2.4136e-33	8.62061e-38	11.0234	13.5954	0.988	0.995	1478	915	http://www.genecards.org/cgi-bin/carddisp.pl?gene=RPL23A
MPP2	ABRACL	-0.392381	2.72912e-33	9.74754e-38	1.67959	2.51711	0.714	0.902	1478	915	http://www.genecards.org/cgi-bin/carddisp.pl?gene=ABRACL
MPP2	HDGFRP3	-0.257396	3.11743e-33	1.11345e-37	0.180346	0.41089	0.11	0.342	1478	915	http://www.genecards.org/cgi-bin/carddisp.pl?gene=HDGFRP3
MPP2	TCEB1	-0.364027	3.45428e-33	1.23376e-37	0.736257	1.23458	0.447	0.748	1478	915	http://www.genecards.org/cgi-bin/carddisp.pl?gene=TCEB1
MPP2	1700020I14RIK	-0.389248	4.33287e-33	1.54757e-37	0.915845	1.5092	0.508	0.795	1478	915	http://www.genecards.org/cgi-bin/carddisp.pl?gene=1700020I14RIK
MPP2	A830080D01RIK	-0.306665	4.9884e-33	1.7817e-37	0.326302	0.64043	0.223	0.513	1478	915	http://www.genecards.org/cgi-bin/carddisp.pl?gene=A830080D01RIK
MPP2	DHX15	0.481293	5.74197e-33	2.05085e-37	2.12938	1.24169	0.79	0.745	1478	915	http://www.genecards.org/cgi-bin/carddisp.pl?gene=DHX15
MPP2	ZBTB20	-0.394295	6.11376e-33	2.18364e-37	0.505757	0.979017	0.275	0.555	1478	915	http://www.genecards.org/cgi-bin/carddisp.pl?gene=ZBTB20
MPP2	EBNA1BP2	-0.38452	1.0062e-32	3.59384e-37	0.641455	1.1428	0.403	0.703	1478	915	http://www.genecards.org/cgi-bin/carddisp.pl?gene=EBNA1BP2
MPP2	CD48	-0.412747	1.68742e-32	6.02692e-37	0.356896	0.806325	0.252	0.51	1478	915	http://www.genecards.org/cgi-bin/carddisp.pl?gene=CD48
MPP2	SNRNP40	-0.354324	1.99769e-32	7.13513e-37	0.706145	1.18111	0.421	0.736	1478	915	http://www.genecards.org/cgi-bin/carddisp.pl?gene=SNRNP40
MPP2	EMC4	-0.25701	2.54818e-32	9.1013e-37	0.247721	0.491026	0.185	0.458	1478	915	http://www.genecards.org/cgi-bin/carddisp.pl?gene=EMC4
MPP2	PDCL3	-0.254281	3.07473e-32	1.0982e-36	0.231056	0.46833	0.171	0.431	1478	915	http://www.genecards.org/cgi-bin/carddisp.pl?gene=PDCL3
MPP2	LGALS1	0.841129	3.37244e-32	1.20453e-36	2.29319	0.838283	0.595	0.422	1478	915	http://www.genecards.org/cgi-bin/carddisp.pl?gene=LGALS1
MPP2	PPP4C	-0.26214	3.45541e-32	1.23416e-36	0.232667	0.478284	0.166	0.425	1478	915	http://www.genecards.org/cgi-bin/carddisp.pl?gene=PPP4C
MPP2	PRELID1	0.463549	3.85902e-32	1.37832e-36	2.28641	1.3833	0.802	0.768	1478	915	http://www.genecards.org/cgi-bin/carddisp.pl?gene=PRELID1
MPP2	ARHGAP17	-0.333422	4.5188e-32	1.61397e-36	0.35202	0.703544	0.243	0.527	1478	915	http://www.genecards.org/cgi-bin/carddisp.pl?gene=ARHGAP17
MPP2	ZFP367	-0.27742	5.08341e-32	1.81563e-36	0.199511	0.453838	0.143	0.385	1478	915	http://www.genecards.org/cgi-bin/carddisp.pl?gene=ZFP367
MPP2	STIP1	0.505858	5.66135e-32	2.02206e-36	1.91748	1.05461	0.746	0.686	1478	915	http://www.genecards.org/cgi-bin/carddisp.pl?gene=STIP1
MPP2	ATP5O	0.525354	9.55805e-32	3.41383e-36	2.87113	1.68962	0.808	0.795	1478	915	http://www.genecards.org/cgi-bin/carddisp.pl?gene=ATP5O
MPP2	IFITM3	0.499729	9.84279e-32	3.51553e-36	8.02941	5.38596	0.97	0.968	1478	915	http://www.genecards.org/cgi-bin/carddisp.pl?gene=IFITM3
MPP2	SAMSN1	0.569328	1.2241e-31	4.37208e-36	2.55033	1.39267	0.794	0.756	1478	915	http://www.genecards.org/cgi-bin/carddisp.pl?gene=SAMSN1
MPP2	CRLF3	-0.407271	1.80076e-31	6.43175e-36	0.940734	1.57375	0.503	0.809	1478	915	http://www.genecards.org/cgi-bin/carddisp.pl?gene=CRLF3
MPP2	WSB1	-0.29246	2.0518e-31	7.32838e-36	0.296783	0.588204	0.205	0.478	1478	915	http://www.genecards.org/cgi-bin/carddisp.pl?gene=WSB1
MPP2	MORF4L1	0.310733	2.70506e-31	9.66161e-36	7.61969	5.94947	0.979	0.99	1478	915	http://www.genecards.org/cgi-bin/carddisp.pl?gene=MORF4L1
MPP2	DDX21	0.497181	6.13922e-31	2.19273e-35	3.76323	2.3747	0.876	0.858	1478	915	http://www.genecards.org/cgi-bin/carddisp.pl?gene=DDX21
MPP2	MAZ	-0.308913	6.72715e-31	2.40273e-35	0.661544	1.05828	0.399	0.731	1478	915	http://www.genecards.org/cgi-bin/carddisp.pl?gene=MAZ
MPP2	NAA38	0.475371	7.82648e-31	2.79537e-35	1.95506	1.12552	0.763	0.717	1478	915	http://www.genecards.org/cgi-bin/carddisp.pl?gene=NAA38
MPP2	D030056L22RIK	-0.250853	1.56303e-30	5.58264e-35	0.171218	0.393645	0.137	0.369	1478	915	http://www.genecards.org/cgi-bin/carddisp.pl?gene=D030056L22RIK
MPP2	RHEB	-0.326416	1.80782e-30	6.45697e-35	0.629997	1.04384	0.403	0.714	1478	915	http://www.genecards.org/cgi-bin/carddisp.pl?gene=RHEB
MPP2	COX7B	0.551627	2.10321e-30	7.51199e-35	3.06371	1.77246	0.788	0.733	1478	915	http://www.genecards.org/cgi-bin/carddisp.pl?gene=COX7B
MPP2	TRPM7	-0.31813	2.85997e-30	1.02149e-34	0.540474	0.92053	0.338	0.64	1478	915	http://www.genecards.org/cgi-bin/carddisp.pl?gene=TRPM7
MPP2	H2-Q4	-0.26135	4.0013e-30	1.42914e-34	0.272984	0.525798	0.173	0.427	1478	915	http://www.genecards.org/cgi-bin/carddisp.pl?gene=H2-Q4
MPP2	FAM103A1	-0.28741	4.61198e-30	1.64725e-34	0.508687	0.841273	0.321	0.633	1478	915	http://www.genecards.org/cgi-bin/carddisp.pl?gene=FAM103A1
MPP2	NDUFA11	0.440489	5.18761e-30	1.85285e-34	2.79265	1.79475	0.834	0.848	1478	915	http://www.genecards.org/cgi-bin/carddisp.pl?gene=NDUFA11
MPP2	MRPL12	0.469595	6.54328e-30	2.33705e-34	3.34773	2.13979	0.85	0.866	1478	915	http://www.genecards.org/cgi-bin/carddisp.pl?gene=MRPL12
MPP2	ANKRD10	-0.364082	1.20487e-29	4.3034e-34	0.612363	1.07521	0.394	0.68	1478	915	http://www.genecards.org/cgi-bin/carddisp.pl?gene=ANKRD10
MPP2	MGAT2	-0.346701	1.22871e-29	4.38855e-34	0.667322	1.12025	0.421	0.723	1478	915	http://www.genecards.org/cgi-bin/carddisp.pl?gene=MGAT2
MPP2	BC005561	-0.366863	2.45181e-29	8.75708e-34	0.578464	1.0355	0.364	0.652	1478	915	http://www.genecards.org/cgi-bin/carddisp.pl?gene=BC005561
MPP2	RCN2	-0.254304	3.10948e-29	1.11061e-33	0.290556	0.539324	0.204	0.472	1478	915	http://www.genecards.org/cgi-bin/carddisp.pl?gene=RCN2
MPP2	FIS1	0.422022	3.80833e-29	1.36022e-33	2.96193	1.95709	0.866	0.856	1478	915	http://www.genecards.org/cgi-bin/carddisp.pl?gene=FIS1
MPP2	TMBIM4	-0.337828	4.02452e-29	1.43743e-33	0.701394	1.15031	0.428	0.729	1478	915	http://www.genecards.org/cgi-bin/carddisp.pl?gene=TMBIM4
MPP2	IRF2BP2	-0.314231	4.22437e-29	1.50881e-33	0.63602	1.03414	0.371	0.674	1478	915	http://www.genecards.org/cgi-bin/carddisp.pl?gene=IRF2BP2
MPP2	SWT1	-0.273627	4.43549e-29	1.58422e-33	0.342232	0.622548	0.225	0.502	1478	915	http://www.genecards.org/cgi-bin/carddisp.pl?gene=SWT1
MPP2	MRPS12	0.476431	5.68742e-29	2.03136e-33	1.97104	1.13545	0.758	0.732	1478	915	http://www.genecards.org/cgi-bin/carddisp.pl?gene=MRPS12
MPP2	NFKBIA	-0.362679	1.85535e-28	6.62674e-33	0.624	1.08816	0.329	0.622	1478	915	http://www.genecards.org/cgi-bin/carddisp.pl?gene=NFKBIA
MPP2	CDC42EP3	-0.313201	2.24063e-28	8.00284e-33	0.397836	0.736757	0.258	0.526	1478	915	http://www.genecards.org/cgi-bin/carddisp.pl?gene=CDC42EP3
MPP2	COX7A2	0.346689	3.95903e-28	1.41404e-32	5.10276	3.79913	0.946	0.952	1478	915	http://www.genecards.org/cgi-bin/carddisp.pl?gene=COX7A2
MPP2	ETFB	0.415473	4.61606e-28	1.64871e-32	3.7887	2.59044	0.902	0.899	1478	915	http://www.genecards.org/cgi-bin/carddisp.pl?gene=ETFB
MPP2	RAN	-0.286754	9.28771e-28	3.31728e-32	8.36678	10.4265	0.974	0.989	1478	915	http://www.genecards.org/cgi-bin/carddisp.pl?gene=RAN
MPP2	COX6B1	0.328203	1.1046e-27	3.94527e-32	6.21781	4.74919	0.97	0.974	1478	915	http://www.genecards.org/cgi-bin/carddisp.pl?gene=COX6B1
MPP2	FRAT2	-0.286053	1.18328e-27	4.2263e-32	0.30608	0.592502	0.202	0.449	1478	915	http://www.genecards.org/cgi-bin/carddisp.pl?gene=FRAT2
MPP2	NDUFV3	0.442603	1.37999e-27	4.92889e-32	2.59256	1.64342	0.828	0.827	1478	915	http://www.genecards.org/cgi-bin/carddisp.pl?gene=NDUFV3
MPP2	RB1CC1	-0.29841	2.89413e-27	1.03369e-31	0.563587	0.922881	0.332	0.624	1478	915	http://www.genecards.org/cgi-bin/carddisp.pl?gene=RB1CC1
MPP2	EIF3J1	0.478062	3.02971e-27	1.08212e-31	1.86802	1.05907	0.733	0.674	1478	915	http://www.genecards.org/cgi-bin/carddisp.pl?gene=EIF3J1
MPP2	ASH1L	-0.345118	3.67907e-27	1.31405e-31	0.778699	1.2594	0.437	0.726	1478	915	http://www.genecards.org/cgi-bin/carddisp.pl?gene=ASH1L
MPP2	NUFIP2	-0.320085	3.85334e-27	1.37629e-31	0.638827	1.04592	0.377	0.667	1478	915	http://www.genecards.org/cgi-bin/carddisp.pl?gene=NUFIP2
MPP2	PCNP	-0.305816	6.73389e-27	2.40513e-31	0.617434	0.999339	0.376	0.672	1478	915	http://www.genecards.org/cgi-bin/carddisp.pl?gene=PCNP
MPP2	UBE2A	-0.288986	7.55723e-27	2.6992e-31	0.553663	0.898237	0.353	0.645	1478	915	http://www.genecards.org/cgi-bin/carddisp.pl?gene=UBE2A
MPP2	MYEOV2	0.460356	9.59553e-27	3.42722e-31	1.78025	1.02071	0.723	0.683	1478	915	http://www.genecards.org/cgi-bin/carddisp.pl?gene=MYEOV2
MPP2	TCTEX1D2	-0.278442	9.69333e-27	3.46215e-31	0.310613	0.589623	0.218	0.474	1478	915	http://www.genecards.org/cgi-bin/carddisp.pl?gene=TCTEX1D2
MPP2	IGF1R	-0.287206	1.0235e-26	3.65561e-31	0.425581	0.739601	0.255	0.536	1478	915	http://www.genecards.org/cgi-bin/carddisp.pl?gene=IGF1R
MPP2	SCD2	-0.303924	1.26805e-26	4.52909e-31	0.441492	0.779518	0.283	0.556	1478	915	http://www.genecards.org/cgi-bin/carddisp.pl?gene=SCD2
MPP2	GPI1	0.399127	1.3905e-26	4.96641e-31	3.71748	2.57735	0.901	0.926	1478	915	http://www.genecards.org/cgi-bin/carddisp.pl?gene=GPI1
MPP2	GM20342	-0.339128	1.51497e-26	5.41098e-31	0.383151	0.749674	0.238	0.491	1478	915	http://www.genecards.org/cgi-bin/carddisp.pl?gene=GM20342
MPP2	NDUFS6	0.45135	2.1239e-26	7.58588e-31	1.7753	1.02974	0.719	0.702	1478	915	http://www.genecards.org/cgi-bin/carddisp.pl?gene=NDUFS6
MPP2	PNN	-0.329221	2.92054e-26	1.04312e-30	2.77817	3.74665	0.815	0.967	1478	915	http://www.genecards.org/cgi-bin/carddisp.pl?gene=PNN
MPP2	ANGPT1	-0.399754	3.25986e-26	1.16432e-30	1.66051	2.50996	0.608	0.843	1478	915	http://www.genecards.org/cgi-bin/carddisp.pl?gene=ANGPT1
MPP2	DDX1	0.477604	3.77234e-26	1.34736e-30	1.69965	0.938805	0.704	0.666	1478	915	http://www.genecards.org/cgi-bin/carddisp.pl?gene=DDX1
MPP2	RBM22	0.464738	4.27893e-26	1.5283e-30	1.65212	0.921732	0.714	0.65	1478	915	http://www.genecards.org/cgi-bin/carddisp.pl?gene=RBM22
MPP2	UBE2E1	-0.294047	4.31097e-26	1.53974e-30	0.721817	1.11108	0.434	0.729	1478	915	http://www.genecards.org/cgi-bin/carddisp.pl?gene=UBE2E1
MPP2	MAGOH	-0.347038	4.9961e-26	1.78445e-30	1.10753	1.68066	0.581	0.828	1478	915	http://www.genecards.org/cgi-bin/carddisp.pl?gene=MAGOH
MPP2	PSMD4	0.391273	5.08989e-26	1.81795e-30	2.8642	1.94629	0.856	0.874	1478	915	http://www.genecards.org/cgi-bin/carddisp.pl?gene=PSMD4
MPP2	CCT5	0.382861	5.8432e-26	2.08701e-30	3.89176	2.75156	0.888	0.913	1478	915	http://www.genecards.org/cgi-bin/carddisp.pl?gene=CCT5
MPP2	ZNHIT1	0.506285	6.6378e-26	2.37081e-30	1.14631	0.511073	0.568	0.455	1478	915	http://www.genecards.org/cgi-bin/carddisp.pl?gene=ZNHIT1
MPP2	RSL24D1	-0.329265	8.2236e-26	2.93721e-30	0.655544	1.07998	0.407	0.687	1478	915	http://www.genecards.org/cgi-bin/carddisp.pl?gene=RSL24D1
MPP2	TSPAN13	-0.397914	9.40378e-26	3.35873e-30	1.24756	1.96139	0.57	0.828	1478	915	http://www.genecards.org/cgi-bin/carddisp.pl?gene=TSPAN13
MPP2	DAZAP2	-0.272953	1.16332e-25	4.15502e-30	0.51345	0.82867	0.319	0.597	1478	915	http://www.genecards.org/cgi-bin/carddisp.pl?gene=DAZAP2
MPP2	CDC42	-0.316678	1.26556e-25	4.52017e-30	2.52667	3.39232	0.836	0.972	1478	915	http://www.genecards.org/cgi-bin/carddisp.pl?gene=CDC42
MPP2	HDGF	-0.333903	1.87642e-25	6.70196e-30	2.93757	3.96298	0.848	0.953	1478	915	http://www.genecards.org/cgi-bin/carddisp.pl?gene=HDGF
MPP2	NDUFC2	-0.338025	2.088e-25	7.45767e-30	1.64697	2.34584	0.704	0.89	1478	915	http://www.genecards.org/cgi-bin/carddisp.pl?gene=NDUFC2
MPP2	RTN4	-0.320942	2.16857e-25	7.74545e-30	0.81237	1.26391	0.47	0.762	1478	915	http://www.genecards.org/cgi-bin/carddisp.pl?gene=RTN4
MPP2	VDAC2	-0.315598	3.60979e-25	1.2893e-29	2.01974	2.75814	0.737	0.92	1478	915	http://www.genecards.org/cgi-bin/carddisp.pl?gene=VDAC2
MPP2	CAPZA2	-0.323625	4.3286e-25	1.54604e-29	1.75786	2.45138	0.718	0.916	1478	915	http://www.genecards.org/cgi-bin/carddisp.pl?gene=CAPZA2
MPP2	PIK3R1	-0.306332	4.83636e-25	1.7274e-29	0.615985	0.998262	0.369	0.648	1478	915	http://www.genecards.org/cgi-bin/carddisp.pl?gene=PIK3R1
MPP2	UBE3A	-0.34491	7.91135e-25	2.82568e-29	1.03226	1.58112	0.537	0.803	1478	915	http://www.genecards.org/cgi-bin/carddisp.pl?gene=UBE3A
MPP2	EIF3K	0.312092	1.16168e-24	4.14915e-29	6.28368	4.8668	0.974	0.977	1478	915	http://www.genecards.org/cgi-bin/carddisp.pl?gene=EIF3K
MPP2	EIF3M	-0.32883	1.26446e-24	4.51624e-29	1.67959	2.36555	0.708	0.899	1478	915	http://www.genecards.org/cgi-bin/carddisp.pl?gene=EIF3M
MPP2	ARF4	-0.311399	1.29943e-24	4.64117e-29	0.849391	1.29493	0.481	0.755	1478	915	http://www.genecards.org/cgi-bin/carddisp.pl?gene=ARF4
MPP2	HSPH1	0.572356	1.70753e-24	6.09877e-29	0.873931	0.260251	0.432	0.274	1478	915	http://www.genecards.org/cgi-bin/carddisp.pl?gene=HSPH1
MPP2	CCDC88A	-0.2862	1.90805e-24	6.81494e-29	0.454654	0.77384	0.287	0.554	1478	915	http://www.genecards.org/cgi-bin/carddisp.pl?gene=CCDC88A
MPP2	ERN1	-0.254391	2.10869e-24	7.53159e-29	0.135109	0.353994	0.108	0.295	1478	915	http://www.genecards.org/cgi-bin/carddisp.pl?gene=ERN1
MPP2	NDUFS7	0.369891	2.29668e-24	8.20302e-29	3.41502	2.41652	0.879	0.915	1478	915	http://www.genecards.org/cgi-bin/carddisp.pl?gene=NDUFS7
MPP2	SND1	-0.262417	2.44952e-24	8.74893e-29	0.388694	0.66572	0.268	0.531	1478	915	http://www.genecards.org/cgi-bin/carddisp.pl?gene=SND1
MPP2	RFX7	-0.267711	3.64262e-24	1.30103e-28	0.456242	0.753165	0.297	0.575	1478	915	http://www.genecards.org/cgi-bin/carddisp.pl?gene=RFX7
MPP2	UPF3B	-0.333978	3.75413e-24	1.34086e-28	0.614061	1.0345	0.38	0.656	1478	915	http://www.genecards.org/cgi-bin/carddisp.pl?gene=UPF3B
MPP2	PSMA5	-0.325045	5.20941e-24	1.86064e-28	1.29676	1.87716	0.62	0.867	1478	915	http://www.genecards.org/cgi-bin/carddisp.pl?gene=PSMA5
MPP2	PHIP	-0.324047	6.03582e-24	2.1558e-28	0.831476	1.29271	0.459	0.74	1478	915	http://www.genecards.org/cgi-bin/carddisp.pl?gene=PHIP
MPP2	YWHAE	0.313516	1.2153e-23	4.34068e-28	5.72164	4.40876	0.961	0.972	1478	915	http://www.genecards.org/cgi-bin/carddisp.pl?gene=YWHAE
MPP2	CHD2	-0.356049	1.27812e-23	4.56506e-28	0.659283	1.12374	0.374	0.635	1478	915	http://www.genecards.org/cgi-bin/carddisp.pl?gene=CHD2
MPP2	PYCR2	-0.268664	1.30959e-23	4.67744e-28	0.351722	0.628409	0.258	0.505	1478	915	http://www.genecards.org/cgi-bin/carddisp.pl?gene=PYCR2
MPP2	DSTN	0.532145	1.52829e-23	5.45855e-28	1.2642	0.565753	0.585	0.472	1478	915	http://www.genecards.org/cgi-bin/carddisp.pl?gene=DSTN
MPP2	EEF1D	0.301009	2.00757e-23	7.17039e-28	6.08342	4.7495	0.957	0.975	1478	915	http://www.genecards.org/cgi-bin/carddisp.pl?gene=EEF1D
MPP2	FNBP4	-0.282792	2.51498e-23	8.98272e-28	0.564512	0.903302	0.357	0.619	1478	915	http://www.genecards.org/cgi-bin/carddisp.pl?gene=FNBP4
MPP2	TSPO	0.431286	2.62669e-23	9.38169e-28	3.96685	2.68342	0.892	0.929	1478	915	http://www.genecards.org/cgi-bin/carddisp.pl?gene=TSPO
MPP2	ZBTB1	-0.284208	2.85775e-23	1.0207e-27	0.45063	0.766492	0.298	0.566	1478	915	http://www.genecards.org/cgi-bin/carddisp.pl?gene=ZBTB1
MPP2	KRCC1	-0.27255	3.33596e-23	1.1915e-27	0.531102	0.84948	0.329	0.608	1478	915	http://www.genecards.org/cgi-bin/carddisp.pl?gene=KRCC1
MPP2	2810474O19RIK	-0.317017	3.62318e-23	1.29409e-27	0.665902	1.0753	0.378	0.649	1478	915	http://www.genecards.org/cgi-bin/carddisp.pl?gene=2810474O19RIK
MPP2	CNTLN	-0.29412	4.8416e-23	1.72927e-27	0.535294	0.882481	0.315	0.578	1478	915	http://www.genecards.org/cgi-bin/carddisp.pl?gene=CNTLN
MPP2	ATP5L	0.291224	5.68274e-23	2.0297e-27	6.61066	5.2195	0.968	0.985	1478	915	http://www.genecards.org/cgi-bin/carddisp.pl?gene=ATP5L
MPP2	TMEM160	0.402398	6.78938e-23	2.42495e-27	2.48349	1.6356	0.815	0.808	1478	915	http://www.genecards.org/cgi-bin/carddisp.pl?gene=TMEM160
MPP2	HIST1H1B	0.790161	7.77002e-23	2.7752e-27	21.2511	11.8673	0.763	0.614	1478	915	http://www.genecards.org/cgi-bin/carddisp.pl?gene=HIST1H1B
MPP2	HLF	-0.499299	8.49305e-23	3.03345e-27	1.19896	2.10828	0.459	0.714	1478	915	http://www.genecards.org/cgi-bin/carddisp.pl?gene=HLF
MPP2	UQCRC1	0.457509	8.52408e-23	3.04453e-27	1.75255	1.00452	0.704	0.691	1478	915	http://www.genecards.org/cgi-bin/carddisp.pl?gene=UQCRC1
MPP2	SLC38A1	-0.268132	9.12003e-23	3.25739e-27	0.595097	0.920892	0.363	0.652	1478	915	http://www.genecards.org/cgi-bin/carddisp.pl?gene=SLC38A1
MPP2	OSBPL8	-0.261666	1.18285e-22	4.22476e-27	0.647408	0.975016	0.362	0.643	1478	915	http://www.genecards.org/cgi-bin/carddisp.pl?gene=OSBPL8
MPP2	ATRX	-0.340252	1.27523e-22	4.55471e-27	2.88521	3.91859	0.827	0.949	1478	915	http://www.genecards.org/cgi-bin/carddisp.pl?gene=ATRX
MPP2	AP2A2	0.447339	1.53866e-22	5.49562e-27	0.741304	0.277063	0.438	0.279	1478	915	http://www.genecards.org/cgi-bin/carddisp.pl?gene=AP2A2
MPP2	NDUFA12	0.378631	1.63558e-22	5.84179e-27	3.11621	2.16605	0.864	0.877	1478	915	http://www.genecards.org/cgi-bin/carddisp.pl?gene=NDUFA12
MPP2	IRAK1	-0.250355	1.65591e-22	5.91437e-27	0.43178	0.703103	0.277	0.542	1478	915	http://www.genecards.org/cgi-bin/carddisp.pl?gene=IRAK1
MPP2	PSMB7	-0.279219	2.10446e-22	7.51646e-27	0.618122	0.963651	0.392	0.672	1478	915	http://www.genecards.org/cgi-bin/carddisp.pl?gene=PSMB7
MPP2	FCHSD2	-0.300041	2.31088e-22	8.25374e-27	0.527117	0.880155	0.31	0.573	1478	915	http://www.genecards.org/cgi-bin/carddisp.pl?gene=FCHSD2
MPP2	ATP5G3	-0.299624	2.36212e-22	8.43676e-27	1.91866	2.59236	0.738	0.908	1478	915	http://www.genecards.org/cgi-bin/carddisp.pl?gene=ATP5G3
MPP2	ENY2	-0.297315	2.46131e-22	8.79103e-27	0.942076	1.38653	0.511	0.779	1478	915	http://www.genecards.org/cgi-bin/carddisp.pl?gene=ENY2
MPP2	HMG20B	0.455766	4.18472e-22	1.49465e-26	1.68791	0.959815	0.697	0.646	1478	915	http://www.genecards.org/cgi-bin/carddisp.pl?gene=HMG20B
MPP2	PLGRKT	-0.286366	4.19824e-22	1.49948e-26	0.82837	1.22981	0.439	0.739	1478	915	http://www.genecards.org/cgi-bin/carddisp.pl?gene=PLGRKT
MPP2	LUC7L2	-0.334855	4.23995e-22	1.51438e-26	2.31675	3.18325	0.789	0.927	1478	915	http://www.genecards.org/cgi-bin/carddisp.pl?gene=LUC7L2
MPP2	MBD2	-0.27325	4.42591e-22	1.5808e-26	0.532129	0.85162	0.337	0.603	1478	915	http://www.genecards.org/cgi-bin/carddisp.pl?gene=MBD2
MPP2	SET	0.303182	4.65364e-22	1.66213e-26	13.3944	10.6661	0.994	0.996	1478	915	http://www.genecards.org/cgi-bin/carddisp.pl?gene=SET
MPP2	MTCH1	0.416054	6.39555e-22	2.28429e-26	2.00016	1.24853	0.759	0.733	1478	915	http://www.genecards.org/cgi-bin/carddisp.pl?gene=MTCH1
MPP2	HMGB3	-0.370518	8.86026e-22	3.1646e-26	2.42761	3.43127	0.739	0.923	1478	915	http://www.genecards.org/cgi-bin/carddisp.pl?gene=HMGB3
MPP2	NUDC	0.361905	1.14175e-21	4.07797e-26	5.48048	4.0427	0.936	0.954	1478	915	http://www.genecards.org/cgi-bin/carddisp.pl?gene=NUDC
MPP2	H2-DMA	-0.299469	1.1418e-21	4.07815e-26	1.23155	1.74635	0.583	0.835	1478	915	http://www.genecards.org/cgi-bin/carddisp.pl?gene=H2-DMA
MPP2	ITGA4	-0.311725	1.21108e-21	4.32559e-26	1.27051	1.81814	0.572	0.813	1478	915	http://www.genecards.org/cgi-bin/carddisp.pl?gene=ITGA4
MPP2	CBX1	0.331896	1.27269e-21	4.54566e-26	4.51616	3.38254	0.922	0.958	1478	915	http://www.genecards.org/cgi-bin/carddisp.pl?gene=CBX1
MPP2	CHD1	-0.296068	1.74794e-21	6.24309e-26	1.05143	1.51874	0.549	0.793	1478	915	http://www.genecards.org/cgi-bin/carddisp.pl?gene=CHD1
MPP2	ANKRD12	-0.320989	2.21413e-21	7.90818e-26	0.580352	0.974155	0.344	0.599	1478	915	http://www.genecards.org/cgi-bin/carddisp.pl?gene=ANKRD12
MPP2	HIST2H2AC	0.816178	2.56068e-21	9.14594e-26	7.08668	3.59278	0.705	0.596	1478	915	http://www.genecards.org/cgi-bin/carddisp.pl?gene=HIST2H2AC
MPP2	TMEM256	0.359857	3.30692e-21	1.18113e-25	3.34169	2.38323	0.888	0.893	1478	915	http://www.genecards.org/cgi-bin/carddisp.pl?gene=TMEM256
MPP2	DBI	0.376382	3.43549e-21	1.22705e-25	3.30989	2.3202	0.88	0.891	1478	915	http://www.genecards.org/cgi-bin/carddisp.pl?gene=DBI
MPP2	CCNL1	-0.264173	3.6408e-21	1.30038e-25	0.851834	1.22396	0.445	0.722	1478	915	http://www.genecards.org/cgi-bin/carddisp.pl?gene=CCNL1
MPP2	STRAP	-0.270773	3.95592e-21	1.41293e-25	0.711216	1.0645	0.435	0.703	1478	915	http://www.genecards.org/cgi-bin/carddisp.pl?gene=STRAP
MPP2	CCT8	0.368628	5.88429e-21	2.10168e-25	3.53056	2.509	0.866	0.898	1478	915	http://www.genecards.org/cgi-bin/carddisp.pl?gene=CCT8
MPP2	ARF1	-0.319665	8.32801e-21	2.9745e-25	1.24527	1.80218	0.604	0.84	1478	915	http://www.genecards.org/cgi-bin/carddisp.pl?gene=ARF1
MPP2	USMG5	0.366615	9.20763e-21	3.28867e-25	2.84564	1.98268	0.853	0.869	1478	915	http://www.genecards.org/cgi-bin/carddisp.pl?gene=USMG5
MPP2	PHF5A	0.406151	1.4269e-20	5.09642e-25	2.10509	1.34321	0.767	0.761	1478	915	http://www.genecards.org/cgi-bin/carddisp.pl?gene=PHF5A
MPP2	FAM49B	-0.254497	1.55947e-20	5.56995e-25	0.590861	0.897769	0.379	0.652	1478	915	http://www.genecards.org/cgi-bin/carddisp.pl?gene=FAM49B
MPP2	SLC25A4	-0.30555	2.66438e-20	9.51631e-25	1.7138	2.35396	0.694	0.886	1478	915	http://www.genecards.org/cgi-bin/carddisp.pl?gene=SLC25A4
MPP2	ETHE1	0.466516	2.7197e-20	9.71391e-25	1.29514	0.661018	0.602	0.536	1478	915	http://www.genecards.org/cgi-bin/carddisp.pl?gene=ETHE1
MPP2	BCAS2	-0.274069	2.94596e-20	1.0522e-24	0.997555	1.41547	0.535	0.785	1478	915	http://www.genecards.org/cgi-bin/carddisp.pl?gene=BCAS2
MPP2	RHOA	-0.27075	3.1194e-20	1.11415e-24	2.71052	3.4765	0.848	0.965	1478	915	http://www.genecards.org/cgi-bin/carddisp.pl?gene=RHOA
MPP2	RSU1	-0.274871	3.45466e-20	1.23389e-24	0.726533	1.08891	0.426	0.695	1478	915	http://www.genecards.org/cgi-bin/carddisp.pl?gene=RSU1
MPP2	DHX36	-0.327627	4.21037e-20	1.50381e-24	0.996122	1.50503	0.537	0.781	1478	915	http://www.genecards.org/cgi-bin/carddisp.pl?gene=DHX36
MPP2	CBX3	0.302563	4.68007e-20	1.67157e-24	4.38696	3.36781	0.93	0.961	1478	915	http://www.genecards.org/cgi-bin/carddisp.pl?gene=CBX3
MPP2	GPBP1	-0.270743	4.865e-20	1.73762e-24	0.696071	1.04619	0.417	0.687	1478	915	http://www.genecards.org/cgi-bin/carddisp.pl?gene=GPBP1
MPP2	TBCA	-0.284014	5.50195e-20	1.96512e-24	1.12973	1.59311	0.574	0.833	1478	915	http://www.genecards.org/cgi-bin/carddisp.pl?gene=TBCA
MPP2	TPR	-0.280945	7.34441e-20	2.62319e-24	4.08836	5.18231	0.922	0.988	1478	915	http://www.genecards.org/cgi-bin/carddisp.pl?gene=TPR
MPP2	OSTF1	-0.261632	1.00858e-19	3.60233e-24	0.616069	0.937398	0.39	0.656	1478	915	http://www.genecards.org/cgi-bin/carddisp.pl?gene=OSTF1
MPP2	SKP1A	0.384311	1.21711e-19	4.34712e-24	3.03958	2.0949	0.862	0.867	1478	915	http://www.genecards.org/cgi-bin/carddisp.pl?gene=SKP1A
MPP2	CD84	-0.269266	1.43582e-19	5.12828e-24	0.355255	0.633345	0.242	0.468	1478	915	http://www.genecards.org/cgi-bin/carddisp.pl?gene=CD84
MPP2	NDUFC1	0.373086	2.12916e-19	7.60468e-24	2.88637	2.00078	0.837	0.88	1478	915	http://www.genecards.org/cgi-bin/carddisp.pl?gene=NDUFC1
MPP2	MRPL52	0.390979	2.6692e-19	9.53353e-24	3.29364	2.27438	0.877	0.896	1478	915	http://www.genecards.org/cgi-bin/carddisp.pl?gene=MRPL52
MPP2	2900060B14RIK	-0.281221	3.17352e-19	1.13348e-23	0.124641	0.36669	0.097	0.254	1478	915	http://www.genecards.org/cgi-bin/carddisp.pl?gene=2900060B14RIK
MPP2	D8ERTD738E	0.342235	3.38668e-19	1.20961e-23	2.92064	2.09267	0.872	0.894	1478	915	http://www.genecards.org/cgi-bin/carddisp.pl?gene=D8ERTD738E
MPP2	PAN3	-0.309556	3.4645e-19	1.23741e-23	0.699136	1.10578	0.403	0.654	1478	915	http://www.genecards.org/cgi-bin/carddisp.pl?gene=PAN3
MPP2	PISD.1	0.431258	3.58919e-19	1.28195e-23	3.3937	2.25843	0.865	0.882	1478	915	http://www.genecards.org/cgi-bin/carddisp.pl?gene=PISD.1
MPP2	GMFG	-0.266581	3.8051e-19	1.35906e-23	4.1699	5.21915	0.913	0.973	1478	915	http://www.genecards.org/cgi-bin/carddisp.pl?gene=GMFG
MPP2	B930036N10RIK	-0.397361	3.91092e-19	1.39686e-23	0.468551	0.934223	0.263	0.466	1478	915	http://www.genecards.org/cgi-bin/carddisp.pl?gene=B930036N10RIK
MPP2	ERH	-0.253214	4.40377e-19	1.57289e-23	6.67037	8.142	0.957	0.989	1478	915	http://www.genecards.org/cgi-bin/carddisp.pl?gene=ERH
MPP2	SEC62	-0.314857	6.37973e-19	2.27864e-23	1.61189	2.2489	0.689	0.901	1478	915	http://www.genecards.org/cgi-bin/carddisp.pl?gene=SEC62
MPP2	SCAND1	0.37396	7.67258e-19	2.7404e-23	2.96765	2.06169	0.858	0.881	1478	915	http://www.genecards.org/cgi-bin/carddisp.pl?gene=SCAND1
MPP2	CNOT6L	-0.312969	8.60341e-19	3.07287e-23	0.839915	1.28566	0.47	0.714	1478	915	http://www.genecards.org/cgi-bin/carddisp.pl?gene=CNOT6L
MPP2	TSIX	-0.348113	1.22508e-18	4.37561e-23	0.613444	1.05374	0.348	0.573	1478	915	http://www.genecards.org/cgi-bin/carddisp.pl?gene=TSIX
MPP2	SDCBP	-0.253224	1.27546e-18	4.55555e-23	0.756584	1.09362	0.431	0.694	1478	915	http://www.genecards.org/cgi-bin/carddisp.pl?gene=SDCBP
MPP2	ATF7IP	-0.307242	1.30453e-18	4.65936e-23	0.767655	1.18719	0.424	0.68	1478	915	http://www.genecards.org/cgi-bin/carddisp.pl?gene=ATF7IP
MPP2	2410015M20RIK	0.344579	1.37796e-18	4.92165e-23	3.10977	2.2366	0.862	0.885	1478	915	http://www.genecards.org/cgi-bin/carddisp.pl?gene=2410015M20RIK
MPP2	SARS	0.411186	1.47044e-18	5.25195e-23	1.44565	0.839139	0.654	0.621	1478	915	http://www.genecards.org/cgi-bin/carddisp.pl?gene=SARS
MPP2	PTEN	-0.27095	1.69875e-18	6.06741e-23	0.795914	1.16695	0.44	0.701	1478	915	http://www.genecards.org/cgi-bin/carddisp.pl?gene=PTEN
MPP2	BCAP29	-0.266557	2.08908e-18	7.46155e-23	0.592048	0.915129	0.375	0.626	1478	915	http://www.genecards.org/cgi-bin/carddisp.pl?gene=BCAP29
MPP2	CHD6	-0.256462	2.77513e-18	9.91188e-23	0.609469	0.922585	0.369	0.63	1478	915	http://www.genecards.org/cgi-bin/carddisp.pl?gene=CHD6
MPP2	RNF7	-0.261631	3.12942e-18	1.11773e-22	0.946183	1.33315	0.522	0.783	1478	915	http://www.genecards.org/cgi-bin/carddisp.pl?gene=RNF7
MPP2	ARHGDIA	0.371761	3.51601e-18	1.25581e-22	1.89917	1.24059	0.757	0.749	1478	915	http://www.genecards.org/cgi-bin/carddisp.pl?gene=ARHGDIA
MPP2	HHEX	-0.257083	4.48674e-18	1.60252e-22	0.973065	1.35793	0.497	0.756	1478	915	http://www.genecards.org/cgi-bin/carddisp.pl?gene=HHEX
MPP2	TRP53	-0.273168	6.42663e-18	2.29539e-22	1.69555	2.25747	0.697	0.889	1478	915	http://www.genecards.org/cgi-bin/carddisp.pl?gene=TRP53
MPP2	NDUFA8	-0.268254	6.93097e-18	2.47552e-22	1.38962	1.87793	0.651	0.87	1478	915	http://www.genecards.org/cgi-bin/carddisp.pl?gene=NDUFA8
MPP2	SYPL	-0.250262	9.95492e-18	3.55558e-22	0.673252	0.990204	0.4	0.664	1478	915	http://www.genecards.org/cgi-bin/carddisp.pl?gene=SYPL
MPP2	R3HDM2	-0.259974	1.36249e-17	4.86639e-22	0.560236	0.868315	0.363	0.595	1478	915	http://www.genecards.org/cgi-bin/carddisp.pl?gene=R3HDM2
MPP2	PDCD11	0.434798	1.75148e-17	6.25572e-22	1.2184	0.641169	0.587	0.518	1478	915	http://www.genecards.org/cgi-bin/carddisp.pl?gene=PDCD11
MPP2	MT-ATP8	0.441239	1.7843e-17	6.37294e-22	0.977167	0.456187	0.51	0.408	1478	915	http://www.genecards.org/cgi-bin/carddisp.pl?gene=MT-ATP8
MPP2	ASAP1	-0.312047	1.90467e-17	6.80286e-22	0.774152	1.20255	0.44	0.678	1478	915	http://www.genecards.org/cgi-bin/carddisp.pl?gene=ASAP1
MPP2	PET100	0.374136	1.98316e-17	7.08321e-22	1.49986	0.928812	0.687	0.655	1478	915	http://www.genecards.org/cgi-bin/carddisp.pl?gene=PET100
MPP2	VCP	0.362734	1.99479e-17	7.12475e-22	3.45015	2.46083	0.888	0.909	1478	915	http://www.genecards.org/cgi-bin/carddisp.pl?gene=VCP
MPP2	SRSF2	-0.267054	1.99644e-17	7.13066e-22	3.33067	4.2113	0.885	0.965	1478	915	http://www.genecards.org/cgi-bin/carddisp.pl?gene=SRSF2
MPP2	SMG6	-0.289043	2.88335e-17	1.02984e-21	0.801489	1.20111	0.445	0.702	1478	915	http://www.genecards.org/cgi-bin/carddisp.pl?gene=SMG6
MPP2	TOMM22	-0.274488	3.06137e-17	1.09342e-21	1.08038	1.51635	0.558	0.81	1478	915	http://www.genecards.org/cgi-bin/carddisp.pl?gene=TOMM22
MPP2	JUND	-0.28869	3.42199e-17	1.22223e-21	1.03007	1.4798	0.493	0.749	1478	915	http://www.genecards.org/cgi-bin/carddisp.pl?gene=JUND
MPP2	STK26	-0.251123	3.74512e-17	1.33764e-21	0.70218	1.02582	0.415	0.663	1478	915	http://www.genecards.org/cgi-bin/carddisp.pl?gene=STK26
MPP2	UBN1	-0.274828	3.77296e-17	1.34758e-21	1.09369	1.53306	0.57	0.799	1478	915	http://www.genecards.org/cgi-bin/carddisp.pl?gene=UBN1
MPP2	HIST1H3E	0.681335	3.91102e-17	1.39689e-21	3.27085	1.66325	0.617	0.483	1478	915	http://www.genecards.org/cgi-bin/carddisp.pl?gene=HIST1H3E
MPP2	KRTCAP2	0.295115	4.1622e-17	1.48661e-21	4.76168	3.69581	0.931	0.96	1478	915	http://www.genecards.org/cgi-bin/carddisp.pl?gene=KRTCAP2
MPP2	DDX6	-0.289104	4.19681e-17	1.49897e-21	1.46217	2.00848	0.629	0.843	1478	915	http://www.genecards.org/cgi-bin/carddisp.pl?gene=DDX6
MPP2	CITED2	-0.293306	4.46789e-17	1.59579e-21	1.46268	2.01789	0.589	0.821	1478	915	http://www.genecards.org/cgi-bin/carddisp.pl?gene=CITED2
MPP2	AAMP	0.398457	5.20412e-17	1.85875e-21	1.93684	1.22809	0.737	0.727	1478	915	http://www.genecards.org/cgi-bin/carddisp.pl?gene=AAMP
MPP2	HMGB2	0.344635	6.1989e-17	2.21405e-21	21.7555	16.9201	0.982	0.977	1478	915	http://www.genecards.org/cgi-bin/carddisp.pl?gene=HMGB2
MPP2	BC035044	-0.317064	6.84387e-17	2.44442e-21	0.376076	0.714305	0.256	0.449	1478	915	http://www.genecards.org/cgi-bin/carddisp.pl?gene=BC035044
MPP2	SRSF5	-0.271629	8.16911e-17	2.91775e-21	1.71752	2.28051	0.687	0.886	1478	915	http://www.genecards.org/cgi-bin/carddisp.pl?gene=SRSF5
MPP2	TIPIN	-0.309776	8.44661e-17	3.01686e-21	0.878309	1.32819	0.478	0.682	1478	915	http://www.genecards.org/cgi-bin/carddisp.pl?gene=TIPIN
MPP2	CUL3	-0.254336	9.67484e-17	3.45555e-21	0.849776	1.20639	0.47	0.723	1478	915	http://www.genecards.org/cgi-bin/carddisp.pl?gene=CUL3
MPP2	UBE2M	0.348915	1.21824e-16	4.35118e-21	2.48999	1.74025	0.817	0.84	1478	915	http://www.genecards.org/cgi-bin/carddisp.pl?gene=UBE2M
MPP2	INO80B	0.443819	1.27162e-16	4.54182e-21	1.04942	0.506702	0.535	0.449	1478	915	http://www.genecards.org/cgi-bin/carddisp.pl?gene=INO80B
MPP2	NDUFA5	0.362479	1.34005e-16	4.78624e-21	2.30232	1.56863	0.796	0.812	1478	915	http://www.genecards.org/cgi-bin/carddisp.pl?gene=NDUFA5
MPP2	NDUFA13	0.324476	1.43936e-16	5.14094e-21	4.30132	3.23357	0.938	0.939	1478	915	http://www.genecards.org/cgi-bin/carddisp.pl?gene=NDUFA13
MPP2	ORC6	-0.261113	1.50089e-16	5.36069e-21	0.596715	0.913507	0.365	0.603	1478	915	http://www.genecards.org/cgi-bin/carddisp.pl?gene=ORC6
MPP2	TPM3	0.267815	1.58239e-16	5.65179e-21	6.24757	5.01966	0.961	0.978	1478	915	http://www.genecards.org/cgi-bin/carddisp.pl?gene=TPM3
MPP2	BRD2	-0.250986	2.12106e-16	7.57575e-21	0.852531	1.20455	0.483	0.727	1478	915	http://www.genecards.org/cgi-bin/carddisp.pl?gene=BRD2
MPP2	TNRC6B	-0.261527	2.25408e-16	8.05085e-21	0.774101	1.1267	0.424	0.68	1478	915	http://www.genecards.org/cgi-bin/carddisp.pl?gene=TNRC6B
MPP2	PRMT1	0.329854	2.3399e-16	8.35737e-21	3.1186	2.27683	0.856	0.87	1478	915	http://www.genecards.org/cgi-bin/carddisp.pl?gene=PRMT1
MPP2	PSMB5	0.305798	2.61769e-16	9.34957e-21	3.85125	2.92463	0.909	0.934	1478	915	http://www.genecards.org/cgi-bin/carddisp.pl?gene=PSMB5
MPP2	SERPINA3G	0.577341	2.73675e-16	9.77482e-21	1.6141	0.751966	0.57	0.478	1478	915	http://www.genecards.org/cgi-bin/carddisp.pl?gene=SERPINA3G
MPP2	CCT3	0.331608	3.09032e-16	1.10376e-20	3.42196	2.51391	0.868	0.906	1478	915	http://www.genecards.org/cgi-bin/carddisp.pl?gene=CCT3
MPP2	PCBP2	-0.252627	3.54034e-16	1.2645e-20	2.20884	2.82293	0.79	0.938	1478	915	http://www.genecards.org/cgi-bin/carddisp.pl?gene=PCBP2
MPP2	TIMM44	0.404205	3.98232e-16	1.42236e-20	1.24956	0.699883	0.597	0.528	1478	915	http://www.genecards.org/cgi-bin/carddisp.pl?gene=TIMM44
MPP2	PLA2G16	-0.252324	4.72728e-16	1.68843e-20	0.604422	0.911067	0.365	0.611	1478	915	http://www.genecards.org/cgi-bin/carddisp.pl?gene=PLA2G16
MPP2	S100A10	-0.270475	4.83713e-16	1.72767e-20	2.23304	2.89971	0.789	0.922	1478	915	http://www.genecards.org/cgi-bin/carddisp.pl?gene=S100A10
MPP2	MRPL28	0.373942	5.21747e-16	1.86352e-20	1.86488	1.21075	0.732	0.727	1478	915	http://www.genecards.org/cgi-bin/carddisp.pl?gene=MRPL28
MPP2	DEK	0.28717	6.24772e-16	2.23149e-20	7.7959	6.20831	0.965	0.97	1478	915	http://www.genecards.org/cgi-bin/carddisp.pl?gene=DEK
MPP2	PNISR	-0.293644	6.2492e-16	2.23202e-20	1.72393	2.33881	0.679	0.89	1478	915	http://www.genecards.org/cgi-bin/carddisp.pl?gene=PNISR
MPP2	LSM3	-0.268939	7.30335e-16	2.60852e-20	2.27805	2.94979	0.769	0.917	1478	915	http://www.genecards.org/cgi-bin/carddisp.pl?gene=LSM3
MPP2	SH3BGRL3	0.264361	8.31316e-16	2.9692e-20	6.70078	5.41142	0.958	0.975	1478	915	http://www.genecards.org/cgi-bin/carddisp.pl?gene=SH3BGRL3
MPP2	RNPS1	0.33323	8.66746e-16	3.09574e-20	2.55237	1.81972	0.818	0.861	1478	915	http://www.genecards.org/cgi-bin/carddisp.pl?gene=RNPS1
MPP2	SMC2	-0.361786	9.51908e-16	3.39991e-20	1.88173	2.70306	0.7	0.811	1478	915	http://www.genecards.org/cgi-bin/carddisp.pl?gene=SMC2
MPP2	MARC2	-0.25145	9.62274e-16	3.43694e-20	1.09994	1.49978	0.567	0.816	1478	915	http://www.genecards.org/cgi-bin/carddisp.pl?gene=MARC2
MPP2	AURKB	-0.25223	1.26526e-15	4.51912e-20	0.335415	0.590541	0.242	0.438	1478	915	http://www.genecards.org/cgi-bin/carddisp.pl?gene=AURKB
MPP2	NDUFA7	0.312404	1.29829e-15	4.63707e-20	3.52652	2.6452	0.897	0.927	1478	915	http://www.genecards.org/cgi-bin/carddisp.pl?gene=NDUFA7
MPP2	CUTA	0.35567	1.33234e-15	4.75871e-20	2.1093	1.42994	0.773	0.779	1478	915	http://www.genecards.org/cgi-bin/carddisp.pl?gene=CUTA
MPP2	ARPP19	0.364561	1.5169e-15	5.41787e-20	2.76159	1.92165	0.847	0.851	1478	915	http://www.genecards.org/cgi-bin/carddisp.pl?gene=ARPP19
MPP2	MYCT1	-0.262086	1.75854e-15	6.28093e-20	0.588936	0.90547	0.327	0.553	1478	915	http://www.genecards.org/cgi-bin/carddisp.pl?gene=MYCT1
MPP2	CD34	-0.330149	2.04103e-15	7.28992e-20	2.59246	3.51624	0.751	0.869	1478	915	http://www.genecards.org/cgi-bin/carddisp.pl?gene=CD34
MPP2	TECR	0.305475	2.2584e-15	8.06628e-20	3.08477	2.3053	0.867	0.89	1478	915	http://www.genecards.org/cgi-bin/carddisp.pl?gene=TECR
MPP2	MUM1	0.407488	2.68286e-15	9.58232e-20	0.838804	0.386339	0.47	0.355	1478	915	http://www.genecards.org/cgi-bin/carddisp.pl?gene=MUM1
MPP2	TRA2A	-0.27562	3.3743e-15	1.20519e-19	1.17159	1.62874	0.589	0.811	1478	915	http://www.genecards.org/cgi-bin/carddisp.pl?gene=TRA2A
MPP2	STUB1	0.361858	3.58593e-15	1.28078e-19	2.08888	1.40365	0.75	0.752	1478	915	http://www.genecards.org/cgi-bin/carddisp.pl?gene=STUB1
MPP2	ATP6V0B	0.343386	3.61284e-15	1.29039e-19	2.65526	1.88104	0.839	0.884	1478	915	http://www.genecards.org/cgi-bin/carddisp.pl?gene=ATP6V0B
MPP2	HK2	0.410051	5.13252e-15	1.83318e-19	0.636861	0.231897	0.373	0.248	1478	915	http://www.genecards.org/cgi-bin/carddisp.pl?gene=HK2
MPP2	RBBP6	-0.260516	5.1367e-15	1.83467e-19	1.11255	1.53064	0.553	0.803	1478	915	http://www.genecards.org/cgi-bin/carddisp.pl?gene=RBBP6
MPP2	ANKRD17	-0.254283	7.0161e-15	2.50593e-19	0.823311	1.17474	0.465	0.718	1478	915	http://www.genecards.org/cgi-bin/carddisp.pl?gene=ANKRD17
MPP2	MATR3	-0.255737	7.5625e-15	2.70109e-19	1.53947	2.03199	0.662	0.867	1478	915	http://www.genecards.org/cgi-bin/carddisp.pl?gene=MATR3
MPP2	HMGN5	-0.265387	1.19128e-14	4.25488e-19	1.76859	2.32773	0.712	0.893	1478	915	http://www.genecards.org/cgi-bin/carddisp.pl?gene=HMGN5
MPP2	GM42418	0.54301	1.87775e-14	6.70673e-19	101.73	69.5077	1	1	1478	915	http://www.genecards.org/cgi-bin/carddisp.pl?gene=GM42418
MPP2	CAPZB	-0.259216	2.56165e-14	9.14941e-19	1.36091	1.8256	0.633	0.849	1478	915	http://www.genecards.org/cgi-bin/carddisp.pl?gene=CAPZB
MPP2	GARS	0.407977	2.70645e-14	9.6666e-19	1.05824	0.551255	0.542	0.47	1478	915	http://www.genecards.org/cgi-bin/carddisp.pl?gene=GARS
MPP2	SYNCRIP	-0.257644	3.46151e-14	1.23634e-18	2.13306	2.74565	0.776	0.919	1478	915	http://www.genecards.org/cgi-bin/carddisp.pl?gene=SYNCRIP
MPP2	SMARCB1	0.372942	3.50532e-14	1.25199e-18	1.61356	1.01821	0.694	0.687	1478	915	http://www.genecards.org/cgi-bin/carddisp.pl?gene=SMARCB1
MPP2	IST1	0.361332	4.28508e-14	1.53049e-18	0.725278	0.343035	0.441	0.318	1478	915	http://www.genecards.org/cgi-bin/carddisp.pl?gene=IST1
MPP2	ERP29	0.33277	5.10593e-14	1.82368e-18	3.36923	2.46921	0.847	0.896	1478	915	http://www.genecards.org/cgi-bin/carddisp.pl?gene=ERP29
MPP2	EDF1	0.319038	5.88592e-14	2.10227e-18	3.08457	2.27421	0.868	0.885	1478	915	http://www.genecards.org/cgi-bin/carddisp.pl?gene=EDF1
MPP2	RPL27	0.284395	6.29311e-14	2.2477e-18	4.1285	3.21094	0.906	0.925	1478	915	http://www.genecards.org/cgi-bin/carddisp.pl?gene=RPL27
MPP2	ARGLU1	-0.266706	6.29977e-14	2.25008e-18	2.95075	3.75298	0.865	0.973	1478	915	http://www.genecards.org/cgi-bin/carddisp.pl?gene=ARGLU1
MPP2	PDCD4	0.481324	8.88344e-14	3.17288e-18	4.36169	2.84068	0.859	0.846	1478	915	http://www.genecards.org/cgi-bin/carddisp.pl?gene=PDCD4
MPP2	BRD9	0.359989	1.26666e-13	4.5241e-18	0.625231	0.266332	0.396	0.281	1478	915	http://www.genecards.org/cgi-bin/carddisp.pl?gene=BRD9
MPP2	NFE2L2	0.378739	1.36842e-13	4.88757e-18	1.2821	0.755188	0.61	0.545	1478	915	http://www.genecards.org/cgi-bin/carddisp.pl?gene=NFE2L2
MPP2	ZFOS1	-0.261758	1.45142e-13	5.18402e-18	1.03961	1.44537	0.516	0.734	1478	915	http://www.genecards.org/cgi-bin/carddisp.pl?gene=ZFOS1
MPP2	PFDN5	0.264924	1.60442e-13	5.73046e-18	5.38591	4.31463	0.971	0.976	1478	915	http://www.genecards.org/cgi-bin/carddisp.pl?gene=PFDN5
MPP2	VAMP5	0.457185	1.72037e-13	6.1446e-18	3.82979	2.51805	0.847	0.819	1478	915	http://www.genecards.org/cgi-bin/carddisp.pl?gene=VAMP5
MPP2	AP2B1	0.395597	1.89399e-13	6.76472e-18	0.989455	0.512334	0.524	0.444	1478	915	http://www.genecards.org/cgi-bin/carddisp.pl?gene=AP2B1
MPP2	ATP5D	0.255234	1.96784e-13	7.0285e-18	5.36537	4.33323	0.95	0.972	1478	915	http://www.genecards.org/cgi-bin/carddisp.pl?gene=ATP5D
MPP2	HN1	0.358246	2.56488e-13	9.16094e-18	3.21523	2.28835	0.834	0.828	1478	915	http://www.genecards.org/cgi-bin/carddisp.pl?gene=HN1
MPP2	ANAPC13	0.345357	3.44979e-13	1.23216e-17	1.83015	1.22765	0.731	0.738	1478	915	http://www.genecards.org/cgi-bin/carddisp.pl?gene=ANAPC13
MPP2	CELF2	-0.257128	3.83831e-13	1.37092e-17	1.54668	2.04352	0.661	0.837	1478	915	http://www.genecards.org/cgi-bin/carddisp.pl?gene=CELF2
MPP2	STRA13	0.308436	4.19771e-13	1.49929e-17	3.10538	2.31516	0.852	0.873	1478	915	http://www.genecards.org/cgi-bin/carddisp.pl?gene=STRA13
MPP2	TGFB1	0.352578	4.69938e-13	1.67847e-17	2.98764	2.12305	0.848	0.868	1478	915	http://www.genecards.org/cgi-bin/carddisp.pl?gene=TGFB1
MPP2	TUBB4B	0.347913	5.60686e-13	2.00259e-17	6.80903	5.13571	0.904	0.918	1478	915	http://www.genecards.org/cgi-bin/carddisp.pl?gene=TUBB4B
MPP2	DDX39B	0.345137	6.42657e-13	2.29537e-17	2.51573	1.7677	0.802	0.836	1478	915	http://www.genecards.org/cgi-bin/carddisp.pl?gene=DDX39B
MPP2	EXOSC5	0.347004	8.23599e-13	2.94164e-17	2.2667	1.56833	0.778	0.795	1478	915	http://www.genecards.org/cgi-bin/carddisp.pl?gene=EXOSC5
MPP2	SF3A2	0.354709	9.49646e-13	3.39183e-17	0.870258	0.462593	0.507	0.431	1478	915	http://www.genecards.org/cgi-bin/carddisp.pl?gene=SF3A2
MPP2	LLPH	0.29728	1.03528e-12	3.69768e-17	3.26045	2.46709	0.866	0.909	1478	915	http://www.genecards.org/cgi-bin/carddisp.pl?gene=LLPH
MPP2	FKBP4	0.323089	1.31054e-12	4.68082e-17	2.74725	1.99539	0.823	0.837	1478	915	http://www.genecards.org/cgi-bin/carddisp.pl?gene=FKBP4
MPP2	POLR2F	0.32662	1.52969e-12	5.46357e-17	2.65691	1.91603	0.817	0.862	1478	915	http://www.genecards.org/cgi-bin/carddisp.pl?gene=POLR2F
MPP2	PSMG2	0.385141	1.55377e-12	5.54956e-17	1.21499	0.696023	0.595	0.575	1478	915	http://www.genecards.org/cgi-bin/carddisp.pl?gene=PSMG2
MPP2	HIST2H2AA1	0.524121	3.84198e-12	1.37223e-16	0.847918	0.28501	0.366	0.252	1478	915	http://www.genecards.org/cgi-bin/carddisp.pl?gene=HIST2H2AA1
MPP2	FLT3	-0.320114	3.84562e-12	1.37354e-16	0.44856	0.808424	0.275	0.442	1478	915	http://www.genecards.org/cgi-bin/carddisp.pl?gene=FLT3
MPP2	PSMB6	0.281242	8.63564e-12	3.08438e-16	3.25991	2.50541	0.883	0.91	1478	915	http://www.genecards.org/cgi-bin/carddisp.pl?gene=PSMB6
MPP2	NDUFB7	0.2847	9.07564e-12	3.24153e-16	3.76277	2.90982	0.897	0.928	1478	915	http://www.genecards.org/cgi-bin/carddisp.pl?gene=NDUFB7
MPP2	NARS	0.329704	9.75376e-12	3.48373e-16	1.80486	1.23182	0.728	0.737	1478	915	http://www.genecards.org/cgi-bin/carddisp.pl?gene=NARS
MPP2	SUPT5	0.386318	1.11908e-11	3.99701e-16	1.36273	0.807674	0.621	0.603	1478	915	http://www.genecards.org/cgi-bin/carddisp.pl?gene=SUPT5
MPP2	PUF60	0.379044	1.23939e-11	4.4267e-16	0.715546	0.319164	0.416	0.325	1478	915	http://www.genecards.org/cgi-bin/carddisp.pl?gene=PUF60
MPP2	SMARCD1	0.371498	1.24404e-11	4.44332e-16	1.38997	0.847397	0.633	0.619	1478	915	http://www.genecards.org/cgi-bin/carddisp.pl?gene=SMARCD1
MPP2	MYBBP1A	0.350171	1.72103e-11	6.14698e-16	2.57434	1.80404	0.786	0.799	1478	915	http://www.genecards.org/cgi-bin/carddisp.pl?gene=MYBBP1A
MPP2	MRPS24	0.292843	2.31648e-11	8.27374e-16	2.43595	1.80474	0.82	0.84	1478	915	http://www.genecards.org/cgi-bin/carddisp.pl?gene=MRPS24
MPP2	IRF2BP1	0.379035	2.91696e-11	1.04185e-15	0.822285	0.40125	0.47	0.393	1478	915	http://www.genecards.org/cgi-bin/carddisp.pl?gene=IRF2BP1
MPP2	MYL10	-0.289663	3.89032e-11	1.3895e-15	2.50533	3.28476	0.545	0.745	1478	915	http://www.genecards.org/cgi-bin/carddisp.pl?gene=MYL10
MPP2	DYNLL1	0.284694	4.34015e-11	1.55016e-15	4.48798	3.50517	0.913	0.934	1478	915	http://www.genecards.org/cgi-bin/carddisp.pl?gene=DYNLL1
MPP2	RBBP7	0.336949	4.58333e-11	1.63702e-15	3.14054	2.27813	0.838	0.873	1478	915	http://www.genecards.org/cgi-bin/carddisp.pl?gene=RBBP7
MPP2	CCDC34	-0.287574	4.65337e-11	1.66203e-15	1.1922	1.67577	0.584	0.748	1478	915	http://www.genecards.org/cgi-bin/carddisp.pl?gene=CCDC34
MPP2	AHSA1	0.335579	5.53509e-11	1.97696e-15	2.01574	1.38987	0.745	0.767	1478	915	http://www.genecards.org/cgi-bin/carddisp.pl?gene=AHSA1
MPP2	APRT	0.324218	5.66258e-11	2.02249e-15	2.69053	1.94774	0.807	0.833	1478	915	http://www.genecards.org/cgi-bin/carddisp.pl?gene=APRT
MPP2	DAD1	0.260644	7.31473e-11	2.61259e-15	3.28434	2.5762	0.894	0.928	1478	915	http://www.genecards.org/cgi-bin/carddisp.pl?gene=DAD1
MPP2	DNAJB6	0.337799	9.99769e-11	3.57086e-15	2.20723	1.53772	0.785	0.814	1478	915	http://www.genecards.org/cgi-bin/carddisp.pl?gene=DNAJB6
MPP2	LY6E	0.267178	1.03073e-10	3.68145e-15	5.37846	4.30014	0.956	0.972	1478	915	http://www.genecards.org/cgi-bin/carddisp.pl?gene=LY6E
MPP2	TCOF1	0.34845	1.55995e-10	5.57164e-15	1.92394	1.29654	0.722	0.726	1478	915	http://www.genecards.org/cgi-bin/carddisp.pl?gene=TCOF1
MPP2	ATP5G1	0.259079	1.66739e-10	5.9554e-15	6.57062	5.32617	0.946	0.957	1478	915	http://www.genecards.org/cgi-bin/carddisp.pl?gene=ATP5G1
MPP2	UCP2	0.297839	1.77021e-10	6.32264e-15	2.46591	1.81941	0.822	0.833	1478	915	http://www.genecards.org/cgi-bin/carddisp.pl?gene=UCP2
MPP2	SMDT1	0.274954	2.30063e-10	8.21713e-15	2.9077	2.22962	0.854	0.877	1478	915	http://www.genecards.org/cgi-bin/carddisp.pl?gene=SMDT1
MPP2	DNM1L	0.340773	2.53006e-10	9.03658e-15	1.24156	0.769978	0.618	0.58	1478	915	http://www.genecards.org/cgi-bin/carddisp.pl?gene=DNM1L
MPP2	FXYD5	0.25634	3.87664e-10	1.38461e-14	4.88084	3.9235	0.923	0.95	1478	915	http://www.genecards.org/cgi-bin/carddisp.pl?gene=FXYD5
MPP2	MBD3	0.287091	6.04001e-10	2.1573e-14	2.13143	1.56637	0.794	0.795	1478	915	http://www.genecards.org/cgi-bin/carddisp.pl?gene=MBD3
MPP2	FXR1	0.332368	7.6095e-10	2.71787e-14	1.75007	1.18419	0.706	0.72	1478	915	http://www.genecards.org/cgi-bin/carddisp.pl?gene=FXR1
MPP2	NDUFB2	0.31659	9.37714e-10	3.34922e-14	2.18001	1.55344	0.763	0.786	1478	915	http://www.genecards.org/cgi-bin/carddisp.pl?gene=NDUFB2
MPP2	CCT7	0.27936	1.00506e-09	3.58975e-14	2.86765	2.18677	0.85	0.879	1478	915	http://www.genecards.org/cgi-bin/carddisp.pl?gene=CCT7
MPP2	SLC25A39	0.33932	1.14383e-09	4.0854e-14	1.12653	0.680836	0.576	0.551	1478	915	http://www.genecards.org/cgi-bin/carddisp.pl?gene=SLC25A39
MPP2	EIF3D	0.302297	1.50454e-09	5.37376e-14	1.97408	1.41186	0.762	0.774	1478	915	http://www.genecards.org/cgi-bin/carddisp.pl?gene=EIF3D
MPP2	MT-ND4L	0.321835	2.11265e-09	7.54573e-14	2.23242	1.5861	0.763	0.792	1478	915	http://www.genecards.org/cgi-bin/carddisp.pl?gene=MT-ND4L
MPP2	TMEM147	0.335404	2.22288e-09	7.93942e-14	1.59553	1.05712	0.674	0.689	1478	915	http://www.genecards.org/cgi-bin/carddisp.pl?gene=TMEM147
MPP2	WDR70	0.327393	2.56233e-09	9.15182e-14	0.554516	0.238911	0.354	0.257	1478	915	http://www.genecards.org/cgi-bin/carddisp.pl?gene=WDR70
MPP2	HIST1H1D	0.495233	2.56284e-09	9.15365e-14	2.42883	1.43257	0.582	0.471	1478	915	http://www.genecards.org/cgi-bin/carddisp.pl?gene=HIST1H1D
MPP2	CAR2	-0.253979	3.64777e-09	1.30287e-13	4.76528	5.87505	0.797	0.926	1478	915	http://www.genecards.org/cgi-bin/carddisp.pl?gene=CAR2
MPP2	HIST1H2AN	0.392635	4.7499e-09	1.69651e-13	0.813299	0.381258	0.391	0.277	1478	915	http://www.genecards.org/cgi-bin/carddisp.pl?gene=HIST1H2AN
MPP2	NHP2	0.298974	5.04854e-09	1.80318e-13	3.44487	2.61293	0.844	0.879	1478	915	http://www.genecards.org/cgi-bin/carddisp.pl?gene=NHP2
MPP2	HMGN1	0.293069	5.34793e-09	1.91011e-13	3.92864	3.02258	0.887	0.905	1478	915	http://www.genecards.org/cgi-bin/carddisp.pl?gene=HMGN1
MPP2	ARL6IP4	0.290342	6.69837e-09	2.39245e-13	2.00161	1.45444	0.756	0.779	1478	915	http://www.genecards.org/cgi-bin/carddisp.pl?gene=ARL6IP4
MPP2	AP2S1	0.289639	7.62895e-09	2.72482e-13	2.05254	1.4973	0.777	0.783	1478	915	http://www.genecards.org/cgi-bin/carddisp.pl?gene=AP2S1
MPP2	UQCC2	0.291624	1.35971e-08	4.85645e-13	2.48069	1.84366	0.803	0.821	1478	915	http://www.genecards.org/cgi-bin/carddisp.pl?gene=UQCC2
MPP2	BAG1	0.268462	1.4839e-08	5.30003e-13	2.73741	2.10281	0.837	0.875	1478	915	http://www.genecards.org/cgi-bin/carddisp.pl?gene=BAG1
MPP2	ICT1	0.352609	1.49571e-08	5.34222e-13	1.059	0.612541	0.548	0.522	1478	915	http://www.genecards.org/cgi-bin/carddisp.pl?gene=ICT1
MPP2	HSPD1	0.318462	2.05251e-08	7.3309e-13	6.29224	4.84783	0.93	0.944	1478	915	http://www.genecards.org/cgi-bin/carddisp.pl?gene=HSPD1
MPP2	MRPS21	0.301623	2.17557e-08	7.77044e-13	1.64142	1.14309	0.704	0.725	1478	915	http://www.genecards.org/cgi-bin/carddisp.pl?gene=MRPS21
MPP2	LMO4	0.405433	2.21358e-08	7.90621e-13	1.23089	0.684345	0.552	0.522	1478	915	http://www.genecards.org/cgi-bin/carddisp.pl?gene=LMO4
MPP2	GM15658	0.377893	2.60275e-08	9.29619e-13	0.564996	0.204359	0.299	0.197	1478	915	http://www.genecards.org/cgi-bin/carddisp.pl?gene=GM15658
MPP2	NDUFV1	0.339909	4.98587e-08	1.7808e-12	1.19924	0.737601	0.581	0.572	1478	915	http://www.genecards.org/cgi-bin/carddisp.pl?gene=NDUFV1
MPP2	COX6A1	0.300254	5.52795e-08	1.97441e-12	2.03918	1.46815	0.727	0.738	1478	915	http://www.genecards.org/cgi-bin/carddisp.pl?gene=COX6A1
MPP2	MRPL34	0.254371	5.73334e-08	2.04777e-12	2.43215	1.87736	0.827	0.857	1478	915	http://www.genecards.org/cgi-bin/carddisp.pl?gene=MRPL34
MPP2	SNRNP27	0.323738	5.76398e-08	2.05871e-12	1.3791	0.900896	0.635	0.635	1478	915	http://www.genecards.org/cgi-bin/carddisp.pl?gene=SNRNP27
MPP2	RPS27RT	0.316982	6.07374e-08	2.16935e-12	0.543905	0.239366	0.344	0.249	1478	915	http://www.genecards.org/cgi-bin/carddisp.pl?gene=RPS27RT
MPP2	RDX	0.268714	6.1199e-08	2.18583e-12	2.96157	2.28834	0.854	0.88	1478	915	http://www.genecards.org/cgi-bin/carddisp.pl?gene=RDX
MPP2	NUSAP1	0.507401	6.76713e-08	2.41701e-12	3.17425	1.93654	0.61	0.511	1478	915	http://www.genecards.org/cgi-bin/carddisp.pl?gene=NUSAP1
MPP2	RNASEH2C	0.262339	8.12355e-08	2.90147e-12	2.5829	1.98719	0.827	0.836	1478	915	http://www.genecards.org/cgi-bin/carddisp.pl?gene=RNASEH2C
MPP2	CKS1B	-0.250995	8.16121e-08	2.91493e-12	1.55261	2.03767	0.659	0.793	1478	915	http://www.genecards.org/cgi-bin/carddisp.pl?gene=CKS1B
MPP2	DDX41	0.30153	9.20255e-08	3.28686e-12	0.839587	0.492625	0.489	0.432	1478	915	http://www.genecards.org/cgi-bin/carddisp.pl?gene=DDX41
MPP2	RUVBL1	0.278887	1.04202e-07	3.72176e-12	2.02077	1.4898	0.756	0.801	1478	915	http://www.genecards.org/cgi-bin/carddisp.pl?gene=RUVBL1
MPP2	NFE2L1	0.334934	1.23751e-07	4.41999e-12	1.05766	0.631356	0.545	0.516	1478	915	http://www.genecards.org/cgi-bin/carddisp.pl?gene=NFE2L1
MPP2	RBM28	0.286084	1.31909e-07	4.71137e-12	1.38942	0.959619	0.654	0.643	1478	915	http://www.genecards.org/cgi-bin/carddisp.pl?gene=RBM28
MPP2	NME1	0.255279	1.55584e-07	5.55695e-12	4.39303	3.51842	0.901	0.922	1478	915	http://www.genecards.org/cgi-bin/carddisp.pl?gene=NME1
MPP2	BRD7	0.283551	1.60345e-07	5.72703e-12	2.09601	1.54358	0.752	0.811	1478	915	http://www.genecards.org/cgi-bin/carddisp.pl?gene=BRD7
MPP2	GATAD2A	0.281042	1.98633e-07	7.09453e-12	1.05754	0.693344	0.567	0.529	1478	915	http://www.genecards.org/cgi-bin/carddisp.pl?gene=GATAD2A
MPP2	ANAPC11	0.301256	5.56058e-07	1.98606e-11	1.56999	1.08566	0.683	0.71	1478	915	http://www.genecards.org/cgi-bin/carddisp.pl?gene=ANAPC11
MPP2	HSPE1	0.263721	5.6009e-07	2.00046e-11	7.07476	5.72577	0.955	0.98	1478	915	http://www.genecards.org/cgi-bin/carddisp.pl?gene=HSPE1
MPP2	SYF2	0.277322	5.94952e-07	2.12498e-11	1.78082	1.29451	0.731	0.758	1478	915	http://www.genecards.org/cgi-bin/carddisp.pl?gene=SYF2
MPP2	WDR61	0.300063	6.44281e-07	2.30117e-11	1.42052	0.96599	0.653	0.673	1478	915	http://www.genecards.org/cgi-bin/carddisp.pl?gene=WDR61
MPP2	CFDP1	0.281536	6.77718e-07	2.42059e-11	1.83134	1.32938	0.729	0.752	1478	915	http://www.genecards.org/cgi-bin/carddisp.pl?gene=CFDP1
MPP2	RFC3	0.327453	1.22279e-06	4.36741e-11	1.43675	0.941953	0.622	0.6	1478	915	http://www.genecards.org/cgi-bin/carddisp.pl?gene=RFC3
MPP2	DDX54	0.310073	1.67761e-06	5.9919e-11	1.11427	0.705372	0.567	0.543	1478	915	http://www.genecards.org/cgi-bin/carddisp.pl?gene=DDX54
MPP2	HSD17B10	0.30364	1.67989e-06	6.00002e-11	1.28911	0.854652	0.609	0.602	1478	915	http://www.genecards.org/cgi-bin/carddisp.pl?gene=HSD17B10
MPP2	SEPW1	0.271189	1.94963e-06	6.96346e-11	3.40897	2.65343	0.884	0.922	1478	915	http://www.genecards.org/cgi-bin/carddisp.pl?gene=SEPW1
MPP2	NIFK	0.288165	2.07204e-06	7.40069e-11	1.39937	0.964943	0.641	0.643	1478	915	http://www.genecards.org/cgi-bin/carddisp.pl?gene=NIFK
MPP2	CDCA8	0.320309	2.21359e-06	7.90625e-11	3.66357	2.73504	0.777	0.716	1478	915	http://www.genecards.org/cgi-bin/carddisp.pl?gene=CDCA8
MPP2	SMC4	-0.28745	2.27212e-06	8.11528e-11	2.37431	3.11828	0.746	0.831	1478	915	http://www.genecards.org/cgi-bin/carddisp.pl?gene=SMC4
MPP2	GTF2H5	0.28309	2.29075e-06	8.18183e-11	1.95602	1.42935	0.745	0.814	1478	915	http://www.genecards.org/cgi-bin/carddisp.pl?gene=GTF2H5
MPP2	MRPL35	0.311483	2.39769e-06	8.56381e-11	1.20502	0.776834	0.599	0.612	1478	915	http://www.genecards.org/cgi-bin/carddisp.pl?gene=MRPL35
MPP2	DDX24	0.25243	2.58323e-06	9.22649e-11	2.66711	2.07847	0.84	0.894	1478	915	http://www.genecards.org/cgi-bin/carddisp.pl?gene=DDX24
MPP2	MRPS34	0.324821	2.73919e-06	9.78352e-11	0.807946	0.44346	0.456	0.409	1478	915	http://www.genecards.org/cgi-bin/carddisp.pl?gene=MRPS34
MPP2	IDH3G	0.275891	2.81022e-06	1.00372e-10	1.85366	1.35695	0.725	0.778	1478	915	http://www.genecards.org/cgi-bin/carddisp.pl?gene=IDH3G
MPP2	MRPL48	0.302975	3.6504e-06	1.30381e-10	1.19156	0.776432	0.594	0.58	1478	915	http://www.genecards.org/cgi-bin/carddisp.pl?gene=MRPL48
MPP2	SRRT	0.287558	3.73746e-06	1.3349e-10	1.7945	1.2895	0.711	0.728	1478	915	http://www.genecards.org/cgi-bin/carddisp.pl?gene=SRRT
MPP2	TUFM	0.268259	3.74419e-06	1.33731e-10	0.464967	0.216393	0.313	0.225	1478	915	http://www.genecards.org/cgi-bin/carddisp.pl?gene=TUFM
MPP2	SNW1	0.26145	3.88774e-06	1.38858e-10	2.9258	2.2751	0.869	0.91	1478	915	http://www.genecards.org/cgi-bin/carddisp.pl?gene=SNW1
MPP2	U2AF2	0.291743	4.46877e-06	1.5961e-10	1.41118	0.969732	0.65	0.682	1478	915	http://www.genecards.org/cgi-bin/carddisp.pl?gene=U2AF2
MPP2	COPS6	0.301974	4.89773e-06	1.74932e-10	1.45992	0.995347	0.642	0.691	1478	915	http://www.genecards.org/cgi-bin/carddisp.pl?gene=COPS6
MPP2	LAMTOR4	0.279482	4.92768e-06	1.76001e-10	2.29401	1.71389	0.779	0.808	1478	915	http://www.genecards.org/cgi-bin/carddisp.pl?gene=LAMTOR4
MPP2	RPS26-PS1	0.290559	5.57922e-06	1.99272e-10	0.745075	0.426748	0.45	0.391	1478	915	http://www.genecards.org/cgi-bin/carddisp.pl?gene=RPS26-PS1
MPP2	MRPS18A	0.296641	6.38316e-06	2.27986e-10	1.20269	0.79331	0.597	0.605	1478	915	http://www.genecards.org/cgi-bin/carddisp.pl?gene=MRPS18A
MPP2	RARS	0.292427	6.80933e-06	2.43208e-10	1.12062	0.731543	0.577	0.568	1478	915	http://www.genecards.org/cgi-bin/carddisp.pl?gene=RARS
MPP2	MID1	0.253229	6.83981e-06	2.44296e-10	0.327099	0.113458	0.214	0.126	1478	915	http://www.genecards.org/cgi-bin/carddisp.pl?gene=MID1
MPP2	EIF4A3	0.307565	7.20418e-06	2.5731e-10	1.58831	1.09137	0.679	0.711	1478	915	http://www.genecards.org/cgi-bin/carddisp.pl?gene=EIF4A3
MPP2	CDK2AP2	0.304586	7.24266e-06	2.58685e-10	1.04997	0.659807	0.541	0.51	1478	915	http://www.genecards.org/cgi-bin/carddisp.pl?gene=CDK2AP2
MPP2	PDIA4	0.333147	7.38096e-06	2.63624e-10	0.839616	0.460293	0.455	0.414	1478	915	http://www.genecards.org/cgi-bin/carddisp.pl?gene=PDIA4
MPP2	RPN1	0.329935	8.01875e-06	2.86404e-10	1.63345	1.0951	0.659	0.699	1478	915	http://www.genecards.org/cgi-bin/carddisp.pl?gene=RPN1
MPP2	SLCO3A1	0.361061	8.04105e-06	2.87201e-10	1.36794	0.84366	0.564	0.546	1478	915	http://www.genecards.org/cgi-bin/carddisp.pl?gene=SLCO3A1
MPP2	PHACTR4	0.293174	8.14463e-06	2.909e-10	0.63415	0.333638	0.386	0.31	1478	915	http://www.genecards.org/cgi-bin/carddisp.pl?gene=PHACTR4
MPP2	APEX1	0.277915	8.2429e-06	2.9441e-10	1.8458	1.34717	0.707	0.736	1478	915	http://www.genecards.org/cgi-bin/carddisp.pl?gene=APEX1
MPP2	HIGD1A	0.283249	1.05409e-05	3.76488e-10	1.86358	1.35311	0.713	0.739	1478	915	http://www.genecards.org/cgi-bin/carddisp.pl?gene=HIGD1A
MPP2	FKBP8	0.263844	1.09679e-05	3.91737e-10	1.4756	1.06184	0.673	0.694	1478	915	http://www.genecards.org/cgi-bin/carddisp.pl?gene=FKBP8
MPP2	SHMT2	0.306839	1.22091e-05	4.36071e-10	0.685421	0.362512	0.403	0.348	1478	915	http://www.genecards.org/cgi-bin/carddisp.pl?gene=SHMT2
MPP2	LYN	0.323974	1.30605e-05	4.6648e-10	0.802112	0.439646	0.444	0.391	1478	915	http://www.genecards.org/cgi-bin/carddisp.pl?gene=LYN
MPP2	ANKRA2	0.281512	1.5215e-05	5.43433e-10	0.588185	0.306645	0.367	0.293	1478	915	http://www.genecards.org/cgi-bin/carddisp.pl?gene=ANKRA2
MPP2	GTF3C6	0.308642	2.14364e-05	7.65639e-10	1.19353	0.771062	0.581	0.589	1478	915	http://www.genecards.org/cgi-bin/carddisp.pl?gene=GTF3C6
MPP2	TUBB5	0.251354	2.19125e-05	7.82645e-10	11.293	9.32745	0.947	0.963	1478	915	http://www.genecards.org/cgi-bin/carddisp.pl?gene=TUBB5
MPP2	DTX3L	0.325669	2.2176e-05	7.92058e-10	0.694254	0.351893	0.395	0.33	1478	915	http://www.genecards.org/cgi-bin/carddisp.pl?gene=DTX3L
MPP2	PIN1	0.27691	2.57606e-05	9.20087e-10	1.26221	0.867129	0.62	0.655	1478	915	http://www.genecards.org/cgi-bin/carddisp.pl?gene=PIN1
MPP2	PSMD13	0.268803	3.14025e-05	1.1216e-09	1.64471	1.19513	0.695	0.741	1478	915	http://www.genecards.org/cgi-bin/carddisp.pl?gene=PSMD13
MPP2	POR	0.31738	3.19458e-05	1.141e-09	1.01631	0.61814	0.513	0.469	1478	915	http://www.genecards.org/cgi-bin/carddisp.pl?gene=POR
MPP2	GFER	0.309545	3.80771e-05	1.35999e-09	0.818856	0.467628	0.467	0.434	1478	915	http://www.genecards.org/cgi-bin/carddisp.pl?gene=GFER
MPP2	RPGRIP1	0.311137	4.96603e-05	1.77371e-09	0.686665	0.359463	0.396	0.333	1478	915	http://www.genecards.org/cgi-bin/carddisp.pl?gene=RPGRIP1
MPP2	ELK3	0.280619	7.70253e-05	2.7511e-09	0.705734	0.404224	0.422	0.363	1478	915	http://www.genecards.org/cgi-bin/carddisp.pl?gene=ELK3
MPP2	LARS2	0.371564	8.04103e-05	2.872e-09	2.10471	1.39976	0.707	0.748	1478	915	http://www.genecards.org/cgi-bin/carddisp.pl?gene=LARS2
MPP2	NAA10	0.255508	0.000101136	3.61226e-09	1.51921	1.11032	0.677	0.709	1478	915	http://www.genecards.org/cgi-bin/carddisp.pl?gene=NAA10
MPP2	WDR45B	0.286559	0.000124021	4.42963e-09	0.725112	0.414342	0.423	0.375	1478	915	http://www.genecards.org/cgi-bin/carddisp.pl?gene=WDR45B
MPP2	AIP	0.266485	0.000145861	5.20971e-09	0.506557	0.252465	0.337	0.269	1478	915	http://www.genecards.org/cgi-bin/carddisp.pl?gene=AIP
MPP2	FABP5	0.287153	0.000156168	5.57784e-09	2.57582	1.93045	0.748	0.753	1478	915	http://www.genecards.org/cgi-bin/carddisp.pl?gene=FABP5
MPP2	NT5DC2	0.301653	0.000206084	7.36068e-09	0.818219	0.475162	0.45	0.407	1478	915	http://www.genecards.org/cgi-bin/carddisp.pl?gene=NT5DC2
MPP2	PSMC5	0.263067	0.000211018	7.5369e-09	1.53506	1.1125	0.666	0.713	1478	915	http://www.genecards.org/cgi-bin/carddisp.pl?gene=PSMC5
MPP2	CDC42SE1	0.265258	0.000212608	7.59367e-09	0.754501	0.459832	0.45	0.392	1478	915	http://www.genecards.org/cgi-bin/carddisp.pl?gene=CDC42SE1
MPP2	BIRC5	0.265352	0.000215525	7.69787e-09	2.54541	1.94977	0.703	0.61	1478	915	http://www.genecards.org/cgi-bin/carddisp.pl?gene=BIRC5
MPP2	GTF3A	0.263433	0.000230062	8.21709e-09	1.6581	1.21447	0.693	0.745	1478	915	http://www.genecards.org/cgi-bin/carddisp.pl?gene=GTF3A
MPP2	CMC2	0.279399	0.000243206	8.68655e-09	1.03679	0.678184	0.542	0.541	1478	915	http://www.genecards.org/cgi-bin/carddisp.pl?gene=CMC2
MPP2	MCM3	0.307563	0.00027602	9.85855e-09	2.87109	2.12786	0.783	0.804	1478	915	http://www.genecards.org/cgi-bin/carddisp.pl?gene=MCM3
MPP2	HIST1H2AP	-0.552862	0.000294469	1.05175e-08	0.930255	1.83167	0.415	0.461	1478	915	http://www.genecards.org/cgi-bin/carddisp.pl?gene=HIST1H2AP
MPP2	PPP1R11	0.280757	0.000309231	1.10447e-08	1.31104	0.902355	0.612	0.654	1478	915	http://www.genecards.org/cgi-bin/carddisp.pl?gene=PPP1R11
MPP2	CD52	0.343477	0.000313422	1.11945e-08	2.28658	1.59029	0.662	0.648	1478	915	http://www.genecards.org/cgi-bin/carddisp.pl?gene=CD52
MPP2	NUDCD3	0.268317	0.000344825	1.23161e-08	1.24184	0.86137	0.609	0.621	1478	915	http://www.genecards.org/cgi-bin/carddisp.pl?gene=NUDCD3
MPP2	2810417H13RIK	0.33443	0.000610805	2.1816e-08	4.42292	3.3009	0.71	0.634	1478	915	http://www.genecards.org/cgi-bin/carddisp.pl?gene=2810417H13RIK
MPP2	TRIM28	0.262205	0.000659526	2.35562e-08	1.55418	1.12971	0.681	0.732	1478	915	http://www.genecards.org/cgi-bin/carddisp.pl?gene=TRIM28
MPP2	GM9843	0.285863	0.000732636	2.61674e-08	0.69779	0.392613	0.413	0.372	1478	915	http://www.genecards.org/cgi-bin/carddisp.pl?gene=GM9843
MPP2	ALDOA	0.298621	0.000804845	2.87465e-08	1.69237	1.18898	0.656	0.672	1478	915	http://www.genecards.org/cgi-bin/carddisp.pl?gene=ALDOA
MPP2	SUCLG2	0.265542	0.00096446	3.44475e-08	1.14541	0.784733	0.585	0.591	1478	915	http://www.genecards.org/cgi-bin/carddisp.pl?gene=SUCLG2
MPP2	LIG1	0.338189	0.00102967	3.67764e-08	3.66703	2.69178	0.754	0.757	1478	915	http://www.genecards.org/cgi-bin/carddisp.pl?gene=LIG1
MPP2	XPC	0.299299	0.00108449	3.87345e-08	1.3304	0.893793	0.578	0.577	1478	915	http://www.genecards.org/cgi-bin/carddisp.pl?gene=XPC
MPP2	PFDN1	0.26963	0.00111352	3.97715e-08	1.49841	1.07251	0.673	0.707	1478	915	http://www.genecards.org/cgi-bin/carddisp.pl?gene=PFDN1
MPP2	B9D2	0.280565	0.00113441	4.05174e-08	1.30118	0.89449	0.603	0.603	1478	915	http://www.genecards.org/cgi-bin/carddisp.pl?gene=B9D2
MPP2	UBA52	0.250513	0.00120817	4.31521e-08	1.5135	1.11284	0.675	0.734	1478	915	http://www.genecards.org/cgi-bin/carddisp.pl?gene=UBA52
MPP2	ACOT7	0.271105	0.00135243	4.83045e-08	0.91899	0.590238	0.506	0.505	1478	915	http://www.genecards.org/cgi-bin/carddisp.pl?gene=ACOT7
MPP2	TUBA1C	0.354449	0.00216223	7.72282e-08	0.797945	0.406296	0.38	0.323	1478	915	http://www.genecards.org/cgi-bin/carddisp.pl?gene=TUBA1C
MPP2	TIMM50	0.250734	0.00225116	8.04042e-08	1.09842	0.763654	0.572	0.579	1478	915	http://www.genecards.org/cgi-bin/carddisp.pl?gene=TIMM50
MPP2	RANGAP1	0.260518	0.00230996	8.25044e-08	1.4214	1.02135	0.624	0.624	1478	915	http://www.genecards.org/cgi-bin/carddisp.pl?gene=RANGAP1
MPP2	CHORDC1	0.292713	0.00261546	9.3416e-08	1.22377	0.815406	0.582	0.603	1478	915	http://www.genecards.org/cgi-bin/carddisp.pl?gene=CHORDC1
MPP2	RAB8A	0.256603	0.00431706	1.54192e-07	1.19165	0.834533	0.599	0.613	1478	915	http://www.genecards.org/cgi-bin/carddisp.pl?gene=RAB8A
MPP2	MRTO4	0.276814	0.00595577	2.12721e-07	1.35877	0.946961	0.607	0.65	1478	915	http://www.genecards.org/cgi-bin/carddisp.pl?gene=MRTO4
MPP2	HIST1H2BM	0.359068	0.00632429	2.25884e-07	1.44976	0.909999	0.476	0.412	1478	915	http://www.genecards.org/cgi-bin/carddisp.pl?gene=HIST1H2BM
MPP2	CDCA7	0.251701	0.00633055	2.26107e-07	2.44677	1.89496	0.75	0.789	1478	915	http://www.genecards.org/cgi-bin/carddisp.pl?gene=CDCA7
MPP2	PTPN6	0.270029	0.00876574	3.13084e-07	1.17936	0.807347	0.568	0.577	1478	915	http://www.genecards.org/cgi-bin/carddisp.pl?gene=PTPN6
MPP2	CRELD2	0.290851	0.00937779	3.34945e-07	0.587513	0.297665	0.347	0.301	1478	915	http://www.genecards.org/cgi-bin/carddisp.pl?gene=CRELD2
MPP2	FLNA	0.275214	0.0103137	3.68374e-07	0.938198	0.601586	0.499	0.487	1478	915	http://www.genecards.org/cgi-bin/carddisp.pl?gene=FLNA
MPP2	CKS2	-0.290011	0.0106535	3.8051e-07	1.99277	2.65911	0.633	0.768	1478	915	http://www.genecards.org/cgi-bin/carddisp.pl?gene=CKS2
MPP2	CSNK2A2	0.25693	0.0107423	3.83681e-07	0.983972	0.660321	0.536	0.543	1478	915	http://www.genecards.org/cgi-bin/carddisp.pl?gene=CSNK2A2
MPP2	PPT1	0.260744	0.0124858	4.45952e-07	0.600308	0.335709	0.373	0.327	1478	915	http://www.genecards.org/cgi-bin/carddisp.pl?gene=PPT1
MPP2	MCM5	0.262799	0.0134499	4.80389e-07	1.53534	1.11313	0.633	0.619	1478	915	http://www.genecards.org/cgi-bin/carddisp.pl?gene=MCM5
MPP2	GPS1	0.276001	0.0140551	5.02005e-07	0.740003	0.437029	0.428	0.401	1478	915	http://www.genecards.org/cgi-bin/carddisp.pl?gene=GPS1
MPP2	WFDC17	0.499526	0.014746	5.26679e-07	1.16279	0.529824	0.339	0.273	1478	915	http://www.genecards.org/cgi-bin/carddisp.pl?gene=WFDC17
MPP2	EAPP	0.269614	0.0157504	5.62556e-07	0.966429	0.631234	0.52	0.517	1478	915	http://www.genecards.org/cgi-bin/carddisp.pl?gene=EAPP
MPP2	RPS19BP1	0.271396	0.016612	5.93326e-07	0.946092	0.612371	0.501	0.494	1478	915	http://www.genecards.org/cgi-bin/carddisp.pl?gene=RPS19BP1
MPP2	HIST1H2BJ	0.334227	0.0169336	6.04816e-07	1.48129	0.96818	0.488	0.432	1478	915	http://www.genecards.org/cgi-bin/carddisp.pl?gene=HIST1H2BJ
MPP2	TEX10	0.259983	0.0185255	6.61672e-07	0.686451	0.408351	0.414	0.378	1478	915	http://www.genecards.org/cgi-bin/carddisp.pl?gene=TEX10
MPP2	HIST1H4C	0.292759	0.0203701	7.27555e-07	1.01828	0.647597	0.433	0.366	1478	915	http://www.genecards.org/cgi-bin/carddisp.pl?gene=HIST1H4C
MPP2	CSNK2A1	0.265404	0.0228521	8.16206e-07	1.00511	0.668182	0.524	0.529	1478	915	http://www.genecards.org/cgi-bin/carddisp.pl?gene=CSNK2A1
MPP2	RACGAP1	0.290129	0.0233463	8.33855e-07	0.87279	0.531621	0.436	0.383	1478	915	http://www.genecards.org/cgi-bin/carddisp.pl?gene=RACGAP1
MPP2	PRTN3	0.358733	0.0240212	8.57961e-07	6.34187	4.72555	0.836	0.895	1478	915	http://www.genecards.org/cgi-bin/carddisp.pl?gene=PRTN3
MPP2	LGALS9	0.265503	0.0274529	9.80529e-07	1.95496	1.45826	0.724	0.773	1478	915	http://www.genecards.org/cgi-bin/carddisp.pl?gene=LGALS9
MPP2	CCDC124	0.264289	0.0330978	1.18215e-06	1.00194	0.666836	0.531	0.552	1478	915	http://www.genecards.org/cgi-bin/carddisp.pl?gene=CCDC124
MPP2	ARL2	0.253883	0.0415861	1.48532e-06	0.715364	0.438566	0.436	0.424	1478	915	http://www.genecards.org/cgi-bin/carddisp.pl?gene=ARL2
MPP2	UBL4A	0.260692	0.044347	1.58394e-06	0.892608	0.579736	0.495	0.492	1478	915	http://www.genecards.org/cgi-bin/carddisp.pl?gene=UBL4A
MPP2	SF3A1	0.255117	0.044791	1.59979e-06	1.01621	0.689419	0.543	0.55	1478	915	http://www.genecards.org/cgi-bin/carddisp.pl?gene=SF3A1
MPP2	RBPJ	0.257397	0.0628675	2.24543e-06	0.904402	0.593215	0.507	0.519	1478	915	http://www.genecards.org/cgi-bin/carddisp.pl?gene=RBPJ
MPP2	TPX2	0.259244	0.0720438	2.57318e-06	1.92932	1.44752	0.607	0.566	1478	915	http://www.genecards.org/cgi-bin/carddisp.pl?gene=TPX2
MPP2	BAX	0.2687	0.0745254	2.66181e-06	1.28588	0.897432	0.597	0.659	1478	915	http://www.genecards.org/cgi-bin/carddisp.pl?gene=BAX
MPP2	RAB8B	0.266227	0.0808204	2.88665e-06	0.79278	0.490681	0.446	0.437	1478	915	http://www.genecards.org/cgi-bin/carddisp.pl?gene=RAB8B
MPP2	PTPN12	0.252361	0.0955971	3.41443e-06	0.639919	0.376747	0.369	0.323	1478	915	http://www.genecards.org/cgi-bin/carddisp.pl?gene=PTPN12
MPP2	LY6A	0.304369	0.185105	6.61137e-06	0.74647	0.414285	0.354	0.308	1478	915	http://www.genecards.org/cgi-bin/carddisp.pl?gene=LY6A
MPP2	DENND6A	0.264398	0.190702	6.81126e-06	0.610025	0.34042	0.374	0.351	1478	915	http://www.genecards.org/cgi-bin/carddisp.pl?gene=DENND6A
MPP2	HIST1H4H	0.315594	0.207716	7.41895e-06	1.83842	1.28073	0.55	0.508	1478	915	http://www.genecards.org/cgi-bin/carddisp.pl?gene=HIST1H4H
MPP2	NELFE	0.308122	0.219769	7.84946e-06	0.99643	0.612501	0.501	0.511	1478	915	http://www.genecards.org/cgi-bin/carddisp.pl?gene=NELFE
MPP2	ERGIC3	0.260364	0.247534	8.84113e-06	0.929957	0.611277	0.502	0.504	1478	915	http://www.genecards.org/cgi-bin/carddisp.pl?gene=ERGIC3
MPP2	SEPT1	0.267728	0.305214	1.09013e-05	1.77819	1.30764	0.682	0.73	1478	915	http://www.genecards.org/cgi-bin/carddisp.pl?gene=SEPT1
MPP2	CENPA	-0.369325	0.69913	2.49707e-05	1.15936	1.78936	0.4	0.467	1478	915	http://www.genecards.org/cgi-bin/carddisp.pl?gene=CENPA
MPP2	HIST1H2AK	0.262339	0.785493	2.80553e-05	0.890253	0.575971	0.403	0.349	1478	915	http://www.genecards.org/cgi-bin/carddisp.pl?gene=HIST1H2AK
MPP2	MT1	0.37861	0.852118	3.04349e-05	0.68385	0.29518	0.223	0.165	1478	915	http://www.genecards.org/cgi-bin/carddisp.pl?gene=MT1
MPP2	BTK	0.25945	1	3.79884e-05	1.09263	0.748194	0.549	0.595	1478	915	http://www.genecards.org/cgi-bin/carddisp.pl?gene=BTK
MPP2	SUSD1	0.256426	1	6.02609e-05	0.556856	0.303337	0.328	0.301	1478	915	http://www.genecards.org/cgi-bin/carddisp.pl?gene=SUSD1
MPP2	NCAPH2	0.258057	1	6.72584e-05	0.852163	0.548803	0.463	0.481	1478	915	http://www.genecards.org/cgi-bin/carddisp.pl?gene=NCAPH2
MPP2	CCNE2	0.294378	1	0.000138711	0.606281	0.309799	0.294	0.258	1478	915	http://www.genecards.org/cgi-bin/carddisp.pl?gene=CCNE2
MPP2	COX6B2	0.28849	1	0.000312356	1.1336	0.746907	0.497	0.509	1478	915	http://www.genecards.org/cgi-bin/carddisp.pl?gene=COX6B2
MPP2	SELL	0.277694	1	0.000353178	1.54009	1.09534	0.557	0.57	1478	915	http://www.genecards.org/cgi-bin/carddisp.pl?gene=SELL
MPP2	UHRF1	0.266962	1	0.000466672	1.33166	0.937765	0.529	0.542	1478	915	http://www.genecards.org/cgi-bin/carddisp.pl?gene=UHRF1
MPP2	MPO	0.505223	1	0.0221849	3.56581	2.21685	0.53	0.53	1478	915	http://www.genecards.org/cgi-bin/carddisp.pl?gene=MPO
MPP2	PLEK	0.271248	1	0.0233869	1.1795	0.805937	0.491	0.534	1478	915	http://www.genecards.org/cgi-bin/carddisp.pl?gene=PLEK

## Sheet: MPP3
cluster	gene	avg_log2FC	p_val_adj	p_val	exp_LSK_KO	exp_LSK_WT	pct_LSK_KO	pct_LSK_WT	n_LSK_KO	n_LSK_WT	GeneCardLink						p_val_adj, two-tailed Wilcoxon Rank Sum test corrected for multiple testing using the Benjamini-Hochberg procedure
MPP3	RPS29	0.959862	5.39056e-248	1.92534e-252	83.1033	42.238	0.997	0.999	1040	713	http://www.genecards.org/cgi-bin/carddisp.pl?gene=RPS29						p_val, two-tailed Wilcoxon Rank Sum test
MPP3	RPL41	1.15723	5.71655e-247	2.04177e-251	101.437	44.9301	0.999	1	1040	713	http://www.genecards.org/cgi-bin/carddisp.pl?gene=RPL41
MPP3	RPL9	-1.08162	3.39391e-239	1.2122e-243	19.9724	43.3862	0.993	1	1040	713	http://www.genecards.org/cgi-bin/carddisp.pl?gene=RPL9
MPP3	RSRP1	-1.84439	1.60665e-234	5.73845e-239	1.38737	7.57305	0.545	0.996	1040	713	http://www.genecards.org/cgi-bin/carddisp.pl?gene=RSRP1
MPP3	RPL37	0.759335	2.37514e-214	8.48323e-219	75.5667	44.2332	0.999	1	1040	713	http://www.genecards.org/cgi-bin/carddisp.pl?gene=RPL37
MPP3	RPL36	0.811523	1.5768e-209	5.63182e-214	53.0091	29.7733	0.992	0.997	1040	713	http://www.genecards.org/cgi-bin/carddisp.pl?gene=RPL36
MPP3	PFN1	-1.37606	1.46528e-200	5.23351e-205	2.36702	7.73939	0.773	0.994	1040	713	http://www.genecards.org/cgi-bin/carddisp.pl?gene=PFN1
MPP3	RPS21	0.66086	1.52409e-198	5.44356e-203	61.1446	38.3065	0.997	1	1040	713	http://www.genecards.org/cgi-bin/carddisp.pl?gene=RPS21
MPP3	RPL5	-0.810788	1.04076e-195	3.71726e-200	14.3858	25.9893	0.994	1	1040	713	http://www.genecards.org/cgi-bin/carddisp.pl?gene=RPL5
MPP3	RPL10	-0.750494	4.62153e-184	1.65067e-188	21.036	36.0727	0.992	1	1040	713	http://www.genecards.org/cgi-bin/carddisp.pl?gene=RPL10
MPP3	RPL38	0.650708	3.54828e-178	1.26733e-182	43.3813	27.2695	0.997	0.999	1040	713	http://www.genecards.org/cgi-bin/carddisp.pl?gene=RPL38
MPP3	RPL37A	0.568759	5.48719e-174	1.95985e-178	56.6187	37.8463	0.999	1	1040	713	http://www.genecards.org/cgi-bin/carddisp.pl?gene=RPL37A
MPP3	RPL17	-0.575361	1.17611e-170	4.20069e-175	36.2658	54.5279	0.993	1	1040	713	http://www.genecards.org/cgi-bin/carddisp.pl?gene=RPL17
MPP3	XIST	-1.25819	1.34961e-170	4.82038e-175	6.84937	17.7753	0.948	1	1040	713	http://www.genecards.org/cgi-bin/carddisp.pl?gene=XIST
MPP3	TPT1	-0.598336	6.74685e-168	2.40976e-172	33.201	50.7793	0.998	1	1040	713	http://www.genecards.org/cgi-bin/carddisp.pl?gene=TPT1
MPP3	RPS6	-0.672172	3.30988e-165	1.18218e-169	18.7348	30.4468	0.992	1	1040	713	http://www.genecards.org/cgi-bin/carddisp.pl?gene=RPS6
MPP3	RPS3	-0.573728	1.28777e-157	4.59952e-162	30.1497	45.3621	0.992	1	1040	713	http://www.genecards.org/cgi-bin/carddisp.pl?gene=RPS3
MPP3	H3F3A	-0.796564	4.21092e-157	1.50401e-161	9.19513	16.7085	0.987	0.999	1040	713	http://www.genecards.org/cgi-bin/carddisp.pl?gene=H3F3A
MPP3	B2M	-1.07455	2.7671e-155	9.88322e-160	3.60709	8.7028	0.87	0.997	1040	713	http://www.genecards.org/cgi-bin/carddisp.pl?gene=B2M
MPP3	BTF3	-0.892758	7.99628e-154	2.85602e-158	4.92174	9.99502	0.927	0.992	1040	713	http://www.genecards.org/cgi-bin/carddisp.pl?gene=BTF3
MPP3	H2-D1	-1.10947	1.26117e-153	4.50451e-158	2.85798	7.32424	0.814	0.993	1040	713	http://www.genecards.org/cgi-bin/carddisp.pl?gene=H2-D1
MPP3	EEF1A1	-0.569537	1.84952e-144	6.6059e-149	43.2392	64.653	0.996	1	1040	713	http://www.genecards.org/cgi-bin/carddisp.pl?gene=EEF1A1
MPP3	RPS23	-0.478522	1.08829e-140	3.88703e-145	33.7375	47.4003	0.992	0.999	1040	713	http://www.genecards.org/cgi-bin/carddisp.pl?gene=RPS23
MPP3	RPS26	0.585605	5.69412e-136	2.03376e-140	47.9252	31.6023	0.994	1	1040	713	http://www.genecards.org/cgi-bin/carddisp.pl?gene=RPS26
MPP3	MT-CYTB	-0.764303	5.07612e-135	1.81303e-139	19.6659	34.1021	0.989	1	1040	713	http://www.genecards.org/cgi-bin/carddisp.pl?gene=MT-CYTB
MPP3	RPS24	-0.446528	3.74191e-133	1.33649e-137	61.8856	84.6978	0.997	1	1040	713	http://www.genecards.org/cgi-bin/carddisp.pl?gene=RPS24
MPP3	RPS3A1	-0.44626	2.76881e-132	9.88933e-137	49.9276	68.3891	0.999	0.999	1040	713	http://www.genecards.org/cgi-bin/carddisp.pl?gene=RPS3A1
MPP3	MT-ATP6	-0.683672	4.3607e-128	1.5575e-132	23.6189	38.5434	0.994	1	1040	713	http://www.genecards.org/cgi-bin/carddisp.pl?gene=MT-ATP6
MPP3	MT-CO2	-0.679261	2.61625e-126	9.34443e-131	21.5111	35.0474	0.993	1	1040	713	http://www.genecards.org/cgi-bin/carddisp.pl?gene=MT-CO2
MPP3	PPIA	-0.548034	4.66838e-126	1.6674e-130	21.1053	31.32	0.991	0.999	1040	713	http://www.genecards.org/cgi-bin/carddisp.pl?gene=PPIA
MPP3	RPS27	0.604947	1.25708e-122	4.48991e-127	22.7089	14.5885	0.994	0.999	1040	713	http://www.genecards.org/cgi-bin/carddisp.pl?gene=RPS27
MPP3	RPL7A	-0.613081	9.00813e-117	3.21742e-121	10.7246	16.933	0.987	0.997	1040	713	http://www.genecards.org/cgi-bin/carddisp.pl?gene=RPL7A
MPP3	UBB	-0.718548	1.20717e-114	4.31163e-119	10.187	17.4084	0.977	1	1040	713	http://www.genecards.org/cgi-bin/carddisp.pl?gene=UBB
MPP3	RPS18	-0.423058	2.38391e-106	8.51458e-111	34.7032	46.8696	0.993	0.999	1040	713	http://www.genecards.org/cgi-bin/carddisp.pl?gene=RPS18
MPP3	PABPC1	-0.695453	4.96648e-106	1.77387e-110	6.01042	10.3526	0.946	1	1040	713	http://www.genecards.org/cgi-bin/carddisp.pl?gene=PABPC1
MPP3	RPL12	-0.491903	3.81714e-105	1.36336e-109	32.4328	46.0165	0.988	0.997	1040	713	http://www.genecards.org/cgi-bin/carddisp.pl?gene=RPL12
MPP3	RPS25	-0.499784	7.59842e-101	2.71392e-105	19.9937	28.6852	0.995	0.997	1040	713	http://www.genecards.org/cgi-bin/carddisp.pl?gene=RPS25
MPP3	RPS7	-0.415112	2.80222e-100	1.00086e-104	36.4368	48.9183	0.994	0.997	1040	713	http://www.genecards.org/cgi-bin/carddisp.pl?gene=RPS7
MPP3	FAU	0.394465	4.25448e-95	1.51957e-99	52.0352	39.3477	0.999	1	1040	713	http://www.genecards.org/cgi-bin/carddisp.pl?gene=FAU
MPP3	UQCR11	0.90671	5.11406e-94	1.82658e-98	6.47465	2.98698	0.952	0.909	1040	713	http://www.genecards.org/cgi-bin/carddisp.pl?gene=UQCR11
MPP3	ATP5J2	0.81441	5.4154e-92	1.93421e-96	6.56567	3.30215	0.958	0.938	1040	713	http://www.genecards.org/cgi-bin/carddisp.pl?gene=ATP5J2
MPP3	LMO2	-0.897151	3.20781e-91	1.14573e-95	2.38305	5.30053	0.73	0.979	1040	713	http://www.genecards.org/cgi-bin/carddisp.pl?gene=LMO2
MPP3	RPL3	-0.410721	3.48634e-91	1.24521e-95	32.7511	43.867	0.991	0.997	1040	713	http://www.genecards.org/cgi-bin/carddisp.pl?gene=RPL3
MPP3	ATP5K	0.962666	3.5541e-89	1.26941e-93	4.28063	1.70953	0.889	0.788	1040	713	http://www.genecards.org/cgi-bin/carddisp.pl?gene=ATP5K
MPP3	RPL4	-0.558552	4.95883e-88	1.77114e-92	8.38632	12.8241	0.982	0.993	1040	713	http://www.genecards.org/cgi-bin/carddisp.pl?gene=RPL4
MPP3	IFITM1	1.16178	8.69293e-88	3.10484e-92	12.9941	5.25483	0.938	0.906	1040	713	http://www.genecards.org/cgi-bin/carddisp.pl?gene=IFITM1
MPP3	RPL8	0.366313	1.29127e-86	4.61202e-91	53.7313	41.4585	0.995	0.999	1040	713	http://www.genecards.org/cgi-bin/carddisp.pl?gene=RPL8
MPP3	RPL13	-0.346282	2.08282e-86	7.43918e-91	48.927	62.4712	0.994	0.999	1040	713	http://www.genecards.org/cgi-bin/carddisp.pl?gene=RPL13
MPP3	RPL6	0.371271	4.26036e-86	1.52166e-90	57.5458	44.2618	0.997	1	1040	713	http://www.genecards.org/cgi-bin/carddisp.pl?gene=RPL6
MPP3	ITM2B	-0.677022	4.24371e-84	1.51572e-88	4.36362	7.57556	0.907	0.994	1040	713	http://www.genecards.org/cgi-bin/carddisp.pl?gene=ITM2B
MPP3	RPS28	0.382195	8.36171e-84	2.98654e-88	35.8687	27.2883	0.994	0.999	1040	713	http://www.genecards.org/cgi-bin/carddisp.pl?gene=RPS28
MPP3	ST13	0.887505	5.45072e-83	1.94682e-87	4.74926	2.10775	0.903	0.843	1040	713	http://www.genecards.org/cgi-bin/carddisp.pl?gene=ST13
MPP3	GNB2	-0.790991	1.94644e-81	6.95205e-86	1.146	2.71314	0.537	0.9	1040	713	http://www.genecards.org/cgi-bin/carddisp.pl?gene=GNB2
MPP3	MT-CO1	-0.508778	2.82063e-79	1.00744e-83	36.7717	52.7432	0.996	1	1040	713	http://www.genecards.org/cgi-bin/carddisp.pl?gene=MT-CO1
MPP3	RPL18A	0.30974	6.72112e-78	2.40057e-82	66.1473	53.1735	0.999	1	1040	713	http://www.genecards.org/cgi-bin/carddisp.pl?gene=RPL18A
MPP3	HSPA8	0.618917	4.12924e-77	1.47483e-81	19.2715	12.2	0.995	0.996	1040	713	http://www.genecards.org/cgi-bin/carddisp.pl?gene=HSPA8
MPP3	RPL14	0.333688	1.23147e-76	4.39843e-81	40.8298	32.1922	0.992	0.999	1040	713	http://www.genecards.org/cgi-bin/carddisp.pl?gene=RPL14
MPP3	ATP5E	0.643458	2.30215e-75	8.22253e-80	9.85021	5.94605	0.988	0.976	1040	713	http://www.genecards.org/cgi-bin/carddisp.pl?gene=ATP5E
MPP3	COX8A	0.597482	7.85047e-73	2.80394e-77	12.0329	7.61351	0.988	0.997	1040	713	http://www.genecards.org/cgi-bin/carddisp.pl?gene=COX8A
MPP3	1110004F10RIK	0.826048	1.66414e-72	5.94379e-77	4.10078	1.87721	0.892	0.818	1040	713	http://www.genecards.org/cgi-bin/carddisp.pl?gene=1110004F10RIK
MPP3	UQCR10	0.785048	2.38571e-72	8.52101e-77	5.09346	2.53623	0.936	0.881	1040	713	http://www.genecards.org/cgi-bin/carddisp.pl?gene=UQCR10
MPP3	RPSA	0.292474	5.53348e-72	1.97638e-76	88.694	72.2352	0.995	0.999	1040	713	http://www.genecards.org/cgi-bin/carddisp.pl?gene=RPSA
MPP3	PLAC8	-1.14452	1.03913e-70	3.71144e-75	5.19155	12.6878	0.807	0.937	1040	713	http://www.genecards.org/cgi-bin/carddisp.pl?gene=PLAC8
MPP3	SERBP1	0.456031	1.08327e-70	3.86911e-75	20.3352	14.5531	0.993	0.999	1040	713	http://www.genecards.org/cgi-bin/carddisp.pl?gene=SERBP1
MPP3	H2-T23	-0.709299	1.13076e-70	4.0387e-75	0.383377	1.26183	0.221	0.682	1040	713	http://www.genecards.org/cgi-bin/carddisp.pl?gene=H2-T23
MPP3	NMT1	0.943342	1.54564e-70	5.52052e-75	1.86009	0.487324	0.683	0.374	1040	713	http://www.genecards.org/cgi-bin/carddisp.pl?gene=NMT1
MPP3	TMSB4X	-0.478106	1.46232e-68	5.22296e-73	11.3298	16.1743	0.985	0.999	1040	713	http://www.genecards.org/cgi-bin/carddisp.pl?gene=TMSB4X
MPP3	CNBP	-0.670608	2.12419e-68	7.58695e-73	2.65018	4.81016	0.803	0.975	1040	713	http://www.genecards.org/cgi-bin/carddisp.pl?gene=CNBP
MPP3	KCNQ1OT1	-0.949302	2.07161e-67	7.39913e-72	2.84386	6.42226	0.704	0.938	1040	713	http://www.genecards.org/cgi-bin/carddisp.pl?gene=KCNQ1OT1
MPP3	HIST1H4D	1.21469	9.88995e-66	3.53238e-70	5.50697	1.80363	0.855	0.734	1040	713	http://www.genecards.org/cgi-bin/carddisp.pl?gene=HIST1H4D
MPP3	ROMO1	0.753631	9.50752e-65	3.39578e-69	3.60043	1.72856	0.875	0.816	1040	713	http://www.genecards.org/cgi-bin/carddisp.pl?gene=ROMO1
MPP3	SRGN	-0.555285	1.29431e-63	4.62287e-68	7.26651	11.1473	0.953	0.993	1040	713	http://www.genecards.org/cgi-bin/carddisp.pl?gene=SRGN
MPP3	RPL23	-0.254787	3.94671e-61	1.40964e-65	65.2504	78.0473	0.997	1	1040	713	http://www.genecards.org/cgi-bin/carddisp.pl?gene=RPL23
MPP3	SUMO2	-0.521651	1.69025e-60	6.03702e-65	4.56937	6.99538	0.921	0.987	1040	713	http://www.genecards.org/cgi-bin/carddisp.pl?gene=SUMO2
MPP3	MT-ND4	-0.519675	3.24281e-59	1.15823e-63	11.5208	16.9502	0.981	0.997	1040	713	http://www.genecards.org/cgi-bin/carddisp.pl?gene=MT-ND4
MPP3	SPINT2	-0.63897	1.944e-57	6.94335e-62	0.612822	1.51151	0.325	0.749	1040	713	http://www.genecards.org/cgi-bin/carddisp.pl?gene=SPINT2
MPP3	1810037I17RIK	-0.604952	3.19725e-57	1.14196e-61	0.384765	1.10613	0.231	0.642	1040	713	http://www.genecards.org/cgi-bin/carddisp.pl?gene=1810037I17RIK
MPP3	RPL22L1	-0.49417	3.70587e-55	1.32362e-59	7.33292	10.737	0.959	0.993	1040	713	http://www.genecards.org/cgi-bin/carddisp.pl?gene=RPL22L1
MPP3	GAPDH	0.552096	2.71845e-54	9.70944e-59	14.6482	9.67248	0.991	0.989	1040	713	http://www.genecards.org/cgi-bin/carddisp.pl?gene=GAPDH
MPP3	HNRNPM	0.701635	2.91933e-54	1.04269e-58	4.35496	2.29263	0.909	0.851	1040	713	http://www.genecards.org/cgi-bin/carddisp.pl?gene=HNRNPM
MPP3	MT-ND1	-0.553635	9.22859e-54	3.29616e-58	9.88963	14.9836	0.976	0.997	1040	713	http://www.genecards.org/cgi-bin/carddisp.pl?gene=MT-ND1
MPP3	ACTB	0.402497	6.23897e-53	2.22836e-57	41.3158	31.0139	1	1	1040	713	http://www.genecards.org/cgi-bin/carddisp.pl?gene=ACTB
MPP3	AY036118	-0.788779	2.50411e-52	8.94387e-57	1.44294	3.22046	0.5	0.87	1040	713	http://www.genecards.org/cgi-bin/carddisp.pl?gene=AY036118
MPP3	TXN1	-0.618492	2.6939e-52	9.62175e-57	2.84813	4.90791	0.804	0.959	1040	713	http://www.genecards.org/cgi-bin/carddisp.pl?gene=TXN1
MPP3	SERF2	0.480226	1.00314e-51	3.5829e-56	11.6864	8.09443	0.991	0.996	1040	713	http://www.genecards.org/cgi-bin/carddisp.pl?gene=SERF2
MPP3	H2-K1	-0.508182	2.78724e-51	9.95514e-56	7.1066	10.5297	0.967	1	1040	713	http://www.genecards.org/cgi-bin/carddisp.pl?gene=H2-K1
MPP3	TAP2	-0.609949	5.45473e-51	1.94826e-55	0.416169	1.16136	0.249	0.645	1040	713	http://www.genecards.org/cgi-bin/carddisp.pl?gene=TAP2
MPP3	OGT	-0.649503	5.86836e-51	2.09599e-55	0.962488	2.07841	0.448	0.83	1040	713	http://www.genecards.org/cgi-bin/carddisp.pl?gene=OGT
MPP3	NDUFA3	0.728109	1.13276e-50	4.04588e-55	2.85409	1.32669	0.805	0.708	1040	713	http://www.genecards.org/cgi-bin/carddisp.pl?gene=NDUFA3
MPP3	WDR43	0.742739	1.26028e-50	4.50134e-55	3.67385	1.79311	0.855	0.798	1040	713	http://www.genecards.org/cgi-bin/carddisp.pl?gene=WDR43
MPP3	STMN1	0.53461	1.64466e-50	5.8742e-55	24.4515	16.5703	0.991	0.994	1040	713	http://www.genecards.org/cgi-bin/carddisp.pl?gene=STMN1
MPP3	SLC25A5	-0.59651	3.16082e-50	1.12895e-54	2.80405	4.75193	0.779	0.971	1040	713	http://www.genecards.org/cgi-bin/carddisp.pl?gene=SLC25A5
MPP3	LUC7L3	-0.640897	6.94187e-49	2.47942e-53	1.55701	2.98714	0.612	0.923	1040	713	http://www.genecards.org/cgi-bin/carddisp.pl?gene=LUC7L3
MPP3	UQCRQ	0.719879	2.4174e-48	8.63418e-53	4.68285	2.45033	0.892	0.857	1040	713	http://www.genecards.org/cgi-bin/carddisp.pl?gene=UQCRQ
MPP3	HNRNPH1	-0.592694	5.22413e-48	1.8659e-52	1.04284	2.08072	0.459	0.825	1040	713	http://www.genecards.org/cgi-bin/carddisp.pl?gene=HNRNPH1
MPP3	PSMB9	-0.588998	2.79077e-47	9.96773e-52	1.03141	2.05564	0.494	0.851	1040	713	http://www.genecards.org/cgi-bin/carddisp.pl?gene=PSMB9
MPP3	G3BP1	-0.559377	1.55918e-46	5.5689e-51	1.57837	2.79958	0.636	0.909	1040	713	http://www.genecards.org/cgi-bin/carddisp.pl?gene=G3BP1
MPP3	SRP9	-0.587126	2.67067e-46	9.5388e-51	0.972308	1.9629	0.479	0.837	1040	713	http://www.genecards.org/cgi-bin/carddisp.pl?gene=SRP9
MPP3	ERDR1	0.820571	4.31347e-46	1.54063e-50	2.22529	0.826214	0.709	0.488	1040	713	http://www.genecards.org/cgi-bin/carddisp.pl?gene=ERDR1
MPP3	H2-Q7	-0.666466	5.30668e-46	1.89538e-50	0.844835	1.92809	0.379	0.742	1040	713	http://www.genecards.org/cgi-bin/carddisp.pl?gene=H2-Q7
MPP3	ATP5G2	-0.449215	7.63876e-46	2.72832e-50	5.23727	7.51573	0.935	0.992	1040	713	http://www.genecards.org/cgi-bin/carddisp.pl?gene=ATP5G2
MPP3	MSI2	-0.622879	5.94378e-45	2.12293e-49	1.12396	2.27079	0.456	0.818	1040	713	http://www.genecards.org/cgi-bin/carddisp.pl?gene=MSI2
MPP3	HSPA5	0.875485	6.57537e-45	2.34851e-49	7.83509	3.81575	0.916	0.898	1040	713	http://www.genecards.org/cgi-bin/carddisp.pl?gene=HSPA5
MPP3	MALAT1	-0.505376	1.26159e-44	4.506e-49	114.261	162.613	1	1	1040	713	http://www.genecards.org/cgi-bin/carddisp.pl?gene=MALAT1
MPP3	EIF3E	-0.549777	9.99299e-44	3.56918e-48	2.13994	3.59644	0.715	0.947	1040	713	http://www.genecards.org/cgi-bin/carddisp.pl?gene=EIF3E
MPP3	NDUFA2	0.579412	2.28382e-43	8.15709e-48	4.22804	2.49879	0.905	0.888	1040	713	http://www.genecards.org/cgi-bin/carddisp.pl?gene=NDUFA2
MPP3	SNRPG	0.641939	2.45689e-43	8.77525e-48	3.86667	2.11881	0.877	0.847	1040	713	http://www.genecards.org/cgi-bin/carddisp.pl?gene=SNRPG
MPP3	R3HDM1	-0.557964	3.38079e-43	1.20751e-47	0.721821	1.53485	0.382	0.752	1040	713	http://www.genecards.org/cgi-bin/carddisp.pl?gene=R3HDM1
MPP3	HNRNPDL	-0.587987	2.85261e-42	1.01886e-46	1.15646	2.24148	0.519	0.835	1040	713	http://www.genecards.org/cgi-bin/carddisp.pl?gene=HNRNPDL
MPP3	MRPS28	-0.393415	8.44318e-42	3.01564e-46	0.161293	0.525356	0.111	0.419	1040	713	http://www.genecards.org/cgi-bin/carddisp.pl?gene=MRPS28
MPP3	EEF1B2	-0.298912	2.35388e-41	8.40732e-46	19.7425	24.5177	0.991	1	1040	713	http://www.genecards.org/cgi-bin/carddisp.pl?gene=EEF1B2
MPP3	ZCCHC11	-0.549015	8.05624e-41	2.87743e-45	1.0574	2.01015	0.481	0.856	1040	713	http://www.genecards.org/cgi-bin/carddisp.pl?gene=ZCCHC11
MPP3	2010107E04RIK	0.608747	9.02473e-41	3.22335e-45	4.19688	2.40794	0.896	0.877	1040	713	http://www.genecards.org/cgi-bin/carddisp.pl?gene=2010107E04RIK
MPP3	SOD2	-0.528878	1.16748e-40	4.16986e-45	0.512143	1.18173	0.295	0.665	1040	713	http://www.genecards.org/cgi-bin/carddisp.pl?gene=SOD2
MPP3	ATOX1	0.639173	2.09246e-40	7.47359e-45	3.40317	1.82719	0.841	0.816	1040	713	http://www.genecards.org/cgi-bin/carddisp.pl?gene=ATOX1
MPP3	PDAP1	0.612286	2.98821e-40	1.06729e-44	4.22554	2.41834	0.88	0.872	1040	713	http://www.genecards.org/cgi-bin/carddisp.pl?gene=PDAP1
MPP3	GM10076	-0.544783	7.07415e-40	2.52666e-44	1.83196	3.13127	0.692	0.927	1040	713	http://www.genecards.org/cgi-bin/carddisp.pl?gene=GM10076
MPP3	SERINC3	-0.540291	8.91592e-40	3.18449e-44	1.50671	2.64543	0.613	0.895	1040	713	http://www.genecards.org/cgi-bin/carddisp.pl?gene=SERINC3
MPP3	TCEB2	0.483518	1.02063e-39	3.64537e-44	6.30469	4.22454	0.95	0.971	1040	713	http://www.genecards.org/cgi-bin/carddisp.pl?gene=TCEB2
MPP3	SPTSSA	-0.533465	1.12116e-39	4.00443e-44	1.15021	2.11222	0.529	0.86	1040	713	http://www.genecards.org/cgi-bin/carddisp.pl?gene=SPTSSA
MPP3	ARF5	-0.519736	1.68757e-39	6.02748e-44	1.21925	2.18173	0.553	0.871	1040	713	http://www.genecards.org/cgi-bin/carddisp.pl?gene=ARF5
MPP3	SEC61G	0.601492	1.73864e-39	6.20988e-44	5.82422	3.49765	0.938	0.937	1040	713	http://www.genecards.org/cgi-bin/carddisp.pl?gene=SEC61G
MPP3	MIF	0.631652	9.79428e-39	3.49821e-43	7.53854	4.51109	0.938	0.947	1040	713	http://www.genecards.org/cgi-bin/carddisp.pl?gene=MIF
MPP3	RPL35	0.293463	2.64624e-38	9.45153e-43	22.089	17.8392	0.991	0.997	1040	713	http://www.genecards.org/cgi-bin/carddisp.pl?gene=RPL35
MPP3	2610001J05RIK	-0.357805	5.53496e-38	1.97691e-42	0.13147	0.449951	0.095	0.377	1040	713	http://www.genecards.org/cgi-bin/carddisp.pl?gene=2610001J05RIK
MPP3	CD47	-0.468175	1.20591e-37	4.30711e-42	4.1483	6.12195	0.888	0.992	1040	713	http://www.genecards.org/cgi-bin/carddisp.pl?gene=CD47
MPP3	IFITM3	0.600057	1.66493e-37	5.94659e-42	9.90548	6.19464	0.973	0.972	1040	713	http://www.genecards.org/cgi-bin/carddisp.pl?gene=IFITM3
MPP3	PSME1	0.468569	1.73142e-37	6.18409e-42	7.84941	5.3953	0.961	0.982	1040	713	http://www.genecards.org/cgi-bin/carddisp.pl?gene=PSME1
MPP3	MCM7	0.63996	2.82247e-37	1.0081e-41	3.98601	2.19968	0.874	0.849	1040	713	http://www.genecards.org/cgi-bin/carddisp.pl?gene=MCM7
MPP3	HNRNPF	-0.424725	2.96265e-37	1.05816e-41	4.45206	6.3184	0.895	0.986	1040	713	http://www.genecards.org/cgi-bin/carddisp.pl?gene=HNRNPF
MPP3	JUNB	-0.50132	4.04923e-37	1.44626e-41	0.508232	1.13491	0.26	0.621	1040	713	http://www.genecards.org/cgi-bin/carddisp.pl?gene=JUNB
MPP3	METAP2	0.561736	4.78991e-37	1.71081e-41	4.66941	2.84095	0.913	0.891	1040	713	http://www.genecards.org/cgi-bin/carddisp.pl?gene=METAP2
MPP3	RPL29	0.299033	7.4593e-37	2.66422e-41	25.8568	20.8291	0.991	0.997	1040	713	http://www.genecards.org/cgi-bin/carddisp.pl?gene=RPL29
MPP3	SEP15	-0.529248	1.59238e-36	5.68749e-41	1.06177	1.97549	0.492	0.819	1040	713	http://www.genecards.org/cgi-bin/carddisp.pl?gene=SEP15
MPP3	FUS	-0.499099	2.4992e-36	8.92637e-41	3.25474	5.01336	0.848	0.985	1040	713	http://www.genecards.org/cgi-bin/carddisp.pl?gene=FUS
MPP3	CRIP1	0.620057	7.54596e-36	2.69518e-40	5.94353	3.51778	0.927	0.941	1040	713	http://www.genecards.org/cgi-bin/carddisp.pl?gene=CRIP1
MPP3	TUBA1B	0.607699	1.72837e-35	6.1732e-40	5.45882	3.23855	0.923	0.931	1040	713	http://www.genecards.org/cgi-bin/carddisp.pl?gene=TUBA1B
MPP3	EWSR1	-0.503981	3.17774e-35	1.13499e-39	0.748239	1.47922	0.388	0.736	1040	713	http://www.genecards.org/cgi-bin/carddisp.pl?gene=EWSR1
MPP3	PHF14	-0.559187	3.41317e-35	1.21908e-39	1.24683	2.31057	0.523	0.842	1040	713	http://www.genecards.org/cgi-bin/carddisp.pl?gene=PHF14
MPP3	TMEM258	0.772289	3.57082e-35	1.27538e-39	1.86998	0.680338	0.626	0.414	1040	713	http://www.genecards.org/cgi-bin/carddisp.pl?gene=TMEM258
MPP3	TIA1	-0.488111	4.48114e-35	1.60052e-39	0.765541	1.47636	0.377	0.735	1040	713	http://www.genecards.org/cgi-bin/carddisp.pl?gene=TIA1
MPP3	RPL23A	-0.359984	6.64604e-35	2.37375e-39	11.7394	15.3499	0.979	0.993	1040	713	http://www.genecards.org/cgi-bin/carddisp.pl?gene=RPL23A
MPP3	PGLS	0.565477	1.24205e-34	4.43619e-39	5.46767	3.37041	0.917	0.924	1040	713	http://www.genecards.org/cgi-bin/carddisp.pl?gene=PGLS
MPP3	RBM3	-0.395541	2.80733e-34	1.00269e-38	5.16278	7.10674	0.936	0.993	1040	713	http://www.genecards.org/cgi-bin/carddisp.pl?gene=RBM3
MPP3	TSC22D4	0.563607	3.34335e-34	1.19414e-38	3.5753	2.09569	0.875	0.837	1040	713	http://www.genecards.org/cgi-bin/carddisp.pl?gene=TSC22D4
MPP3	PKM	0.552793	5.32396e-34	1.90155e-38	4.56143	2.79123	0.916	0.891	1040	713	http://www.genecards.org/cgi-bin/carddisp.pl?gene=PKM
MPP3	PSMC3	0.627377	6.84688e-34	2.44549e-38	2.88554	1.51531	0.801	0.75	1040	713	http://www.genecards.org/cgi-bin/carddisp.pl?gene=PSMC3
MPP3	UHRF2	-0.4382	9.0011e-34	3.21491e-38	0.527504	1.06964	0.289	0.642	1040	713	http://www.genecards.org/cgi-bin/carddisp.pl?gene=UHRF2
MPP3	ZFOS1	-0.526889	1.74593e-33	6.2359e-38	1.05121	1.95542	0.482	0.792	1040	713	http://www.genecards.org/cgi-bin/carddisp.pl?gene=ZFOS1
MPP3	DPM3	0.58294	2.12029e-33	7.573e-38	2.97089	1.65097	0.827	0.757	1040	713	http://www.genecards.org/cgi-bin/carddisp.pl?gene=DPM3
MPP3	CDC26	-0.435336	2.17093e-33	7.75389e-38	0.545147	1.08939	0.302	0.661	1040	713	http://www.genecards.org/cgi-bin/carddisp.pl?gene=CDC26
MPP3	PURA	-0.514526	2.98652e-33	1.06669e-37	1.13689	2.0526	0.516	0.82	1040	713	http://www.genecards.org/cgi-bin/carddisp.pl?gene=PURA
MPP3	UNC50	-0.300672	8.43101e-33	3.01129e-37	0.0966663	0.350783	0.065	0.302	1040	713	http://www.genecards.org/cgi-bin/carddisp.pl?gene=UNC50
MPP3	PARK7	0.430681	1.27796e-32	4.56446e-37	8.21787	5.83884	0.972	0.983	1040	713	http://www.genecards.org/cgi-bin/carddisp.pl?gene=PARK7
MPP3	NDUFV3	0.58577	1.2969e-32	4.6321e-37	2.5412	1.35948	0.787	0.719	1040	713	http://www.genecards.org/cgi-bin/carddisp.pl?gene=NDUFV3
MPP3	IFITM2	0.426763	1.33344e-32	4.76263e-37	8.92884	6.38636	0.981	0.989	1040	713	http://www.genecards.org/cgi-bin/carddisp.pl?gene=IFITM2
MPP3	NDUFA4	-0.441655	2.65807e-32	9.49379e-37	6.95497	9.80413	0.95	0.987	1040	713	http://www.genecards.org/cgi-bin/carddisp.pl?gene=NDUFA4
MPP3	UBL5	0.543827	4.87482e-32	1.74113e-36	3.85293	2.32887	0.875	0.865	1040	713	http://www.genecards.org/cgi-bin/carddisp.pl?gene=UBL5
MPP3	RBM38	-0.367761	5.95246e-32	2.12603e-36	0.227705	0.584167	0.149	0.442	1040	713	http://www.genecards.org/cgi-bin/carddisp.pl?gene=RBM38
MPP3	RBM25	-0.45113	1.20437e-31	4.30162e-36	2.93051	4.37344	0.807	0.972	1040	713	http://www.genecards.org/cgi-bin/carddisp.pl?gene=RBM25
MPP3	SELK	-0.465073	1.54333e-31	5.51229e-36	0.843077	1.54416	0.434	0.763	1040	713	http://www.genecards.org/cgi-bin/carddisp.pl?gene=SELK
MPP3	HPRT	-0.447809	1.90395e-31	6.8003e-36	0.653022	1.25467	0.359	0.7	1040	713	http://www.genecards.org/cgi-bin/carddisp.pl?gene=HPRT
MPP3	POLR2H	-0.391628	1.92686e-31	6.88212e-36	0.365287	0.791084	0.226	0.553	1040	713	http://www.genecards.org/cgi-bin/carddisp.pl?gene=POLR2H
MPP3	LGALS1	1.05097	5.00043e-31	1.786e-35	3.2041	1.02908	0.601	0.386	1040	713	http://www.genecards.org/cgi-bin/carddisp.pl?gene=LGALS1
MPP3	CETN3	-0.462521	6.46007e-31	2.30733e-35	0.559816	1.14935	0.304	0.634	1040	713	http://www.genecards.org/cgi-bin/carddisp.pl?gene=CETN3
MPP3	MT-CO3	-0.300696	8.03208e-31	2.8688e-35	41.447	51.2836	0.993	1	1040	713	http://www.genecards.org/cgi-bin/carddisp.pl?gene=MT-CO3
MPP3	RAB38	-0.435939	9.47263e-31	3.38332e-35	0.46555	0.982583	0.252	0.585	1040	713	http://www.genecards.org/cgi-bin/carddisp.pl?gene=RAB38
MPP3	A830080D01RIK	-0.360948	1.10611e-30	3.95069e-35	0.302308	0.672515	0.168	0.471	1040	713	http://www.genecards.org/cgi-bin/carddisp.pl?gene=A830080D01RIK
MPP3	CD48	-0.473819	1.12467e-30	4.01695e-35	0.365151	0.895895	0.223	0.519	1040	713	http://www.genecards.org/cgi-bin/carddisp.pl?gene=CD48
MPP3	KRIT1	-0.421438	1.56562e-30	5.5919e-35	0.42482	0.908208	0.241	0.56	1040	713	http://www.genecards.org/cgi-bin/carddisp.pl?gene=KRIT1
MPP3	SNHG6	-0.263144	1.9351e-30	6.91156e-35	0.0708694	0.285141	0.045	0.252	1040	713	http://www.genecards.org/cgi-bin/carddisp.pl?gene=SNHG6
MPP3	PFDN2	-0.425065	2.04926e-30	7.31931e-35	0.727994	1.32006	0.39	0.735	1040	713	http://www.genecards.org/cgi-bin/carddisp.pl?gene=PFDN2
MPP3	TMEM59	-0.465726	2.1025e-30	7.50946e-35	1.12749	1.93809	0.518	0.837	1040	713	http://www.genecards.org/cgi-bin/carddisp.pl?gene=TMEM59
MPP3	CMC1	-0.324189	4.10951e-30	1.46779e-34	0.214928	0.521042	0.13	0.407	1040	713	http://www.genecards.org/cgi-bin/carddisp.pl?gene=CMC1
MPP3	NSA2	0.42378	4.20117e-30	1.50053e-34	6.88258	4.87622	0.973	0.968	1040	713	http://www.genecards.org/cgi-bin/carddisp.pl?gene=NSA2
MPP3	GM16586	-0.42159	4.43309e-30	1.58336e-34	0.383917	0.853623	0.212	0.526	1040	713	http://www.genecards.org/cgi-bin/carddisp.pl?gene=GM16586
MPP3	OSBPL8	-0.448795	5.61145e-30	2.00423e-34	0.462201	0.995758	0.262	0.585	1040	713	http://www.genecards.org/cgi-bin/carddisp.pl?gene=OSBPL8
MPP3	NDUFA11	0.548821	6.26261e-30	2.23681e-34	2.59767	1.45929	0.777	0.77	1040	713	http://www.genecards.org/cgi-bin/carddisp.pl?gene=NDUFA11
MPP3	PTS	-0.408014	2.32773e-29	8.31393e-34	0.554665	1.06282	0.305	0.652	1040	713	http://www.genecards.org/cgi-bin/carddisp.pl?gene=PTS
MPP3	NUFIP2	-0.405662	7.66506e-29	2.73772e-33	0.627237	1.1556	0.323	0.655	1040	713	http://www.genecards.org/cgi-bin/carddisp.pl?gene=NUFIP2
MPP3	PNN	-0.453253	9.96298e-29	3.55846e-33	2.72951	4.10616	0.787	0.957	1040	713	http://www.genecards.org/cgi-bin/carddisp.pl?gene=PNN
MPP3	UBE2N	-0.428732	1.52272e-28	5.43867e-33	0.581116	1.12826	0.34	0.665	1040	713	http://www.genecards.org/cgi-bin/carddisp.pl?gene=UBE2N
MPP3	BOLA2	0.582358	2.64912e-28	9.46183e-33	3.09518	1.73505	0.817	0.767	1040	713	http://www.genecards.org/cgi-bin/carddisp.pl?gene=BOLA2
MPP3	ZFP422	-0.453022	2.77202e-28	9.90079e-33	0.754499	1.40174	0.409	0.722	1040	713	http://www.genecards.org/cgi-bin/carddisp.pl?gene=ZFP422
MPP3	EIF3M	-0.444525	3.0283e-28	1.08161e-32	1.62063	2.56633	0.644	0.895	1040	713	http://www.genecards.org/cgi-bin/carddisp.pl?gene=EIF3M
MPP3	SHFM1	-0.436592	3.13704e-28	1.12045e-32	2.30551	3.4737	0.733	0.942	1040	713	http://www.genecards.org/cgi-bin/carddisp.pl?gene=SHFM1
MPP3	ZBTB20	-0.42846	3.50542e-28	1.25203e-32	0.603736	1.1583	0.264	0.583	1040	713	http://www.genecards.org/cgi-bin/carddisp.pl?gene=ZBTB20
MPP3	DDX46	-0.444235	3.56515e-28	1.27336e-32	1.74328	2.73248	0.654	0.917	1040	713	http://www.genecards.org/cgi-bin/carddisp.pl?gene=DDX46
MPP3	ALYREF	-0.424848	3.94596e-28	1.40937e-32	0.689362	1.26785	0.375	0.701	1040	713	http://www.genecards.org/cgi-bin/carddisp.pl?gene=ALYREF
MPP3	H2-Q4	-0.322964	6.92205e-28	2.47234e-32	0.194692	0.494438	0.113	0.372	1040	713	http://www.genecards.org/cgi-bin/carddisp.pl?gene=H2-Q4
MPP3	CHURC1	-0.354895	7.96055e-28	2.84326e-32	0.236934	0.581905	0.156	0.429	1040	713	http://www.genecards.org/cgi-bin/carddisp.pl?gene=CHURC1
MPP3	ANKRD10	-0.420394	8.7862e-28	3.13815e-32	0.657762	1.21857	0.339	0.677	1040	713	http://www.genecards.org/cgi-bin/carddisp.pl?gene=ANKRD10
MPP3	GM19590	-0.312725	9.06887e-28	3.23911e-32	0.16532	0.447388	0.089	0.331	1040	713	http://www.genecards.org/cgi-bin/carddisp.pl?gene=GM19590
MPP3	HMGB2	0.649761	1.0313e-27	3.68346e-32	8.13584	4.82305	0.944	0.954	1040	713	http://www.genecards.org/cgi-bin/carddisp.pl?gene=HMGB2
MPP3	GLS	-0.402932	1.23115e-27	4.39729e-32	0.514934	1.00303	0.285	0.603	1040	713	http://www.genecards.org/cgi-bin/carddisp.pl?gene=GLS
MPP3	TMED2	-0.421118	2.39773e-27	8.56394e-32	1.44711	2.27659	0.576	0.863	1040	713	http://www.genecards.org/cgi-bin/carddisp.pl?gene=TMED2
MPP3	1190007I07RIK	-0.330897	3.93277e-27	1.40466e-31	0.226771	0.543027	0.149	0.421	1040	713	http://www.genecards.org/cgi-bin/carddisp.pl?gene=1190007I07RIK
MPP3	ISCU	-0.403402	3.98278e-27	1.42252e-31	0.436218	0.899575	0.247	0.55	1040	713	http://www.genecards.org/cgi-bin/carddisp.pl?gene=ISCU
MPP3	NUDC	0.437061	4.66671e-27	1.6668e-31	5.25747	3.622	0.92	0.948	1040	713	http://www.genecards.org/cgi-bin/carddisp.pl?gene=NUDC
MPP3	ATP11B	-0.476277	4.85981e-27	1.73577e-31	1.03239	1.82736	0.487	0.79	1040	713	http://www.genecards.org/cgi-bin/carddisp.pl?gene=ATP11B
MPP3	FNBP4	-0.375982	5.1131e-27	1.82624e-31	0.51873	0.97089	0.287	0.613	1040	713	http://www.genecards.org/cgi-bin/carddisp.pl?gene=FNBP4
MPP3	CD34	-0.439132	6.33426e-27	2.2624e-31	2.83984	4.20601	0.778	0.942	1040	713	http://www.genecards.org/cgi-bin/carddisp.pl?gene=CD34
MPP3	MRPL12	0.507013	7.88971e-27	2.81795e-31	3.35888	2.06725	0.848	0.854	1040	713	http://www.genecards.org/cgi-bin/carddisp.pl?gene=MRPL12
MPP3	HNRNPA2B1	-0.393089	8.08673e-27	2.88833e-31	7.31684	9.9217	0.954	0.997	1040	713	http://www.genecards.org/cgi-bin/carddisp.pl?gene=HNRNPA2B1
MPP3	HSCB	-0.33329	8.1001e-27	2.8931e-31	0.227556	0.546577	0.146	0.408	1040	713	http://www.genecards.org/cgi-bin/carddisp.pl?gene=HSCB
MPP3	ANGPT1	-0.527892	1.16485e-26	4.16046e-31	1.69314	2.88302	0.547	0.825	1040	713	http://www.genecards.org/cgi-bin/carddisp.pl?gene=ANGPT1
MPP3	EEF1E1	-0.299699	1.29932e-26	4.64075e-31	0.196306	0.472519	0.132	0.39	1040	713	http://www.genecards.org/cgi-bin/carddisp.pl?gene=EEF1E1
MPP3	CDC42EP3	-0.366648	2.52235e-26	9.00904e-31	0.383864	0.78429	0.216	0.512	1040	713	http://www.genecards.org/cgi-bin/carddisp.pl?gene=CDC42EP3
MPP3	ARGLU1	-0.419696	4.4235e-26	1.57993e-30	2.9954	4.34443	0.822	0.968	1040	713	http://www.genecards.org/cgi-bin/carddisp.pl?gene=ARGLU1
MPP3	PDCD4	0.673726	5.39356e-26	1.92641e-30	3.63869	1.90793	0.813	0.787	1040	713	http://www.genecards.org/cgi-bin/carddisp.pl?gene=PDCD4
MPP3	GNAS	-0.365386	5.49724e-26	1.96344e-30	3.51325	4.81409	0.868	0.971	1040	713	http://www.genecards.org/cgi-bin/carddisp.pl?gene=GNAS
MPP3	SND1	-0.363756	7.02817e-26	2.51024e-30	0.464271	0.884183	0.274	0.595	1040	713	http://www.genecards.org/cgi-bin/carddisp.pl?gene=SND1
MPP3	RAP1A	-0.393271	7.41687e-26	2.64907e-30	0.901793	1.49775	0.438	0.766	1040	713	http://www.genecards.org/cgi-bin/carddisp.pl?gene=RAP1A
MPP3	JUND	-0.426618	1.01114e-25	3.61146e-30	1.17959	1.92955	0.468	0.799	1040	713	http://www.genecards.org/cgi-bin/carddisp.pl?gene=JUND
MPP3	CHD2	-0.409236	1.08391e-25	3.87139e-30	0.466726	0.947787	0.257	0.555	1040	713	http://www.genecards.org/cgi-bin/carddisp.pl?gene=CHD2
MPP3	CCDC53	-0.272112	1.9879e-25	7.10013e-30	0.125948	0.359665	0.083	0.302	1040	713	http://www.genecards.org/cgi-bin/carddisp.pl?gene=CCDC53
MPP3	TSFM	-0.300419	2.07203e-25	7.40063e-30	0.180002	0.453175	0.124	0.366	1040	713	http://www.genecards.org/cgi-bin/carddisp.pl?gene=TSFM
MPP3	NEDD8	0.431273	2.81618e-25	1.00585e-29	4.18399	2.84448	0.91	0.938	1040	713	http://www.genecards.org/cgi-bin/carddisp.pl?gene=NEDD8
MPP3	STK25	-0.283897	3.72892e-25	1.33185e-29	0.14007	0.388011	0.092	0.316	1040	713	http://www.genecards.org/cgi-bin/carddisp.pl?gene=STK25
MPP3	PDCD6	-0.377514	4.7505e-25	1.69673e-29	0.537282	0.997085	0.311	0.628	1040	713	http://www.genecards.org/cgi-bin/carddisp.pl?gene=PDCD6
MPP3	HNRNPA0	-0.336349	4.931e-25	1.7612e-29	4.51294	5.9604	0.913	0.987	1040	713	http://www.genecards.org/cgi-bin/carddisp.pl?gene=HNRNPA0
MPP3	TSIX	-0.459433	5.70766e-25	2.03859e-29	0.633488	1.24605	0.298	0.593	1040	713	http://www.genecards.org/cgi-bin/carddisp.pl?gene=TSIX
MPP3	PEX7	-0.315343	6.10819e-25	2.18165e-29	0.201661	0.495236	0.138	0.391	1040	713	http://www.genecards.org/cgi-bin/carddisp.pl?gene=PEX7
MPP3	NIP7	-0.332443	6.17118e-25	2.20415e-29	0.4214	0.789747	0.243	0.544	1040	713	http://www.genecards.org/cgi-bin/carddisp.pl?gene=NIP7
MPP3	HNRNPK	-0.370119	1.31898e-24	4.71097e-29	3.36613	4.64305	0.843	0.976	1040	713	http://www.genecards.org/cgi-bin/carddisp.pl?gene=HNRNPK
MPP3	DNAJA1	0.442698	1.40896e-24	5.03237e-29	6.8021	4.74045	0.954	0.975	1040	713	http://www.genecards.org/cgi-bin/carddisp.pl?gene=DNAJA1
MPP3	LIMS1	-0.343015	1.79973e-24	6.42806e-29	0.37077	0.738691	0.221	0.518	1040	713	http://www.genecards.org/cgi-bin/carddisp.pl?gene=LIMS1
MPP3	NDUFB3	-0.378425	2.35614e-24	8.4154e-29	0.664119	1.16323	0.35	0.683	1040	713	http://www.genecards.org/cgi-bin/carddisp.pl?gene=NDUFB3
MPP3	SNX3	-0.371291	4.50781e-24	1.61005e-28	0.792416	1.31851	0.404	0.722	1040	713	http://www.genecards.org/cgi-bin/carddisp.pl?gene=SNX3
MPP3	SLC6A6	-0.307114	4.71133e-24	1.68274e-28	0.276762	0.579648	0.166	0.428	1040	713	http://www.genecards.org/cgi-bin/carddisp.pl?gene=SLC6A6
MPP3	PPIB	-0.381432	5.94202e-24	2.1223e-28	2.75254	3.88819	0.806	0.965	1040	713	http://www.genecards.org/cgi-bin/carddisp.pl?gene=PPIB
MPP3	EXOSC3	-0.307135	6.51563e-24	2.32718e-28	0.255876	0.553831	0.165	0.429	1040	713	http://www.genecards.org/cgi-bin/carddisp.pl?gene=EXOSC3
MPP3	ARF1	-0.422826	6.79884e-24	2.42833e-28	1.20217	1.95213	0.548	0.82	1040	713	http://www.genecards.org/cgi-bin/carddisp.pl?gene=ARF1
MPP3	CUX1	-0.409987	8.77354e-24	3.13363e-28	2.19587	3.24627	0.731	0.926	1040	713	http://www.genecards.org/cgi-bin/carddisp.pl?gene=CUX1
MPP3	CD9	-0.296905	1.16075e-23	4.14585e-28	0.124884	0.381927	0.071	0.271	1040	713	http://www.genecards.org/cgi-bin/carddisp.pl?gene=CD9
MPP3	GM21092	-0.418417	1.32369e-23	4.72779e-28	0.582464	1.1149	0.305	0.595	1040	713	http://www.genecards.org/cgi-bin/carddisp.pl?gene=GM21092
MPP3	CRLF3	-0.41171	1.4684e-23	5.24467e-28	1.03244	1.70368	0.465	0.785	1040	713	http://www.genecards.org/cgi-bin/carddisp.pl?gene=CRLF3
MPP3	PPP1R35	-0.298312	1.58986e-23	5.67848e-28	0.213354	0.492067	0.148	0.397	1040	713	http://www.genecards.org/cgi-bin/carddisp.pl?gene=PPP1R35
MPP3	GM26724	-0.257287	1.84462e-23	6.58842e-28	0.110907	0.327788	0.074	0.273	1040	713	http://www.genecards.org/cgi-bin/carddisp.pl?gene=GM26724
MPP3	SCD2	-0.369647	2.7208e-23	9.71784e-28	0.48067	0.913081	0.266	0.565	1040	713	http://www.genecards.org/cgi-bin/carddisp.pl?gene=SCD2
MPP3	YIPF4	-0.254496	2.77267e-23	9.90311e-28	0.141396	0.361593	0.094	0.31	1040	713	http://www.genecards.org/cgi-bin/carddisp.pl?gene=YIPF4
MPP3	ATP5L	0.371395	2.79646e-23	9.98807e-28	6.46575	4.77128	0.962	0.962	1040	713	http://www.genecards.org/cgi-bin/carddisp.pl?gene=ATP5L
MPP3	COX7A2	0.455673	2.80134e-23	1.00055e-27	4.5285	3.03122	0.897	0.92	1040	713	http://www.genecards.org/cgi-bin/carddisp.pl?gene=COX7A2
MPP3	FH1	-0.306995	3.341e-23	1.1933e-27	0.229767	0.52138	0.156	0.4	1040	713	http://www.genecards.org/cgi-bin/carddisp.pl?gene=FH1
MPP3	CPSF6	-0.343258	3.70231e-23	1.32235e-27	0.638942	1.07919	0.323	0.638	1040	713	http://www.genecards.org/cgi-bin/carddisp.pl?gene=CPSF6
MPP3	TIMM13	0.476531	4.34413e-23	1.55159e-27	3.53508	2.25938	0.857	0.871	1040	713	http://www.genecards.org/cgi-bin/carddisp.pl?gene=TIMM13
MPP3	USMG5	0.477577	5.28139e-23	1.88634e-27	2.91937	1.81482	0.82	0.805	1040	713	http://www.genecards.org/cgi-bin/carddisp.pl?gene=USMG5
MPP3	DAZAP2	-0.316813	6.93548e-23	2.47713e-27	0.492813	0.859412	0.275	0.576	1040	713	http://www.genecards.org/cgi-bin/carddisp.pl?gene=DAZAP2
MPP3	RTN4	-0.372829	7.29831e-23	2.60673e-27	0.817651	1.35366	0.396	0.711	1040	713	http://www.genecards.org/cgi-bin/carddisp.pl?gene=RTN4
MPP3	FTL1	0.40162	9.32748e-23	3.33148e-27	9.66663	7.07472	0.982	0.987	1040	713	http://www.genecards.org/cgi-bin/carddisp.pl?gene=FTL1
MPP3	CDC37	0.43629	1.22995e-22	4.39298e-27	4.29586	2.91381	0.91	0.93	1040	713	http://www.genecards.org/cgi-bin/carddisp.pl?gene=CDC37
MPP3	HNRNPR	-0.383398	1.36092e-22	4.86077e-27	2.02229	2.94231	0.711	0.927	1040	713	http://www.genecards.org/cgi-bin/carddisp.pl?gene=HNRNPR
MPP3	PRELID1	0.527502	1.37927e-22	4.92632e-27	2.00642	1.08571	0.713	0.658	1040	713	http://www.genecards.org/cgi-bin/carddisp.pl?gene=PRELID1
MPP3	GAR1	-0.405769	1.38954e-22	4.96301e-27	0.749756	1.31807	0.412	0.696	1040	713	http://www.genecards.org/cgi-bin/carddisp.pl?gene=GAR1
MPP3	APOBEC3	-0.414081	1.50555e-22	5.37735e-27	0.691182	1.25342	0.369	0.676	1040	713	http://www.genecards.org/cgi-bin/carddisp.pl?gene=APOBEC3
MPP3	SARAF	-0.375517	1.51495e-22	5.41094e-27	0.606566	1.08421	0.324	0.637	1040	713	http://www.genecards.org/cgi-bin/carddisp.pl?gene=SARAF
MPP3	PRDX3	-0.304619	2.47055e-22	8.82401e-27	0.28773	0.590465	0.179	0.44	1040	713	http://www.genecards.org/cgi-bin/carddisp.pl?gene=PRDX3
MPP3	ETHE1	0.530198	2.64587e-22	9.45023e-27	1.50213	0.732623	0.622	0.495	1040	713	http://www.genecards.org/cgi-bin/carddisp.pl?gene=ETHE1
MPP3	NDUFB7	0.43564	2.92905e-22	1.04616e-26	3.64812	2.43666	0.872	0.893	1040	713	http://www.genecards.org/cgi-bin/carddisp.pl?gene=NDUFB7
MPP3	TMCO1	0.495636	3.04755e-22	1.08849e-26	2.79064	1.6885	0.809	0.777	1040	713	http://www.genecards.org/cgi-bin/carddisp.pl?gene=TMCO1
MPP3	ZNHIT1	0.610532	3.13973e-22	1.12141e-26	1.26877	0.485942	0.523	0.363	1040	713	http://www.genecards.org/cgi-bin/carddisp.pl?gene=ZNHIT1
MPP3	H2-T22	-0.27749	4.75484e-22	1.69828e-26	0.197233	0.451147	0.125	0.362	1040	713	http://www.genecards.org/cgi-bin/carddisp.pl?gene=H2-T22
MPP3	FLT3	-0.427442	1.2747e-21	4.55282e-26	0.497546	1.01397	0.253	0.519	1040	713	http://www.genecards.org/cgi-bin/carddisp.pl?gene=FLT3
MPP3	EIF4A2	-0.363152	1.28141e-21	4.57679e-26	0.600201	1.05823	0.32	0.621	1040	713	http://www.genecards.org/cgi-bin/carddisp.pl?gene=EIF4A2
MPP3	CDC42	-0.341814	1.3266e-21	4.73819e-26	2.64948	3.62517	0.799	0.955	1040	713	http://www.genecards.org/cgi-bin/carddisp.pl?gene=CDC42
MPP3	BRD2	-0.357822	1.69837e-21	6.06602e-26	0.754915	1.24891	0.381	0.686	1040	713	http://www.genecards.org/cgi-bin/carddisp.pl?gene=BRD2
MPP3	BIRC2	-0.300218	1.82874e-21	6.53169e-26	0.253964	0.544043	0.15	0.391	1040	713	http://www.genecards.org/cgi-bin/carddisp.pl?gene=BIRC2
MPP3	ETFB	0.534361	2.09753e-21	7.49173e-26	3.78074	2.30093	0.855	0.85	1040	713	http://www.genecards.org/cgi-bin/carddisp.pl?gene=ETFB
MPP3	9530068E07RIK	-0.261677	2.28115e-21	8.14754e-26	0.192622	0.4298	0.125	0.353	1040	713	http://www.genecards.org/cgi-bin/carddisp.pl?gene=9530068E07RIK
MPP3	EBNA1BP2	-0.377742	2.39157e-21	8.54193e-26	0.746348	1.26904	0.398	0.687	1040	713	http://www.genecards.org/cgi-bin/carddisp.pl?gene=EBNA1BP2
MPP3	SPNS2	-0.308327	2.47235e-21	8.83044e-26	0.274745	0.57848	0.161	0.412	1040	713	http://www.genecards.org/cgi-bin/carddisp.pl?gene=SPNS2
MPP3	CCDC88A	-0.320782	2.84175e-21	1.01498e-25	0.389274	0.735214	0.215	0.489	1040	713	http://www.genecards.org/cgi-bin/carddisp.pl?gene=CCDC88A
MPP3	LSM8	-0.320994	3.08447e-21	1.10167e-25	0.306275	0.631788	0.197	0.457	1040	713	http://www.genecards.org/cgi-bin/carddisp.pl?gene=LSM8
MPP3	TTC14	-0.377434	3.09459e-21	1.10529e-25	1.15852	1.80397	0.502	0.813	1040	713	http://www.genecards.org/cgi-bin/carddisp.pl?gene=TTC14
MPP3	TAX1BP1	-0.349717	4.85501e-21	1.73406e-25	3.46046	4.68402	0.847	0.969	1040	713	http://www.genecards.org/cgi-bin/carddisp.pl?gene=TAX1BP1
MPP3	COX6B1	0.38796	5.25422e-21	1.87664e-25	5.75393	4.16141	0.941	0.964	1040	713	http://www.genecards.org/cgi-bin/carddisp.pl?gene=COX6B1
MPP3	SWT1	-0.288333	6.49581e-21	2.3201e-25	0.297918	0.585054	0.171	0.426	1040	713	http://www.genecards.org/cgi-bin/carddisp.pl?gene=SWT1
MPP3	HLF	-0.481001	9.45807e-21	3.37812e-25	1.4354	2.39912	0.46	0.735	1040	713	http://www.genecards.org/cgi-bin/carddisp.pl?gene=HLF
MPP3	ASF1A	-0.298429	1.11417e-20	3.97945e-25	0.328422	0.6337	0.2	0.461	1040	713	http://www.genecards.org/cgi-bin/carddisp.pl?gene=ASF1A
MPP3	SMIM14	-0.380636	1.37427e-20	4.90846e-25	0.564363	1.03667	0.317	0.6	1040	713	http://www.genecards.org/cgi-bin/carddisp.pl?gene=SMIM14
MPP3	RSL24D1	-0.361337	1.74055e-20	6.21668e-25	0.767706	1.27082	0.42	0.7	1040	713	http://www.genecards.org/cgi-bin/carddisp.pl?gene=RSL24D1
MPP3	HNRNPA1	-0.361197	1.79105e-20	6.39707e-25	3.56894	4.86876	0.842	0.964	1040	713	http://www.genecards.org/cgi-bin/carddisp.pl?gene=HNRNPA1
MPP3	MTDH	-0.352147	2.47333e-20	8.83395e-25	3.72782	5.03487	0.87	0.985	1040	713	http://www.genecards.org/cgi-bin/carddisp.pl?gene=MTDH
MPP3	SNRPD3	0.416403	2.50804e-20	8.95794e-25	4.40504	3.04994	0.898	0.926	1040	713	http://www.genecards.org/cgi-bin/carddisp.pl?gene=SNRPD3
MPP3	UBE2Q2	-0.319926	2.52103e-20	9.00432e-25	0.375115	0.71651	0.225	0.492	1040	713	http://www.genecards.org/cgi-bin/carddisp.pl?gene=UBE2Q2
MPP3	SAMSN1	0.600858	2.91304e-20	1.04045e-24	2.66139	1.41418	0.762	0.689	1040	713	http://www.genecards.org/cgi-bin/carddisp.pl?gene=SAMSN1
MPP3	ZFP36L2	-0.361311	3.02203e-20	1.07937e-24	2.97702	4.10886	0.799	0.944	1040	713	http://www.genecards.org/cgi-bin/carddisp.pl?gene=ZFP36L2
MPP3	VPS13A	-0.320943	3.18979e-20	1.13929e-24	0.414253	0.766608	0.239	0.516	1040	713	http://www.genecards.org/cgi-bin/carddisp.pl?gene=VPS13A
MPP3	METTL7A1	-0.257445	3.46848e-20	1.23883e-24	0.231445	0.472021	0.138	0.373	1040	713	http://www.genecards.org/cgi-bin/carddisp.pl?gene=METTL7A1
MPP3	OST4	-0.351569	3.5572e-20	1.27052e-24	0.824262	1.32766	0.426	0.728	1040	713	http://www.genecards.org/cgi-bin/carddisp.pl?gene=OST4
MPP3	2410015M20RIK	0.43277	3.63574e-20	1.29857e-24	3.21618	2.1235	0.853	0.863	1040	713	http://www.genecards.org/cgi-bin/carddisp.pl?gene=2410015M20RIK
MPP3	PCGF5	-0.289282	3.80584e-20	1.35933e-24	0.261641	0.541766	0.166	0.408	1040	713	http://www.genecards.org/cgi-bin/carddisp.pl?gene=PCGF5
MPP3	HDGFRP3	-0.266311	4.01897e-20	1.43545e-24	0.190284	0.431589	0.098	0.306	1040	713	http://www.genecards.org/cgi-bin/carddisp.pl?gene=HDGFRP3
MPP3	MGAT2	-0.348398	8.84523e-20	3.15924e-24	0.787104	1.27524	0.403	0.704	1040	713	http://www.genecards.org/cgi-bin/carddisp.pl?gene=MGAT2
MPP3	PNISR	-0.383174	9.32679e-20	3.33123e-24	1.74796	2.58391	0.641	0.896	1040	713	http://www.genecards.org/cgi-bin/carddisp.pl?gene=PNISR
MPP3	GPI1	0.453374	1.0736e-19	3.83458e-24	4.34435	2.90315	0.881	0.916	1040	713	http://www.genecards.org/cgi-bin/carddisp.pl?gene=GPI1
MPP3	CERS2	-0.252718	1.1745e-19	4.19493e-24	0.219941	0.453499	0.138	0.367	1040	713	http://www.genecards.org/cgi-bin/carddisp.pl?gene=CERS2
MPP3	ARF4	-0.359259	1.2202e-19	4.35816e-24	0.856367	1.38129	0.434	0.739	1040	713	http://www.genecards.org/cgi-bin/carddisp.pl?gene=ARF4
MPP3	NAA20	-0.252356	1.31397e-19	4.69309e-24	0.205254	0.435639	0.134	0.358	1040	713	http://www.genecards.org/cgi-bin/carddisp.pl?gene=NAA20
MPP3	VASP	-0.320042	1.6299e-19	5.8215e-24	0.446635	0.805931	0.246	0.525	1040	713	http://www.genecards.org/cgi-bin/carddisp.pl?gene=VASP
MPP3	DHX15	0.510368	1.79689e-19	6.41793e-24	2.03091	1.12783	0.705	0.641	1040	713	http://www.genecards.org/cgi-bin/carddisp.pl?gene=DHX15
MPP3	ATP5O	0.503334	1.89446e-19	6.7664e-24	2.66844	1.58799	0.762	0.707	1040	713	http://www.genecards.org/cgi-bin/carddisp.pl?gene=ATP5O
MPP3	DSTN	0.954823	2.41655e-19	8.63117e-24	2.19856	0.650154	0.56	0.421	1040	713	http://www.genecards.org/cgi-bin/carddisp.pl?gene=DSTN
MPP3	LAMTOR3	-0.267597	3.5795e-19	1.27848e-23	0.232363	0.48352	0.146	0.373	1040	713	http://www.genecards.org/cgi-bin/carddisp.pl?gene=LAMTOR3
MPP3	MYEOV2	0.525747	4.26839e-19	1.52453e-23	1.77718	0.929029	0.653	0.593	1040	713	http://www.genecards.org/cgi-bin/carddisp.pl?gene=MYEOV2
MPP3	ITGA4	-0.386355	4.52085e-19	1.6147e-23	1.02957	1.65282	0.468	0.759	1040	713	http://www.genecards.org/cgi-bin/carddisp.pl?gene=ITGA4
MPP3	H2AFJ	0.451302	4.68322e-19	1.6727e-23	4.85284	3.28067	0.898	0.926	1040	713	http://www.genecards.org/cgi-bin/carddisp.pl?gene=H2AFJ
MPP3	LUC7L2	-0.379756	4.93528e-19	1.76273e-23	2.29618	3.28873	0.738	0.927	1040	713	http://www.genecards.org/cgi-bin/carddisp.pl?gene=LUC7L2
MPP3	MYL12A	-0.337166	4.99309e-19	1.78337e-23	0.760836	1.22442	0.406	0.705	1040	713	http://www.genecards.org/cgi-bin/carddisp.pl?gene=MYL12A
MPP3	ERN1	-0.29688	6.68242e-19	2.38675e-23	0.209366	0.485688	0.132	0.342	1040	713	http://www.genecards.org/cgi-bin/carddisp.pl?gene=ERN1
MPP3	HMGB3	-0.395096	7.97687e-19	2.84909e-23	1.46847	2.24611	0.573	0.835	1040	713	http://www.genecards.org/cgi-bin/carddisp.pl?gene=HMGB3
MPP3	GM20342	-0.39291	8.36738e-19	2.98856e-23	0.41425	0.856966	0.226	0.471	1040	713	http://www.genecards.org/cgi-bin/carddisp.pl?gene=GM20342
MPP3	UBE2E1	-0.324744	8.58551e-19	3.06647e-23	0.814624	1.27271	0.42	0.721	1040	713	http://www.genecards.org/cgi-bin/carddisp.pl?gene=UBE2E1
MPP3	FAM103A1	-0.274956	9.41326e-19	3.36212e-23	0.388543	0.680078	0.229	0.501	1040	713	http://www.genecards.org/cgi-bin/carddisp.pl?gene=FAM103A1
MPP3	GPBP1	-0.337204	9.62353e-19	3.43722e-23	0.603809	1.0261	0.334	0.609	1040	713	http://www.genecards.org/cgi-bin/carddisp.pl?gene=GPBP1
MPP3	TRPM7	-0.33189	1.0549e-18	3.76778e-23	0.500369	0.888455	0.279	0.55	1040	713	http://www.genecards.org/cgi-bin/carddisp.pl?gene=TRPM7
MPP3	SLC25A4	-0.361602	1.07998e-18	3.85735e-23	2.04145	2.90781	0.704	0.913	1040	713	http://www.genecards.org/cgi-bin/carddisp.pl?gene=SLC25A4
MPP3	GPS2	0.570288	1.1045e-18	3.94494e-23	1.30558	0.552771	0.551	0.424	1040	713	http://www.genecards.org/cgi-bin/carddisp.pl?gene=GPS2
MPP3	GM26735	-0.293349	1.16622e-18	4.16537e-23	0.231795	0.509543	0.138	0.356	1040	713	http://www.genecards.org/cgi-bin/carddisp.pl?gene=GM26735
MPP3	NUDCD2	-0.364232	1.291e-18	4.61106e-23	0.556615	1.00367	0.318	0.588	1040	713	http://www.genecards.org/cgi-bin/carddisp.pl?gene=NUDCD2
MPP3	TSPO	0.547713	1.29481e-18	4.62466e-23	4.88223	3.02406	0.879	0.907	1040	713	http://www.genecards.org/cgi-bin/carddisp.pl?gene=TSPO
MPP3	YWHAE	0.381399	1.59438e-18	5.69464e-23	5.46708	3.96473	0.928	0.954	1040	713	http://www.genecards.org/cgi-bin/carddisp.pl?gene=YWHAE
MPP3	CARD19	-0.314362	1.64324e-18	5.86912e-23	0.464939	0.821595	0.265	0.533	1040	713	http://www.genecards.org/cgi-bin/carddisp.pl?gene=CARD19
MPP3	PPP4C	-0.254777	1.64881e-18	5.88902e-23	0.191648	0.421817	0.125	0.334	1040	713	http://www.genecards.org/cgi-bin/carddisp.pl?gene=PPP4C
MPP3	PABPN1	-0.294779	1.66898e-18	5.96106e-23	0.409457	0.728976	0.232	0.498	1040	713	http://www.genecards.org/cgi-bin/carddisp.pl?gene=PABPN1
MPP3	CYB5A	-0.362093	1.84036e-18	6.57317e-23	0.747386	1.2459	0.404	0.694	1040	713	http://www.genecards.org/cgi-bin/carddisp.pl?gene=CYB5A
MPP3	COX7B	0.548016	2.00899e-18	7.17546e-23	3.17968	1.85874	0.755	0.707	1040	713	http://www.genecards.org/cgi-bin/carddisp.pl?gene=COX7B
MPP3	NAA38	0.486163	2.04044e-18	7.28782e-23	1.79687	0.996748	0.672	0.62	1040	713	http://www.genecards.org/cgi-bin/carddisp.pl?gene=NAA38
MPP3	FRAT2	-0.26938	2.48307e-18	8.86875e-23	0.233768	0.487049	0.158	0.384	1040	713	http://www.genecards.org/cgi-bin/carddisp.pl?gene=FRAT2
MPP3	CNOT3	0.48255	2.76967e-18	9.89237e-23	1.29555	0.642955	0.583	0.454	1040	713	http://www.genecards.org/cgi-bin/carddisp.pl?gene=CNOT3
MPP3	SYNCRIP	-0.318439	2.79943e-18	9.99869e-23	2.16629	2.9483	0.731	0.906	1040	713	http://www.genecards.org/cgi-bin/carddisp.pl?gene=SYNCRIP
MPP3	PIGP	-0.303088	3.63631e-18	1.29877e-22	0.492178	0.841024	0.269	0.547	1040	713	http://www.genecards.org/cgi-bin/carddisp.pl?gene=PIGP
MPP3	PPIF	-0.303077	3.71085e-18	1.3254e-22	0.26745	0.563746	0.175	0.407	1040	713	http://www.genecards.org/cgi-bin/carddisp.pl?gene=PPIF
MPP3	SMG6	-0.353206	3.80676e-18	1.35966e-22	0.731925	1.21235	0.371	0.662	1040	713	http://www.genecards.org/cgi-bin/carddisp.pl?gene=SMG6
MPP3	WSB1	-0.263278	4.21877e-18	1.50681e-22	0.333951	0.601011	0.198	0.445	1040	713	http://www.genecards.org/cgi-bin/carddisp.pl?gene=WSB1
MPP3	MYCT1	-0.311641	4.83081e-18	1.72541e-22	0.453175	0.803562	0.224	0.48	1040	713	http://www.genecards.org/cgi-bin/carddisp.pl?gene=MYCT1
MPP3	DNAJC2	-0.364371	8.02516e-18	2.86633e-22	1.57783	2.3185	0.624	0.864	1040	713	http://www.genecards.org/cgi-bin/carddisp.pl?gene=DNAJC2
MPP3	ARHGAP17	-0.3056	9.04451e-18	3.23041e-22	0.405524	0.737133	0.239	0.498	1040	713	http://www.genecards.org/cgi-bin/carddisp.pl?gene=ARHGAP17
MPP3	OTULIN	0.523244	1.13254e-17	4.04508e-22	1.56583	0.785317	0.609	0.513	1040	713	http://www.genecards.org/cgi-bin/carddisp.pl?gene=OTULIN
MPP3	CIRBP	-0.33803	1.20827e-17	4.31557e-22	0.880484	1.37699	0.424	0.734	1040	713	http://www.genecards.org/cgi-bin/carddisp.pl?gene=CIRBP
MPP3	RFC3	0.521601	1.24412e-17	4.44361e-22	1.67882	0.866059	0.635	0.565	1040	713	http://www.genecards.org/cgi-bin/carddisp.pl?gene=RFC3
MPP3	ADGRG1	-0.369249	1.62186e-17	5.79276e-22	1.83778	2.66551	0.628	0.877	1040	713	http://www.genecards.org/cgi-bin/carddisp.pl?gene=ADGRG1
MPP3	CASC4	-0.256672	1.97167e-17	7.04219e-22	0.248612	0.491742	0.154	0.381	1040	713	http://www.genecards.org/cgi-bin/carddisp.pl?gene=CASC4
MPP3	LIG1	0.538874	2.73987e-17	9.78593e-22	3.44044	2.05639	0.798	0.769	1040	713	http://www.genecards.org/cgi-bin/carddisp.pl?gene=LIG1
MPP3	CBFB	-0.267114	2.82062e-17	1.00744e-21	0.288224	0.550246	0.17	0.4	1040	713	http://www.genecards.org/cgi-bin/carddisp.pl?gene=CBFB
MPP3	RCN2	-0.274168	3.11828e-17	1.11375e-21	0.281296	0.549467	0.174	0.407	1040	713	http://www.genecards.org/cgi-bin/carddisp.pl?gene=RCN2
MPP3	DDX6	-0.363156	3.3624e-17	1.20094e-21	1.25674	1.9027	0.543	0.794	1040	713	http://www.genecards.org/cgi-bin/carddisp.pl?gene=DDX6
MPP3	BC005537	-0.274017	4.07015e-17	1.45373e-21	0.417621	0.714145	0.232	0.494	1040	713	http://www.genecards.org/cgi-bin/carddisp.pl?gene=BC005537
MPP3	TM9SF2	-0.266996	4.10102e-17	1.46476e-21	0.416767	0.704796	0.239	0.502	1040	713	http://www.genecards.org/cgi-bin/carddisp.pl?gene=TM9SF2
MPP3	H2-DMA	-0.398424	4.10894e-17	1.46758e-21	1.29549	2.02561	0.561	0.795	1040	713	http://www.genecards.org/cgi-bin/carddisp.pl?gene=H2-DMA
MPP3	YBX1	0.280384	5.95249e-17	2.12604e-21	14.8268	12.0313	0.991	0.997	1040	713	http://www.genecards.org/cgi-bin/carddisp.pl?gene=YBX1
MPP3	ZFP950	-0.253153	6.08918e-17	2.17486e-21	0.327608	0.582255	0.186	0.421	1040	713	http://www.genecards.org/cgi-bin/carddisp.pl?gene=ZFP950
MPP3	GTF2A2	-0.286501	6.76492e-17	2.41621e-21	0.546678	0.88645	0.302	0.583	1040	713	http://www.genecards.org/cgi-bin/carddisp.pl?gene=GTF2A2
MPP3	IGF1R	-0.32211	7.45916e-17	2.66418e-21	0.417847	0.772532	0.232	0.484	1040	713	http://www.genecards.org/cgi-bin/carddisp.pl?gene=IGF1R
MPP3	ATRX	-0.348921	7.88022e-17	2.81456e-21	2.80972	3.85209	0.781	0.947	1040	713	http://www.genecards.org/cgi-bin/carddisp.pl?gene=ATRX
MPP3	FIS1	0.408098	8.97501e-17	3.20559e-21	3.14737	2.12553	0.838	0.849	1040	713	http://www.genecards.org/cgi-bin/carddisp.pl?gene=FIS1
MPP3	HSP90B1	0.519753	1.16095e-16	4.14653e-21	5.71824	3.68591	0.9	0.927	1040	713	http://www.genecards.org/cgi-bin/carddisp.pl?gene=HSP90B1
MPP3	BC005561	-0.30704	1.22585e-16	4.37836e-21	0.615838	0.999062	0.337	0.603	1040	713	http://www.genecards.org/cgi-bin/carddisp.pl?gene=BC005561
MPP3	NDUFS6	0.486763	1.23777e-16	4.42091e-21	1.86715	1.04607	0.665	0.635	1040	713	http://www.genecards.org/cgi-bin/carddisp.pl?gene=NDUFS6
MPP3	GOLGA7	-0.251189	1.27535e-16	4.55514e-21	0.292351	0.53814	0.188	0.417	1040	713	http://www.genecards.org/cgi-bin/carddisp.pl?gene=GOLGA7
MPP3	EIF3J1	0.49074	1.52526e-16	5.44774e-21	2.05531	1.17434	0.689	0.67	1040	713	http://www.genecards.org/cgi-bin/carddisp.pl?gene=EIF3J1
MPP3	PSMB6	0.403399	1.83227e-16	6.54428e-21	3.0699	2.07715	0.838	0.842	1040	713	http://www.genecards.org/cgi-bin/carddisp.pl?gene=PSMB6
MPP3	STRAP	-0.328285	2.38445e-16	8.51649e-21	0.655263	1.07822	0.362	0.628	1040	713	http://www.genecards.org/cgi-bin/carddisp.pl?gene=STRAP
MPP3	NDUFA5	0.417885	2.56193e-16	9.1504e-21	2.21918	1.40963	0.755	0.729	1040	713	http://www.genecards.org/cgi-bin/carddisp.pl?gene=NDUFA5
MPP3	ACTG1	-0.252151	2.57398e-16	9.19345e-21	8.68061	10.5294	0.972	1	1040	713	http://www.genecards.org/cgi-bin/carddisp.pl?gene=ACTG1
MPP3	HNRNPD	-0.304695	2.93909e-16	1.04975e-20	4.56687	5.87596	0.894	0.985	1040	713	http://www.genecards.org/cgi-bin/carddisp.pl?gene=HNRNPD
MPP3	RHEB	-0.285106	2.93924e-16	1.0498e-20	0.592779	0.940801	0.334	0.614	1040	713	http://www.genecards.org/cgi-bin/carddisp.pl?gene=RHEB
MPP3	1700020I14RIK	-0.313578	3.16982e-16	1.13216e-20	0.815478	1.25625	0.421	0.707	1040	713	http://www.genecards.org/cgi-bin/carddisp.pl?gene=1700020I14RIK
MPP3	IRF2BP2	-0.338055	3.35848e-16	1.19954e-20	0.830767	1.31418	0.406	0.677	1040	713	http://www.genecards.org/cgi-bin/carddisp.pl?gene=IRF2BP2
MPP3	KRTCAP2	0.372912	3.79901e-16	1.35689e-20	5.3143	3.87604	0.929	0.957	1040	713	http://www.genecards.org/cgi-bin/carddisp.pl?gene=KRTCAP2
MPP3	TSPAN13	-0.329966	5.59523e-16	1.99844e-20	1.13043	1.67791	0.462	0.752	1040	713	http://www.genecards.org/cgi-bin/carddisp.pl?gene=TSPAN13
MPP3	IKZF2	-0.345444	6.09102e-16	2.17552e-20	0.525279	0.937931	0.264	0.515	1040	713	http://www.genecards.org/cgi-bin/carddisp.pl?gene=IKZF2
MPP3	CHD6	-0.280041	6.34918e-16	2.26773e-20	0.63957	0.990814	0.328	0.604	1040	713	http://www.genecards.org/cgi-bin/carddisp.pl?gene=CHD6
MPP3	RUNX2	-0.283892	6.80904e-16	2.43197e-20	0.407582	0.713695	0.225	0.475	1040	713	http://www.genecards.org/cgi-bin/carddisp.pl?gene=RUNX2
MPP3	PLA2G16	-0.28135	7.99569e-16	2.85581e-20	0.52703	0.855848	0.284	0.547	1040	713	http://www.genecards.org/cgi-bin/carddisp.pl?gene=PLA2G16
MPP3	CITED2	-0.347994	9.00312e-16	3.21563e-20	1.32622	1.96079	0.52	0.783	1040	713	http://www.genecards.org/cgi-bin/carddisp.pl?gene=CITED2
MPP3	ERBB2IP	-0.257716	9.3442e-16	3.33745e-20	0.468101	0.755238	0.259	0.523	1040	713	http://www.genecards.org/cgi-bin/carddisp.pl?gene=ERBB2IP
MPP3	RB1CC1	-0.272041	9.62942e-16	3.43932e-20	0.559589	0.883226	0.286	0.557	1040	713	http://www.genecards.org/cgi-bin/carddisp.pl?gene=RB1CC1
MPP3	TSC22D3	-0.261881	1.0781e-15	3.85063e-20	0.279395	0.534047	0.158	0.372	1040	713	http://www.genecards.org/cgi-bin/carddisp.pl?gene=TSC22D3
MPP3	PTPN18	0.317191	1.30247e-15	4.65201e-20	7.95625	6.18857	0.97	0.987	1040	713	http://www.genecards.org/cgi-bin/carddisp.pl?gene=PTPN18
MPP3	TMEM165	-0.273253	1.44201e-15	5.15039e-20	0.325302	0.601667	0.212	0.438	1040	713	http://www.genecards.org/cgi-bin/carddisp.pl?gene=TMEM165
MPP3	MRPS12	0.461636	1.46583e-15	5.23547e-20	1.82077	1.04833	0.674	0.621	1040	713	http://www.genecards.org/cgi-bin/carddisp.pl?gene=MRPS12
MPP3	BCAP29	-0.308056	1.46677e-15	5.23884e-20	0.6391	1.02927	0.348	0.613	1040	713	http://www.genecards.org/cgi-bin/carddisp.pl?gene=BCAP29
MPP3	YWHAQ	-0.335335	1.66773e-15	5.9566e-20	1.92078	2.68507	0.698	0.909	1040	713	http://www.genecards.org/cgi-bin/carddisp.pl?gene=YWHAQ
MPP3	UBN2	-0.266883	1.68549e-15	6.02005e-20	0.514455	0.8222	0.276	0.532	1040	713	http://www.genecards.org/cgi-bin/carddisp.pl?gene=UBN2
MPP3	CAB39	-0.250255	1.69673e-15	6.0602e-20	0.261569	0.500532	0.162	0.374	1040	713	http://www.genecards.org/cgi-bin/carddisp.pl?gene=CAB39
MPP3	TCEB1	-0.297405	2.45355e-15	8.76331e-20	0.706329	1.09696	0.374	0.658	1040	713	http://www.genecards.org/cgi-bin/carddisp.pl?gene=TCEB1
MPP3	MRPS21	0.409292	2.85832e-15	1.0209e-19	1.75695	1.07596	0.681	0.616	1040	713	http://www.genecards.org/cgi-bin/carddisp.pl?gene=MRPS21
MPP3	PTEN	-0.299157	3.35586e-15	1.19861e-19	0.794002	1.20739	0.389	0.662	1040	713	http://www.genecards.org/cgi-bin/carddisp.pl?gene=PTEN
MPP3	STUB1	0.449414	4.25428e-15	1.5195e-19	1.97377	1.17781	0.708	0.676	1040	713	http://www.genecards.org/cgi-bin/carddisp.pl?gene=STUB1
MPP3	STIP1	0.452225	4.28417e-15	1.53017e-19	1.70728	0.97879	0.659	0.614	1040	713	http://www.genecards.org/cgi-bin/carddisp.pl?gene=STIP1
MPP3	EIF3K	0.316074	4.42111e-15	1.57908e-19	6.29657	4.86099	0.96	0.966	1040	713	http://www.genecards.org/cgi-bin/carddisp.pl?gene=EIF3K
MPP3	NFKBIA	-0.300187	4.72389e-15	1.68722e-19	0.64243	1.02233	0.292	0.558	1040	713	http://www.genecards.org/cgi-bin/carddisp.pl?gene=NFKBIA
MPP3	CCT5	0.393782	4.90638e-15	1.7524e-19	3.90199	2.73106	0.873	0.895	1040	713	http://www.genecards.org/cgi-bin/carddisp.pl?gene=CCT5
MPP3	PNRC1	-0.337296	5.16484e-15	1.84472e-19	1.89055	2.65188	0.653	0.893	1040	713	http://www.genecards.org/cgi-bin/carddisp.pl?gene=PNRC1
MPP3	ELAVL1	-0.281227	5.56599e-15	1.988e-19	0.658458	1.0154	0.361	0.642	1040	713	http://www.genecards.org/cgi-bin/carddisp.pl?gene=ELAVL1
MPP3	SREK1	-0.287651	5.66165e-15	2.02216e-19	0.480769	0.807503	0.27	0.516	1040	713	http://www.genecards.org/cgi-bin/carddisp.pl?gene=SREK1
MPP3	SNRPD2	0.324473	7.10974e-15	2.53938e-19	5.6708	4.32724	0.941	0.975	1040	713	http://www.genecards.org/cgi-bin/carddisp.pl?gene=SNRPD2
MPP3	HNRNPU	-0.286559	8.66841e-15	3.09608e-19	0.701397	1.07524	0.36	0.626	1040	713	http://www.genecards.org/cgi-bin/carddisp.pl?gene=HNRNPU
MPP3	SNHG12	-0.275268	8.98798e-15	3.21022e-19	0.367179	0.654586	0.217	0.443	1040	713	http://www.genecards.org/cgi-bin/carddisp.pl?gene=SNHG12
MPP3	HINT1	0.267248	1.0604e-14	3.78741e-19	10.1721	8.28295	0.981	0.994	1040	713	http://www.genecards.org/cgi-bin/carddisp.pl?gene=HINT1
MPP3	MPC1	-0.275639	1.12592e-14	4.02144e-19	0.632229	0.975863	0.343	0.604	1040	713	http://www.genecards.org/cgi-bin/carddisp.pl?gene=MPC1
MPP3	RSF1	-0.309344	1.1637e-14	4.15637e-19	0.571391	0.947179	0.313	0.568	1040	713	http://www.genecards.org/cgi-bin/carddisp.pl?gene=RSF1
MPP3	SEPT6	-0.295919	1.25403e-14	4.479e-19	1.01219	1.4703	0.458	0.742	1040	713	http://www.genecards.org/cgi-bin/carddisp.pl?gene=SEPT6
MPP3	SH3BGRL3	0.313078	1.28141e-14	4.57679e-19	7.83732	6.11336	0.972	0.982	1040	713	http://www.genecards.org/cgi-bin/carddisp.pl?gene=SH3BGRL3
MPP3	CNTLN	-0.258163	1.42768e-14	5.09922e-19	0.426795	0.706383	0.225	0.457	1040	713	http://www.genecards.org/cgi-bin/carddisp.pl?gene=CNTLN
MPP3	TWISTNB	-0.319631	1.45509e-14	5.19713e-19	1.12989	1.65812	0.525	0.801	1040	713	http://www.genecards.org/cgi-bin/carddisp.pl?gene=TWISTNB
MPP3	PET100	0.481648	1.5762e-14	5.62969e-19	1.6121	0.870676	0.631	0.582	1040	713	http://www.genecards.org/cgi-bin/carddisp.pl?gene=PET100
MPP3	NDUFS7	0.395625	1.80101e-14	6.43263e-19	3.32215	2.28552	0.856	0.864	1040	713	http://www.genecards.org/cgi-bin/carddisp.pl?gene=NDUFS7
MPP3	PPP1R15A	-0.258606	1.8944e-14	6.7662e-19	0.236761	0.479565	0.129	0.317	1040	713	http://www.genecards.org/cgi-bin/carddisp.pl?gene=PPP1R15A
MPP3	MT-ND4L	0.425793	2.19534e-14	7.84107e-19	2.36782	1.5071	0.738	0.71	1040	713	http://www.genecards.org/cgi-bin/carddisp.pl?gene=MT-ND4L
MPP3	MARC2	-0.312018	2.23976e-14	7.99973e-19	0.995432	1.47721	0.484	0.753	1040	713	http://www.genecards.org/cgi-bin/carddisp.pl?gene=MARC2
MPP3	SNRNP40	-0.29444	2.25194e-14	8.04321e-19	0.649988	1.02356	0.356	0.621	1040	713	http://www.genecards.org/cgi-bin/carddisp.pl?gene=SNRNP40
MPP3	PIM1	-0.372977	2.87149e-14	1.0256e-18	2.4649	3.48712	0.716	0.902	1040	713	http://www.genecards.org/cgi-bin/carddisp.pl?gene=PIM1
MPP3	2810417H13RIK	0.680039	3.38374e-14	1.20857e-18	1.3373	0.458823	0.293	0.122	1040	713	http://www.genecards.org/cgi-bin/carddisp.pl?gene=2810417H13RIK
MPP3	ANKRD12	-0.325994	3.68445e-14	1.31597e-18	0.643726	1.06046	0.33	0.574	1040	713	http://www.genecards.org/cgi-bin/carddisp.pl?gene=ANKRD12
MPP3	MRPL28	0.440481	5.36197e-14	1.91513e-18	1.69449	0.985543	0.66	0.612	1040	713	http://www.genecards.org/cgi-bin/carddisp.pl?gene=MRPL28
MPP3	RAPGEF6	-0.277829	5.95722e-14	2.12773e-18	0.376361	0.668657	0.229	0.454	1040	713	http://www.genecards.org/cgi-bin/carddisp.pl?gene=RAPGEF6
MPP3	SLC25A3	-0.276572	6.65127e-14	2.37562e-18	5.28942	6.61846	0.923	0.987	1040	713	http://www.genecards.org/cgi-bin/carddisp.pl?gene=SLC25A3
MPP3	ATF7IP	-0.262012	6.77712e-14	2.42057e-18	0.669714	1.00224	0.32	0.582	1040	713	http://www.genecards.org/cgi-bin/carddisp.pl?gene=ATF7IP
MPP3	PIK3R1	-0.26108	7.25305e-14	2.59056e-18	0.648409	0.975413	0.325	0.597	1040	713	http://www.genecards.org/cgi-bin/carddisp.pl?gene=PIK3R1
MPP3	CXXC5	-0.266408	7.42344e-14	2.65142e-18	0.52785	0.837712	0.289	0.537	1040	713	http://www.genecards.org/cgi-bin/carddisp.pl?gene=CXXC5
MPP3	GM10073	-0.276453	7.87838e-14	2.81391e-18	0.690615	1.0477	0.362	0.631	1040	713	http://www.genecards.org/cgi-bin/carddisp.pl?gene=GM10073
MPP3	UBE2G1	-0.250249	7.92774e-14	2.83154e-18	0.279309	0.521626	0.181	0.388	1040	713	http://www.genecards.org/cgi-bin/carddisp.pl?gene=UBE2G1
MPP3	RBP1	-0.257149	8.43213e-14	3.01169e-18	0.636981	0.95638	0.27	0.523	1040	713	http://www.genecards.org/cgi-bin/carddisp.pl?gene=RBP1
MPP3	RPL23A-PS3	-0.252869	8.60006e-14	3.07167e-18	0.402859	0.671611	0.231	0.461	1040	713	http://www.genecards.org/cgi-bin/carddisp.pl?gene=RPL23A-PS3
MPP3	NUDT21	-0.31182	8.67816e-14	3.09956e-18	0.746902	1.16838	0.403	0.665	1040	713	http://www.genecards.org/cgi-bin/carddisp.pl?gene=NUDT21
MPP3	SLC38A2	-0.295724	9.26605e-14	3.30954e-18	0.603347	0.96811	0.336	0.6	1040	713	http://www.genecards.org/cgi-bin/carddisp.pl?gene=SLC38A2
MPP3	IFI203	-0.332296	1.26796e-13	4.52876e-18	1.58255	2.25147	0.583	0.811	1040	713	http://www.genecards.org/cgi-bin/carddisp.pl?gene=IFI203
MPP3	SLC38A1	-0.296744	1.65027e-13	5.89426e-18	0.629879	1.00209	0.349	0.603	1040	713	http://www.genecards.org/cgi-bin/carddisp.pl?gene=SLC38A1
MPP3	CTAGE5	-0.297355	2.02434e-13	7.2303e-18	0.581934	0.944023	0.329	0.583	1040	713	http://www.genecards.org/cgi-bin/carddisp.pl?gene=CTAGE5
MPP3	CUL3	-0.264317	2.02778e-13	7.24257e-18	0.758058	1.11155	0.378	0.641	1040	713	http://www.genecards.org/cgi-bin/carddisp.pl?gene=CUL3
MPP3	BOD1L	-0.310517	2.07456e-13	7.40966e-18	1.04597	1.53732	0.491	0.732	1040	713	http://www.genecards.org/cgi-bin/carddisp.pl?gene=BOD1L
MPP3	WAPL	-0.294969	2.12217e-13	7.57972e-18	0.988911	1.44011	0.469	0.732	1040	713	http://www.genecards.org/cgi-bin/carddisp.pl?gene=WAPL
MPP3	TMBIM4	-0.288316	3.0848e-13	1.10179e-17	0.723536	1.10481	0.388	0.652	1040	713	http://www.genecards.org/cgi-bin/carddisp.pl?gene=TMBIM4
MPP3	ORC6	-0.252089	3.82353e-13	1.36564e-17	0.489159	0.773485	0.279	0.529	1040	713	http://www.genecards.org/cgi-bin/carddisp.pl?gene=ORC6
MPP3	AES	0.373125	3.96219e-13	1.41517e-17	4.49798	3.24504	0.925	0.937	1040	713	http://www.genecards.org/cgi-bin/carddisp.pl?gene=AES
MPP3	MBNL1	-0.297816	3.9675e-13	1.41706e-17	3.00554	3.92394	0.827	0.961	1040	713	http://www.genecards.org/cgi-bin/carddisp.pl?gene=MBNL1
MPP3	TMEM256	0.382537	3.97349e-13	1.41921e-17	2.94751	2.02808	0.817	0.846	1040	713	http://www.genecards.org/cgi-bin/carddisp.pl?gene=TMEM256
MPP3	VCP	0.371811	4.10879e-13	1.46753e-17	3.6225	2.57232	0.863	0.896	1040	713	http://www.genecards.org/cgi-bin/carddisp.pl?gene=VCP
MPP3	BAZ2B	-0.278913	4.82345e-13	1.72278e-17	0.694115	1.05544	0.344	0.589	1040	713	http://www.genecards.org/cgi-bin/carddisp.pl?gene=BAZ2B
MPP3	CHD9	-0.273492	5.40506e-13	1.93052e-17	0.551142	0.874912	0.296	0.546	1040	713	http://www.genecards.org/cgi-bin/carddisp.pl?gene=CHD9
MPP3	CNOT6L	-0.266013	5.54565e-13	1.98073e-17	0.843728	1.21705	0.405	0.683	1040	713	http://www.genecards.org/cgi-bin/carddisp.pl?gene=CNOT6L
MPP3	CELF2	-0.289036	5.62998e-13	2.01085e-17	1.64982	2.23761	0.631	0.86	1040	713	http://www.genecards.org/cgi-bin/carddisp.pl?gene=CELF2
MPP3	CHD1	-0.307971	6.02917e-13	2.15343e-17	1.14303	1.653	0.518	0.77	1040	713	http://www.genecards.org/cgi-bin/carddisp.pl?gene=CHD1
MPP3	ASH1L	-0.31544	6.05058e-13	2.16108e-17	0.84572	1.2968	0.412	0.663	1040	713	http://www.genecards.org/cgi-bin/carddisp.pl?gene=ASH1L
MPP3	HK2	0.511502	6.08132e-13	2.17206e-17	0.955716	0.371919	0.431	0.302	1040	713	http://www.genecards.org/cgi-bin/carddisp.pl?gene=HK2
MPP3	LEPROTL1	-0.258374	6.19971e-13	2.21434e-17	0.535509	0.836669	0.312	0.564	1040	713	http://www.genecards.org/cgi-bin/carddisp.pl?gene=LEPROTL1
MPP3	ATP5G3	-0.290108	6.81647e-13	2.43463e-17	1.7638	2.37939	0.662	0.884	1040	713	http://www.genecards.org/cgi-bin/carddisp.pl?gene=ATP5G3
MPP3	AAMP	0.435472	7.9195e-13	2.82859e-17	1.99542	1.21497	0.697	0.668	1040	713	http://www.genecards.org/cgi-bin/carddisp.pl?gene=AAMP
MPP3	RCC2	-0.315594	8.04627e-13	2.87387e-17	1.13255	1.65401	0.523	0.785	1040	713	http://www.genecards.org/cgi-bin/carddisp.pl?gene=RCC2
MPP3	COX5B	0.318451	1.01124e-12	3.61185e-17	5.76208	4.42272	0.946	0.961	1040	713	http://www.genecards.org/cgi-bin/carddisp.pl?gene=COX5B
MPP3	ARHGAP30	-0.251467	1.12401e-12	4.0146e-17	1.03579	1.42344	0.436	0.736	1040	713	http://www.genecards.org/cgi-bin/carddisp.pl?gene=ARHGAP30
MPP3	KRCC1	-0.254566	1.21566e-12	4.34194e-17	0.523376	0.817353	0.283	0.522	1040	713	http://www.genecards.org/cgi-bin/carddisp.pl?gene=KRCC1
MPP3	DCUN1D1	-0.286639	1.21591e-12	4.34283e-17	1.24112	1.73371	0.533	0.792	1040	713	http://www.genecards.org/cgi-bin/carddisp.pl?gene=DCUN1D1
MPP3	PSMB5	0.360733	1.25574e-12	4.48509e-17	3.73321	2.68608	0.864	0.893	1040	713	http://www.genecards.org/cgi-bin/carddisp.pl?gene=PSMB5
MPP3	QK	-0.298106	1.43888e-12	5.13923e-17	0.707568	1.09951	0.387	0.638	1040	713	http://www.genecards.org/cgi-bin/carddisp.pl?gene=QK
MPP3	PLGRKT	-0.257812	1.51979e-12	5.42821e-17	0.841106	1.20134	0.396	0.675	1040	713	http://www.genecards.org/cgi-bin/carddisp.pl?gene=PLGRKT
MPP3	EEF1D	0.292338	1.57057e-12	5.60956e-17	5.82254	4.57114	0.951	0.976	1040	713	http://www.genecards.org/cgi-bin/carddisp.pl?gene=EEF1D
MPP3	SARS	0.445049	1.83224e-12	6.54419e-17	1.5571	0.878345	0.617	0.561	1040	713	http://www.genecards.org/cgi-bin/carddisp.pl?gene=SARS
MPP3	ARHGDIA	0.405975	1.9493e-12	6.96229e-17	1.87772	1.17189	0.694	0.682	1040	713	http://www.genecards.org/cgi-bin/carddisp.pl?gene=ARHGDIA
MPP3	SF3B6	-0.263834	2.05598e-12	7.34333e-17	1.90017	2.48213	0.688	0.889	1040	713	http://www.genecards.org/cgi-bin/carddisp.pl?gene=SF3B6
MPP3	POLR2I	0.44259	2.06431e-12	7.37306e-17	1.22222	0.635135	0.548	0.477	1040	713	http://www.genecards.org/cgi-bin/carddisp.pl?gene=POLR2I
MPP3	INO80B	0.470215	2.07965e-12	7.42786e-17	1.0908	0.509257	0.497	0.393	1040	713	http://www.genecards.org/cgi-bin/carddisp.pl?gene=INO80B
MPP3	SF3B1	-0.275377	2.21234e-12	7.90178e-17	2.77266	3.56609	0.791	0.955	1040	713	http://www.genecards.org/cgi-bin/carddisp.pl?gene=SF3B1
MPP3	D8ERTD738E	0.400725	2.55447e-12	9.12376e-17	2.5447	1.68503	0.774	0.797	1040	713	http://www.genecards.org/cgi-bin/carddisp.pl?gene=D8ERTD738E
MPP3	RFX7	-0.279727	2.61974e-12	9.35689e-17	0.479571	0.796148	0.269	0.499	1040	713	http://www.genecards.org/cgi-bin/carddisp.pl?gene=RFX7
MPP3	MAT2B	-0.279776	2.88469e-12	1.03032e-16	0.684478	1.04497	0.362	0.62	1040	713	http://www.genecards.org/cgi-bin/carddisp.pl?gene=MAT2B
MPP3	VAV3	-0.268316	2.98806e-12	1.06724e-16	0.610394	0.93956	0.317	0.564	1040	713	http://www.genecards.org/cgi-bin/carddisp.pl?gene=VAV3
MPP3	RGS18	-0.291363	3.24283e-12	1.15823e-16	0.880706	1.3016	0.422	0.694	1040	713	http://www.genecards.org/cgi-bin/carddisp.pl?gene=RGS18
MPP3	SDCBP	-0.257563	3.75428e-12	1.34091e-16	0.773027	1.11958	0.387	0.652	1040	713	http://www.genecards.org/cgi-bin/carddisp.pl?gene=SDCBP
MPP3	TRP53	-0.285508	4.25119e-12	1.51839e-16	1.70796	2.30057	0.652	0.863	1040	713	http://www.genecards.org/cgi-bin/carddisp.pl?gene=TRP53
MPP3	AKIRIN2	-0.250712	4.25354e-12	1.51923e-16	0.43186	0.703619	0.254	0.487	1040	713	http://www.genecards.org/cgi-bin/carddisp.pl?gene=AKIRIN2
MPP3	SKP1A	0.381588	4.78868e-12	1.71036e-16	2.82532	1.93629	0.804	0.813	1040	713	http://www.genecards.org/cgi-bin/carddisp.pl?gene=SKP1A
MPP3	NFE2L2	0.419641	4.95549e-12	1.76995e-16	1.33371	0.744707	0.588	0.501	1040	713	http://www.genecards.org/cgi-bin/carddisp.pl?gene=NFE2L2
MPP3	NDUFC2	-0.300894	5.04425e-12	1.80165e-16	1.61389	2.22007	0.635	0.85	1040	713	http://www.genecards.org/cgi-bin/carddisp.pl?gene=NDUFC2
MPP3	2810474O19RIK	-0.269724	5.7382e-12	2.0495e-16	0.633344	0.969122	0.316	0.561	1040	713	http://www.genecards.org/cgi-bin/carddisp.pl?gene=2810474O19RIK
MPP3	UBE3A	-0.287438	6.06452e-12	2.16606e-16	1.07184	1.52862	0.5	0.764	1040	713	http://www.genecards.org/cgi-bin/carddisp.pl?gene=UBE3A
MPP3	EID1	-0.277612	6.54684e-12	2.33832e-16	1.16415	1.62335	0.519	0.778	1040	713	http://www.genecards.org/cgi-bin/carddisp.pl?gene=EID1
MPP3	SOX4	-0.313533	6.54853e-12	2.33893e-16	4.13262	5.37855	0.83	0.972	1040	713	http://www.genecards.org/cgi-bin/carddisp.pl?gene=SOX4
MPP3	TOMM20	-0.265357	7.19823e-12	2.57098e-16	2.54022	3.25511	0.776	0.931	1040	713	http://www.genecards.org/cgi-bin/carddisp.pl?gene=TOMM20
MPP3	CAR2	-0.329422	7.94916e-12	2.83919e-16	2.97419	3.99361	0.65	0.86	1040	713	http://www.genecards.org/cgi-bin/carddisp.pl?gene=CAR2
MPP3	MATR3	-0.251432	8.30823e-12	2.96744e-16	1.4358	1.89955	0.586	0.827	1040	713	http://www.genecards.org/cgi-bin/carddisp.pl?gene=MATR3
MPP3	MYL10	-0.368378	9.72431e-12	3.47322e-16	3.56604	4.8943	0.624	0.84	1040	713	http://www.genecards.org/cgi-bin/carddisp.pl?gene=MYL10
MPP3	PUM2	-0.262866	9.84591e-12	3.51665e-16	0.52999	0.835774	0.296	0.539	1040	713	http://www.genecards.org/cgi-bin/carddisp.pl?gene=PUM2
MPP3	HDGF	-0.295209	1.08453e-11	3.8736e-16	2.24417	2.98079	0.734	0.905	1040	713	http://www.genecards.org/cgi-bin/carddisp.pl?gene=HDGF
MPP3	PISD.1	0.4133	1.3087e-11	4.67428e-16	3.82623	2.62404	0.872	0.899	1040	713	http://www.genecards.org/cgi-bin/carddisp.pl?gene=PISD.1
MPP3	DAPP1	-0.285098	1.33439e-11	4.76601e-16	2.74235	3.56002	0.757	0.917	1040	713	http://www.genecards.org/cgi-bin/carddisp.pl?gene=DAPP1
MPP3	PDCD11	0.472867	1.59699e-11	5.70394e-16	1.34374	0.688737	0.551	0.501	1040	713	http://www.genecards.org/cgi-bin/carddisp.pl?gene=PDCD11
MPP3	DDX1	0.433044	1.63556e-11	5.8417e-16	1.58058	0.911428	0.619	0.593	1040	713	http://www.genecards.org/cgi-bin/carddisp.pl?gene=DDX1
MPP3	HIST1H1B	1.11624	1.65004e-11	5.89342e-16	3.53642	1.09262	0.32	0.17	1040	713	http://www.genecards.org/cgi-bin/carddisp.pl?gene=HIST1H1B
MPP3	NAA50	-0.267997	1.81176e-11	6.47103e-16	1.2499	1.70918	0.543	0.798	1040	713	http://www.genecards.org/cgi-bin/carddisp.pl?gene=NAA50
MPP3	PSMA5	-0.260572	2.02116e-11	7.21893e-16	1.36574	1.83405	0.566	0.83	1040	713	http://www.genecards.org/cgi-bin/carddisp.pl?gene=PSMA5
MPP3	DDX21	0.358708	2.06378e-11	7.37118e-16	4.06619	2.95093	0.863	0.909	1040	713	http://www.genecards.org/cgi-bin/carddisp.pl?gene=DDX21
MPP3	TAF1D	-0.288512	2.28577e-11	8.16404e-16	1.59088	2.16444	0.624	0.839	1040	713	http://www.genecards.org/cgi-bin/carddisp.pl?gene=TAF1D
MPP3	CUTA	0.388828	2.72727e-11	9.74094e-16	2.19047	1.43672	0.732	0.739	1040	713	http://www.genecards.org/cgi-bin/carddisp.pl?gene=CUTA
MPP3	UBE2D3	-0.279715	2.75019e-11	9.8228e-16	1.70896	2.28856	0.657	0.881	1040	713	http://www.genecards.org/cgi-bin/carddisp.pl?gene=UBE2D3
MPP3	SCAND1	0.384499	2.86689e-11	1.02396e-15	2.84463	1.94516	0.809	0.819	1040	713	http://www.genecards.org/cgi-bin/carddisp.pl?gene=SCAND1
MPP3	MTCH1	0.391752	2.86829e-11	1.02446e-15	1.83467	1.16059	0.686	0.654	1040	713	http://www.genecards.org/cgi-bin/carddisp.pl?gene=MTCH1
MPP3	APRT	0.37935	3.83367e-11	1.36927e-15	3.3721	2.3612	0.827	0.861	1040	713	http://www.genecards.org/cgi-bin/carddisp.pl?gene=APRT
MPP3	ZNRF1	-0.267977	4.056e-11	1.44868e-15	0.70644	1.05476	0.382	0.637	1040	713	http://www.genecards.org/cgi-bin/carddisp.pl?gene=ZNRF1
MPP3	RAB10	-0.287392	4.39195e-11	1.56867e-15	0.896972	1.31512	0.45	0.708	1040	713	http://www.genecards.org/cgi-bin/carddisp.pl?gene=RAB10
MPP3	GIT2	-0.271573	4.61616e-11	1.64875e-15	0.983288	1.39407	0.448	0.707	1040	713	http://www.genecards.org/cgi-bin/carddisp.pl?gene=GIT2
MPP3	TPM3	0.27262	4.8386e-11	1.7282e-15	6.06113	4.8453	0.953	0.98	1040	713	http://www.genecards.org/cgi-bin/carddisp.pl?gene=TPM3
MPP3	UQCRC2	-0.293411	5.34709e-11	1.90981e-15	1.14067	1.62347	0.532	0.753	1040	713	http://www.genecards.org/cgi-bin/carddisp.pl?gene=UQCRC2
MPP3	ATP6V1E1	0.458389	6.27833e-11	2.24242e-15	1.35621	0.714844	0.561	0.495	1040	713	http://www.genecards.org/cgi-bin/carddisp.pl?gene=ATP6V1E1
MPP3	CCNL1	-0.254018	7.75616e-11	2.77025e-15	0.919747	1.28934	0.433	0.701	1040	713	http://www.genecards.org/cgi-bin/carddisp.pl?gene=CCNL1
MPP3	RBBP7	0.356156	7.76393e-11	2.77303e-15	3.15951	2.24959	0.83	0.844	1040	713	http://www.genecards.org/cgi-bin/carddisp.pl?gene=RBBP7
MPP3	ATP5D	0.305277	7.90085e-11	2.82193e-15	5.18998	4.00947	0.928	0.952	1040	713	http://www.genecards.org/cgi-bin/carddisp.pl?gene=ATP5D
MPP3	SRSF6	-0.300447	8.5157e-11	3.04154e-15	0.963318	1.41788	0.476	0.725	1040	713	http://www.genecards.org/cgi-bin/carddisp.pl?gene=SRSF6
MPP3	BRI3	-0.268106	9.1306e-11	3.26116e-15	1.33424	1.81095	0.568	0.808	1040	713	http://www.genecards.org/cgi-bin/carddisp.pl?gene=BRI3
MPP3	PTP4A2	-0.267309	9.30928e-11	3.32498e-15	1.93673	2.53454	0.711	0.898	1040	713	http://www.genecards.org/cgi-bin/carddisp.pl?gene=PTP4A2
MPP3	MAML3	-0.258989	9.36229e-11	3.34391e-15	0.756441	1.10183	0.351	0.59	1040	713	http://www.genecards.org/cgi-bin/carddisp.pl?gene=MAML3
MPP3	CCT4	-0.274356	9.43955e-11	3.37151e-15	2.00828	2.63837	0.732	0.907	1040	713	http://www.genecards.org/cgi-bin/carddisp.pl?gene=CCT4
MPP3	GCNT2	-0.274119	1.02915e-10	3.6758e-15	1.11924	1.5627	0.436	0.69	1040	713	http://www.genecards.org/cgi-bin/carddisp.pl?gene=GCNT2
MPP3	NDUFA12	0.351531	1.08196e-10	3.86443e-15	3.07729	2.19558	0.84	0.863	1040	713	http://www.genecards.org/cgi-bin/carddisp.pl?gene=NDUFA12
MPP3	ATP6V0E	-0.251665	1.08905e-10	3.88974e-15	1.38996	1.84544	0.581	0.837	1040	713	http://www.genecards.org/cgi-bin/carddisp.pl?gene=ATP6V0E
MPP3	ATP5G1	0.31802	1.32355e-10	4.7273e-15	6.90015	5.33726	0.946	0.98	1040	713	http://www.genecards.org/cgi-bin/carddisp.pl?gene=ATP5G1
MPP3	NOP58	-0.264973	1.41094e-10	5.03944e-15	2.65905	3.39676	0.765	0.944	1040	713	http://www.genecards.org/cgi-bin/carddisp.pl?gene=NOP58
MPP3	BRD1	-0.276681	1.45696e-10	5.2038e-15	1.46138	1.98173	0.6	0.844	1040	713	http://www.genecards.org/cgi-bin/carddisp.pl?gene=BRD1
MPP3	WDR61	0.407838	1.77114e-10	6.32594e-15	1.58265	0.946678	0.633	0.607	1040	713	http://www.genecards.org/cgi-bin/carddisp.pl?gene=WDR61
MPP3	TRA2A	-0.260116	1.80082e-10	6.43195e-15	1.24392	1.68727	0.544	0.791	1040	713	http://www.genecards.org/cgi-bin/carddisp.pl?gene=TRA2A
MPP3	ATP6V0B	0.361123	1.80961e-10	6.46336e-15	2.9521	2.07694	0.819	0.837	1040	713	http://www.genecards.org/cgi-bin/carddisp.pl?gene=ATP6V0B
MPP3	S100A10	-0.253887	2.06771e-10	7.38519e-15	1.94909	2.51654	0.677	0.877	1040	713	http://www.genecards.org/cgi-bin/carddisp.pl?gene=S100A10
MPP3	POLR2F	0.356551	2.09507e-10	7.48292e-15	2.53703	1.76252	0.773	0.787	1040	713	http://www.genecards.org/cgi-bin/carddisp.pl?gene=POLR2F
MPP3	BC035044	-0.331489	2.1397e-10	7.64235e-15	0.531295	0.926846	0.295	0.489	1040	713	http://www.genecards.org/cgi-bin/carddisp.pl?gene=BC035044
MPP3	ANAPC13	0.376842	2.17592e-10	7.7717e-15	1.83381	1.18238	0.694	0.661	1040	713	http://www.genecards.org/cgi-bin/carddisp.pl?gene=ANAPC13
MPP3	GM42418	0.473388	2.35293e-10	8.40391e-15	103.764	74.4588	1	1	1040	713	http://www.genecards.org/cgi-bin/carddisp.pl?gene=GM42418
MPP3	MT-ATP8	0.442908	2.39495e-10	8.55401e-15	1.04736	0.506139	0.465	0.356	1040	713	http://www.genecards.org/cgi-bin/carddisp.pl?gene=MT-ATP8
MPP3	CAPZB	-0.2523	2.45655e-10	8.77403e-15	1.38579	1.84172	0.587	0.823	1040	713	http://www.genecards.org/cgi-bin/carddisp.pl?gene=CAPZB
MPP3	NDUFC1	0.387397	2.76852e-10	9.88827e-15	2.63879	1.78188	0.775	0.798	1040	713	http://www.genecards.org/cgi-bin/carddisp.pl?gene=NDUFC1
MPP3	ESF1	-0.250281	2.89888e-10	1.03539e-14	0.698001	1.01967	0.357	0.588	1040	713	http://www.genecards.org/cgi-bin/carddisp.pl?gene=ESF1
MPP3	BCAS2	-0.266731	3.30098e-10	1.179e-14	0.861905	1.24002	0.443	0.691	1040	713	http://www.genecards.org/cgi-bin/carddisp.pl?gene=BCAS2
MPP3	ARPP19	0.38928	3.55197e-10	1.26865e-14	2.52469	1.69114	0.762	0.776	1040	713	http://www.genecards.org/cgi-bin/carddisp.pl?gene=ARPP19
MPP3	PHF5A	0.389245	3.70562e-10	1.32353e-14	1.95024	1.25259	0.698	0.684	1040	713	http://www.genecards.org/cgi-bin/carddisp.pl?gene=PHF5A
MPP3	PHIP	-0.264329	4.53171e-10	1.61858e-14	0.875198	1.25226	0.409	0.661	1040	713	http://www.genecards.org/cgi-bin/carddisp.pl?gene=PHIP
MPP3	SET	0.263388	5.28206e-10	1.88659e-14	13.5969	11.1611	0.986	0.996	1040	713	http://www.genecards.org/cgi-bin/carddisp.pl?gene=SET
MPP3	UPF3B	-0.286536	6.37197e-10	2.27587e-14	0.558527	0.900948	0.309	0.529	1040	713	http://www.genecards.org/cgi-bin/carddisp.pl?gene=UPF3B
MPP3	LMO4	0.476451	6.8157e-10	2.43435e-14	1.36997	0.703403	0.545	0.477	1040	713	http://www.genecards.org/cgi-bin/carddisp.pl?gene=LMO4
MPP3	PKN2	-0.259809	7.19727e-10	2.57064e-14	0.888324	1.26093	0.435	0.684	1040	713	http://www.genecards.org/cgi-bin/carddisp.pl?gene=PKN2
MPP3	NDUFA13	0.303369	7.2717e-10	2.59722e-14	4.23432	3.24167	0.903	0.937	1040	713	http://www.genecards.org/cgi-bin/carddisp.pl?gene=NDUFA13
MPP3	CFDP1	0.372494	7.93282e-10	2.83335e-14	1.84242	1.19562	0.691	0.666	1040	713	http://www.genecards.org/cgi-bin/carddisp.pl?gene=CFDP1
MPP3	IVNS1ABP	-0.257713	9.03268e-10	3.22619e-14	0.86517	1.22996	0.426	0.669	1040	713	http://www.genecards.org/cgi-bin/carddisp.pl?gene=IVNS1ABP
MPP3	HSPH1	0.455709	9.51914e-10	3.39994e-14	0.821718	0.328309	0.39	0.273	1040	713	http://www.genecards.org/cgi-bin/carddisp.pl?gene=HSPH1
MPP3	PFDN1	0.357522	1.15405e-09	4.1219e-14	1.4643	0.923395	0.637	0.597	1040	713	http://www.genecards.org/cgi-bin/carddisp.pl?gene=PFDN1
MPP3	PSMD4	0.336261	1.28057e-09	4.57378e-14	2.68362	1.91776	0.821	0.825	1040	713	http://www.genecards.org/cgi-bin/carddisp.pl?gene=PSMD4
MPP3	MPP6	-0.268531	1.40247e-09	5.00917e-14	1.39173	1.88103	0.589	0.823	1040	713	http://www.genecards.org/cgi-bin/carddisp.pl?gene=MPP6
MPP3	DEK	0.309149	1.70088e-09	6.07502e-14	5.96052	4.61796	0.939	0.961	1040	713	http://www.genecards.org/cgi-bin/carddisp.pl?gene=DEK
MPP3	VDAC2	-0.26915	1.81306e-09	6.47567e-14	1.94731	2.55179	0.702	0.896	1040	713	http://www.genecards.org/cgi-bin/carddisp.pl?gene=VDAC2
MPP3	GPR171	-0.258914	2.06072e-09	7.36024e-14	0.443419	0.727162	0.247	0.449	1040	713	http://www.genecards.org/cgi-bin/carddisp.pl?gene=GPR171
MPP3	RBBP6	-0.268476	2.23921e-09	7.99776e-14	1.13039	1.56613	0.506	0.753	1040	713	http://www.genecards.org/cgi-bin/carddisp.pl?gene=RBBP6
MPP3	MEIS1	-0.260844	2.71014e-09	9.67975e-14	1.23801	1.68154	0.459	0.711	1040	713	http://www.genecards.org/cgi-bin/carddisp.pl?gene=MEIS1
MPP3	TKT	0.268296	3.1622e-09	1.12944e-13	5.53577	4.42665	0.942	0.969	1040	713	http://www.genecards.org/cgi-bin/carddisp.pl?gene=TKT
MPP3	UQCRC1	0.377306	3.18775e-09	1.13856e-13	1.60231	1.00345	0.635	0.612	1040	713	http://www.genecards.org/cgi-bin/carddisp.pl?gene=UQCRC1
MPP3	SLCO3A1	0.444681	3.31169e-09	1.18283e-13	1.75172	1.02182	0.618	0.546	1040	713	http://www.genecards.org/cgi-bin/carddisp.pl?gene=SLCO3A1
MPP3	EDF1	0.312993	4.5786e-09	1.63533e-13	2.95508	2.18372	0.834	0.891	1040	713	http://www.genecards.org/cgi-bin/carddisp.pl?gene=EDF1
MPP3	HP	0.893288	4.59213e-09	1.64016e-13	1.16307	0.164568	0.17	0.055	1040	713	http://www.genecards.org/cgi-bin/carddisp.pl?gene=HP
MPP3	TIPIN	-0.255343	5.19624e-09	1.85593e-13	0.846648	1.2042	0.431	0.659	1040	713	http://www.genecards.org/cgi-bin/carddisp.pl?gene=TIPIN
MPP3	CCT8	0.310486	6.06314e-09	2.16556e-13	3.57997	2.69315	0.872	0.902	1040	713	http://www.genecards.org/cgi-bin/carddisp.pl?gene=CCT8
MPP3	LTB	-0.272469	6.99567e-09	2.49863e-13	0.577657	0.90561	0.225	0.415	1040	713	http://www.genecards.org/cgi-bin/carddisp.pl?gene=LTB
MPP3	GIMAP1	-0.259605	1.00965e-08	3.60614e-13	1.34062	1.80208	0.488	0.739	1040	713	http://www.genecards.org/cgi-bin/carddisp.pl?gene=GIMAP1
MPP3	ANKRD11	-0.281909	1.01654e-08	3.63077e-13	2.28381	2.99246	0.741	0.91	1040	713	http://www.genecards.org/cgi-bin/carddisp.pl?gene=ANKRD11
MPP3	ARL6IP4	0.335636	1.04845e-08	3.74472e-13	1.94188	1.33124	0.711	0.701	1040	713	http://www.genecards.org/cgi-bin/carddisp.pl?gene=ARL6IP4
MPP3	RBM22	0.378655	1.18703e-08	4.23969e-13	1.36169	0.816504	0.588	0.561	1040	713	http://www.genecards.org/cgi-bin/carddisp.pl?gene=RBM22
MPP3	PSMB2	-0.2506	1.37833e-08	4.92296e-13	1.88626	2.43379	0.699	0.886	1040	713	http://www.genecards.org/cgi-bin/carddisp.pl?gene=PSMB2
MPP3	LY6E	0.331953	1.65131e-08	5.89794e-13	5.60919	4.25074	0.929	0.961	1040	713	http://www.genecards.org/cgi-bin/carddisp.pl?gene=LY6E
MPP3	AP2A2	0.39196	2.3155e-08	8.27024e-13	0.704138	0.298712	0.369	0.257	1040	713	http://www.genecards.org/cgi-bin/carddisp.pl?gene=AP2A2
MPP3	NDUFA7	0.302193	2.32836e-08	8.31618e-13	3.33905	2.51905	0.858	0.884	1040	713	http://www.genecards.org/cgi-bin/carddisp.pl?gene=NDUFA7
MPP3	HMG20B	0.377793	3.17567e-08	1.13425e-12	1.62092	1.0171	0.643	0.589	1040	713	http://www.genecards.org/cgi-bin/carddisp.pl?gene=HMG20B
MPP3	ERP29	0.353875	3.31138e-08	1.18272e-12	3.79191	2.74957	0.854	0.9	1040	713	http://www.genecards.org/cgi-bin/carddisp.pl?gene=ERP29
MPP3	PDCD5	0.350339	3.36003e-08	1.2001e-12	2.2318	1.53503	0.731	0.752	1040	713	http://www.genecards.org/cgi-bin/carddisp.pl?gene=PDCD5
MPP3	TMEM160	0.327253	3.71171e-08	1.32571e-12	2.64695	1.90681	0.783	0.835	1040	713	http://www.genecards.org/cgi-bin/carddisp.pl?gene=TMEM160
MPP3	TUBB5	0.311354	4.41664e-08	1.57748e-12	5.7138	4.41056	0.931	0.944	1040	713	http://www.genecards.org/cgi-bin/carddisp.pl?gene=TUBB5
MPP3	SF3A2	0.364515	5.02437e-08	1.79455e-12	0.780194	0.38273	0.418	0.318	1040	713	http://www.genecards.org/cgi-bin/carddisp.pl?gene=SF3A2
MPP3	APITD1	0.414875	5.75351e-08	2.05497e-12	0.827485	0.370768	0.406	0.309	1040	713	http://www.genecards.org/cgi-bin/carddisp.pl?gene=APITD1
[truncated: 203 more rows]

## Sheet: MPP4
cluster	gene	avg_log2FC	p_val_adj	p_val	exp_LSK_KO	exp_LSK_WT	pct_LSK_KO	pct_LSK_WT	n_LSK_KO	n_LSK_WT	GeneCardLink						p_val_adj, two-tailed Wilcoxon Rank Sum test corrected for multiple testing using the Benjamini-Hochberg procedure
[truncated: 879 more rows]

[truncated: 2 more sheets: MPP5, All]
