# Supplementary material for: Endogenous IL-1 receptor antagonist restricts healthy and malignant myeloproliferation
Source: Nat Commun. 2023 Jan 3;14:12. doi: 10.1038/s41467-022-35700-9 (PMC9810723; doi:10.1038/s41467-022-35700-9)
Supplement: Supplementary file 7 — Supplementary Data 4 [file 41467_2022_35700_MOESM7_ESM.xlsx]

## Sheet: Arteriolar
cluster	gene	avg_log2FC	p_val_adj	p_val	exp_CD63_KO	exp_CD63_WT	pct_CD63_KO	pct_CD63_WT	n_CD63_KO	n_CD63_WT	GeneCardLink						p_val_adj, two-tailed Wilcoxon Rank Sum test corrected for multiple testing using the Benjamini-Hochberg procedure
Arteriolar	Acta1	-0.882777	2.5132e-08	8.97637e-13	0.0498765	0.93589	0.036	0.384	112	825	http://www.genecards.org/cgi-bin/carddisp.pl?gene=Acta1						p_val, two-tailed Wilcoxon Rank Sum test
Arteriolar	Pfn1	-0.48472	3.79846e-07	1.35669e-11	8.56647	12.3865	0.973	0.985	112	825	http://www.genecards.org/cgi-bin/carddisp.pl?gene=Pfn1
Arteriolar	Mylpf	-0.770373	1.62093e-06	5.78945e-11	0.0479046	0.787422	0.054	0.36	112	825	http://www.genecards.org/cgi-bin/carddisp.pl?gene=Mylpf
Arteriolar	Tnnc2	-0.646122	1.49571e-05	5.34219e-10	0.0384025	0.625054	0.009	0.287	112	825	http://www.genecards.org/cgi-bin/carddisp.pl?gene=Tnnc2
Arteriolar	Tmsb4x	-0.381744	1.90436e-05	6.80178e-10	102.379	133.694	1	0.989	112	825	http://www.genecards.org/cgi-bin/carddisp.pl?gene=Tmsb4x
Arteriolar	Atp6v0e	-0.599679	1.9405e-05	6.93084e-10	1.59982	2.93971	0.643	0.8	112	825	http://www.genecards.org/cgi-bin/carddisp.pl?gene=Atp6v0e
Arteriolar	mt-Nd3	0.771834	2.35833e-05	8.42321e-10	2.24055	0.897898	0.634	0.401	112	825	http://www.genecards.org/cgi-bin/carddisp.pl?gene=mt-Nd3
Arteriolar	Itm2b	-0.51509	2.51418e-05	8.97987e-10	8.16894	12.1032	1	0.977	112	825	http://www.genecards.org/cgi-bin/carddisp.pl?gene=Itm2b
Arteriolar	Rps28	1.05941	3.82038e-05	1.36452e-09	22.7203	10.3817	0.866	0.726	112	825	http://www.genecards.org/cgi-bin/carddisp.pl?gene=Rps28
Arteriolar	Myl12b	-0.551004	0.000106573	3.80644e-09	2.94309	4.77704	0.848	0.908	112	825	http://www.genecards.org/cgi-bin/carddisp.pl?gene=Myl12b
Arteriolar	Tnnt3	-0.707059	0.000170227	6.07998e-09	0.0181086	0.662035	0.018	0.269	112	825	http://www.genecards.org/cgi-bin/carddisp.pl?gene=Tnnt3
Arteriolar	Gm42418	0.577847	0.000235731	8.41955e-09	475.293	318.099	1	1	112	825	http://www.genecards.org/cgi-bin/carddisp.pl?gene=Gm42418
Arteriolar	Rac2	-0.522524	0.000352228	1.25805e-08	5.3679	8.14727	0.848	0.939	112	825	http://www.genecards.org/cgi-bin/carddisp.pl?gene=Rac2
Arteriolar	Taldo1	-0.553856	0.000490656	1.75247e-08	6.15578	9.50471	0.902	0.967	112	825	http://www.genecards.org/cgi-bin/carddisp.pl?gene=Taldo1
Arteriolar	H2-D1	-0.69618	0.000769616	2.74882e-08	7.45613	12.7007	0.946	0.977	112	825	http://www.genecards.org/cgi-bin/carddisp.pl?gene=H2-D1
Arteriolar	Tnni2	-0.637914	0.000839855	2.9997e-08	0.0391937	0.617066	0.027	0.265	112	825	http://www.genecards.org/cgi-bin/carddisp.pl?gene=Tnni2
Arteriolar	Polr2l	0.458491	0.000940255	3.35829e-08	0.678014	0.22117	0.357	0.149	112	825	http://www.genecards.org/cgi-bin/carddisp.pl?gene=Polr2l
Arteriolar	Dpysl2	0.278229	0.00100589	3.59272e-08	0.392617	0.148355	0.268	0.09	112	825	http://www.genecards.org/cgi-bin/carddisp.pl?gene=Dpysl2
Arteriolar	Csnk1g3	0.391086	0.00428844	1.5317e-07	0.593795	0.215357	0.366	0.166	112	825	http://www.genecards.org/cgi-bin/carddisp.pl?gene=Csnk1g3
Arteriolar	Cyba	-0.493765	0.0053007	1.89324e-07	10.6376	15.3871	0.911	0.964	112	825	http://www.genecards.org/cgi-bin/carddisp.pl?gene=Cyba
Arteriolar	Myl1	-0.541478	0.00566048	2.02175e-07	0	0.455463	0	0.201	112	825	http://www.genecards.org/cgi-bin/carddisp.pl?gene=Myl1
Arteriolar	Elk3	0.405656	0.00746081	2.66476e-07	0.489819	0.124653	0.241	0.086	112	825	http://www.genecards.org/cgi-bin/carddisp.pl?gene=Elk3
Arteriolar	Rps29	0.755176	0.011459	4.09281e-07	37.5337	21.8302	0.946	0.938	112	825	http://www.genecards.org/cgi-bin/carddisp.pl?gene=Rps29
Arteriolar	Dync1i2	0.401512	0.0135125	4.82622e-07	2.38875	1.5655	0.83	0.615	112	825	http://www.genecards.org/cgi-bin/carddisp.pl?gene=Dync1i2
Arteriolar	Il6st	0.374994	0.018202	6.50116e-07	0.503569	0.159415	0.241	0.087	112	825	http://www.genecards.org/cgi-bin/carddisp.pl?gene=Il6st
Arteriolar	Serf2	-0.3132	0.0221102	7.89705e-07	9.55114	12.1094	0.973	0.983	112	825	http://www.genecards.org/cgi-bin/carddisp.pl?gene=Serf2
Arteriolar	Lpp	0.296188	0.0324149	1.15776e-06	0.347683	0.0975554	0.17	0.05	112	825	http://www.genecards.org/cgi-bin/carddisp.pl?gene=Lpp
Arteriolar	Sdc4	0.476943	0.0382653	1.36672e-06	0.56027	0.121051	0.152	0.041	112	825	http://www.genecards.org/cgi-bin/carddisp.pl?gene=Sdc4
Arteriolar	Ap2a2	0.560695	0.0413338	1.47631e-06	1.39687	0.625022	0.58	0.39	112	825	http://www.genecards.org/cgi-bin/carddisp.pl?gene=Ap2a2
Arteriolar	Camk2d	0.357474	0.0600953	2.14641e-06	0.564754	0.221337	0.268	0.108	112	825	http://www.genecards.org/cgi-bin/carddisp.pl?gene=Camk2d
Arteriolar	Chd3	0.36595	0.065206	2.32895e-06	0.500255	0.164134	0.25	0.099	112	825	http://www.genecards.org/cgi-bin/carddisp.pl?gene=Chd3
Arteriolar	Azin1	0.319364	0.0814133	2.90783e-06	1.2131	0.773632	0.634	0.415	112	825	http://www.genecards.org/cgi-bin/carddisp.pl?gene=Azin1
Arteriolar	Rpl41	0.724488	0.0819204	2.92594e-06	42.387	25.2583	1	0.975	112	825	http://www.genecards.org/cgi-bin/carddisp.pl?gene=Rpl41
Arteriolar	Cebpb	-0.868788	0.0830499	2.96628e-06	8.84473	16.9777	0.741	0.88	112	825	http://www.genecards.org/cgi-bin/carddisp.pl?gene=Cebpb
Arteriolar	Rps27	0.714463	0.115864	4.13828e-06	15.5094	9.06138	0.982	0.931	112	825	http://www.genecards.org/cgi-bin/carddisp.pl?gene=Rps27
Arteriolar	Brd9	0.314962	0.12082	4.31533e-06	0.604838	0.290084	0.42	0.235	112	825	http://www.genecards.org/cgi-bin/carddisp.pl?gene=Brd9
Arteriolar	Ktn1	0.458184	0.14243	5.08714e-06	0.785526	0.299688	0.348	0.176	112	825	http://www.genecards.org/cgi-bin/carddisp.pl?gene=Ktn1
Arteriolar	Wdr45b	0.334631	0.155943	5.56981e-06	0.968328	0.560859	0.58	0.355	112	825	http://www.genecards.org/cgi-bin/carddisp.pl?gene=Wdr45b
Arteriolar	Clic1	-0.387062	0.162831	5.81579e-06	3.73579	5.19312	0.866	0.887	112	825	http://www.genecards.org/cgi-bin/carddisp.pl?gene=Clic1
Arteriolar	Mpc2	-0.462828	0.16387	5.85291e-06	1.28195	2.14507	0.589	0.727	112	825	http://www.genecards.org/cgi-bin/carddisp.pl?gene=Mpc2
Arteriolar	Hivep2	0.302386	0.183628	6.55862e-06	0.329358	0.0779901	0.152	0.046	112	825	http://www.genecards.org/cgi-bin/carddisp.pl?gene=Hivep2
Arteriolar	mt-Co2	0.654701	0.190371	6.79944e-06	25.3785	15.7558	0.955	0.897	112	825	http://www.genecards.org/cgi-bin/carddisp.pl?gene=mt-Co2
Arteriolar	Pglyrp1	-0.603509	0.246221	8.79424e-06	11.6853	18.2742	0.616	0.785	112	825	http://www.genecards.org/cgi-bin/carddisp.pl?gene=Pglyrp1
Arteriolar	Tyrobp	-0.561691	0.259832	9.28037e-06	18.0004	27.0445	0.83	0.933	112	825	http://www.genecards.org/cgi-bin/carddisp.pl?gene=Tyrobp
Arteriolar	Sod1	0.439571	0.260234	9.29472e-06	1.18273	0.609446	0.509	0.305	112	825	http://www.genecards.org/cgi-bin/carddisp.pl?gene=Sod1
Arteriolar	Tpm1	-0.586786	0.26158	9.34283e-06	0.278611	0.920343	0.143	0.355	112	825	http://www.genecards.org/cgi-bin/carddisp.pl?gene=Tpm1
Arteriolar	2310001H17Rik	-0.689692	0.265001	9.46499e-06	0.376441	1.22011	0.259	0.441	112	825	http://www.genecards.org/cgi-bin/carddisp.pl?gene=2310001H17Rik
Arteriolar	Socs2	0.331747	0.279133	9.96975e-06	0.347711	0.0708557	0.107	0.025	112	825	http://www.genecards.org/cgi-bin/carddisp.pl?gene=Socs2
Arteriolar	Prdx5	-0.452453	0.281218	1.00442e-05	11.5182	16.1295	0.866	0.927	112	825	http://www.genecards.org/cgi-bin/carddisp.pl?gene=Prdx5
Arteriolar	Nek7	0.312678	0.304237	1.08664e-05	0.670544	0.345032	0.429	0.238	112	825	http://www.genecards.org/cgi-bin/carddisp.pl?gene=Nek7
Arteriolar	Pyhin1	0.421359	0.319909	1.14261e-05	0.798696	0.343124	0.304	0.142	112	825	http://www.genecards.org/cgi-bin/carddisp.pl?gene=Pyhin1
Arteriolar	mt-Atp6	0.688774	0.368776	1.31715e-05	27.4195	16.6309	0.955	0.902	112	825	http://www.genecards.org/cgi-bin/carddisp.pl?gene=mt-Atp6
Arteriolar	Eif4g1	0.383178	0.375355	1.34065e-05	1.16878	0.662908	0.58	0.392	112	825	http://www.genecards.org/cgi-bin/carddisp.pl?gene=Eif4g1
Arteriolar	Lrp1	0.674257	0.379006	1.35369e-05	1.03151	0.273057	0.259	0.118	112	825	http://www.genecards.org/cgi-bin/carddisp.pl?gene=Lrp1
Arteriolar	Rpl38	0.765081	0.437956	1.56424e-05	19.5087	11.0677	0.857	0.811	112	825	http://www.genecards.org/cgi-bin/carddisp.pl?gene=Rpl38
Arteriolar	mt-Co1	0.530255	0.460453	1.64459e-05	39.1836	26.8244	0.991	0.964	112	825	http://www.genecards.org/cgi-bin/carddisp.pl?gene=mt-Co1
Arteriolar	Lrp10	0.253425	0.464263	1.6582e-05	0.652979	0.386688	0.464	0.27	112	825	http://www.genecards.org/cgi-bin/carddisp.pl?gene=Lrp10
Arteriolar	Pdcd6ip	0.3823	0.534404	1.90872e-05	1.03611	0.562135	0.571	0.378	112	825	http://www.genecards.org/cgi-bin/carddisp.pl?gene=Pdcd6ip
Arteriolar	Arpc1b	-0.364731	0.560396	2.00156e-05	7.19504	9.55228	0.955	0.96	112	825	http://www.genecards.org/cgi-bin/carddisp.pl?gene=Arpc1b
Arteriolar	Bst1	0.31532	0.56335	2.01211e-05	1.06123	0.656556	0.411	0.205	112	825	http://www.genecards.org/cgi-bin/carddisp.pl?gene=Bst1
Arteriolar	Cdk19	0.29905	0.60728	2.16901e-05	0.626612	0.32209	0.402	0.229	112	825	http://www.genecards.org/cgi-bin/carddisp.pl?gene=Cdk19
Arteriolar	Mrpl52	0.540307	0.658921	2.35346e-05	1.73053	0.877576	0.5	0.325	112	825	http://www.genecards.org/cgi-bin/carddisp.pl?gene=Mrpl52
Arteriolar	Vcp	0.349083	0.664032	2.37171e-05	1.75443	1.16246	0.705	0.527	112	825	http://www.genecards.org/cgi-bin/carddisp.pl?gene=Vcp
Arteriolar	Cd52	-0.46765	0.728201	2.6009e-05	15.8304	22.274	0.875	0.949	112	825	http://www.genecards.org/cgi-bin/carddisp.pl?gene=Cd52
Arteriolar	Hk2	0.516777	0.780889	2.78909e-05	1.34966	0.642253	0.518	0.375	112	825	http://www.genecards.org/cgi-bin/carddisp.pl?gene=Hk2
Arteriolar	Gng5	-0.294531	0.803309	2.86917e-05	4.99201	6.34912	0.929	0.948	112	825	http://www.genecards.org/cgi-bin/carddisp.pl?gene=Gng5
Arteriolar	Fcer1g	-0.445647	0.826839	2.95321e-05	12.1312	16.8838	0.821	0.935	112	825	http://www.genecards.org/cgi-bin/carddisp.pl?gene=Fcer1g
Arteriolar	Bclaf1	0.501794	0.941544	3.3629e-05	1.87332	1.02922	0.616	0.479	112	825	http://www.genecards.org/cgi-bin/carddisp.pl?gene=Bclaf1
Arteriolar	Tor1aip1	0.382738	0.949213	3.39029e-05	1.93502	1.2511	0.705	0.541	112	825	http://www.genecards.org/cgi-bin/carddisp.pl?gene=Tor1aip1
Arteriolar	1110008F13Rik	-0.371683	0.997211	3.56172e-05	1.78777	2.60698	0.714	0.773	112	825	http://www.genecards.org/cgi-bin/carddisp.pl?gene=1110008F13Rik
Arteriolar	Arpc2	-0.322755	1	3.62622e-05	8.12581	10.4138	0.964	0.978	112	825	http://www.genecards.org/cgi-bin/carddisp.pl?gene=Arpc2
Arteriolar	Atp5k	0.453521	1	3.72495e-05	2.75805	1.74435	0.75	0.605	112	825	http://www.genecards.org/cgi-bin/carddisp.pl?gene=Atp5k
Arteriolar	Ms4a6d	0.396831	1	3.80537e-05	0.456479	0.106232	0.161	0.058	112	825	http://www.genecards.org/cgi-bin/carddisp.pl?gene=Ms4a6d
Arteriolar	Tnrc6a	0.3633	1	3.92543e-05	0.991222	0.547945	0.509	0.331	112	825	http://www.genecards.org/cgi-bin/carddisp.pl?gene=Tnrc6a
Arteriolar	Arhgdib	-0.41119	1	4.01492e-05	12.8385	17.4022	0.902	0.962	112	825	http://www.genecards.org/cgi-bin/carddisp.pl?gene=Arhgdib
Arteriolar	Rbbp6	0.372776	1	4.53484e-05	1.15502	0.664309	0.545	0.382	112	825	http://www.genecards.org/cgi-bin/carddisp.pl?gene=Rbbp6
Arteriolar	Larp1	0.361777	1	4.82133e-05	0.751947	0.363375	0.455	0.287	112	825	http://www.genecards.org/cgi-bin/carddisp.pl?gene=Larp1
Arteriolar	Wfdc17	1.25165	1	5.47722e-05	6.56653	2.1777	0.384	0.232	112	825	http://www.genecards.org/cgi-bin/carddisp.pl?gene=Wfdc17
Arteriolar	Dhx15	0.419927	1	5.9718e-05	1.13716	0.597446	0.527	0.377	112	825	http://www.genecards.org/cgi-bin/carddisp.pl?gene=Dhx15
Arteriolar	Tecr	-0.510213	1	5.99613e-05	1.10239	1.99435	0.518	0.617	112	825	http://www.genecards.org/cgi-bin/carddisp.pl?gene=Tecr
Arteriolar	Csnk1g2	0.302527	1	6.09527e-05	0.718927	0.393759	0.455	0.286	112	825	http://www.genecards.org/cgi-bin/carddisp.pl?gene=Csnk1g2
Arteriolar	G0s2	-0.85553	1	6.21852e-05	12.209	22.9007	0.491	0.669	112	825	http://www.genecards.org/cgi-bin/carddisp.pl?gene=G0s2
Arteriolar	Spred1	0.321584	1	6.33751e-05	0.391277	0.113287	0.161	0.058	112	825	http://www.genecards.org/cgi-bin/carddisp.pl?gene=Spred1
Arteriolar	Vcan	0.709487	1	6.48137e-05	1.00337	0.225138	0.161	0.061	112	825	http://www.genecards.org/cgi-bin/carddisp.pl?gene=Vcan
Arteriolar	Ptp4a2	0.299264	1	6.62597e-05	2.32323	1.70068	0.795	0.628	112	825	http://www.genecards.org/cgi-bin/carddisp.pl?gene=Ptp4a2
Arteriolar	Tcf4	0.492798	1	7.09955e-05	1.06214	0.465452	0.375	0.219	112	825	http://www.genecards.org/cgi-bin/carddisp.pl?gene=Tcf4
Arteriolar	Akap12	0.493264	1	7.20269e-05	0.558065	0.106875	0.107	0.03	112	825	http://www.genecards.org/cgi-bin/carddisp.pl?gene=Akap12
Arteriolar	Itpr1	0.302193	1	7.26372e-05	0.542989	0.251393	0.321	0.173	112	825	http://www.genecards.org/cgi-bin/carddisp.pl?gene=Itpr1
Arteriolar	Slpi	-0.635056	1	7.70319e-05	11.2052	17.9547	0.652	0.802	112	825	http://www.genecards.org/cgi-bin/carddisp.pl?gene=Slpi
Arteriolar	Ctnna1	0.375286	1	7.88605e-05	0.720896	0.326729	0.384	0.233	112	825	http://www.genecards.org/cgi-bin/carddisp.pl?gene=Ctnna1
Arteriolar	Ano6	0.27319	1	7.96534e-05	0.558018	0.289241	0.366	0.207	112	825	http://www.genecards.org/cgi-bin/carddisp.pl?gene=Ano6
Arteriolar	Smim15	0.260657	1	8.27916e-05	0.521316	0.269854	0.366	0.198	112	825	http://www.genecards.org/cgi-bin/carddisp.pl?gene=Smim15
Arteriolar	Ckm	-0.322936	1	8.46715e-05	0	0.250874	0	0.124	112	825	http://www.genecards.org/cgi-bin/carddisp.pl?gene=Ckm
Arteriolar	Cecr2	0.350586	1	8.94135e-05	0.425379	0.117875	0.107	0.03	112	825	http://www.genecards.org/cgi-bin/carddisp.pl?gene=Cecr2
Arteriolar	Golgb1	0.386331	1	9.23558e-05	1.05368	0.571211	0.491	0.327	112	825	http://www.genecards.org/cgi-bin/carddisp.pl?gene=Golgb1
Arteriolar	Tomm7	0.428048	1	9.31936e-05	2.89927	1.8982	0.75	0.648	112	825	http://www.genecards.org/cgi-bin/carddisp.pl?gene=Tomm7
Arteriolar	Cfh	0.496826	1	9.41255e-05	0.680944	0.191225	0.179	0.072	112	825	http://www.genecards.org/cgi-bin/carddisp.pl?gene=Cfh
Arteriolar	Hltf	0.333939	1	9.56486e-05	0.590179	0.261596	0.348	0.196	112	825	http://www.genecards.org/cgi-bin/carddisp.pl?gene=Hltf
Arteriolar	Ahnak	0.99215	1	0.000100182	5.13635	2.08491	0.393	0.241	112	825	http://www.genecards.org/cgi-bin/carddisp.pl?gene=Ahnak
Arteriolar	mt-Atp8	0.517331	1	0.000101861	1.35316	0.644065	0.527	0.376	112	825	http://www.genecards.org/cgi-bin/carddisp.pl?gene=mt-Atp8
Arteriolar	Eif3a	0.480283	1	0.000105109	2.8928	1.7905	0.679	0.544	112	825	http://www.genecards.org/cgi-bin/carddisp.pl?gene=Eif3a
Arteriolar	App	0.359422	1	0.000105506	1.76736	1.1571	0.67	0.496	112	825	http://www.genecards.org/cgi-bin/carddisp.pl?gene=App
Arteriolar	Tcerg1	0.320166	1	0.000130263	0.692743	0.35585	0.411	0.265	112	825	http://www.genecards.org/cgi-bin/carddisp.pl?gene=Tcerg1
Arteriolar	Trps1	0.315459	1	0.000144167	1.28444	0.835768	0.446	0.265	112	825	http://www.genecards.org/cgi-bin/carddisp.pl?gene=Trps1
Arteriolar	Itga5	0.259169	1	0.00016874	0.340225	0.11985	0.179	0.074	112	825	http://www.genecards.org/cgi-bin/carddisp.pl?gene=Itga5
Arteriolar	Cd2ap	0.286315	1	0.000169549	0.623748	0.331463	0.295	0.154	112	825	http://www.genecards.org/cgi-bin/carddisp.pl?gene=Cd2ap
Arteriolar	Rpl35	0.603746	1	0.000176451	8.10797	4.99344	0.723	0.602	112	825	http://www.genecards.org/cgi-bin/carddisp.pl?gene=Rpl35
Arteriolar	2010107E04Rik	0.351934	1	0.000177462	2.80796	1.98366	0.768	0.611	112	825	http://www.genecards.org/cgi-bin/carddisp.pl?gene=2010107E04Rik
Arteriolar	Crip1	1.0548	1	0.000178525	14.1347	6.28528	0.5	0.372	112	825	http://www.genecards.org/cgi-bin/carddisp.pl?gene=Crip1
Arteriolar	Atp1b3	0.381478	1	0.000204953	1.48833	0.910169	0.58	0.436	112	825	http://www.genecards.org/cgi-bin/carddisp.pl?gene=Atp1b3
Arteriolar	Msrb1	-0.579275	1	0.000207676	6.94746	10.8743	0.812	0.914	112	825	http://www.genecards.org/cgi-bin/carddisp.pl?gene=Msrb1
Arteriolar	Cnot3	0.258818	1	0.000214709	0.820175	0.521253	0.518	0.338	112	825	http://www.genecards.org/cgi-bin/carddisp.pl?gene=Cnot3
Arteriolar	Tpm2	-0.312827	1	0.000229647	0.0306607	0.280224	0.018	0.142	112	825	http://www.genecards.org/cgi-bin/carddisp.pl?gene=Tpm2
Arteriolar	Secisbp2l	0.37081	1	0.000231983	0.648538	0.274893	0.304	0.165	112	825	http://www.genecards.org/cgi-bin/carddisp.pl?gene=Secisbp2l
Arteriolar	Tcea1	0.308026	1	0.000234607	1.28428	0.84512	0.643	0.464	112	825	http://www.genecards.org/cgi-bin/carddisp.pl?gene=Tcea1
Arteriolar	H1f0	0.310395	1	0.000235973	0.409415	0.136581	0.214	0.099	112	825	http://www.genecards.org/cgi-bin/carddisp.pl?gene=H1f0
Arteriolar	Vpreb3	0.609145	1	0.00025669	1.41521	0.583374	0.107	0.033	112	825	http://www.genecards.org/cgi-bin/carddisp.pl?gene=Vpreb3
Arteriolar	Nmt1	0.351659	1	0.000257526	1.54226	0.992326	0.634	0.497	112	825	http://www.genecards.org/cgi-bin/carddisp.pl?gene=Nmt1
Arteriolar	Lars2	0.291275	1	0.000263777	8.76045	6.97604	0.964	0.96	112	825	http://www.genecards.org/cgi-bin/carddisp.pl?gene=Lars2
Arteriolar	Fam129b	0.279885	1	0.000277646	0.303488	0.0736264	0.161	0.067	112	825	http://www.genecards.org/cgi-bin/carddisp.pl?gene=Fam129b
Arteriolar	Tpm3	0.263839	1	0.000277983	6.38322	5.14925	0.929	0.908	112	825	http://www.genecards.org/cgi-bin/carddisp.pl?gene=Tpm3
Arteriolar	Nsf	0.27526	1	0.000283265	0.511009	0.248548	0.321	0.183	112	825	http://www.genecards.org/cgi-bin/carddisp.pl?gene=Nsf
Arteriolar	1110004F10Rik	0.341363	1	0.000286142	1.29925	0.814787	0.58	0.422	112	825	http://www.genecards.org/cgi-bin/carddisp.pl?gene=1110004F10Rik
Arteriolar	Lst1	-0.730872	1	0.000300754	2.39915	4.64137	0.661	0.792	112	825	http://www.genecards.org/cgi-bin/carddisp.pl?gene=Lst1
Arteriolar	Thbs1	-0.917094	1	0.000303964	11.4337	22.4786	0.509	0.652	112	825	http://www.genecards.org/cgi-bin/carddisp.pl?gene=Thbs1
Arteriolar	Naa15	0.253539	1	0.000340182	0.729687	0.450924	0.446	0.287	112	825	http://www.genecards.org/cgi-bin/carddisp.pl?gene=Naa15
Arteriolar	Galnt7	0.254	1	0.000342043	0.449189	0.215243	0.277	0.147	112	825	http://www.genecards.org/cgi-bin/carddisp.pl?gene=Galnt7
Arteriolar	Spp1	-0.467384	1	0.000367665	0.128424	0.560159	0.089	0.235	112	825	http://www.genecards.org/cgi-bin/carddisp.pl?gene=Spp1
Arteriolar	Arap2	0.263112	1	0.000371219	0.398134	0.165049	0.232	0.115	112	825	http://www.genecards.org/cgi-bin/carddisp.pl?gene=Arap2
Arteriolar	AI607873	0.584344	1	0.000383775	1.10843	0.406224	0.241	0.121	112	825	http://www.genecards.org/cgi-bin/carddisp.pl?gene=AI607873
Arteriolar	Myof	0.263538	1	0.0003855	0.312735	0.0935639	0.134	0.05	112	825	http://www.genecards.org/cgi-bin/carddisp.pl?gene=Myof
Arteriolar	Fos	-0.673355	1	0.000391504	8.81656	14.6552	0.732	0.84	112	825	http://www.genecards.org/cgi-bin/carddisp.pl?gene=Fos
Arteriolar	Mthfsl	-0.316845	1	0.000394717	0.0872372	0.354266	0.08	0.225	112	825	http://www.genecards.org/cgi-bin/carddisp.pl?gene=Mthfsl
Arteriolar	Clec4a2	-0.439637	1	0.000399104	1.22079	2.01197	0.446	0.589	112	825	http://www.genecards.org/cgi-bin/carddisp.pl?gene=Clec4a2
Arteriolar	Prdx6	-0.262141	1	0.000420921	3.50439	4.40193	0.768	0.812	112	825	http://www.genecards.org/cgi-bin/carddisp.pl?gene=Prdx6
Arteriolar	Cux1	0.330109	1	0.000431844	1.56955	1.04402	0.67	0.496	112	825	http://www.genecards.org/cgi-bin/carddisp.pl?gene=Cux1
Arteriolar	Oas3	0.271595	1	0.000433571	0.577779	0.307037	0.25	0.124	112	825	http://www.genecards.org/cgi-bin/carddisp.pl?gene=Oas3
Arteriolar	Csde1	0.352651	1	0.000435633	2.55452	1.7837	0.777	0.655	112	825	http://www.genecards.org/cgi-bin/carddisp.pl?gene=Csde1
Arteriolar	Rrm1	0.437057	1	0.000453963	0.96291	0.449883	0.402	0.28	112	825	http://www.genecards.org/cgi-bin/carddisp.pl?gene=Rrm1
Arteriolar	Il1rn	-0.933533	1	0.000469775	0.158113	1.21194	0.116	0.245	112	825	http://www.genecards.org/cgi-bin/carddisp.pl?gene=Il1rn
Arteriolar	Limd2	-0.427908	1	0.000477119	1.49997	2.36317	0.634	0.736	112	825	http://www.genecards.org/cgi-bin/carddisp.pl?gene=Limd2
Arteriolar	Mndal	0.50434	1	0.000493374	1.08658	0.471001	0.321	0.198	112	825	http://www.genecards.org/cgi-bin/carddisp.pl?gene=Mndal
Arteriolar	Rdh12	-0.665793	1	0.000498831	1.73582	3.34022	0.277	0.451	112	825	http://www.genecards.org/cgi-bin/carddisp.pl?gene=Rdh12
Arteriolar	Ywhae	0.429958	1	0.00053997	3.08159	2.0297	0.732	0.619	112	825	http://www.genecards.org/cgi-bin/carddisp.pl?gene=Ywhae
Arteriolar	Rps21	0.531328	1	0.000559324	22.0686	14.9616	0.964	0.913	112	825	http://www.genecards.org/cgi-bin/carddisp.pl?gene=Rps21
Arteriolar	Ndufa3	0.283609	1	0.000560037	2.73079	2.06497	0.812	0.721	112	825	http://www.genecards.org/cgi-bin/carddisp.pl?gene=Ndufa3
Arteriolar	Trim30a	0.310054	1	0.000573834	1.20247	0.776534	0.446	0.293	112	825	http://www.genecards.org/cgi-bin/carddisp.pl?gene=Trim30a
Arteriolar	Rnf7	0.257378	1	0.000577012	1.00237	0.675199	0.545	0.376	112	825	http://www.genecards.org/cgi-bin/carddisp.pl?gene=Rnf7
Arteriolar	Apaf1	0.322464	1	0.000579412	0.726482	0.380673	0.429	0.282	112	825	http://www.genecards.org/cgi-bin/carddisp.pl?gene=Apaf1
Arteriolar	Eif1	-0.261308	1	0.000580487	14.1952	17.2124	1	0.998	112	825	http://www.genecards.org/cgi-bin/carddisp.pl?gene=Eif1
Arteriolar	Hnrnpul1	0.322646	1	0.00058416	1.58219	1.06472	0.661	0.518	112	825	http://www.genecards.org/cgi-bin/carddisp.pl?gene=Hnrnpul1
Arteriolar	Rab7b	0.26392	1	0.000593292	0.332591	0.109811	0.161	0.069	112	825	http://www.genecards.org/cgi-bin/carddisp.pl?gene=Rab7b
Arteriolar	Wdfy4	0.273761	1	0.000600362	0.557381	0.288205	0.348	0.211	112	825	http://www.genecards.org/cgi-bin/carddisp.pl?gene=Wdfy4
Arteriolar	mt-Co3	0.486431	1	0.000601288	28.263	19.8876	0.955	0.915	112	825	http://www.genecards.org/cgi-bin/carddisp.pl?gene=mt-Co3
Arteriolar	Nrip1	0.282379	1	0.000601952	0.477178	0.214586	0.241	0.126	112	825	http://www.genecards.org/cgi-bin/carddisp.pl?gene=Nrip1
Arteriolar	Ddx41	0.297532	1	0.000618978	0.501335	0.22155	0.321	0.201	112	825	http://www.genecards.org/cgi-bin/carddisp.pl?gene=Ddx41
Arteriolar	Stag1	0.306548	1	0.000633245	0.978309	0.599609	0.518	0.359	112	825	http://www.genecards.org/cgi-bin/carddisp.pl?gene=Stag1
Arteriolar	Ostf1	-0.379463	1	0.000654926	3.16363	4.41629	0.83	0.879	112	825	http://www.genecards.org/cgi-bin/carddisp.pl?gene=Ostf1
Arteriolar	Hnrnpm	0.446028	1	0.00066001	2.61698	1.65508	0.679	0.589	112	825	http://www.genecards.org/cgi-bin/carddisp.pl?gene=Hnrnpm
Arteriolar	Ctbp1	0.261122	1	0.000667941	0.890527	0.577529	0.545	0.387	112	825	http://www.genecards.org/cgi-bin/carddisp.pl?gene=Ctbp1
Arteriolar	Hcst	-0.417061	1	0.000670631	1.14282	1.8611	0.5	0.632	112	825	http://www.genecards.org/cgi-bin/carddisp.pl?gene=Hcst
Arteriolar	Col1a1	-0.639391	1	0.000736879	0.201078	0.870885	0.143	0.286	112	825	http://www.genecards.org/cgi-bin/carddisp.pl?gene=Col1a1
Arteriolar	Gmfg	-0.334764	1	0.000748336	4.96557	6.52361	0.893	0.926	112	825	http://www.genecards.org/cgi-bin/carddisp.pl?gene=Gmfg
Arteriolar	Celf1	0.266234	1	0.000760845	0.78219	0.481868	0.482	0.333	112	825	http://www.genecards.org/cgi-bin/carddisp.pl?gene=Celf1
Arteriolar	Hp	-0.390082	1	0.000783034	9.69737	13.0186	0.759	0.851	112	825	http://www.genecards.org/cgi-bin/carddisp.pl?gene=Hp
Arteriolar	Nrg1	0.344836	1	0.000806629	0.403111	0.104807	0.161	0.072	112	825	http://www.genecards.org/cgi-bin/carddisp.pl?gene=Nrg1
Arteriolar	Aldoa	-0.324979	1	0.000814585	2.75229	3.70029	0.777	0.832	112	825	http://www.genecards.org/cgi-bin/carddisp.pl?gene=Aldoa
Arteriolar	Dync1h1	0.283429	1	0.0008311	0.88819	0.551404	0.509	0.36	112	825	http://www.genecards.org/cgi-bin/carddisp.pl?gene=Dync1h1
Arteriolar	Plaur	-0.487759	1	0.000888299	2.7065	4.1975	0.598	0.696	112	825	http://www.genecards.org/cgi-bin/carddisp.pl?gene=Plaur
Arteriolar	Gpi1	-0.330362	1	0.00089555	3.14021	4.20561	0.804	0.845	112	825	http://www.genecards.org/cgi-bin/carddisp.pl?gene=Gpi1
Arteriolar	Rpl39	0.522644	1	0.000910254	20.0873	13.6787	0.866	0.802	112	825	http://www.genecards.org/cgi-bin/carddisp.pl?gene=Rpl39
Arteriolar	Nipbl	0.274119	1	0.000925244	2.09946	1.56312	0.768	0.621	112	825	http://www.genecards.org/cgi-bin/carddisp.pl?gene=Nipbl
Arteriolar	Lyz2	-0.485834	1	0.00100644	54.0164	76.0448	0.795	0.899	112	825	http://www.genecards.org/cgi-bin/carddisp.pl?gene=Lyz2
Arteriolar	Srgn	-0.513621	1	0.00101194	22.8579	33.0603	0.92	0.936	112	825	http://www.genecards.org/cgi-bin/carddisp.pl?gene=Srgn
Arteriolar	Marcks	0.256242	1	0.0010283	1.84639	1.38319	0.491	0.328	112	825	http://www.genecards.org/cgi-bin/carddisp.pl?gene=Marcks
Arteriolar	Btg2	-0.684527	1	0.00107226	5.85167	10.0118	0.741	0.832	112	825	http://www.genecards.org/cgi-bin/carddisp.pl?gene=Btg2
Arteriolar	S100a10	0.50798	1	0.00108052	3.4025	2.09586	0.429	0.282	112	825	http://www.genecards.org/cgi-bin/carddisp.pl?gene=S100a10
Arteriolar	Cox7c	0.327511	1	0.00112597	5.81856	4.43378	0.857	0.788	112	825	http://www.genecards.org/cgi-bin/carddisp.pl?gene=Cox7c
Arteriolar	Gnb1	0.275583	1	0.00112806	1.76225	1.28194	0.75	0.594	112	825	http://www.genecards.org/cgi-bin/carddisp.pl?gene=Gnb1
Arteriolar	Pdap1	0.293321	1	0.00115258	1.85842	1.33253	0.643	0.496	112	825	http://www.genecards.org/cgi-bin/carddisp.pl?gene=Pdap1
Arteriolar	Igf2r	0.25918	1	0.00118608	0.373949	0.148021	0.241	0.133	112	825	http://www.genecards.org/cgi-bin/carddisp.pl?gene=Igf2r
Arteriolar	U2surp	0.311108	1	0.0012103	1.09575	0.689218	0.5	0.381	112	825	http://www.genecards.org/cgi-bin/carddisp.pl?gene=U2surp
Arteriolar	Psenen	-0.363952	1	0.00123025	0.981533	1.55013	0.562	0.635	112	825	http://www.genecards.org/cgi-bin/carddisp.pl?gene=Psenen
Arteriolar	Itga4	0.287609	1	0.00128241	1.65631	1.17621	0.545	0.395	112	825	http://www.genecards.org/cgi-bin/carddisp.pl?gene=Itga4
Arteriolar	Dpp4	0.255813	1	0.00130488	0.339824	0.122123	0.152	0.067	112	825	http://www.genecards.org/cgi-bin/carddisp.pl?gene=Dpp4
Arteriolar	Cbx3	0.386336	1	0.00131659	2.54344	1.71098	0.616	0.49	112	825	http://www.genecards.org/cgi-bin/carddisp.pl?gene=Cbx3
Arteriolar	Lmna	0.603227	1	0.00133536	0.665373	0.0962814	0.107	0.04	112	825	http://www.genecards.org/cgi-bin/carddisp.pl?gene=Lmna
Arteriolar	Hjurp	-0.432291	1	0.00135701	0.618394	1.18382	0.33	0.465	112	825	http://www.genecards.org/cgi-bin/carddisp.pl?gene=Hjurp
Arteriolar	Cd63	-0.378858	1	0.00137011	2.48101	3.5264	0.438	0.584	112	825	http://www.genecards.org/cgi-bin/carddisp.pl?gene=Cd63
Arteriolar	Msi2	0.480589	1	0.0013781	0.645043	0.178978	0.196	0.097	112	825	http://www.genecards.org/cgi-bin/carddisp.pl?gene=Msi2
Arteriolar	Wdr43	0.266139	1	0.0014465	0.650562	0.372511	0.348	0.225	112	825	http://www.genecards.org/cgi-bin/carddisp.pl?gene=Wdr43
Arteriolar	H3f3b	-0.32976	1	0.00153878	16.8223	21.3992	1	0.994	112	825	http://www.genecards.org/cgi-bin/carddisp.pl?gene=H3f3b
Arteriolar	Hnrnpa3	0.425117	1	0.00156678	4.9381	3.42256	0.795	0.71	112	825	http://www.genecards.org/cgi-bin/carddisp.pl?gene=Hnrnpa3
Arteriolar	Atrx	0.324095	1	0.00158668	2.67948	1.93916	0.777	0.64	112	825	http://www.genecards.org/cgi-bin/carddisp.pl?gene=Atrx
Arteriolar	Ftl1	-0.374661	1	0.00166648	18.1059	23.7714	0.982	0.998	112	825	http://www.genecards.org/cgi-bin/carddisp.pl?gene=Ftl1
Arteriolar	Nsa2	0.439726	1	0.00177858	3.47844	2.30184	0.696	0.604	112	825	http://www.genecards.org/cgi-bin/carddisp.pl?gene=Nsa2
Arteriolar	Srp54b	0.25711	1	0.00178583	0.725835	0.444114	0.446	0.307	112	825	http://www.genecards.org/cgi-bin/carddisp.pl?gene=Srp54b
Arteriolar	Ifi203	0.322763	1	0.00183309	0.870942	0.495888	0.295	0.178	112	825	http://www.genecards.org/cgi-bin/carddisp.pl?gene=Ifi203
Arteriolar	mt-Nd4l	0.415428	1	0.00184571	1.32951	0.746664	0.509	0.377	112	825	http://www.genecards.org/cgi-bin/carddisp.pl?gene=mt-Nd4l
Arteriolar	Alox5ap	-0.282141	1	0.00184861	8.01807	9.96595	0.821	0.912	112	825	http://www.genecards.org/cgi-bin/carddisp.pl?gene=Alox5ap
Arteriolar	Prrc2c	0.397009	1	0.00185623	3.51507	2.42889	0.795	0.704	112	825	http://www.genecards.org/cgi-bin/carddisp.pl?gene=Prrc2c
Arteriolar	Dok3	-0.416432	1	0.00189451	0.460686	0.949464	0.366	0.468	112	825	http://www.genecards.org/cgi-bin/carddisp.pl?gene=Dok3
Arteriolar	Phip	0.393788	1	0.00194692	1.5456	0.937527	0.571	0.465	112	825	http://www.genecards.org/cgi-bin/carddisp.pl?gene=Phip
Arteriolar	Usmg5	0.285969	1	0.00196259	2.6086	1.95974	0.786	0.652	112	825	http://www.genecards.org/cgi-bin/carddisp.pl?gene=Usmg5
Arteriolar	Kcnq1ot1	0.464247	1	0.00198711	1.28086	0.653279	0.366	0.246	112	825	http://www.genecards.org/cgi-bin/carddisp.pl?gene=Kcnq1ot1
Arteriolar	mt-Cytb	0.522909	1	0.0020234	15.6992	10.6221	0.884	0.816	112	825	http://www.genecards.org/cgi-bin/carddisp.pl?gene=mt-Cytb
Arteriolar	Twf1	0.258627	1	0.00206655	0.470112	0.228842	0.277	0.162	112	825	http://www.genecards.org/cgi-bin/carddisp.pl?gene=Twf1
Arteriolar	Vim	0.473468	1	0.0020828	7.64507	5.22645	0.821	0.704	112	825	http://www.genecards.org/cgi-bin/carddisp.pl?gene=Vim
Arteriolar	Zfp644	0.263813	1	0.00209558	0.659509	0.382179	0.411	0.282	112	825	http://www.genecards.org/cgi-bin/carddisp.pl?gene=Zfp644
Arteriolar	Tpr	0.404216	1	0.00210641	3.60635	2.48078	0.714	0.663	112	825	http://www.genecards.org/cgi-bin/carddisp.pl?gene=Tpr
Arteriolar	Eif3j1	0.416938	1	0.00218407	1.2183	0.661533	0.5	0.388	112	825	http://www.genecards.org/cgi-bin/carddisp.pl?gene=Eif3j1
Arteriolar	Lgals1	0.273677	1	0.00221502	3.25359	2.51861	0.429	0.282	112	825	http://www.genecards.org/cgi-bin/carddisp.pl?gene=Lgals1
Arteriolar	Fus	0.293422	1	0.00223658	2.92058	2.19906	0.768	0.696	112	825	http://www.genecards.org/cgi-bin/carddisp.pl?gene=Fus
Arteriolar	Pik3c2a	0.260972	1	0.00225033	0.903029	0.588126	0.429	0.288	112	825	http://www.genecards.org/cgi-bin/carddisp.pl?gene=Pik3c2a
Arteriolar	Mob4	-0.431536	1	0.00232499	0.426843	0.924338	0.339	0.456	112	825	http://www.genecards.org/cgi-bin/carddisp.pl?gene=Mob4
Arteriolar	Metap2	0.34657	1	0.00246872	2.01097	1.36798	0.607	0.496	112	825	http://www.genecards.org/cgi-bin/carddisp.pl?gene=Metap2
Arteriolar	Glipr1	-0.454713	1	0.0024831	0.536827	1.10624	0.286	0.415	112	825	http://www.genecards.org/cgi-bin/carddisp.pl?gene=Glipr1
Arteriolar	Psmd1	0.304167	1	0.00248378	0.721905	0.394588	0.411	0.297	112	825	http://www.genecards.org/cgi-bin/carddisp.pl?gene=Psmd1
Arteriolar	Rpn1	0.264295	1	0.00265997	0.924916	0.602696	0.491	0.361	112	825	http://www.genecards.org/cgi-bin/carddisp.pl?gene=Rpn1
Arteriolar	Rfc1	0.348429	1	0.00271952	1.35601	0.850501	0.545	0.417	112	825	http://www.genecards.org/cgi-bin/carddisp.pl?gene=Rfc1
Arteriolar	Tacc1	0.293596	1	0.00273824	1.44929	0.998296	0.643	0.521	112	825	http://www.genecards.org/cgi-bin/carddisp.pl?gene=Tacc1
Arteriolar	Usp53	0.302757	1	0.00294215	0.363068	0.105042	0.152	0.072	112	825	http://www.genecards.org/cgi-bin/carddisp.pl?gene=Usp53
Arteriolar	Ebf1	0.841383	1	0.00296352	2.01086	0.680384	0.107	0.042	112	825	http://www.genecards.org/cgi-bin/carddisp.pl?gene=Ebf1
Arteriolar	Gsto1	0.925643	1	0.00301475	1.60002	0.36877	0.33	0.21	112	825	http://www.genecards.org/cgi-bin/carddisp.pl?gene=Gsto1
Arteriolar	S100a4	0.939268	1	0.00301475	6.31755	2.81609	0.312	0.212	112	825	http://www.genecards.org/cgi-bin/carddisp.pl?gene=S100a4
Arteriolar	Ms4a4c	0.672045	1	0.00307927	1.44295	0.533237	0.232	0.137	112	825	http://www.genecards.org/cgi-bin/carddisp.pl?gene=Ms4a4c
Arteriolar	Ubb	-0.30183	1	0.00312414	7.2421	9.16009	0.938	0.932	112	825	http://www.genecards.org/cgi-bin/carddisp.pl?gene=Ubb
Arteriolar	mt-Nd2	0.788392	1	0.00314083	8.37065	4.42551	0.75	0.721	112	825	http://www.genecards.org/cgi-bin/carddisp.pl?gene=mt-Nd2
Arteriolar	Zc3h13	0.337868	1	0.00314106	0.939793	0.534783	0.429	0.305	112	825	http://www.genecards.org/cgi-bin/carddisp.pl?gene=Zc3h13
Arteriolar	Stk17b	-0.587991	1	0.00314289	2.98311	4.98722	0.67	0.73	112	825	http://www.genecards.org/cgi-bin/carddisp.pl?gene=Stk17b
Arteriolar	Dnm1l	0.276201	1	0.00318388	0.530903	0.264162	0.348	0.242	112	825	http://www.genecards.org/cgi-bin/carddisp.pl?gene=Dnm1l
Arteriolar	Smarca5	0.363293	1	0.00325985	2.83644	1.9824	0.679	0.593	112	825	http://www.genecards.org/cgi-bin/carddisp.pl?gene=Smarca5
Arteriolar	Spi1	-0.364365	1	0.00333237	2.93391	4.06418	0.759	0.853	112	825	http://www.genecards.org/cgi-bin/carddisp.pl?gene=Spi1
Arteriolar	Lrmp	0.392695	1	0.003387	0.998488	0.522259	0.446	0.325	112	825	http://www.genecards.org/cgi-bin/carddisp.pl?gene=Lrmp
Arteriolar	mt-Nd5	0.565994	1	0.0035526	3.44236	2.00077	0.705	0.592	112	825	http://www.genecards.org/cgi-bin/carddisp.pl?gene=mt-Nd5
Arteriolar	Smc6	0.38989	1	0.00369765	1.44713	0.867621	0.5	0.384	112	825	http://www.genecards.org/cgi-bin/carddisp.pl?gene=Smc6
Arteriolar	Utrn	0.27574	1	0.00384687	0.81396	0.498379	0.402	0.264	112	825	http://www.genecards.org/cgi-bin/carddisp.pl?gene=Utrn
Arteriolar	Gcc2	0.318729	1	0.00393855	0.850849	0.483966	0.446	0.318	112	825	http://www.genecards.org/cgi-bin/carddisp.pl?gene=Gcc2
Arteriolar	Serinc3	0.296768	1	0.0040244	3.40196	2.58352	0.875	0.724	112	825	http://www.genecards.org/cgi-bin/carddisp.pl?gene=Serinc3
Arteriolar	Hmgn1	0.388299	1	0.00404462	0.855961	0.41801	0.259	0.155	112	825	http://www.genecards.org/cgi-bin/carddisp.pl?gene=Hmgn1
Arteriolar	Tcof1	0.354681	1	0.00404556	0.804663	0.411324	0.348	0.24	112	825	http://www.genecards.org/cgi-bin/carddisp.pl?gene=Tcof1
Arteriolar	H3f3a	-0.252628	1	0.00409552	18.4215	22.1383	0.982	0.999	112	825	http://www.genecards.org/cgi-bin/carddisp.pl?gene=H3f3a
Arteriolar	Rpl37a	0.47839	1	0.0041907	26.7885	18.946	0.964	0.933	112	825	http://www.genecards.org/cgi-bin/carddisp.pl?gene=Rpl37a
Arteriolar	Clec12a	-0.398238	1	0.00420401	1.3769	2.1325	0.482	0.572	112	825	http://www.genecards.org/cgi-bin/carddisp.pl?gene=Clec12a
Arteriolar	Tia1	0.311213	1	0.00425083	0.651477	0.331031	0.357	0.244	112	825	http://www.genecards.org/cgi-bin/carddisp.pl?gene=Tia1
Arteriolar	Cdc42	-0.281218	1	0.00425144	5.31062	6.6688	0.946	0.965	112	825	http://www.genecards.org/cgi-bin/carddisp.pl?gene=Cdc42
Arteriolar	Tapbp	0.259199	1	0.00429914	1.14346	0.790973	0.536	0.404	112	825	http://www.genecards.org/cgi-bin/carddisp.pl?gene=Tapbp
Arteriolar	Tsc22d3	-0.479771	1	0.00434156	0.470663	1.05087	0.295	0.401	112	825	http://www.genecards.org/cgi-bin/carddisp.pl?gene=Tsc22d3
Arteriolar	Myo5a	0.315462	1	0.00445775	1.00601	0.612018	0.482	0.368	112	825	http://www.genecards.org/cgi-bin/carddisp.pl?gene=Myo5a
Arteriolar	mt-Nd1	0.602854	1	0.00451157	9.09851	5.64937	0.732	0.707	112	825	http://www.genecards.org/cgi-bin/carddisp.pl?gene=mt-Nd1
Arteriolar	Rb1	0.287651	1	0.00464521	0.774065	0.453376	0.42	0.302	112	825	http://www.genecards.org/cgi-bin/carddisp.pl?gene=Rb1
Arteriolar	Tmsb10	0.675009	1	0.00467478	18.9679	11.5065	0.75	0.653	112	825	http://www.genecards.org/cgi-bin/carddisp.pl?gene=Tmsb10
Arteriolar	Slfn5	0.371822	1	0.00476891	0.704993	0.317628	0.161	0.08	112	825	http://www.genecards.org/cgi-bin/carddisp.pl?gene=Slfn5
Arteriolar	Hdc	-0.429977	1	0.00477754	6.56945	9.19765	0.518	0.68	112	825	http://www.genecards.org/cgi-bin/carddisp.pl?gene=Hdc
Arteriolar	Rpl37	0.343979	1	0.00487347	23.7196	18.4757	1	0.976	112	825	http://www.genecards.org/cgi-bin/carddisp.pl?gene=Rpl37
Arteriolar	Tmcc1	-0.532639	1	0.00509904	1.21716	2.20728	0.473	0.565	112	825	http://www.genecards.org/cgi-bin/carddisp.pl?gene=Tmcc1
Arteriolar	Vwa5a	0.345378	1	0.00526223	0.496817	0.178147	0.205	0.12	112	825	http://www.genecards.org/cgi-bin/carddisp.pl?gene=Vwa5a
Arteriolar	Rtn4	0.26397	1	0.0052905	1.44059	1.0325	0.625	0.507	112	825	http://www.genecards.org/cgi-bin/carddisp.pl?gene=Rtn4
Arteriolar	Flna	0.32345	1	0.0053477	4.41636	3.32852	0.83	0.781	112	825	http://www.genecards.org/cgi-bin/carddisp.pl?gene=Flna
Arteriolar	mt-Nd4	0.538628	1	0.00541257	12.8226	8.51585	0.857	0.808	112	825	http://www.genecards.org/cgi-bin/carddisp.pl?gene=mt-Nd4
Arteriolar	Ube2d2a	-0.322351	1	0.00555943	0.744878	1.18174	0.464	0.577	112	825	http://www.genecards.org/cgi-bin/carddisp.pl?gene=Ube2d2a
Arteriolar	Junb	-0.687475	1	0.00559539	8.73934	14.6848	0.804	0.902	112	825	http://www.genecards.org/cgi-bin/carddisp.pl?gene=Junb
Arteriolar	Pdcd6	-0.553954	1	0.00561365	0.790435	1.62855	0.455	0.568	112	825	http://www.genecards.org/cgi-bin/carddisp.pl?gene=Pdcd6
Arteriolar	Anp32e	0.497548	1	0.0058685	2.14401	1.22694	0.482	0.401	112	825	http://www.genecards.org/cgi-bin/carddisp.pl?gene=Anp32e
Arteriolar	Ctsc	0.507175	1	0.00594035	2.11296	1.19028	0.339	0.233	112	825	http://www.genecards.org/cgi-bin/carddisp.pl?gene=Ctsc
Arteriolar	S100a11	-0.399279	1	0.00597893	19.5163	26.058	0.902	0.935	112	825	http://www.genecards.org/cgi-bin/carddisp.pl?gene=S100a11
Arteriolar	1810022K09Rik	0.311193	1	0.00610591	0.926102	0.55239	0.438	0.332	112	825	http://www.genecards.org/cgi-bin/carddisp.pl?gene=1810022K09Rik
Arteriolar	Syncrip	0.2611	1	0.00611226	1.33434	0.947891	0.545	0.447	112	825	http://www.genecards.org/cgi-bin/carddisp.pl?gene=Syncrip
Arteriolar	Txnl1	-0.42487	1	0.00612023	1.23918	2.00599	0.545	0.616	112	825	http://www.genecards.org/cgi-bin/carddisp.pl?gene=Txnl1
Arteriolar	Rpl6	0.394906	1	0.00622253	19.4484	14.5518	0.884	0.827	112	825	http://www.genecards.org/cgi-bin/carddisp.pl?gene=Rpl6
Arteriolar	Nol7	0.290016	1	0.00622439	1.57711	1.1078	0.571	0.451	112	825	http://www.genecards.org/cgi-bin/carddisp.pl?gene=Nol7
Arteriolar	Hnrnph1	0.350898	1	0.00622508	1.56992	1.01506	0.589	0.501	112	825	http://www.genecards.org/cgi-bin/carddisp.pl?gene=Hnrnph1
Arteriolar	Serbp1	0.347136	1	0.00628813	5.18258	3.8604	0.732	0.605	112	825	http://www.genecards.org/cgi-bin/carddisp.pl?gene=Serbp1
Arteriolar	Sec62	0.271971	1	0.00635087	2.0381	1.51612	0.732	0.593	112	825	http://www.genecards.org/cgi-bin/carddisp.pl?gene=Sec62
Arteriolar	Snx5	0.253078	1	0.00649926	0.656081	0.389625	0.366	0.258	112	825	http://www.genecards.org/cgi-bin/carddisp.pl?gene=Snx5
Arteriolar	Cul1	0.318541	1	0.00652651	0.781564	0.428601	0.429	0.316	112	825	http://www.genecards.org/cgi-bin/carddisp.pl?gene=Cul1
Arteriolar	Ccz1	0.250757	1	0.00654518	0.611618	0.354493	0.375	0.273	112	825	http://www.genecards.org/cgi-bin/carddisp.pl?gene=Ccz1
Arteriolar	Fxyd5	-0.33902	1	0.00658368	7.71541	10.0241	0.812	0.926	112	825	http://www.genecards.org/cgi-bin/carddisp.pl?gene=Fxyd5
Arteriolar	Neurl3	-0.81587	1	0.00668163	1.35752	3.15008	0.429	0.52	112	825	http://www.genecards.org/cgi-bin/carddisp.pl?gene=Neurl3
Arteriolar	Myl12a	-0.281552	1	0.00668213	1.71269	2.29728	0.705	0.75	112	825	http://www.genecards.org/cgi-bin/carddisp.pl?gene=Myl12a
Arteriolar	Ankrd33b	-0.648301	1	0.00671211	1.03318	2.18664	0.241	0.354	112	825	http://www.genecards.org/cgi-bin/carddisp.pl?gene=Ankrd33b
Arteriolar	Rabgap1l	0.258806	1	0.00673173	0.610069	0.345662	0.321	0.221	112	825	http://www.genecards.org/cgi-bin/carddisp.pl?gene=Rabgap1l
Arteriolar	S100a9	-0.294273	1	0.00674875	809.909	993.391	0.616	0.815	112	825	http://www.genecards.org/cgi-bin/carddisp.pl?gene=S100a9
Arteriolar	Rasa2	-0.469307	1	0.00675543	1.29107	2.17185	0.42	0.537	112	825	http://www.genecards.org/cgi-bin/carddisp.pl?gene=Rasa2
Arteriolar	Ier2	-0.272002	1	0.00680913	2.33179	3.02308	0.688	0.783	112	825	http://www.genecards.org/cgi-bin/carddisp.pl?gene=Ier2
Arteriolar	Retnlg	-0.635182	1	0.00681688	99.0972	154.464	0.464	0.577	112	825	http://www.genecards.org/cgi-bin/carddisp.pl?gene=Retnlg
Arteriolar	Cntrl	0.256887	1	0.00686017	1.16934	0.815503	0.562	0.433	112	825	http://www.genecards.org/cgi-bin/carddisp.pl?gene=Cntrl
Arteriolar	Stip1	0.275935	1	0.00691041	0.630545	0.346691	0.366	0.263	112	825	http://www.genecards.org/cgi-bin/carddisp.pl?gene=Stip1
Arteriolar	Hes1	0.478935	1	0.00701446	0.745287	0.252255	0.125	0.059	112	825	http://www.genecards.org/cgi-bin/carddisp.pl?gene=Hes1
Arteriolar	Lcn2	-0.540082	1	0.00704553	43.2455	63.3354	0.58	0.679	112	825	http://www.genecards.org/cgi-bin/carddisp.pl?gene=Lcn2
Arteriolar	Vdac2	-0.312825	1	0.00713283	1.2742	1.82486	0.634	0.655	112	825	http://www.genecards.org/cgi-bin/carddisp.pl?gene=Vdac2
Arteriolar	Unc119	-0.306997	1	0.00726842	0.622114	1.00677	0.366	0.484	112	825	http://www.genecards.org/cgi-bin/carddisp.pl?gene=Unc119
Arteriolar	Cd9	-0.353186	1	0.00730772	3.40109	4.62186	0.652	0.728	112	825	http://www.genecards.org/cgi-bin/carddisp.pl?gene=Cd9
Arteriolar	Sfpq	0.383561	1	0.00732702	2.98278	2.05297	0.741	0.657	112	825	http://www.genecards.org/cgi-bin/carddisp.pl?gene=Sfpq
Arteriolar	Txn1	-0.317684	1	0.00735168	8.21533	10.4853	0.911	0.965	112	825	http://www.genecards.org/cgi-bin/carddisp.pl?gene=Txn1
Arteriolar	AI314180	0.25803	1	0.00760341	0.832476	0.53237	0.455	0.337	112	825	http://www.genecards.org/cgi-bin/carddisp.pl?gene=AI314180
Arteriolar	Top2b	0.401721	1	0.00783901	1.32938	0.763233	0.527	0.422	112	825	http://www.genecards.org/cgi-bin/carddisp.pl?gene=Top2b
Arteriolar	Canx	0.253267	1	0.00790442	1.78341	1.33526	0.598	0.482	112	825	http://www.genecards.org/cgi-bin/carddisp.pl?gene=Canx
Arteriolar	Fth1	-0.791053	1	0.00791584	44.0389	76.9325	0.991	0.994	112	825	http://www.genecards.org/cgi-bin/carddisp.pl?gene=Fth1
Arteriolar	Lsp1	-0.347749	1	0.0080574	4.91065	6.52173	0.759	0.828	112	825	http://www.genecards.org/cgi-bin/carddisp.pl?gene=Lsp1
Arteriolar	Mybbp1a	0.251521	1	0.00817256	0.540373	0.293929	0.268	0.173	112	825	http://www.genecards.org/cgi-bin/carddisp.pl?gene=Mybbp1a
Arteriolar	Plk3	-0.573308	1	0.0082659	1.19964	2.27292	0.259	0.382	112	825	http://www.genecards.org/cgi-bin/carddisp.pl?gene=Plk3
Arteriolar	Eef1g	0.266895	1	0.00832547	2.04526	1.53093	0.545	0.439	112	825	http://www.genecards.org/cgi-bin/carddisp.pl?gene=Eef1g
Arteriolar	BC005537	0.322284	1	0.00850343	1.77213	1.21716	0.625	0.545	112	825	http://www.genecards.org/cgi-bin/carddisp.pl?gene=BC005537
Arteriolar	Ufsp2	0.30138	1	0.00880912	0.550863	0.258488	0.312	0.215	112	825	http://www.genecards.org/cgi-bin/carddisp.pl?gene=Ufsp2
Arteriolar	Fxr1	0.361552	1	0.00881579	1.32891	0.812651	0.536	0.459	112	825	http://www.genecards.org/cgi-bin/carddisp.pl?gene=Fxr1
Arteriolar	Por	0.319423	1	0.00884651	1.90723	1.32982	0.562	0.441	112	825	http://www.genecards.org/cgi-bin/carddisp.pl?gene=Por
Arteriolar	Map1lc3a	-0.265545	1	0.00891689	0.217798	0.463902	0.17	0.285	112	825	http://www.genecards.org/cgi-bin/carddisp.pl?gene=Map1lc3a
Arteriolar	Upf2	0.296319	1	0.00895031	1.04711	0.667016	0.518	0.394	112	825	http://www.genecards.org/cgi-bin/carddisp.pl?gene=Upf2
Arteriolar	Tprgl	-0.328943	1	0.00934914	0.431332	0.797886	0.321	0.432	112	825	http://www.genecards.org/cgi-bin/carddisp.pl?gene=Tprgl
Arteriolar	Plbd1	-0.272795	1	0.00936438	2.28962	2.97435	0.527	0.618	112	825	http://www.genecards.org/cgi-bin/carddisp.pl?gene=Plbd1
Arteriolar	Zmiz1	0.255335	1	0.00947734	0.897764	0.589934	0.455	0.338	112	825	http://www.genecards.org/cgi-bin/carddisp.pl?gene=Zmiz1
Arteriolar	Mcemp1	-0.448341	1	0.0097593	3.33858	4.91987	0.688	0.744	112	825	http://www.genecards.org/cgi-bin/carddisp.pl?gene=Mcemp1
Arteriolar	Ltb4r1	-0.392292	1	0.00980815	0.867532	1.45109	0.429	0.491	112	825	http://www.genecards.org/cgi-bin/carddisp.pl?gene=Ltb4r1
Arteriolar	Trip11	0.264311	1	0.00982761	0.851262	0.541354	0.455	0.343	112	825	http://www.genecards.org/cgi-bin/carddisp.pl?gene=Trip11
Arteriolar	Rad21	0.255459	1	0.0100317	1.40328	1.01327	0.562	0.461	112	825	http://www.genecards.org/cgi-bin/carddisp.pl?gene=Rad21
Arteriolar	Racgap1	0.259541	1	0.0100639	0.680361	0.403696	0.348	0.255	112	825	http://www.genecards.org/cgi-bin/carddisp.pl?gene=Racgap1
Arteriolar	Ctss	0.445338	1	0.0100707	4.98367	3.39448	0.375	0.258	112	825	http://www.genecards.org/cgi-bin/carddisp.pl?gene=Ctss
Arteriolar	Cep164	0.294019	1	0.0102262	0.457614	0.188869	0.259	0.173	112	825	http://www.genecards.org/cgi-bin/carddisp.pl?gene=Cep164
Arteriolar	1600010M07Rik	-0.357634	1	0.0103051	0.0835992	0.38844	0.054	0.137	112	825	http://www.genecards.org/cgi-bin/carddisp.pl?gene=1600010M07Rik
Arteriolar	Rin3	-0.396603	1	0.0103733	0.65324	1.17633	0.429	0.516	112	825	http://www.genecards.org/cgi-bin/carddisp.pl?gene=Rin3
Arteriolar	Snrnp70	0.309168	1	0.0105393	1.50202	1.0194	0.58	0.472	112	825	http://www.genecards.org/cgi-bin/carddisp.pl?gene=Snrnp70
Arteriolar	Msr1	0.288409	1	0.010659	0.401788	0.147791	0.134	0.068	112	825	http://www.genecards.org/cgi-bin/carddisp.pl?gene=Msr1
Arteriolar	Rpl36a	0.29916	1	0.0106735	7.7354	6.09949	0.705	0.583	112	825	http://www.genecards.org/cgi-bin/carddisp.pl?gene=Rpl36a
Arteriolar	Plec	0.362789	1	0.0110851	1.44885	0.904374	0.536	0.418	112	825	http://www.genecards.org/cgi-bin/carddisp.pl?gene=Plec
Arteriolar	Klf3	-0.461341	1	0.0112554	1.75764	2.79678	0.554	0.618	112	825	http://www.genecards.org/cgi-bin/carddisp.pl?gene=Klf3
Arteriolar	Zfp292	0.283541	1	0.0118104	0.797349	0.476652	0.384	0.284	112	825	http://www.genecards.org/cgi-bin/carddisp.pl?gene=Zfp292
Arteriolar	Dhrs9	-0.47943	1	0.0118265	0.704945	1.37702	0.188	0.29	112	825	http://www.genecards.org/cgi-bin/carddisp.pl?gene=Dhrs9
Arteriolar	AF251705	-0.46022	1	0.0118653	0.303191	0.792867	0.134	0.234	112	825	http://www.genecards.org/cgi-bin/carddisp.pl?gene=AF251705
Arteriolar	Fam101b	-0.384526	1	0.0119845	1.60893	2.40578	0.473	0.571	112	825	http://www.genecards.org/cgi-bin/carddisp.pl?gene=Fam101b
Arteriolar	Gpsm3	-0.311289	1	0.0123557	2.12132	2.87298	0.723	0.761	112	825	http://www.genecards.org/cgi-bin/carddisp.pl?gene=Gpsm3
Arteriolar	Rdx	0.303346	1	0.0123623	1.78355	1.25571	0.571	0.507	112	825	http://www.genecards.org/cgi-bin/carddisp.pl?gene=Rdx
Arteriolar	Map1lc3b	-0.419622	1	0.0123772	3.08476	4.46368	0.821	0.851	112	825	http://www.genecards.org/cgi-bin/carddisp.pl?gene=Map1lc3b
Arteriolar	Zfp36l1	0.3366	1	0.0124498	1.17061	0.718919	0.25	0.156	112	825	http://www.genecards.org/cgi-bin/carddisp.pl?gene=Zfp36l1
Arteriolar	Arl4c	0.27288	1	0.012499	0.860745	0.540075	0.286	0.184	112	825	http://www.genecards.org/cgi-bin/carddisp.pl?gene=Arl4c
Arteriolar	Dock10	0.415174	1	0.0125449	1.15853	0.618745	0.402	0.32	112	825	http://www.genecards.org/cgi-bin/carddisp.pl?gene=Dock10
Arteriolar	Selk	-0.265881	1	0.0127235	2.05305	2.6709	0.732	0.788	112	825	http://www.genecards.org/cgi-bin/carddisp.pl?gene=Selk
Arteriolar	Prpf40a	0.256058	1	0.0127716	1.84971	1.38627	0.652	0.564	112	825	http://www.genecards.org/cgi-bin/carddisp.pl?gene=Prpf40a
Arteriolar	Sec61g	0.344532	1	0.0129679	3.89129	2.8522	0.714	0.634	112	825	http://www.genecards.org/cgi-bin/carddisp.pl?gene=Sec61g
Arteriolar	Eef2	0.286373	1	0.013104	3.85835	2.98365	0.759	0.659	112	825	http://www.genecards.org/cgi-bin/carddisp.pl?gene=Eef2
Arteriolar	Capg	-0.412114	1	0.0131636	1.09769	1.79125	0.455	0.556	112	825	http://www.genecards.org/cgi-bin/carddisp.pl?gene=Capg
Arteriolar	Ppp1r2	-0.35686	1	0.0133161	1.16228	1.76909	0.598	0.659	112	825	http://www.genecards.org/cgi-bin/carddisp.pl?gene=Ppp1r2
Arteriolar	Dbi	0.374699	1	0.0133694	3.24978	2.27771	0.598	0.499	112	825	http://www.genecards.org/cgi-bin/carddisp.pl?gene=Dbi
Arteriolar	Aimp1	0.261088	1	0.0136184	1.11488	0.76478	0.509	0.394	112	825	http://www.genecards.org/cgi-bin/carddisp.pl?gene=Aimp1
Arteriolar	Slc27a4	-0.404833	1	0.0137827	0.404961	0.860078	0.223	0.327	112	825	http://www.genecards.org/cgi-bin/carddisp.pl?gene=Slc27a4
Arteriolar	Uhrf1	0.263704	1	0.0138564	0.571235	0.308754	0.286	0.201	112	825	http://www.genecards.org/cgi-bin/carddisp.pl?gene=Uhrf1
Arteriolar	Klf9	0.319734	1	0.0138652	0.641615	0.31529	0.259	0.168	112	825	http://www.genecards.org/cgi-bin/carddisp.pl?gene=Klf9
Arteriolar	Tuba4a	-0.335114	1	0.0140207	1.21675	1.79638	0.411	0.491	112	825	http://www.genecards.org/cgi-bin/carddisp.pl?gene=Tuba4a
Arteriolar	Socs3	0.285519	1	0.0140638	1.01992	0.65724	0.259	0.161	112	825	http://www.genecards.org/cgi-bin/carddisp.pl?gene=Socs3
Arteriolar	Tmem123	0.332095	1	0.0142784	0.946039	0.545898	0.411	0.278	112	825	http://www.genecards.org/cgi-bin/carddisp.pl?gene=Tmem123
Arteriolar	Rps26	0.353936	1	0.0143249	17.9737	13.8459	0.875	0.779	112	825	http://www.genecards.org/cgi-bin/carddisp.pl?gene=Rps26
Arteriolar	Camp	-0.746019	1	0.0144189	78.125	131.705	0.375	0.486	112	825	http://www.genecards.org/cgi-bin/carddisp.pl?gene=Camp
Arteriolar	Tcf12	0.332466	1	0.0147385	0.492818	0.185563	0.25	0.172	112	825	http://www.genecards.org/cgi-bin/carddisp.pl?gene=Tcf12
Arteriolar	Ddx24	0.259756	1	0.0149176	1.16441	0.807779	0.527	0.401	112	825	http://www.genecards.org/cgi-bin/carddisp.pl?gene=Ddx24
Arteriolar	D8Ertd738e	-0.455934	1	0.0150565	2.81826	4.23739	0.83	0.868	112	825	http://www.genecards.org/cgi-bin/carddisp.pl?gene=D8Ertd738e
Arteriolar	Iqgap2	0.280325	1	0.0151353	1.24323	0.847084	0.527	0.412	112	825	http://www.genecards.org/cgi-bin/carddisp.pl?gene=Iqgap2
Arteriolar	Bmp2k	0.294518	1	0.0151532	0.69612	0.382922	0.312	0.213	112	825	http://www.genecards.org/cgi-bin/carddisp.pl?gene=Bmp2k
Arteriolar	Eif5b	0.282366	1	0.0151668	1.51394	1.06707	0.554	0.452	112	825	http://www.genecards.org/cgi-bin/carddisp.pl?gene=Eif5b
Arteriolar	Nupr1	0.663066	1	0.0154679	1.00734	0.267703	0.179	0.102	112	825	http://www.genecards.org/cgi-bin/carddisp.pl?gene=Nupr1
Arteriolar	Tmbim4	-0.280593	1	0.0155576	0.557517	0.891907	0.402	0.486	112	825	http://www.genecards.org/cgi-bin/carddisp.pl?gene=Tmbim4
Arteriolar	Smc1a	0.349116	1	0.0155796	2.39031	1.66161	0.58	0.519	112	825	http://www.genecards.org/cgi-bin/carddisp.pl?gene=Smc1a
Arteriolar	Dek	0.484223	1	0.0156807	5.20775	3.43781	0.598	0.536	112	825	http://www.genecards.org/cgi-bin/carddisp.pl?gene=Dek
Arteriolar	Crlf2	-0.278916	1	0.0158351	0.57407	0.909793	0.348	0.457	112	825	http://www.genecards.org/cgi-bin/carddisp.pl?gene=Crlf2
Arteriolar	Pik3r1	0.337824	1	0.0158491	0.982078	0.568287	0.429	0.326	112	825	http://www.genecards.org/cgi-bin/carddisp.pl?gene=Pik3r1
Arteriolar	Zfp36	-0.616472	1	0.0160771	2.24233	3.97088	0.598	0.688	112	825	http://www.genecards.org/cgi-bin/carddisp.pl?gene=Zfp36
Arteriolar	Ifrd1	-0.513416	1	0.016124	2.03339	3.32994	0.545	0.629	112	825	http://www.genecards.org/cgi-bin/carddisp.pl?gene=Ifrd1
Arteriolar	Iqsec1	-0.396758	1	0.0162898	0.345735	0.771722	0.223	0.316	112	825	http://www.genecards.org/cgi-bin/carddisp.pl?gene=Iqsec1
Arteriolar	Cxcl2	-0.928662	1	0.0164043	14.0641	27.6747	0.241	0.355	112	825	http://www.genecards.org/cgi-bin/carddisp.pl?gene=Cxcl2
Arteriolar	Coq10b	-0.308439	1	0.0168902	1.62972	2.25656	0.518	0.623	112	825	http://www.genecards.org/cgi-bin/carddisp.pl?gene=Coq10b
Arteriolar	Trim24	0.250132	1	0.0173142	0.324376	0.113561	0.179	0.104	112	825	http://www.genecards.org/cgi-bin/carddisp.pl?gene=Trim24
Arteriolar	Tonsl	-0.27043	1	0.0180209	0.885833	1.27463	0.518	0.583	112	825	http://www.genecards.org/cgi-bin/carddisp.pl?gene=Tonsl
Arteriolar	Padi4	-0.324869	1	0.0182398	0.661641	1.08129	0.25	0.36	112	825	http://www.genecards.org/cgi-bin/carddisp.pl?gene=Padi4
Arteriolar	1810058I24Rik	-0.304942	1	0.0185139	1.02628	1.50321	0.571	0.628	112	825	http://www.genecards.org/cgi-bin/carddisp.pl?gene=1810058I24Rik
Arteriolar	Rplp2	0.312673	1	0.0185532	18.3756	14.6002	0.902	0.847	112	825	http://www.genecards.org/cgi-bin/carddisp.pl?gene=Rplp2
Arteriolar	Rnf11	-0.372345	1	0.0185729	0.698178	1.19822	0.33	0.435	112	825	http://www.genecards.org/cgi-bin/carddisp.pl?gene=Rnf11
Arteriolar	Bola2	0.322962	1	0.0189818	1.34245	0.872618	0.473	0.366	112	825	http://www.genecards.org/cgi-bin/carddisp.pl?gene=Bola2
Arteriolar	Mmp9	-0.384849	1	0.0191023	5.53274	7.52995	0.366	0.491	112	825	http://www.genecards.org/cgi-bin/carddisp.pl?gene=Mmp9
Arteriolar	Rpl36	0.412571	1	0.0192772	11.2022	8.1673	0.732	0.698	112	825	http://www.genecards.org/cgi-bin/carddisp.pl?gene=Rpl36
Arteriolar	Cbx5	0.300695	1	0.0193282	0.875188	0.522392	0.384	0.291	112	825	http://www.genecards.org/cgi-bin/carddisp.pl?gene=Cbx5
Arteriolar	Ddx21	0.35324	1	0.0208201	1.45083	0.918569	0.438	0.343	112	825	http://www.genecards.org/cgi-bin/carddisp.pl?gene=Ddx21
Arteriolar	Chd4	0.292154	1	0.0217614	3.64663	2.79482	0.804	0.741	112	825	http://www.genecards.org/cgi-bin/carddisp.pl?gene=Chd4
Arteriolar	Slc25a33	-0.400859	1	0.0220764	0.222386	0.613909	0.116	0.202	112	825	http://www.genecards.org/cgi-bin/carddisp.pl?gene=Slc25a33
Arteriolar	Ccr2	0.940709	1	0.0221601	3.83108	1.51688	0.259	0.189	112	825	http://www.genecards.org/cgi-bin/carddisp.pl?gene=Ccr2
Arteriolar	Ptgs2	-0.94398	1	0.02226	1.30307	3.43072	0.179	0.272	112	825	http://www.genecards.org/cgi-bin/carddisp.pl?gene=Ptgs2
Arteriolar	Csnk2a1	0.291119	1	0.0224593	1.01493	0.646742	0.518	0.419	112	825	http://www.genecards.org/cgi-bin/carddisp.pl?gene=Csnk2a1
Arteriolar	Dhrs7	-0.26743	1	0.0226104	2.23517	2.89405	0.571	0.698	112	825	http://www.genecards.org/cgi-bin/carddisp.pl?gene=Dhrs7
Arteriolar	Vegfa	-0.505975	1	0.0226154	0.582778	1.24768	0.25	0.347	112	825	http://www.genecards.org/cgi-bin/carddisp.pl?gene=Vegfa
Arteriolar	Iscu	-0.27173	1	0.0230252	0.640193	0.980131	0.375	0.479	112	825	http://www.genecards.org/cgi-bin/carddisp.pl?gene=Iscu
Arteriolar	Rpl31	0.254757	1	0.0233354	6.29744	5.11619	0.821	0.712	112	825	http://www.genecards.org/cgi-bin/carddisp.pl?gene=Rpl31
Arteriolar	Tpp2	0.260285	1	0.0237258	0.743137	0.455386	0.411	0.318	112	825	http://www.genecards.org/cgi-bin/carddisp.pl?gene=Tpp2
Arteriolar	F10	0.397749	1	0.0239277	0.84648	0.401555	0.25	0.177	112	825	http://www.genecards.org/cgi-bin/carddisp.pl?gene=F10
Arteriolar	H2-Q10	-0.451546	1	0.0240516	0.273673	0.741755	0.089	0.168	112	825	http://www.genecards.org/cgi-bin/carddisp.pl?gene=H2-Q10
Arteriolar	Rrbp1	0.310871	1	0.024356	3.77095	2.84613	0.768	0.701	112	825	http://www.genecards.org/cgi-bin/carddisp.pl?gene=Rrbp1
Arteriolar	Cdk2ap2	-0.33668	1	0.0243717	2.91439	3.94328	0.732	0.819	112	825	http://www.genecards.org/cgi-bin/carddisp.pl?gene=Cdk2ap2
Arteriolar	Mxd1	-0.34399	1	0.0248205	8.26879	10.7645	0.616	0.719	112	825	http://www.genecards.org/cgi-bin/carddisp.pl?gene=Mxd1
Arteriolar	Gpr35	0.297519	1	0.024823	0.64138	0.33551	0.188	0.115	112	825	http://www.genecards.org/cgi-bin/carddisp.pl?gene=Gpr35
Arteriolar	Jdp2	-0.568149	1	0.0248364	1.16111	2.20411	0.42	0.524	112	825	http://www.genecards.org/cgi-bin/carddisp.pl?gene=Jdp2
Arteriolar	Stap1	-0.362288	1	0.0248769	1.21495	1.84724	0.455	0.556	112	825	http://www.genecards.org/cgi-bin/carddisp.pl?gene=Stap1
Arteriolar	Cklf	-0.266749	1	0.0251325	0.281812	0.542141	0.277	0.356	112	825	http://www.genecards.org/cgi-bin/carddisp.pl?gene=Cklf
Arteriolar	Dnmt1	0.297507	1	0.0261571	1.11819	0.723477	0.429	0.354	112	825	http://www.genecards.org/cgi-bin/carddisp.pl?gene=Dnmt1
Arteriolar	Clic4	0.469525	1	0.0265994	0.944282	0.404164	0.286	0.202	112	825	http://www.genecards.org/cgi-bin/carddisp.pl?gene=Clic4
Arteriolar	Atf3	-1.16705	1	0.0268345	0.286367	1.88857	0.125	0.199	112	825	http://www.genecards.org/cgi-bin/carddisp.pl?gene=Atf3
Arteriolar	Paics	0.296354	1	0.0272395	0.718494	0.399383	0.348	0.251	112	825	http://www.genecards.org/cgi-bin/carddisp.pl?gene=Paics
Arteriolar	Ubc	-0.391429	1	0.0293997	2.72347	3.88405	0.821	0.847	112	825	http://www.genecards.org/cgi-bin/carddisp.pl?gene=Ubc
Arteriolar	Sde2	-0.428371	1	0.0304418	1.50187	2.3668	0.607	0.665	112	825	http://www.genecards.org/cgi-bin/carddisp.pl?gene=Sde2
Arteriolar	Trem3	-0.31588	1	0.0307154	1.174	1.70614	0.455	0.518	112	825	http://www.genecards.org/cgi-bin/carddisp.pl?gene=Trem3
Arteriolar	Bcl2a1b	-0.666374	1	0.0308891	0.278365	1.02887	0.098	0.177	112	825	http://www.genecards.org/cgi-bin/carddisp.pl?gene=Bcl2a1b
Arteriolar	Pmvk	-0.372105	1	0.0312821	0.261077	0.632136	0.17	0.257	112	825	http://www.genecards.org/cgi-bin/carddisp.pl?gene=Pmvk
Arteriolar	Hsp90b1	0.284292	1	0.0316584	4.13155	3.21374	0.688	0.594	112	825	http://www.genecards.org/cgi-bin/carddisp.pl?gene=Hsp90b1
Arteriolar	Mdh2	-0.265285	1	0.0319533	1.27356	1.73253	0.607	0.655	112	825	http://www.genecards.org/cgi-bin/carddisp.pl?gene=Mdh2
Arteriolar	Cpne2	-0.499509	1	0.032244	0.871767	1.64618	0.429	0.509	112	825	http://www.genecards.org/cgi-bin/carddisp.pl?gene=Cpne2
Arteriolar	Gadd45a	-0.366162	1	0.0326691	1.17278	1.80053	0.375	0.47	112	825	http://www.genecards.org/cgi-bin/carddisp.pl?gene=Gadd45a
Arteriolar	Rab8b	0.284073	1	0.0328032	3.16513	2.42069	0.75	0.697	112	825	http://www.genecards.org/cgi-bin/carddisp.pl?gene=Rab8b
Arteriolar	Zeb1	0.283827	1	0.0330107	0.541509	0.26621	0.259	0.182	112	825	http://www.genecards.org/cgi-bin/carddisp.pl?gene=Zeb1
Arteriolar	Ptp4a1	-0.508223	1	0.0334033	1.7108	2.85557	0.661	0.687	112	825	http://www.genecards.org/cgi-bin/carddisp.pl?gene=Ptp4a1
Arteriolar	Hnrnpab	0.261901	1	0.0336726	2.12071	1.60264	0.589	0.501	112	825	http://www.genecards.org/cgi-bin/carddisp.pl?gene=Hnrnpab
Arteriolar	Sptbn1	0.505032	1	0.0341281	2.01282	1.12296	0.58	0.507	112	825	http://www.genecards.org/cgi-bin/carddisp.pl?gene=Sptbn1
Arteriolar	Tm9sf3	0.264687	1	0.0350225	1.93856	1.446	0.696	0.599	112	825	http://www.genecards.org/cgi-bin/carddisp.pl?gene=Tm9sf3
Arteriolar	Lilrb4a	0.277439	1	0.0351558	2.27941	1.70569	0.625	0.541	112	825	http://www.genecards.org/cgi-bin/carddisp.pl?gene=Lilrb4a
Arteriolar	Creg1	-0.316451	1	0.0353173	1.74617	2.41971	0.652	0.675	112	825	http://www.genecards.org/cgi-bin/carddisp.pl?gene=Creg1
Arteriolar	Strbp	0.267944	1	0.0354864	0.65843	0.37733	0.312	0.244	112	825	http://www.genecards.org/cgi-bin/carddisp.pl?gene=Strbp
Arteriolar	Prdx1	0.329309	1	0.0357251	2.93329	2.13058	0.536	0.441	112	825	http://www.genecards.org/cgi-bin/carddisp.pl?gene=Prdx1
Arteriolar	Mafb	0.807207	1	0.0360887	1.38464	0.362791	0.152	0.093	112	825	http://www.genecards.org/cgi-bin/carddisp.pl?gene=Mafb
Arteriolar	Dnajb1	-0.370478	1	0.036404	0.297907	0.67791	0.223	0.321	112	825	http://www.genecards.org/cgi-bin/carddisp.pl?gene=Dnajb1
Arteriolar	Supt4a	-0.281727	1	0.0364913	1.31688	1.81652	0.67	0.684	112	825	http://www.genecards.org/cgi-bin/carddisp.pl?gene=Supt4a
Arteriolar	Degs1	-0.293157	1	0.0366841	2.07245	2.76473	0.58	0.658	112	825	http://www.genecards.org/cgi-bin/carddisp.pl?gene=Degs1
Arteriolar	Rsad2	0.309772	1	0.0370484	0.870938	0.509416	0.134	0.075	112	825	http://www.genecards.org/cgi-bin/carddisp.pl?gene=Rsad2
Arteriolar	Ccl9	0.501036	1	0.0372291	1.31802	0.637911	0.259	0.193	112	825	http://www.genecards.org/cgi-bin/carddisp.pl?gene=Ccl9
Arteriolar	H2-K1	-0.316912	1	0.0381727	3.70612	4.86223	0.768	0.789	112	825	http://www.genecards.org/cgi-bin/carddisp.pl?gene=H2-K1
Arteriolar	Cst3	-0.290935	1	0.0388845	10.1817	12.68	0.911	0.925	112	825	http://www.genecards.org/cgi-bin/carddisp.pl?gene=Cst3
Arteriolar	Smim3	-0.392138	1	0.0395204	0.399329	0.836392	0.259	0.337	112	825	http://www.genecards.org/cgi-bin/carddisp.pl?gene=Smim3
Arteriolar	Cebpe	-0.403434	1	0.0399741	0.759199	1.32681	0.241	0.325	112	825	http://www.genecards.org/cgi-bin/carddisp.pl?gene=Cebpe
Arteriolar	Pilra	-0.270525	1	0.0402855	1.30309	1.77809	0.393	0.507	112	825	http://www.genecards.org/cgi-bin/carddisp.pl?gene=Pilra
Arteriolar	Slc22a15	-0.29477	1	0.0406307	0.556912	0.909848	0.295	0.385	112	825	http://www.genecards.org/cgi-bin/carddisp.pl?gene=Slc22a15
Arteriolar	Il1r2	-0.565278	1	0.0407231	3.27627	5.32748	0.429	0.51	112	825	http://www.genecards.org/cgi-bin/carddisp.pl?gene=Il1r2
Arteriolar	F13a1	0.601574	1	0.0407278	3.0766	1.68662	0.277	0.207	112	825	http://www.genecards.org/cgi-bin/carddisp.pl?gene=F13a1
Arteriolar	Per1	-0.413735	1	0.0410378	0.466847	0.954031	0.25	0.332	112	825	http://www.genecards.org/cgi-bin/carddisp.pl?gene=Per1
Arteriolar	Hist1h4h	0.446363	1	0.0412115	0.813744	0.33109	0.277	0.215	112	825	http://www.genecards.org/cgi-bin/carddisp.pl?gene=Hist1h4h
Arteriolar	Snrnp27	0.262803	1	0.0421312	1.02672	0.689208	0.464	0.407	112	825	http://www.genecards.org/cgi-bin/carddisp.pl?gene=Snrnp27
Arteriolar	Rps19	0.309456	1	0.0422248	16.8919	13.4378	0.777	0.727	112	825	http://www.genecards.org/cgi-bin/carddisp.pl?gene=Rps19
Arteriolar	Hmgb1	0.574952	1	0.0435774	13.2454	8.56305	0.795	0.752	112	825	http://www.genecards.org/cgi-bin/carddisp.pl?gene=Hmgb1
Arteriolar	Snx2	0.25102	1	0.0436264	0.698334	0.427113	0.348	0.278	112	825	http://www.genecards.org/cgi-bin/carddisp.pl?gene=Snx2
Arteriolar	Ncl	0.254934	1	0.0440189	4.80472	3.8645	0.741	0.632	112	825	http://www.genecards.org/cgi-bin/carddisp.pl?gene=Ncl
Arteriolar	Plac8	0.347345	1	0.0447586	10.6805	8.18122	0.688	0.608	112	825	http://www.genecards.org/cgi-bin/carddisp.pl?gene=Plac8
Arteriolar	Mgst2	-0.26279	1	0.045061	0.641176	0.969079	0.33	0.405	112	825	http://www.genecards.org/cgi-bin/carddisp.pl?gene=Mgst2
Arteriolar	Lyst	-0.284898	1	0.045522	2.27938	2.99535	0.661	0.737	112	825	http://www.genecards.org/cgi-bin/carddisp.pl?gene=Lyst
Arteriolar	Chchd10	0.598183	1	0.0455789	1.14582	0.417496	0.179	0.118	112	825	http://www.genecards.org/cgi-bin/carddisp.pl?gene=Chchd10
Arteriolar	Nav1	0.322285	1	0.045863	0.484791	0.187539	0.152	0.097	112	825	http://www.genecards.org/cgi-bin/carddisp.pl?gene=Nav1
Arteriolar	Tgfbi	0.323443	1	0.0461538	2.06021	1.4456	0.482	0.423	112	825	http://www.genecards.org/cgi-bin/carddisp.pl?gene=Tgfbi
Arteriolar	Ets2	-0.306838	1	0.0465488	4.21629	5.45252	0.598	0.686	112	825	http://www.genecards.org/cgi-bin/carddisp.pl?gene=Ets2
Arteriolar	Aprt	-0.281737	1	0.0473072	1.77073	2.36826	0.58	0.625	112	825	http://www.genecards.org/cgi-bin/carddisp.pl?gene=Aprt
Arteriolar	Entpd1	-0.450676	1	0.0473204	1.03816	1.78551	0.25	0.333	112	825	http://www.genecards.org/cgi-bin/carddisp.pl?gene=Entpd1
Arteriolar	Smarca4	0.506159	1	0.0483677	1.36246	0.663392	0.402	0.344	112	825	http://www.genecards.org/cgi-bin/carddisp.pl?gene=Smarca4
Arteriolar	Hnrnpa2b1	0.295827	1	0.048458	6.83799	5.38487	0.884	0.804	112	825	http://www.genecards.org/cgi-bin/carddisp.pl?gene=Hnrnpa2b1
Arteriolar	Ms4a3	-0.5224	1	0.0485582	0.938311	1.78408	0.161	0.241	112	825	http://www.genecards.org/cgi-bin/carddisp.pl?gene=Ms4a3
Arteriolar	Ptma	0.32009	1	0.0489404	29.2299	23.2147	0.759	0.607	112	825	http://www.genecards.org/cgi-bin/carddisp.pl?gene=Ptma
Arteriolar	Ralgps2	0.256533	1	0.0491239	0.416093	0.185407	0.188	0.124	112	825	http://www.genecards.org/cgi-bin/carddisp.pl?gene=Ralgps2
Arteriolar	Hirip3	0.273958	1	0.049145	0.46978	0.215578	0.241	0.176	112	825	http://www.genecards.org/cgi-bin/carddisp.pl?gene=Hirip3
Arteriolar	Ifi30	0.397878	1	0.0508066	2.99917	2.03527	0.348	0.27	112	825	http://www.genecards.org/cgi-bin/carddisp.pl?gene=Ifi30
Arteriolar	Bcl7a	0.420367	1	0.0514968	0.580516	0.181016	0.143	0.09	112	825	http://www.genecards.org/cgi-bin/carddisp.pl?gene=Bcl7a
Arteriolar	Csgalnact2	0.251685	1	0.0517138	0.702198	0.429701	0.366	0.298	112	825	http://www.genecards.org/cgi-bin/carddisp.pl?gene=Csgalnact2
Arteriolar	Ptgs2os2	-0.467125	1	0.0536398	0.06939	0.478273	0.054	0.108	112	825	http://www.genecards.org/cgi-bin/carddisp.pl?gene=Ptgs2os2
Arteriolar	Psme1	0.286379	1	0.0539794	3.07434	2.34078	0.696	0.668	112	825	http://www.genecards.org/cgi-bin/carddisp.pl?gene=Psme1
Arteriolar	Akap9	0.257817	1	0.0543207	0.962541	0.641376	0.438	0.355	112	825	http://www.genecards.org/cgi-bin/carddisp.pl?gene=Akap9
Arteriolar	Map4k4	0.27218	1	0.054557	1.56491	1.12392	0.518	0.402	112	825	http://www.genecards.org/cgi-bin/carddisp.pl?gene=Map4k4
Arteriolar	Card19	-0.334486	1	0.0552882	1.11998	1.67315	0.509	0.583	112	825	http://www.genecards.org/cgi-bin/carddisp.pl?gene=Card19
Arteriolar	Mbnl1	0.274279	1	0.0564523	3.76414	2.93929	0.714	0.667	112	825	http://www.genecards.org/cgi-bin/carddisp.pl?gene=Mbnl1
Arteriolar	Whsc1	0.326272	1	0.0567876	1.00942	0.6027	0.393	0.326	112	825	http://www.genecards.org/cgi-bin/carddisp.pl?gene=Whsc1
Arteriolar	Suco	-0.250331	1	0.0574272	1.36064	1.80793	0.464	0.556	112	825	http://www.genecards.org/cgi-bin/carddisp.pl?gene=Suco
Arteriolar	Hcar2	-0.658788	1	0.0577555	0.666771	1.63142	0.188	0.262	112	825	http://www.genecards.org/cgi-bin/carddisp.pl?gene=Hcar2
Arteriolar	Ets1	0.325722	1	0.0605983	1.30657	0.840408	0.429	0.35	112	825	http://www.genecards.org/cgi-bin/carddisp.pl?gene=Ets1
Arteriolar	Chil3	-0.762533	1	0.0608086	14.0926	24.6042	0.473	0.525	112	825	http://www.genecards.org/cgi-bin/carddisp.pl?gene=Chil3
Arteriolar	Eif4ebp1	-0.252367	1	0.0613188	0.620379	0.93013	0.411	0.475	112	825	http://www.genecards.org/cgi-bin/carddisp.pl?gene=Eif4ebp1
Arteriolar	R3hdm4	-0.282342	1	0.0618593	1.70207	2.28617	0.598	0.663	112	825	http://www.genecards.org/cgi-bin/carddisp.pl?gene=R3hdm4
Arteriolar	AY036118	0.316963	1	0.0645875	2.05559	1.4529	0.661	0.538	112	825	http://www.genecards.org/cgi-bin/carddisp.pl?gene=AY036118
Arteriolar	Cxcr2	-0.290566	1	0.0661147	2.54301	3.33352	0.339	0.44	112	825	http://www.genecards.org/cgi-bin/carddisp.pl?gene=Cxcr2
Arteriolar	Cxcr4	-0.424924	1	0.0676313	1.37172	2.18404	0.482	0.541	112	825	http://www.genecards.org/cgi-bin/carddisp.pl?gene=Cxcr4
Arteriolar	Cited2	-0.349134	1	0.0685293	0.665367	1.12134	0.339	0.405	112	825	http://www.genecards.org/cgi-bin/carddisp.pl?gene=Cited2
Arteriolar	Fn1	0.634374	1	0.0687248	4.23847	2.37473	0.232	0.17	112	825	http://www.genecards.org/cgi-bin/carddisp.pl?gene=Fn1
Arteriolar	Cnp	0.493699	1	0.0688782	0.76732	0.255155	0.143	0.09	112	825	http://www.genecards.org/cgi-bin/carddisp.pl?gene=Cnp
Arteriolar	Lrg1	0.302972	1	0.069106	2.52474	1.85709	0.545	0.446	112	825	http://www.genecards.org/cgi-bin/carddisp.pl?gene=Lrg1
Arteriolar	Sh2d3c	-0.482736	1	0.0703002	0.583317	1.21251	0.241	0.302	112	825	http://www.genecards.org/cgi-bin/carddisp.pl?gene=Sh2d3c
Arteriolar	Itgb1	0.445192	1	0.0703289	1.63539	0.935658	0.491	0.419	112	825	http://www.genecards.org/cgi-bin/carddisp.pl?gene=Itgb1
Arteriolar	Nucks1	0.345557	1	0.0717923	3.14206	2.25982	0.536	0.456	112	825	http://www.genecards.org/cgi-bin/carddisp.pl?gene=Nucks1
Arteriolar	Gadd45b	-0.978697	1	0.0742288	2.23583	5.37679	0.393	0.452	112	825	http://www.genecards.org/cgi-bin/carddisp.pl?gene=Gadd45b
Arteriolar	Nr4a1	-0.371832	1	0.0743394	1.76769	2.58137	0.518	0.566	112	825	http://www.genecards.org/cgi-bin/carddisp.pl?gene=Nr4a1
Arteriolar	Atp6v1g1	-0.288024	1	0.0752846	2.52291	3.30136	0.839	0.853	112	825	http://www.genecards.org/cgi-bin/carddisp.pl?gene=Atp6v1g1
Arteriolar	Atp1b1	0.25736	1	0.0760155	0.4259	0.192933	0.152	0.101	112	825	http://www.genecards.org/cgi-bin/carddisp.pl?gene=Atp1b1
Arteriolar	Lpcat2	-0.332	1	0.0766577	0.593016	1.00522	0.304	0.368	112	825	http://www.genecards.org/cgi-bin/carddisp.pl?gene=Lpcat2
Arteriolar	Ccrl2	-0.810022	1	0.0778284	0.979866	2.47118	0.17	0.236	112	825	http://www.genecards.org/cgi-bin/carddisp.pl?gene=Ccrl2
Arteriolar	Elane	-0.780552	1	0.0782048	11.0875	19.7637	0.134	0.202	112	825	http://www.genecards.org/cgi-bin/carddisp.pl?gene=Elane
Arteriolar	Rcsd1	-0.253569	1	0.0794983	0.659958	0.978923	0.393	0.467	112	825	http://www.genecards.org/cgi-bin/carddisp.pl?gene=Rcsd1
Arteriolar	Ctsg	-0.506912	1	0.079614	2.3528	3.76436	0.098	0.165	112	825	http://www.genecards.org/cgi-bin/carddisp.pl?gene=Ctsg
Arteriolar	Cdkn1a	0.385127	1	0.0815064	3.7022	2.60053	0.5	0.419	112	825	http://www.genecards.org/cgi-bin/carddisp.pl?gene=Cdkn1a
Arteriolar	Dag1	0.593674	1	0.0815219	0.651492	0.0943661	0.116	0.07	112	825	http://www.genecards.org/cgi-bin/carddisp.pl?gene=Dag1
Arteriolar	Sephs2	-0.273549	1	0.0816197	0.43927	0.739757	0.312	0.387	112	825	http://www.genecards.org/cgi-bin/carddisp.pl?gene=Sephs2
Arteriolar	Akna	-0.29619	1	0.0820593	0.286668	0.579896	0.259	0.315	112	825	http://www.genecards.org/cgi-bin/carddisp.pl?gene=Akna
Arteriolar	Rabgef1	-0.335863	1	0.0822793	1.47871	2.12846	0.438	0.516	112	825	http://www.genecards.org/cgi-bin/carddisp.pl?gene=Rabgef1
Arteriolar	Syne2	0.36063	1	0.0824591	1.09879	0.634587	0.393	0.315	112	825	http://www.genecards.org/cgi-bin/carddisp.pl?gene=Syne2
Arteriolar	Aplp2	0.271391	1	0.084903	0.818734	0.506858	0.339	0.28	112	825	http://www.genecards.org/cgi-bin/carddisp.pl?gene=Aplp2
Arteriolar	Tmed5	-0.265717	1	0.0850874	1.32378	1.79372	0.58	0.635	112	825	http://www.genecards.org/cgi-bin/carddisp.pl?gene=Tmed5
Arteriolar	Il1b	-0.687595	1	0.0869563	16.1819	26.6731	0.357	0.433	112	825	http://www.genecards.org/cgi-bin/carddisp.pl?gene=Il1b
Arteriolar	Nr4a2	0.353669	1	0.0876287	1.32508	0.819589	0.223	0.165	112	825	http://www.genecards.org/cgi-bin/carddisp.pl?gene=Nr4a2
Arteriolar	Atg101	-0.259077	1	0.0882089	0.754712	1.09989	0.473	0.521	112	825	http://www.genecards.org/cgi-bin/carddisp.pl?gene=Atg101
Arteriolar	Npc1	0.282497	1	0.0889091	0.536554	0.263304	0.223	0.166	112	825	http://www.genecards.org/cgi-bin/carddisp.pl?gene=Npc1
Arteriolar	Amica1	-0.701036	1	0.0909034	0.491444	1.4246	0.196	0.247	112	825	http://www.genecards.org/cgi-bin/carddisp.pl?gene=Amica1
Arteriolar	Xist	0.286005	1	0.091004	5.59599	4.40983	0.741	0.661	112	825	http://www.genecards.org/cgi-bin/carddisp.pl?gene=Xist
Arteriolar	Ifitm1	0.48393	1	0.0925146	3.30101	2.07534	0.295	0.221	112	825	http://www.genecards.org/cgi-bin/carddisp.pl?gene=Ifitm1
Arteriolar	Rab7	-0.351269	1	0.0929187	1.87131	2.66288	0.741	0.756	112	825	http://www.genecards.org/cgi-bin/carddisp.pl?gene=Rab7
Arteriolar	Elmsan1	-0.267797	1	0.0934784	0.348563	0.623627	0.214	0.279	112	825	http://www.genecards.org/cgi-bin/carddisp.pl?gene=Elmsan1
Arteriolar	Comtd1	-0.263895	1	0.0944135	0.114743	0.338489	0.161	0.212	112	825	http://www.genecards.org/cgi-bin/carddisp.pl?gene=Comtd1
Arteriolar	Ccdc88a	0.322031	1	0.0946429	1.01918	0.615229	0.339	0.281	112	825	http://www.genecards.org/cgi-bin/carddisp.pl?gene=Ccdc88a
Arteriolar	Emilin2	0.310212	1	0.0950146	2.26293	1.63163	0.464	0.4	112	825	http://www.genecards.org/cgi-bin/carddisp.pl?gene=Emilin2
Arteriolar	Nudt4	-0.397868	1	0.0952161	1.95663	2.89553	0.661	0.697	112	825	http://www.genecards.org/cgi-bin/carddisp.pl?gene=Nudt4
Arteriolar	Fkbp1a	0.26611	1	0.0971526	0.771467	0.473078	0.33	0.267	112	825	http://www.genecards.org/cgi-bin/carddisp.pl?gene=Fkbp1a
Arteriolar	Mgst1	-0.28398	1	0.0993204	3.04628	3.92655	0.768	0.742	112	825	http://www.genecards.org/cgi-bin/carddisp.pl?gene=Mgst1
Arteriolar	Ninj1	-0.508073	1	0.099573	0.63012	1.31827	0.366	0.4	112	825	http://www.genecards.org/cgi-bin/carddisp.pl?gene=Ninj1
Arteriolar	Baz1b	0.335018	1	0.0996561	1.6502	1.10101	0.571	0.497	112	825	http://www.genecards.org/cgi-bin/carddisp.pl?gene=Baz1b
Arteriolar	Atad2	0.277792	1	0.101329	0.949789	0.608289	0.339	0.29	112	825	http://www.genecards.org/cgi-bin/carddisp.pl?gene=Atad2
Arteriolar	Pilrb2	-0.284134	1	0.104008	0.376733	0.676419	0.259	0.321	112	825	http://www.genecards.org/cgi-bin/carddisp.pl?gene=Pilrb2
Arteriolar	Cyp4f18	-0.347782	1	0.105986	1.20958	1.81191	0.375	0.43	112	825	http://www.genecards.org/cgi-bin/carddisp.pl?gene=Cyp4f18
Arteriolar	Ccl3	-1.15058	1	0.107106	0.142939	1.53736	0.071	0.119	112	825	http://www.genecards.org/cgi-bin/carddisp.pl?gene=Ccl3
Arteriolar	Ccl6	-0.661359	1	0.10996	6.2639	10.4884	0.473	0.516	112	825	http://www.genecards.org/cgi-bin/carddisp.pl?gene=Ccl6
Arteriolar	Tspan3	0.307234	1	0.11074	0.381425	0.116454	0.116	0.074	112	825	http://www.genecards.org/cgi-bin/carddisp.pl?gene=Tspan3
Arteriolar	Stat4	-0.26125	1	0.115038	0.391392	0.667607	0.223	0.284	112	825	http://www.genecards.org/cgi-bin/carddisp.pl?gene=Stat4
Arteriolar	Ptms	0.362326	1	0.115111	1.21915	0.726298	0.348	0.274	112	825	http://www.genecards.org/cgi-bin/carddisp.pl?gene=Ptms
Arteriolar	Dstn	0.275717	1	0.115433	9.05322	7.30436	0.857	0.775	112	825	http://www.genecards.org/cgi-bin/carddisp.pl?gene=Dstn
Arteriolar	Clec4d	-0.305397	1	0.117311	3.57682	4.65585	0.393	0.452	112	825	http://www.genecards.org/cgi-bin/carddisp.pl?gene=Clec4d
Arteriolar	5430421N21Rik	-0.40589	1	0.118393	0.554281	1.05928	0.179	0.241	112	825	http://www.genecards.org/cgi-bin/carddisp.pl?gene=5430421N21Rik
Arteriolar	Hist1h4d	0.443508	1	0.119193	6.22662	4.31406	0.464	0.399	112	825	http://www.genecards.org/cgi-bin/carddisp.pl?gene=Hist1h4d
Arteriolar	Zswim4	-0.276918	1	0.119298	0.179901	0.429572	0.107	0.159	112	825	http://www.genecards.org/cgi-bin/carddisp.pl?gene=Zswim4
Arteriolar	Ngp	-0.340094	1	0.120607	116.331	147.523	0.482	0.559	112	825	http://www.genecards.org/cgi-bin/carddisp.pl?gene=Ngp
Arteriolar	Scd2	0.331978	1	0.123614	0.497214	0.189456	0.17	0.118	112	825	http://www.genecards.org/cgi-bin/carddisp.pl?gene=Scd2
Arteriolar	Pla2g16	0.257	1	0.128184	0.344518	0.125128	0.143	0.099	112	825	http://www.genecards.org/cgi-bin/carddisp.pl?gene=Pla2g16
Arteriolar	Mki67	0.649087	1	0.13083	4.96645	2.80471	0.42	0.378	112	825	http://www.genecards.org/cgi-bin/carddisp.pl?gene=Mki67
Arteriolar	Id1	-0.282185	1	0.1333	0.761847	1.14247	0.312	0.365	112	825	http://www.genecards.org/cgi-bin/carddisp.pl?gene=Id1
Arteriolar	Nfkbid	-0.394407	1	0.135082	0.79762	1.3628	0.321	0.382	112	825	http://www.genecards.org/cgi-bin/carddisp.pl?gene=Nfkbid
Arteriolar	Dusp1	-0.650999	1	0.14144	3.39199	5.89655	0.527	0.543	112	825	http://www.genecards.org/cgi-bin/carddisp.pl?gene=Dusp1
Arteriolar	Trpm2	-0.331381	1	0.143008	0.300266	0.636017	0.143	0.189	112	825	http://www.genecards.org/cgi-bin/carddisp.pl?gene=Trpm2
Arteriolar	Kif11	0.270747	1	0.146433	0.781012	0.476264	0.286	0.239	112	825	http://www.genecards.org/cgi-bin/carddisp.pl?gene=Kif11
Arteriolar	Hspa1a	-0.650378	1	0.147122	0.275821	1.0025	0.125	0.173	112	825	http://www.genecards.org/cgi-bin/carddisp.pl?gene=Hspa1a
Arteriolar	Slc7a11	-0.311571	1	0.147212	2.78216	3.69388	0.366	0.427	112	825	http://www.genecards.org/cgi-bin/carddisp.pl?gene=Slc7a11
Arteriolar	Gla	-0.33888	1	0.148397	0.223208	0.547082	0.143	0.195	112	825	http://www.genecards.org/cgi-bin/carddisp.pl?gene=Gla
Arteriolar	Nap1l1	0.256459	1	0.155351	2.68067	2.08123	0.571	0.525	112	825	http://www.genecards.org/cgi-bin/carddisp.pl?gene=Nap1l1
Arteriolar	Prr13	-0.283693	1	0.157789	4.01958	5.11037	0.795	0.808	112	825	http://www.genecards.org/cgi-bin/carddisp.pl?gene=Prr13
Arteriolar	Kif15	0.260123	1	0.160313	0.535947	0.282541	0.268	0.229	112	825	http://www.genecards.org/cgi-bin/carddisp.pl?gene=Kif15
Arteriolar	Cpd	-0.285438	1	0.169226	0.657725	1.0204	0.357	0.408	112	825	http://www.genecards.org/cgi-bin/carddisp.pl?gene=Cpd
Arteriolar	Irg1	-0.301204	1	0.169717	4.2573	5.4779	0.25	0.33	112	825	http://www.genecards.org/cgi-bin/carddisp.pl?gene=Irg1
Arteriolar	Ube2b	-0.267249	1	0.176385	1.85732	2.43882	0.75	0.75	112	825	http://www.genecards.org/cgi-bin/carddisp.pl?gene=Ube2b
Arteriolar	Cmtm7	-0.28403	1	0.177436	1.76984	2.37253	0.589	0.601	112	825	http://www.genecards.org/cgi-bin/carddisp.pl?gene=Cmtm7
Arteriolar	Nr3c1	-0.288293	1	0.184797	0.670888	1.04048	0.429	0.469	112	825	http://www.genecards.org/cgi-bin/carddisp.pl?gene=Nr3c1
Arteriolar	Atp11b	-0.274194	1	0.187283	1.60688	2.15254	0.661	0.674	112	825	http://www.genecards.org/cgi-bin/carddisp.pl?gene=Atp11b
Arteriolar	Bhlhe40	0.332361	1	0.19936	0.714127	0.36142	0.179	0.137	112	825	http://www.genecards.org/cgi-bin/carddisp.pl?gene=Bhlhe40
Arteriolar	Csf2ra	-0.252386	1	0.200735	1.22946	1.65568	0.571	0.615	112	825	http://www.genecards.org/cgi-bin/carddisp.pl?gene=Csf2ra
Arteriolar	Cstb	-0.480982	1	0.200793	0.87756	1.6205	0.429	0.461	112	825	http://www.genecards.org/cgi-bin/carddisp.pl?gene=Cstb
Arteriolar	Orm1	-0.41389	1	0.205419	0.248503	0.663348	0.161	0.195	112	825	http://www.genecards.org/cgi-bin/carddisp.pl?gene=Orm1
Arteriolar	Cenpe	0.393881	1	0.206277	1.04289	0.554799	0.286	0.261	112	825	http://www.genecards.org/cgi-bin/carddisp.pl?gene=Cenpe
Arteriolar	Ccnd2	0.492748	1	0.207501	0.934498	0.37479	0.188	0.15	112	825	http://www.genecards.org/cgi-bin/carddisp.pl?gene=Ccnd2
Arteriolar	Max	-0.251183	1	0.212488	0.672989	0.991163	0.42	0.451	112	825	http://www.genecards.org/cgi-bin/carddisp.pl?gene=Max
Arteriolar	Stfa2l1	0.541345	1	0.217779	5.38428	3.38683	0.179	0.136	112	825	http://www.genecards.org/cgi-bin/carddisp.pl?gene=Stfa2l1
Arteriolar	Fip1l1	0.268145	1	0.218259	0.868961	0.55196	0.42	0.378	112	825	http://www.genecards.org/cgi-bin/carddisp.pl?gene=Fip1l1
Arteriolar	Ctsd	-0.363796	1	0.221551	1.88687	2.71485	0.696	0.718	112	825	http://www.genecards.org/cgi-bin/carddisp.pl?gene=Ctsd
Arteriolar	Smc4	0.28003	1	0.226419	2.72099	2.06451	0.5	0.459	112	825	http://www.genecards.org/cgi-bin/carddisp.pl?gene=Smc4
Arteriolar	Sema4d	-0.334863	1	0.226808	0.469878	0.853894	0.295	0.322	112	825	http://www.genecards.org/cgi-bin/carddisp.pl?gene=Sema4d
Arteriolar	Hbb-bs	2.24882	1	0.226943	12.8185	1.90736	0.161	0.205	112	825	http://www.genecards.org/cgi-bin/carddisp.pl?gene=Hbb-bs
Arteriolar	Hist1h2ae	0.508384	1	0.228421	1.98075	1.0955	0.286	0.242	112	825	http://www.genecards.org/cgi-bin/carddisp.pl?gene=Hist1h2ae
Arteriolar	Xpo6	-0.2771	1	0.234298	0.240101	0.502701	0.241	0.272	112	825	http://www.genecards.org/cgi-bin/carddisp.pl?gene=Xpo6
Arteriolar	Cd82	-0.261221	1	0.244405	0.358275	0.627884	0.25	0.288	112	825	http://www.genecards.org/cgi-bin/carddisp.pl?gene=Cd82
Arteriolar	Nabp1	-0.338202	1	0.249536	0.79031	1.26327	0.339	0.366	112	825	http://www.genecards.org/cgi-bin/carddisp.pl?gene=Nabp1
Arteriolar	Slfn8	0.276222	1	0.254056	0.421323	0.173658	0.107	0.08	112	825	http://www.genecards.org/cgi-bin/carddisp.pl?gene=Slfn8
Arteriolar	Ear2	-0.325051	1	0.254699	0.127749	0.412741	0.107	0.142	112	825	http://www.genecards.org/cgi-bin/carddisp.pl?gene=Ear2
Arteriolar	Cks2	-0.316858	1	0.257318	1.72242	2.39109	0.58	0.552	112	825	http://www.genecards.org/cgi-bin/carddisp.pl?gene=Cks2
Arteriolar	Selenbp1	0.279182	1	0.260834	0.331071	0.0968799	0.134	0.103	112	825	http://www.genecards.org/cgi-bin/carddisp.pl?gene=Selenbp1
Arteriolar	C5ar1	-0.292615	1	0.263954	1.10048	1.57279	0.429	0.459	112	825	http://www.genecards.org/cgi-bin/carddisp.pl?gene=C5ar1
Arteriolar	Ndrg1	0.305269	1	0.265522	0.807861	0.463087	0.277	0.227	112	825	http://www.genecards.org/cgi-bin/carddisp.pl?gene=Ndrg1
Arteriolar	Rab20	-0.311815	1	0.269924	0.37223	0.703306	0.223	0.256	112	825	http://www.genecards.org/cgi-bin/carddisp.pl?gene=Rab20
Arteriolar	Tuba1b	0.289786	1	0.272482	3.61106	2.77195	0.491	0.441	112	825	http://www.genecards.org/cgi-bin/carddisp.pl?gene=Tuba1b
Arteriolar	Csf3r	-0.29149	1	0.282768	2.39648	3.15696	0.554	0.589	112	825	http://www.genecards.org/cgi-bin/carddisp.pl?gene=Csf3r
Arteriolar	Nkg7	-0.382418	1	0.284869	0.788602	1.33149	0.134	0.173	112	825	http://www.genecards.org/cgi-bin/carddisp.pl?gene=Nkg7
Arteriolar	Jun	-0.639314	1	0.290352	1.49103	2.88	0.438	0.451	112	825	http://www.genecards.org/cgi-bin/carddisp.pl?gene=Jun
Arteriolar	Hmgb2	0.34909	1	0.293635	23.3348	18.1047	0.893	0.943	112	825	http://www.genecards.org/cgi-bin/carddisp.pl?gene=Hmgb2
Arteriolar	Mirt1	-0.317337	1	0.29858	0.334438	0.662748	0.205	0.232	112	825	http://www.genecards.org/cgi-bin/carddisp.pl?gene=Mirt1
Arteriolar	Mcm3	0.26032	1	0.302447	0.820305	0.519777	0.286	0.257	112	825	http://www.genecards.org/cgi-bin/carddisp.pl?gene=Mcm3
Arteriolar	Gadd45g	-0.321822	1	0.306569	0.2118	0.514639	0.196	0.224	112	825	http://www.genecards.org/cgi-bin/carddisp.pl?gene=Gadd45g
Arteriolar	Mmp8	-0.305089	1	0.311506	11.8415	14.8657	0.455	0.492	112	825	http://www.genecards.org/cgi-bin/carddisp.pl?gene=Mmp8
Arteriolar	Rplp1	0.294059	1	0.313517	21.9754	17.7389	0.848	0.87	112	825	http://www.genecards.org/cgi-bin/carddisp.pl?gene=Rplp1
Arteriolar	Csrp1	0.257595	1	0.317012	0.551389	0.297708	0.277	0.239	112	825	http://www.genecards.org/cgi-bin/carddisp.pl?gene=Csrp1
Arteriolar	Top2a	0.456748	1	0.326649	4.43308	2.95869	0.357	0.335	112	825	http://www.genecards.org/cgi-bin/carddisp.pl?gene=Top2a
Arteriolar	Ctage5	-0.283147	1	0.333465	0.841962	1.24139	0.509	0.519	112	825	http://www.genecards.org/cgi-bin/carddisp.pl?gene=Ctage5
Arteriolar	Hist1h2ab	0.291937	1	0.354793	0.885359	0.539969	0.223	0.192	112	825	http://www.genecards.org/cgi-bin/carddisp.pl?gene=Hist1h2ab
Arteriolar	Ms4a6c	0.404687	1	0.355474	3.46604	2.37365	0.268	0.239	112	825	http://www.genecards.org/cgi-bin/carddisp.pl?gene=Ms4a6c
Arteriolar	Zeb2	0.289397	1	0.361415	3.29997	2.51842	0.571	0.522	112	825	http://www.genecards.org/cgi-bin/carddisp.pl?gene=Zeb2
Arteriolar	Txnip	-0.364321	1	0.361848	0.912017	1.46129	0.411	0.435	112	825	http://www.genecards.org/cgi-bin/carddisp.pl?gene=Txnip
Arteriolar	Rdh11	-0.286838	1	0.367235	0.147775	0.400244	0.134	0.159	112	825	http://www.genecards.org/cgi-bin/carddisp.pl?gene=Rdh11
Arteriolar	Ltb	-0.263999	1	0.376368	0.333782	0.601609	0.17	0.195	112	825	http://www.genecards.org/cgi-bin/carddisp.pl?gene=Ltb
Arteriolar	Gm5483	0.525159	1	0.379651	5.96881	3.8425	0.116	0.092	112	825	http://www.genecards.org/cgi-bin/carddisp.pl?gene=Gm5483
Arteriolar	Snrk	-0.268122	1	0.38005	0.450686	0.746974	0.33	0.344	112	825	http://www.genecards.org/cgi-bin/carddisp.pl?gene=Snrk
Arteriolar	Clec4e	-0.469569	1	0.384476	3.95864	5.86621	0.589	0.577	112	825	http://www.genecards.org/cgi-bin/carddisp.pl?gene=Clec4e
Arteriolar	Nfkbia	-0.699828	1	0.386329	3.8936	6.94874	0.688	0.661	112	825	http://www.genecards.org/cgi-bin/carddisp.pl?gene=Nfkbia
Arteriolar	Ptafr	-0.491064	1	0.386854	0.745339	1.45304	0.286	0.305	112	825	http://www.genecards.org/cgi-bin/carddisp.pl?gene=Ptafr
Arteriolar	Hist1h1b	0.281148	1	0.389673	6.21958	4.94125	0.339	0.299	112	825	http://www.genecards.org/cgi-bin/carddisp.pl?gene=Hist1h1b
Arteriolar	Ccl4	-0.826564	1	0.403504	1.63765	3.67776	0.107	0.131	112	825	http://www.genecards.org/cgi-bin/carddisp.pl?gene=Ccl4
Arteriolar	Slc2a3	-0.269434	1	0.405551	1.29393	1.76496	0.393	0.421	112	825	http://www.genecards.org/cgi-bin/carddisp.pl?gene=Slc2a3
Arteriolar	Cd14	-0.401668	1	0.407112	5.12577	7.09235	0.509	0.539	112	825	http://www.genecards.org/cgi-bin/carddisp.pl?gene=Cd14
Arteriolar	Nlrp3	-0.374347	1	0.429946	1.55339	2.30984	0.312	0.335	112	825	http://www.genecards.org/cgi-bin/carddisp.pl?gene=Nlrp3
Arteriolar	Itih5	0.343348	1	0.452275	0.609995	0.269014	0.152	0.179	112	825	http://www.genecards.org/cgi-bin/carddisp.pl?gene=Itih5
Arteriolar	Usp32	-0.291254	1	0.459684	0.33709	0.636202	0.232	0.244	112	825	http://www.genecards.org/cgi-bin/carddisp.pl?gene=Usp32
Arteriolar	Kdm5b	-0.256393	1	0.474833	0.381519	0.650209	0.268	0.274	112	825	http://www.genecards.org/cgi-bin/carddisp.pl?gene=Kdm5b
Arteriolar	Ssr4	-0.309389	1	0.479392	1.71869	2.36895	0.518	0.531	112	825	http://www.genecards.org/cgi-bin/carddisp.pl?gene=Ssr4
Arteriolar	Tgif1	-0.30965	1	0.506922	0.380656	0.711195	0.223	0.234	112	825	http://www.genecards.org/cgi-bin/carddisp.pl?gene=Tgif1
Arteriolar	Ramp1	-0.292093	1	0.522822	1.07144	1.53631	0.491	0.47	112	825	http://www.genecards.org/cgi-bin/carddisp.pl?gene=Ramp1
Arteriolar	Mbp	0.552384	1	0.561655	1.60935	0.779296	0.339	0.366	112	825	http://www.genecards.org/cgi-bin/carddisp.pl?gene=Mbp
Arteriolar	Nktr	-0.426656	1	0.565814	2.24523	3.36196	0.688	0.703	112	825	http://www.genecards.org/cgi-bin/carddisp.pl?gene=Nktr
Arteriolar	Apoe	-0.801635	1	0.566648	1.66208	3.64021	0.179	0.199	112	825	http://www.genecards.org/cgi-bin/carddisp.pl?gene=Apoe
Arteriolar	2810474O19Rik	-0.424205	1	0.577365	2.25308	3.36509	0.598	0.583	112	825	http://www.genecards.org/cgi-bin/carddisp.pl?gene=2810474O19Rik
Arteriolar	Pla2g7	-0.274003	1	0.584591	1.10019	1.53947	0.25	0.257	112	825	http://www.genecards.org/cgi-bin/carddisp.pl?gene=Pla2g7
Arteriolar	H2-Ab1	-0.703107	1	0.58634	0.974126	2.21389	0.116	0.099	112	825	http://www.genecards.org/cgi-bin/carddisp.pl?gene=H2-Ab1
Arteriolar	Car2	-0.407492	1	0.61212	0.263335	0.67566	0.107	0.09	112	825	http://www.genecards.org/cgi-bin/carddisp.pl?gene=Car2
Arteriolar	Mcl1	-0.312738	1	0.622958	7.46544	9.51462	0.938	0.918	112	825	http://www.genecards.org/cgi-bin/carddisp.pl?gene=Mcl1
Arteriolar	Egr1	-0.349035	1	0.64614	0.907308	1.42935	0.259	0.228	112	825	http://www.genecards.org/cgi-bin/carddisp.pl?gene=Egr1
Arteriolar	Malat1	0.322129	1	0.657781	194.953	155.741	0.991	0.993	112	825	http://www.genecards.org/cgi-bin/carddisp.pl?gene=Malat1
Arteriolar	Cd300ld	-0.252167	1	0.669998	1.38514	1.84069	0.33	0.324	112	825	http://www.genecards.org/cgi-bin/carddisp.pl?gene=Cd300ld
Arteriolar	Plek	0.25242	1	0.673881	9.64943	7.94006	0.67	0.686	112	825	http://www.genecards.org/cgi-bin/carddisp.pl?gene=Plek
Arteriolar	Prtn3	-0.327349	1	0.684216	10.6707	13.6433	0.259	0.269	112	825	http://www.genecards.org/cgi-bin/carddisp.pl?gene=Prtn3
Arteriolar	Ehd1	-0.301016	1	0.737467	0.927128	1.37424	0.491	0.465	112	825	http://www.genecards.org/cgi-bin/carddisp.pl?gene=Ehd1
Arteriolar	Ier5	-0.288261	1	0.759299	0.865579	1.27818	0.438	0.413	112	825	http://www.genecards.org/cgi-bin/carddisp.pl?gene=Ier5
Arteriolar	Isg15	-0.331598	1	0.773718	0.87917	1.36476	0.179	0.189	112	825	http://www.genecards.org/cgi-bin/carddisp.pl?gene=Isg15
Arteriolar	Hba-a2	1.8053	1	0.806077	5.09647	0.744333	0.098	0.107	112	825	http://www.genecards.org/cgi-bin/carddisp.pl?gene=Hba-a2
Arteriolar	Zfp36l2	-0.278034	1	0.810334	2.7106	3.49925	0.688	0.645	112	825	http://www.genecards.org/cgi-bin/carddisp.pl?gene=Zfp36l2
Arteriolar	Cd74	-0.513489	1	0.821297	4.46179	6.7967	0.134	0.141	112	825	http://www.genecards.org/cgi-bin/carddisp.pl?gene=Cd74
Arteriolar	Asprv1	-0.472577	1	0.83301	0.821649	1.52769	0.116	0.119	112	825	http://www.genecards.org/cgi-bin/carddisp.pl?gene=Asprv1
Arteriolar	Chd7	-0.358058	1	0.835813	1.43868	2.12565	0.598	0.56	112	825	http://www.genecards.org/cgi-bin/carddisp.pl?gene=Chd7
Arteriolar	Tiparp	-0.42863	1	0.859432	1.76105	2.71625	0.554	0.516	112	825	http://www.genecards.org/cgi-bin/carddisp.pl?gene=Tiparp
Arteriolar	Agpat9	-0.285316	1	0.865873	0.310168	0.596672	0.188	0.164	112	825	http://www.genecards.org/cgi-bin/carddisp.pl?gene=Agpat9
Arteriolar	Dennd4a	-0.260315	1	0.883195	1.33352	1.79495	0.562	0.536	112	825	http://www.genecards.org/cgi-bin/carddisp.pl?gene=Dennd4a
Arteriolar	Hspa1b	-0.735889	1	0.917759	0.605773	1.67429	0.214	0.206	112	825	http://www.genecards.org/cgi-bin/carddisp.pl?gene=Hspa1b
Arteriolar	Hba-a1	1.86071	1	0.963033	6.33673	1.0201	0.116	0.113	112	825	http://www.genecards.org/cgi-bin/carddisp.pl?gene=Hba-a1
Arteriolar	Cyth1	-0.251585	1	0.966582	0.807222	1.15152	0.438	0.4	112	825	http://www.genecards.org/cgi-bin/carddisp.pl?gene=Cyth1

## Sheet: Fibroblast
cluster	gene	avg_log2FC	p_val_adj	p_val	exp_CD63_KO	exp_CD63_WT	pct_CD63_KO	pct_CD63_WT	n_CD63_KO	n_CD63_WT	GeneCardLink						p_val_adj, two-tailed Wilcoxon Rank Sum test corrected for multiple testing using the Benjamini-Hochberg procedure
Fibroblast	Nr1d1	1.26353	7.93084e-159	2.83264e-163	2.08638	0.285551	0.621	0.116	928	1611	http://www.genecards.org/cgi-bin/carddisp.pl?gene=Nr1d1						p_val, two-tailed Wilcoxon Rank Sum test
Fibroblast	Zbtb16	1.20676	6.06846e-124	2.16746e-128	2.42148	0.482324	0.653	0.203	928	1611	http://www.genecards.org/cgi-bin/carddisp.pl?gene=Zbtb16
Fibroblast	Mylpf	-0.913678	1.68861e-75	6.03116e-80	0.0442296	0.967163	0.022	0.353	928	1611	http://www.genecards.org/cgi-bin/carddisp.pl?gene=Mylpf
Fibroblast	Acta1	-0.913762	8.44091e-73	3.01483e-77	0.0947974	1.06255	0.042	0.375	928	1611	http://www.genecards.org/cgi-bin/carddisp.pl?gene=Acta1
Fibroblast	Klf9	0.84868	2.35588e-70	8.41447e-75	7.53634	3.74017	0.928	0.738	928	1611	http://www.genecards.org/cgi-bin/carddisp.pl?gene=Klf9
Fibroblast	Nr1d2	0.705403	8.30497e-68	2.96627e-72	1.05322	0.259178	0.425	0.114	928	1611	http://www.genecards.org/cgi-bin/carddisp.pl?gene=Nr1d2
Fibroblast	Tnnc2	-0.788814	5.79312e-62	2.06912e-66	0.0423949	0.800897	0.019	0.305	928	1611	http://www.genecards.org/cgi-bin/carddisp.pl?gene=Tnnc2
Fibroblast	Rpl9	-0.573002	1.05521e-59	3.76889e-64	9.55978	14.7089	0.947	0.977	928	1611	http://www.genecards.org/cgi-bin/carddisp.pl?gene=Rpl9
Fibroblast	Rps28	0.559342	3.65767e-59	1.3064e-63	17.6133	11.6312	0.988	0.967	928	1611	http://www.genecards.org/cgi-bin/carddisp.pl?gene=Rps28
Fibroblast	Fkbp5	0.642413	7.83633e-57	2.79889e-61	0.884381	0.207211	0.374	0.102	928	1611	http://www.genecards.org/cgi-bin/carddisp.pl?gene=Fkbp5
Fibroblast	Rpl13	-0.500888	2.1559e-55	7.70018e-60	17.9835	25.8633	0.988	0.996	928	1611	http://www.genecards.org/cgi-bin/carddisp.pl?gene=Rpl13
Fibroblast	Glul	0.773467	2.5417e-55	9.07813e-60	2.18301	0.862093	0.619	0.304	928	1611	http://www.genecards.org/cgi-bin/carddisp.pl?gene=Glul
Fibroblast	Rps3a1	-0.509991	9.99437e-55	3.56967e-59	15.0252	21.8206	0.985	0.994	928	1611	http://www.genecards.org/cgi-bin/carddisp.pl?gene=Rps3a1
Fibroblast	Eif1	-0.460589	8.16031e-54	2.9146e-58	10.3307	14.5922	0.983	0.988	928	1611	http://www.genecards.org/cgi-bin/carddisp.pl?gene=Eif1
Fibroblast	Rps29	0.490852	3.11744e-53	1.11345e-57	26.2731	18.4076	0.995	0.991	928	1611	http://www.genecards.org/cgi-bin/carddisp.pl?gene=Rps29
Fibroblast	Gm42418	0.493111	8.5469e-53	3.05268e-57	1014.5	720.505	1	1	928	1611	http://www.genecards.org/cgi-bin/carddisp.pl?gene=Gm42418
Fibroblast	Rps27a	-0.471564	2.35364e-52	8.40647e-57	14.8963	21.042	0.988	0.993	928	1611	http://www.genecards.org/cgi-bin/carddisp.pl?gene=Rps27a
Fibroblast	Rsrp1	-0.701562	1.95135e-49	6.9696e-54	2.1133	4.06305	0.633	0.817	928	1611	http://www.genecards.org/cgi-bin/carddisp.pl?gene=Rsrp1
Fibroblast	Rpl19	-0.442273	8.90565e-48	3.18082e-52	13.4605	18.6481	0.977	0.989	928	1611	http://www.genecards.org/cgi-bin/carddisp.pl?gene=Rpl19
Fibroblast	Dbp	0.530375	2.35443e-46	8.40927e-51	0.528567	0.0583409	0.21	0.029	928	1611	http://www.genecards.org/cgi-bin/carddisp.pl?gene=Dbp
Fibroblast	Rps11	-0.497547	6.40884e-46	2.28903e-50	9.27368	13.5045	0.948	0.976	928	1611	http://www.genecards.org/cgi-bin/carddisp.pl?gene=Rps11
Fibroblast	Rpl21	-0.469526	2.99027e-45	1.06803e-49	13.9778	19.739	0.983	0.989	928	1611	http://www.genecards.org/cgi-bin/carddisp.pl?gene=Rpl21
Fibroblast	Rps5	-0.487656	1.46031e-43	5.21575e-48	12.0724	17.3297	0.971	0.986	928	1611	http://www.genecards.org/cgi-bin/carddisp.pl?gene=Rps5
Fibroblast	Rpl32	-0.494692	2.60782e-43	9.31429e-48	11.3591	16.4142	0.959	0.98	928	1611	http://www.genecards.org/cgi-bin/carddisp.pl?gene=Rpl32
Fibroblast	Tnnt3	-0.680275	3.59589e-41	1.28434e-45	0.0807495	0.731842	0.045	0.27	928	1611	http://www.genecards.org/cgi-bin/carddisp.pl?gene=Tnnt3
Fibroblast	mt-Nd3	0.59276	2.95929e-40	1.05696e-44	5.78758	3.50066	0.916	0.773	928	1611	http://www.genecards.org/cgi-bin/carddisp.pl?gene=mt-Nd3
Fibroblast	Rpl18	-0.450962	3.79861e-40	1.35674e-44	9.73479	13.6739	0.968	0.974	928	1611	http://www.genecards.org/cgi-bin/carddisp.pl?gene=Rpl18
Fibroblast	Txnip	0.715115	1.29572e-39	4.62792e-44	9.8514	5.6102	0.925	0.829	928	1611	http://www.genecards.org/cgi-bin/carddisp.pl?gene=Txnip
Fibroblast	Rpl8	-0.463984	1.60472e-39	5.73156e-44	9.30345	13.212	0.954	0.971	928	1611	http://www.genecards.org/cgi-bin/carddisp.pl?gene=Rpl8
Fibroblast	Per3	0.50761	2.93129e-39	1.04696e-43	0.63856	0.152542	0.268	0.068	928	1611	http://www.genecards.org/cgi-bin/carddisp.pl?gene=Per3
Fibroblast	Rps3	-0.479326	5.4512e-39	1.947e-43	8.17971	11.7974	0.943	0.969	928	1611	http://www.genecards.org/cgi-bin/carddisp.pl?gene=Rps3
Fibroblast	Cst3	-0.850626	1.4888e-37	5.31754e-42	38.5578	70.334	0.975	0.987	928	1611	http://www.genecards.org/cgi-bin/carddisp.pl?gene=Cst3
Fibroblast	Rps15a	-0.437223	1.76576e-37	6.30675e-42	12.4111	17.1586	0.977	0.984	928	1611	http://www.genecards.org/cgi-bin/carddisp.pl?gene=Rps15a
Fibroblast	Rps8	-0.349015	3.15277e-37	1.12607e-41	34.9499	44.789	0.998	0.998	928	1611	http://www.genecards.org/cgi-bin/carddisp.pl?gene=Rps8
Fibroblast	Rps18	-0.47588	1.14883e-36	4.10326e-41	8.06239	11.6037	0.922	0.97	928	1611	http://www.genecards.org/cgi-bin/carddisp.pl?gene=Rps18
Fibroblast	Rpl23	-0.40223	9.93707e-36	3.54921e-40	19.5167	26.1138	0.99	0.994	928	1611	http://www.genecards.org/cgi-bin/carddisp.pl?gene=Rpl23
Fibroblast	Rps10	-0.418978	1.2483e-35	4.45854e-40	12.3842	16.8944	0.978	0.983	928	1611	http://www.genecards.org/cgi-bin/carddisp.pl?gene=Rps10
Fibroblast	H3f3a	-0.476765	3.01783e-35	1.07787e-39	4.4051	6.52184	0.866	0.925	928	1611	http://www.genecards.org/cgi-bin/carddisp.pl?gene=H3f3a
Fibroblast	Rpl11	-0.413771	5.69169e-35	2.03289e-39	9.63535	13.168	0.955	0.976	928	1611	http://www.genecards.org/cgi-bin/carddisp.pl?gene=Rpl11
Fibroblast	Rps2	-0.452944	6.31064e-35	2.25396e-39	14.0113	19.548	0.969	0.984	928	1611	http://www.genecards.org/cgi-bin/carddisp.pl?gene=Rps2
Fibroblast	Myl1	-0.508441	3.56176e-34	1.27215e-38	0.0257518	0.459144	0.017	0.197	928	1611	http://www.genecards.org/cgi-bin/carddisp.pl?gene=Myl1
Fibroblast	Tnni2	-0.544564	4.4728e-34	1.59754e-38	0.0487487	0.529683	0.031	0.221	928	1611	http://www.genecards.org/cgi-bin/carddisp.pl?gene=Tnni2
Fibroblast	Rpl29	-0.485471	8.58391e-34	3.0659e-38	4.83036	7.16276	0.865	0.921	928	1611	http://www.genecards.org/cgi-bin/carddisp.pl?gene=Rpl29
Fibroblast	Fam102b	0.623468	1.00129e-33	3.57628e-38	2.78454	1.45658	0.704	0.469	928	1611	http://www.genecards.org/cgi-bin/carddisp.pl?gene=Fam102b
Fibroblast	Rps7	-0.46655	1.62292e-33	5.79657e-38	7.68659	11.0031	0.929	0.962	928	1611	http://www.genecards.org/cgi-bin/carddisp.pl?gene=Rps7
Fibroblast	Axl	0.670536	3.1098e-33	1.11072e-37	5.15682	2.86817	0.776	0.603	928	1611	http://www.genecards.org/cgi-bin/carddisp.pl?gene=Axl
Fibroblast	Fth1	-0.51173	4.20775e-33	1.50288e-37	28.6109	41.2181	0.991	0.996	928	1611	http://www.genecards.org/cgi-bin/carddisp.pl?gene=Fth1
Fibroblast	Rpl28	-0.413127	7.0005e-33	2.50036e-37	12.1233	16.4746	0.971	0.983	928	1611	http://www.genecards.org/cgi-bin/carddisp.pl?gene=Rpl28
Fibroblast	Rpl18a	-0.42227	1.39262e-32	4.97399e-37	11.2956	15.4765	0.971	0.979	928	1611	http://www.genecards.org/cgi-bin/carddisp.pl?gene=Rpl18a
Fibroblast	Cd63	-0.44457	1.60604e-32	5.73628e-37	8.67692	12.1694	0.958	0.979	928	1611	http://www.genecards.org/cgi-bin/carddisp.pl?gene=Cd63
Fibroblast	S100a9	-0.650453	5.37081e-31	1.91828e-35	0.271934	0.996504	0.144	0.363	928	1611	http://www.genecards.org/cgi-bin/carddisp.pl?gene=S100a9
Fibroblast	Ptma	-0.419316	6.21947e-31	2.2214e-35	13.6265	18.5599	0.98	0.991	928	1611	http://www.genecards.org/cgi-bin/carddisp.pl?gene=Ptma
Fibroblast	Rpsa	-0.408016	1.44599e-30	5.16463e-35	12.7037	17.1829	0.98	0.984	928	1611	http://www.genecards.org/cgi-bin/carddisp.pl?gene=Rpsa
Fibroblast	Akap13	0.489931	3.34502e-30	1.19474e-34	3.97606	2.54325	0.835	0.661	928	1611	http://www.genecards.org/cgi-bin/carddisp.pl?gene=Akap13
Fibroblast	Rpl10	-0.397349	3.54779e-30	1.26716e-34	11.197	15.0645	0.971	0.967	928	1611	http://www.genecards.org/cgi-bin/carddisp.pl?gene=Rpl10
Fibroblast	Pdcd4	0.561522	6.05665e-30	2.16325e-34	1.99826	1.03158	0.61	0.387	928	1611	http://www.genecards.org/cgi-bin/carddisp.pl?gene=Pdcd4
Fibroblast	Emp3	-0.524087	6.46645e-30	2.30961e-34	3.85121	5.97616	0.794	0.873	928	1611	http://www.genecards.org/cgi-bin/carddisp.pl?gene=Emp3
Fibroblast	Rps27	0.38846	9.56787e-30	3.41734e-34	13.6128	10.1633	0.985	0.97	928	1611	http://www.genecards.org/cgi-bin/carddisp.pl?gene=Rps27
Fibroblast	Rpl38	0.39569	9.85645e-30	3.52041e-34	14.771	10.9879	0.982	0.968	928	1611	http://www.genecards.org/cgi-bin/carddisp.pl?gene=Rpl38
Fibroblast	Rpl30	-0.369479	1.09202e-29	3.90036e-34	14.9531	19.6096	0.976	0.988	928	1611	http://www.genecards.org/cgi-bin/carddisp.pl?gene=Rpl30
Fibroblast	Ifi205	0.918082	1.77376e-29	6.3353e-34	2.60984	0.910372	0.459	0.25	928	1611	http://www.genecards.org/cgi-bin/carddisp.pl?gene=Ifi205
Fibroblast	Fbn1	0.840952	3.2841e-29	1.17298e-33	13.6624	7.18567	0.815	0.675	928	1611	http://www.genecards.org/cgi-bin/carddisp.pl?gene=Fbn1
Fibroblast	Rpl27a	-0.361563	6.42606e-29	2.29518e-33	15.0951	19.6793	0.983	0.992	928	1611	http://www.genecards.org/cgi-bin/carddisp.pl?gene=Rpl27a
Fibroblast	Itm2b	-0.375781	6.82218e-29	2.43667e-33	13.1328	17.3379	0.983	0.987	928	1611	http://www.genecards.org/cgi-bin/carddisp.pl?gene=Itm2b
Fibroblast	Rps13	-0.393488	7.76285e-29	2.77265e-33	9.87886	13.2901	0.967	0.977	928	1611	http://www.genecards.org/cgi-bin/carddisp.pl?gene=Rps13
Fibroblast	Itih5	0.75555	6.03017e-28	2.15379e-32	11.0637	6.14557	0.739	0.574	928	1611	http://www.genecards.org/cgi-bin/carddisp.pl?gene=Itih5
Fibroblast	Meg3	0.778918	8.45447e-28	3.01967e-32	7.69832	4.06941	0.734	0.553	928	1611	http://www.genecards.org/cgi-bin/carddisp.pl?gene=Meg3
Fibroblast	Cd9	-0.582569	1.61035e-27	5.75166e-32	5.87264	9.29188	0.878	0.912	928	1611	http://www.genecards.org/cgi-bin/carddisp.pl?gene=Cd9
Fibroblast	Fstl1	0.644016	1.64646e-27	5.88062e-32	12.7295	7.78589	0.916	0.839	928	1611	http://www.genecards.org/cgi-bin/carddisp.pl?gene=Fstl1
Fibroblast	Zbtb20	0.439628	3.02854e-27	1.0817e-31	21.0272	15.2412	0.983	0.971	928	1611	http://www.genecards.org/cgi-bin/carddisp.pl?gene=Zbtb20
Fibroblast	Rpl34	-0.358687	3.34122e-27	1.19338e-31	13.155	17.1504	0.977	0.981	928	1611	http://www.genecards.org/cgi-bin/carddisp.pl?gene=Rpl34
Fibroblast	Oaz1	-0.414325	1.6244e-26	5.80183e-31	4.42253	6.22647	0.874	0.907	928	1611	http://www.genecards.org/cgi-bin/carddisp.pl?gene=Oaz1
Fibroblast	Rps4x	-0.376744	5.29964e-26	1.89286e-30	14.371	18.9579	0.973	0.986	928	1611	http://www.genecards.org/cgi-bin/carddisp.pl?gene=Rps4x
Fibroblast	Ppib	-0.431119	7.09592e-26	2.53444e-30	4.10387	5.88144	0.852	0.899	928	1611	http://www.genecards.org/cgi-bin/carddisp.pl?gene=Ppib
Fibroblast	Naca	-0.432827	1.46354e-25	5.22731e-30	4.25963	6.09985	0.841	0.909	928	1611	http://www.genecards.org/cgi-bin/carddisp.pl?gene=Naca
Fibroblast	Ftl1	-0.45869	4.66722e-25	1.66698e-29	8.98366	12.7205	0.933	0.968	928	1611	http://www.genecards.org/cgi-bin/carddisp.pl?gene=Ftl1
Fibroblast	Rplp0	-0.420903	1.03709e-24	3.70414e-29	7.6894	10.6331	0.93	0.946	928	1611	http://www.genecards.org/cgi-bin/carddisp.pl?gene=Rplp0
Fibroblast	Irs2	0.477822	1.22477e-24	4.37448e-29	0.881327	0.350907	0.361	0.168	928	1611	http://www.genecards.org/cgi-bin/carddisp.pl?gene=Irs2
Fibroblast	Tsc22d3	0.599666	2.10224e-24	7.50852e-29	3.39994	1.90355	0.67	0.468	928	1611	http://www.genecards.org/cgi-bin/carddisp.pl?gene=Tsc22d3
Fibroblast	Galnt15	0.595174	2.86128e-24	1.02196e-28	1.97567	0.96979	0.492	0.282	928	1611	http://www.genecards.org/cgi-bin/carddisp.pl?gene=Galnt15
Fibroblast	Mafb	-0.915144	4.79277e-24	1.71183e-28	1.48147	3.67945	0.36	0.554	928	1611	http://www.genecards.org/cgi-bin/carddisp.pl?gene=Mafb
Fibroblast	Celf2	0.565117	8.42268e-24	3.00831e-28	3.85236	2.27971	0.697	0.51	928	1611	http://www.genecards.org/cgi-bin/carddisp.pl?gene=Celf2
Fibroblast	Rpl17	-0.338779	3.15802e-23	1.12795e-27	14.1608	18.1737	0.977	0.986	928	1611	http://www.genecards.org/cgi-bin/carddisp.pl?gene=Rpl17
Fibroblast	Hspg2	0.625634	3.37412e-23	1.20513e-27	7.69071	4.63275	0.879	0.747	928	1611	http://www.genecards.org/cgi-bin/carddisp.pl?gene=Hspg2
Fibroblast	Ablim1	0.653876	4.00413e-23	1.43015e-27	3.05526	1.5774	0.614	0.444	928	1611	http://www.genecards.org/cgi-bin/carddisp.pl?gene=Ablim1
Fibroblast	AI607873	0.632137	4.16367e-23	1.48713e-27	2.05815	0.973179	0.496	0.294	928	1611	http://www.genecards.org/cgi-bin/carddisp.pl?gene=AI607873
Fibroblast	Col6a2	0.490115	4.89996e-23	1.75011e-27	11.7521	8.07907	0.93	0.87	928	1611	http://www.genecards.org/cgi-bin/carddisp.pl?gene=Col6a2
Fibroblast	Rps16	-0.314703	7.21384e-23	2.57655e-27	16.2412	20.4438	0.986	0.993	928	1611	http://www.genecards.org/cgi-bin/carddisp.pl?gene=Rps16
Fibroblast	Pfdn5	-0.40742	1.96508e-22	7.01863e-27	3.02267	4.33531	0.775	0.868	928	1611	http://www.genecards.org/cgi-bin/carddisp.pl?gene=Pfdn5
Fibroblast	Chchd2	-0.363819	6.90665e-22	2.46684e-26	4.39899	5.94758	0.899	0.917	928	1611	http://www.genecards.org/cgi-bin/carddisp.pl?gene=Chchd2
Fibroblast	Scara5	0.638161	8.46719e-22	3.02421e-26	2.75006	1.40953	0.559	0.366	928	1611	http://www.genecards.org/cgi-bin/carddisp.pl?gene=Scara5
Fibroblast	Vcan	0.710235	8.55484e-22	3.05552e-26	3.9235	2.00935	0.583	0.393	928	1611	http://www.genecards.org/cgi-bin/carddisp.pl?gene=Vcan
Fibroblast	Lama2	0.515911	1.76337e-21	6.29821e-26	5.54566	3.57772	0.767	0.57	928	1611	http://www.genecards.org/cgi-bin/carddisp.pl?gene=Lama2
Fibroblast	Ptgfrn	0.474664	1.82612e-21	6.52232e-26	2.24036	1.33187	0.655	0.464	928	1611	http://www.genecards.org/cgi-bin/carddisp.pl?gene=Ptgfrn
Fibroblast	Rps20	-0.333662	3.67687e-21	1.31326e-25	17.0559	21.7541	0.986	0.988	928	1611	http://www.genecards.org/cgi-bin/carddisp.pl?gene=Rps20
Fibroblast	Col5a1	0.538263	4.35155e-21	1.55423e-25	7.09474	4.57403	0.863	0.766	928	1611	http://www.genecards.org/cgi-bin/carddisp.pl?gene=Col5a1
Fibroblast	Hspa8	0.451395	6.71617e-21	2.3988e-25	7.47509	5.19813	0.921	0.855	928	1611	http://www.genecards.org/cgi-bin/carddisp.pl?gene=Hspa8
Fibroblast	Map3k6	0.273886	7.48142e-21	2.67213e-25	0.294673	0.07081	0.156	0.039	928	1611	http://www.genecards.org/cgi-bin/carddisp.pl?gene=Map3k6
Fibroblast	Tmed10	-0.437159	1.49193e-20	5.32871e-25	3.35051	4.8903	0.806	0.862	928	1611	http://www.genecards.org/cgi-bin/carddisp.pl?gene=Tmed10
Fibroblast	Col15a1	0.809629	2.75204e-20	9.82942e-25	8.29628	4.30379	0.664	0.52	928	1611	http://www.genecards.org/cgi-bin/carddisp.pl?gene=Col15a1
Fibroblast	Rpl7	-0.328809	3.56558e-20	1.27351e-24	10.25	13.1297	0.975	0.978	928	1611	http://www.genecards.org/cgi-bin/carddisp.pl?gene=Rpl7
Fibroblast	Bmp4	0.580397	4.4419e-20	1.58651e-24	1.66326	0.781135	0.447	0.261	928	1611	http://www.genecards.org/cgi-bin/carddisp.pl?gene=Bmp4
Fibroblast	Loxl2	0.496228	1.84548e-19	6.59146e-24	3.18154	1.96454	0.686	0.5	928	1611	http://www.genecards.org/cgi-bin/carddisp.pl?gene=Loxl2
Fibroblast	Tpm1	-0.744864	1.87405e-19	6.69352e-24	2.46866	4.81283	0.562	0.71	928	1611	http://www.genecards.org/cgi-bin/carddisp.pl?gene=Tpm1
Fibroblast	Pdia6	-0.490669	2.01085e-19	7.18211e-24	2.28267	3.61246	0.652	0.754	928	1611	http://www.genecards.org/cgi-bin/carddisp.pl?gene=Pdia6
Fibroblast	Sec61b	-0.495711	3.77499e-19	1.34831e-23	1.9531	3.16392	0.616	0.731	928	1611	http://www.genecards.org/cgi-bin/carddisp.pl?gene=Sec61b
Fibroblast	Rpl26	-0.330034	5.03152e-19	1.7971e-23	11.9743	15.3092	0.977	0.979	928	1611	http://www.genecards.org/cgi-bin/carddisp.pl?gene=Rpl26
Fibroblast	Heg1	0.538573	5.32173e-19	1.90075e-23	2.41242	1.34928	0.568	0.384	928	1611	http://www.genecards.org/cgi-bin/carddisp.pl?gene=Heg1
Fibroblast	Ror1	0.337997	8.16144e-19	2.91501e-23	0.459569	0.154722	0.219	0.081	928	1611	http://www.genecards.org/cgi-bin/carddisp.pl?gene=Ror1
Fibroblast	Nid1	0.493365	1.38146e-18	4.93412e-23	10.0743	6.86682	0.806	0.657	928	1611	http://www.genecards.org/cgi-bin/carddisp.pl?gene=Nid1
Fibroblast	Tef	0.336973	1.40904e-18	5.03265e-23	0.587642	0.256937	0.264	0.11	928	1611	http://www.genecards.org/cgi-bin/carddisp.pl?gene=Tef
Fibroblast	Lamb1	0.57634	1.74096e-18	6.21816e-23	3.94039	2.31334	0.584	0.392	928	1611	http://www.genecards.org/cgi-bin/carddisp.pl?gene=Lamb1
Fibroblast	Ifi204	0.557986	1.8984e-18	6.78047e-23	1.57036	0.745918	0.455	0.271	928	1611	http://www.genecards.org/cgi-bin/carddisp.pl?gene=Ifi204
Fibroblast	Mt2	0.693566	2.17127e-18	7.7551e-23	3.17499	1.58149	0.533	0.345	928	1611	http://www.genecards.org/cgi-bin/carddisp.pl?gene=Mt2
Fibroblast	Scd2	-0.533796	2.61669e-18	9.346e-23	0.877522	1.71815	0.347	0.513	928	1611	http://www.genecards.org/cgi-bin/carddisp.pl?gene=Scd2
Fibroblast	Ifitm2	-0.384833	2.62989e-18	9.39314e-23	6.57342	8.88869	0.898	0.92	928	1611	http://www.genecards.org/cgi-bin/carddisp.pl?gene=Ifitm2
Fibroblast	Ldlr	-0.435966	2.97413e-18	1.06227e-22	0.12661	0.524096	0.067	0.21	928	1611	http://www.genecards.org/cgi-bin/carddisp.pl?gene=Ldlr
Fibroblast	Grb10	0.458601	3.20315e-18	1.14406e-22	1.7659	1.01272	0.577	0.389	928	1611	http://www.genecards.org/cgi-bin/carddisp.pl?gene=Grb10
Fibroblast	Rps14	-0.29921	3.75464e-18	1.34104e-22	15.4482	19.2391	0.982	0.989	928	1611	http://www.genecards.org/cgi-bin/carddisp.pl?gene=Rps14
Fibroblast	Rpl14	-0.334	7.74924e-18	2.76778e-22	7.62933	9.87731	0.934	0.957	928	1611	http://www.genecards.org/cgi-bin/carddisp.pl?gene=Rpl14
Fibroblast	Rpl35a	-0.268086	1.13948e-17	4.06985e-22	20.0963	24.4044	0.988	0.996	928	1611	http://www.genecards.org/cgi-bin/carddisp.pl?gene=Rpl35a
Fibroblast	Fau	-0.293049	1.2845e-17	4.58781e-22	13.1528	16.3403	0.976	0.981	928	1611	http://www.genecards.org/cgi-bin/carddisp.pl?gene=Fau
Fibroblast	Dpt	0.541379	1.82221e-17	6.50837e-22	12.9639	8.5948	0.732	0.593	928	1611	http://www.genecards.org/cgi-bin/carddisp.pl?gene=Dpt
Fibroblast	Creb5	0.465586	2.2228e-17	7.93915e-22	2.20023	1.31753	0.538	0.348	928	1611	http://www.genecards.org/cgi-bin/carddisp.pl?gene=Creb5
Fibroblast	Mnda	0.521896	2.68784e-17	9.60012e-22	1.18236	0.519919	0.385	0.221	928	1611	http://www.genecards.org/cgi-bin/carddisp.pl?gene=Mnda
Fibroblast	Cd34	0.500852	3.14913e-17	1.12477e-21	7.0591	4.69528	0.716	0.52	928	1611	http://www.genecards.org/cgi-bin/carddisp.pl?gene=Cd34
Fibroblast	Eef1b2	-0.388878	4.09596e-17	1.46295e-21	3.9097	5.42864	0.835	0.872	928	1611	http://www.genecards.org/cgi-bin/carddisp.pl?gene=Eef1b2
Fibroblast	Fndc3b	0.426219	4.68029e-17	1.67165e-21	3.71809	2.51125	0.798	0.681	928	1611	http://www.genecards.org/cgi-bin/carddisp.pl?gene=Fndc3b
Fibroblast	Selk	-0.3821	5.89133e-17	2.1042e-21	2.48707	3.54448	0.75	0.818	928	1611	http://www.genecards.org/cgi-bin/carddisp.pl?gene=Selk
Fibroblast	Mndal	0.516535	8.24618e-17	2.94528e-21	0.91235	0.336826	0.29	0.14	928	1611	http://www.genecards.org/cgi-bin/carddisp.pl?gene=Mndal
Fibroblast	S100a8	-0.484901	1.4053e-16	5.0193e-21	0.297354	0.815634	0.157	0.315	928	1611	http://www.genecards.org/cgi-bin/carddisp.pl?gene=S100a8
Fibroblast	Il6ra	0.350787	1.41132e-16	5.0408e-21	0.593035	0.249188	0.266	0.12	928	1611	http://www.genecards.org/cgi-bin/carddisp.pl?gene=Il6ra
Fibroblast	Ifi203	0.557823	1.66876e-16	5.96027e-21	1.05616	0.396805	0.297	0.146	928	1611	http://www.genecards.org/cgi-bin/carddisp.pl?gene=Ifi203
Fibroblast	Rps9	-0.264826	2.08771e-16	7.45663e-21	15.1379	18.3896	0.987	0.989	928	1611	http://www.genecards.org/cgi-bin/carddisp.pl?gene=Rps9
Fibroblast	Comp	-0.694114	2.63456e-16	9.4098e-21	7.1857	12.2436	0.26	0.446	928	1611	http://www.genecards.org/cgi-bin/carddisp.pl?gene=Comp
Fibroblast	Cyp51	-0.438682	2.64651e-16	9.45249e-21	0.0901616	0.477568	0.052	0.179	928	1611	http://www.genecards.org/cgi-bin/carddisp.pl?gene=Cyp51
Fibroblast	Igfbp7	-0.632056	2.74712e-16	9.81186e-21	7.29877	11.8612	0.855	0.893	928	1611	http://www.genecards.org/cgi-bin/carddisp.pl?gene=Igfbp7
Fibroblast	Fkbp2	-0.48341	3.52165e-16	1.25782e-20	0.921735	1.68667	0.407	0.546	928	1611	http://www.genecards.org/cgi-bin/carddisp.pl?gene=Fkbp2
Fibroblast	Sumo2	-0.405987	5.38397e-16	1.92298e-20	2.07646	3.0763	0.684	0.76	928	1611	http://www.genecards.org/cgi-bin/carddisp.pl?gene=Sumo2
Fibroblast	Cpt1a	0.333794	5.73062e-16	2.0468e-20	0.648916	0.308327	0.302	0.148	928	1611	http://www.genecards.org/cgi-bin/carddisp.pl?gene=Cpt1a
Fibroblast	Pdgfra	0.440637	6.45688e-16	2.30619e-20	7.36012	5.15982	0.806	0.663	928	1611	http://www.genecards.org/cgi-bin/carddisp.pl?gene=Pdgfra
Fibroblast	Rabac1	-0.345163	6.97427e-16	2.49099e-20	3.77319	5.06336	0.843	0.888	928	1611	http://www.genecards.org/cgi-bin/carddisp.pl?gene=Rabac1
Fibroblast	Ackr3	0.505181	8.46277e-16	3.02264e-20	2.4406	1.42415	0.513	0.336	928	1611	http://www.genecards.org/cgi-bin/carddisp.pl?gene=Ackr3
Fibroblast	Fndc1	0.456062	9.77704e-16	3.49205e-20	4.2955	2.86028	0.732	0.555	928	1611	http://www.genecards.org/cgi-bin/carddisp.pl?gene=Fndc1
Fibroblast	Ifngr1	0.491585	1.10161e-15	3.93461e-20	5.21913	3.42331	0.827	0.71	928	1611	http://www.genecards.org/cgi-bin/carddisp.pl?gene=Ifngr1
Fibroblast	Col3a1	0.400802	1.30957e-15	4.67737e-20	49.0988	36.9467	0.943	0.913	928	1611	http://www.genecards.org/cgi-bin/carddisp.pl?gene=Col3a1
Fibroblast	Hmgcs1	-0.615035	2.64077e-15	9.43198e-20	0.274775	0.95244	0.136	0.283	928	1611	http://www.genecards.org/cgi-bin/carddisp.pl?gene=Hmgcs1
Fibroblast	C1s1	0.381869	3.06842e-15	1.09594e-19	4.35955	3.11315	0.747	0.567	928	1611	http://www.genecards.org/cgi-bin/carddisp.pl?gene=C1s1
Fibroblast	Eln	1.37203	3.50984e-15	1.2536e-19	5.6528	1.57029	0.444	0.291	928	1611	http://www.genecards.org/cgi-bin/carddisp.pl?gene=Eln
Fibroblast	Col6a6	0.40017	4.8808e-15	1.74327e-19	0.618231	0.226245	0.197	0.076	928	1611	http://www.genecards.org/cgi-bin/carddisp.pl?gene=Col6a6
Fibroblast	Cox8a	-0.349233	5.0847e-15	1.81609e-19	3.76048	5.0643	0.844	0.878	928	1611	http://www.genecards.org/cgi-bin/carddisp.pl?gene=Cox8a
Fibroblast	Slc43a3	0.442007	5.80452e-15	2.07319e-19	1.21707	0.632004	0.392	0.228	928	1611	http://www.genecards.org/cgi-bin/carddisp.pl?gene=Slc43a3
Fibroblast	Rhoj	0.545563	6.49307e-15	2.31912e-19	4.792	2.96824	0.719	0.587	928	1611	http://www.genecards.org/cgi-bin/carddisp.pl?gene=Rhoj
Fibroblast	Msmo1	-0.404893	7.64681e-15	2.7312e-19	0.0903939	0.443671	0.05	0.169	928	1611	http://www.genecards.org/cgi-bin/carddisp.pl?gene=Msmo1
Fibroblast	Idi1	-0.470263	8.59588e-15	3.07018e-19	0.0902446	0.510383	0.047	0.166	928	1611	http://www.genecards.org/cgi-bin/carddisp.pl?gene=Idi1
Fibroblast	Fdps	-0.363601	1.26424e-14	4.51548e-19	0.0723164	0.379678	0.041	0.156	928	1611	http://www.genecards.org/cgi-bin/carddisp.pl?gene=Fdps
Fibroblast	Med13l	0.380775	1.6346e-14	5.83826e-19	1.80417	1.15367	0.612	0.426	928	1611	http://www.genecards.org/cgi-bin/carddisp.pl?gene=Med13l
Fibroblast	Ckm	-0.288417	1.94129e-14	6.93366e-19	0.0382324	0.267993	0.015	0.113	928	1611	http://www.genecards.org/cgi-bin/carddisp.pl?gene=Ckm
Fibroblast	Dag1	0.343965	2.15602e-14	7.70063e-19	2.39109	1.67175	0.711	0.556	928	1611	http://www.genecards.org/cgi-bin/carddisp.pl?gene=Dag1
Fibroblast	Arid5b	0.372612	2.90211e-14	1.03654e-18	1.3428	0.809538	0.486	0.31	928	1611	http://www.genecards.org/cgi-bin/carddisp.pl?gene=Arid5b
Fibroblast	Fbln2	0.455072	3.962e-14	1.4151e-18	14.3942	10.2297	0.78	0.639	928	1611	http://www.genecards.org/cgi-bin/carddisp.pl?gene=Fbln2
Fibroblast	Sema5a	0.469135	4.14116e-14	1.47909e-18	1.18582	0.579031	0.361	0.209	928	1611	http://www.genecards.org/cgi-bin/carddisp.pl?gene=Sema5a
Fibroblast	Cdc42ep3	-0.584619	4.76559e-14	1.70212e-18	0.597272	1.39534	0.181	0.339	928	1611	http://www.genecards.org/cgi-bin/carddisp.pl?gene=Cdc42ep3
Fibroblast	Zmiz1	0.427368	4.77537e-14	1.70561e-18	1.81577	1.09385	0.574	0.401	928	1611	http://www.genecards.org/cgi-bin/carddisp.pl?gene=Zmiz1
Fibroblast	Rps23	-0.259796	5.54101e-14	1.97907e-18	15.134	18.3174	0.982	0.987	928	1611	http://www.genecards.org/cgi-bin/carddisp.pl?gene=Rps23
Fibroblast	Cyth3	0.42349	6.13343e-14	2.19067e-18	3.21785	2.14491	0.722	0.591	928	1611	http://www.genecards.org/cgi-bin/carddisp.pl?gene=Cyth3
Fibroblast	Plpp3	0.432012	6.47217e-14	2.31165e-18	7.66953	5.42609	0.821	0.704	928	1611	http://www.genecards.org/cgi-bin/carddisp.pl?gene=Plpp3
Fibroblast	Cd81	-0.327824	6.9349e-14	2.47693e-18	4.98875	6.5166	0.895	0.914	928	1611	http://www.genecards.org/cgi-bin/carddisp.pl?gene=Cd81
Fibroblast	Adamtsl1	0.391376	1.02599e-13	3.66451e-18	0.833186	0.397624	0.284	0.143	928	1611	http://www.genecards.org/cgi-bin/carddisp.pl?gene=Adamtsl1
Fibroblast	Nmb	0.469056	1.0615e-13	3.79135e-18	0.573197	0.136536	0.157	0.055	928	1611	http://www.genecards.org/cgi-bin/carddisp.pl?gene=Nmb
Fibroblast	Mfap5	0.439746	1.07925e-13	3.85476e-18	8.2156	5.79434	0.733	0.549	928	1611	http://www.genecards.org/cgi-bin/carddisp.pl?gene=Mfap5
Fibroblast	Cir1	0.362327	1.13293e-13	4.04648e-18	1.55085	0.98433	0.546	0.372	928	1611	http://www.genecards.org/cgi-bin/carddisp.pl?gene=Cir1
Fibroblast	Uqcrh	-0.346156	2.45847e-13	8.78086e-18	3.11898	4.23592	0.795	0.841	928	1611	http://www.genecards.org/cgi-bin/carddisp.pl?gene=Uqcrh
Fibroblast	Ap2a2	0.365846	2.75709e-13	9.84744e-18	1.70062	1.09572	0.593	0.425	928	1611	http://www.genecards.org/cgi-bin/carddisp.pl?gene=Ap2a2
Fibroblast	Cox4i1	-0.266101	2.87558e-13	1.02707e-17	5.20859	6.46616	0.906	0.937	928	1611	http://www.genecards.org/cgi-bin/carddisp.pl?gene=Cox4i1
Fibroblast	Rab7b	0.344595	3.24207e-13	1.15797e-17	0.755	0.382114	0.332	0.185	928	1611	http://www.genecards.org/cgi-bin/carddisp.pl?gene=Rab7b
Fibroblast	Tmsb10	0.353117	3.80263e-13	1.35818e-17	10.7168	8.17297	0.928	0.886	928	1611	http://www.genecards.org/cgi-bin/carddisp.pl?gene=Tmsb10
Fibroblast	Pi16	0.533994	3.88372e-13	1.38714e-17	7.70329	5.01084	0.564	0.379	928	1611	http://www.genecards.org/cgi-bin/carddisp.pl?gene=Pi16
Fibroblast	Agap1	0.440653	4.74132e-13	1.69345e-17	2.339	1.46018	0.585	0.425	928	1611	http://www.genecards.org/cgi-bin/carddisp.pl?gene=Agap1
Fibroblast	Gng5	-0.344085	8.1901e-13	2.92525e-17	2.3362	3.23479	0.71	0.778	928	1611	http://www.genecards.org/cgi-bin/carddisp.pl?gene=Gng5
Fibroblast	Eif3h	-0.383946	9.05834e-13	3.23535e-17	1.37445	2.09844	0.543	0.65	928	1611	http://www.genecards.org/cgi-bin/carddisp.pl?gene=Eif3h
Fibroblast	Gabarap	-0.350372	9.47728e-13	3.38499e-17	3.65192	4.93068	0.83	0.862	928	1611	http://www.genecards.org/cgi-bin/carddisp.pl?gene=Gabarap
Fibroblast	Edf1	-0.387515	9.63303e-13	3.44061e-17	1.27027	1.96983	0.505	0.622	928	1611	http://www.genecards.org/cgi-bin/carddisp.pl?gene=Edf1
Fibroblast	Twist1	-0.498475	1.09351e-12	3.90566e-17	0.972484	1.78657	0.377	0.511	928	1611	http://www.genecards.org/cgi-bin/carddisp.pl?gene=Twist1
Fibroblast	Arrdc3	0.350122	1.09742e-12	3.91964e-17	0.923409	0.508948	0.347	0.195	928	1611	http://www.genecards.org/cgi-bin/carddisp.pl?gene=Arrdc3
Fibroblast	Sptbn1	0.305838	1.19481e-12	4.26749e-17	11.6034	9.19582	0.948	0.919	928	1611	http://www.genecards.org/cgi-bin/carddisp.pl?gene=Sptbn1
Fibroblast	Clec2d	0.377149	1.20177e-12	4.29233e-17	1.41802	0.861772	0.438	0.271	928	1611	http://www.genecards.org/cgi-bin/carddisp.pl?gene=Clec2d
Fibroblast	Atp5k	0.312335	1.76643e-12	6.30913e-17	2.00538	1.42034	0.691	0.528	928	1611	http://www.genecards.org/cgi-bin/carddisp.pl?gene=Atp5k
Fibroblast	Cyp1b1	0.333646	1.87309e-12	6.69007e-17	0.680209	0.333294	0.228	0.104	928	1611	http://www.genecards.org/cgi-bin/carddisp.pl?gene=Cyp1b1
Fibroblast	Rpl12	-0.273244	2.09999e-12	7.50052e-17	9.05504	11.1517	0.962	0.971	928	1611	http://www.genecards.org/cgi-bin/carddisp.pl?gene=Rpl12
Fibroblast	Creb3l2	0.347118	2.13254e-12	7.61677e-17	1.71674	1.13577	0.589	0.431	928	1611	http://www.genecards.org/cgi-bin/carddisp.pl?gene=Creb3l2
Fibroblast	Klf4	0.608438	3.36569e-12	1.20212e-16	4.64143	2.70025	0.638	0.508	928	1611	http://www.genecards.org/cgi-bin/carddisp.pl?gene=Klf4
Fibroblast	Eva1b	-0.461443	4.38969e-12	1.56786e-16	0.674277	1.30534	0.321	0.452	928	1611	http://www.genecards.org/cgi-bin/carddisp.pl?gene=Eva1b
Fibroblast	Lamc1	0.440371	4.64492e-12	1.65902e-16	5.80285	4.01333	0.755	0.638	928	1611	http://www.genecards.org/cgi-bin/carddisp.pl?gene=Lamc1
Fibroblast	Ssh2	0.417319	6.22455e-12	2.22321e-16	1.79382	1.09206	0.532	0.379	928	1611	http://www.genecards.org/cgi-bin/carddisp.pl?gene=Ssh2
Fibroblast	Atp5d	-0.371563	9.09776e-12	3.24943e-16	1.31798	1.9989	0.55	0.637	928	1611	http://www.genecards.org/cgi-bin/carddisp.pl?gene=Atp5d
Fibroblast	Hlf	0.381411	1.01652e-11	3.63069e-16	0.715002	0.316584	0.237	0.115	928	1611	http://www.genecards.org/cgi-bin/carddisp.pl?gene=Hlf
Fibroblast	Aprt	-0.408241	1.0433e-11	3.72635e-16	0.530635	1.03126	0.253	0.397	928	1611	http://www.genecards.org/cgi-bin/carddisp.pl?gene=Aprt
Fibroblast	Tnxb	0.390147	1.08144e-11	3.86258e-16	9.95092	7.35612	0.746	0.579	928	1611	http://www.genecards.org/cgi-bin/carddisp.pl?gene=Tnxb
Fibroblast	Col6a1	0.307158	1.22228e-11	4.3656e-16	11.3172	8.95519	0.932	0.888	928	1611	http://www.genecards.org/cgi-bin/carddisp.pl?gene=Col6a1
Fibroblast	Arf5	-0.340296	1.355e-11	4.83962e-16	2.05027	2.86169	0.668	0.752	928	1611	http://www.genecards.org/cgi-bin/carddisp.pl?gene=Arf5
Fibroblast	Angptl2	0.418214	1.40914e-11	5.03299e-16	1.64683	0.980758	0.508	0.34	928	1611	http://www.genecards.org/cgi-bin/carddisp.pl?gene=Angptl2
Fibroblast	Fzd4	0.398528	1.45289e-11	5.18927e-16	1.11824	0.606965	0.372	0.221	928	1611	http://www.genecards.org/cgi-bin/carddisp.pl?gene=Fzd4
Fibroblast	Rpl10a	-0.316543	1.47992e-11	5.28581e-16	6.9638	8.91766	0.909	0.939	928	1611	http://www.genecards.org/cgi-bin/carddisp.pl?gene=Rpl10a
Fibroblast	Rpl13a	-0.252423	1.49493e-11	5.33941e-16	11.6004	14.0096	0.971	0.983	928	1611	http://www.genecards.org/cgi-bin/carddisp.pl?gene=Rpl13a
Fibroblast	Adamts2	0.387608	1.56551e-11	5.59149e-16	2.78225	1.89113	0.695	0.547	928	1611	http://www.genecards.org/cgi-bin/carddisp.pl?gene=Adamts2
Fibroblast	Eef1d	-0.370655	1.68258e-11	6.00965e-16	2.18924	3.12349	0.678	0.764	928	1611	http://www.genecards.org/cgi-bin/carddisp.pl?gene=Eef1d
Fibroblast	Susd6	0.309471	1.71829e-11	6.13719e-16	0.865935	0.505693	0.388	0.232	928	1611	http://www.genecards.org/cgi-bin/carddisp.pl?gene=Susd6
Fibroblast	Zic1	-0.444385	1.78355e-11	6.37027e-16	0.528518	1.07991	0.183	0.331	928	1611	http://www.genecards.org/cgi-bin/carddisp.pl?gene=Zic1
Fibroblast	Pcsk6	0.548537	1.88486e-11	6.73213e-16	3.70652	2.21791	0.572	0.434	928	1611	http://www.genecards.org/cgi-bin/carddisp.pl?gene=Pcsk6
Fibroblast	1500015O10Rik	-0.71516	1.9238e-11	6.87119e-16	1.85119	3.68071	0.168	0.306	928	1611	http://www.genecards.org/cgi-bin/carddisp.pl?gene=1500015O10Rik
Fibroblast	Tmem59	-0.351474	2.83016e-11	1.01084e-15	2.70014	3.72088	0.75	0.804	928	1611	http://www.genecards.org/cgi-bin/carddisp.pl?gene=Tmem59
Fibroblast	Sqle	-0.324128	3.43196e-11	1.22579e-15	0.0697325	0.339207	0.04	0.138	928	1611	http://www.genecards.org/cgi-bin/carddisp.pl?gene=Sqle
Fibroblast	Gnb2l1	-0.317802	3.65428e-11	1.30519e-15	6.38028	8.199	0.926	0.927	928	1611	http://www.genecards.org/cgi-bin/carddisp.pl?gene=Gnb2l1
Fibroblast	Plce1	0.347718	4.81835e-11	1.72096e-15	0.738879	0.366457	0.288	0.156	928	1611	http://www.genecards.org/cgi-bin/carddisp.pl?gene=Plce1
Fibroblast	Tns1	0.392698	7.02208e-11	2.50807e-15	1.73507	1.08331	0.556	0.408	928	1611	http://www.genecards.org/cgi-bin/carddisp.pl?gene=Tns1
Fibroblast	Gprc5b	0.254601	7.17266e-11	2.56185e-15	0.425034	0.194491	0.211	0.097	928	1611	http://www.genecards.org/cgi-bin/carddisp.pl?gene=Gprc5b
Fibroblast	Cox7a2l	-0.376305	7.34546e-11	2.62357e-15	1.48828	2.22982	0.545	0.651	928	1611	http://www.genecards.org/cgi-bin/carddisp.pl?gene=Cox7a2l
Fibroblast	D8Ertd738e	-0.342271	8.57822e-11	3.06387e-15	1.29087	1.90426	0.532	0.635	928	1611	http://www.genecards.org/cgi-bin/carddisp.pl?gene=D8Ertd738e
Fibroblast	Prg4	-1.00862	8.86065e-11	3.16475e-15	14.3192	29.8221	0.379	0.509	928	1611	http://www.genecards.org/cgi-bin/carddisp.pl?gene=Prg4
Fibroblast	Ibsp	-1.2683	9.50794e-11	3.39594e-15	5.44927	14.5348	0.128	0.259	928	1611	http://www.genecards.org/cgi-bin/carddisp.pl?gene=Ibsp
Fibroblast	Aldh1a1	0.330924	1.19057e-10	4.25234e-15	0.697718	0.349732	0.26	0.135	928	1611	http://www.genecards.org/cgi-bin/carddisp.pl?gene=Aldh1a1
Fibroblast	Hmcn2	0.449375	1.23086e-10	4.39623e-15	5.25668	3.58214	0.597	0.435	928	1611	http://www.genecards.org/cgi-bin/carddisp.pl?gene=Hmcn2
Fibroblast	Lgals3	-0.592678	1.24611e-10	4.45071e-15	0.659013	1.50186	0.183	0.317	928	1611	http://www.genecards.org/cgi-bin/carddisp.pl?gene=Lgals3
Fibroblast	Tpm2	-0.395101	1.28396e-10	4.5859e-15	0.603593	1.10878	0.202	0.345	928	1611	http://www.genecards.org/cgi-bin/carddisp.pl?gene=Tpm2
Fibroblast	Col6a3	0.475207	1.28587e-10	4.59272e-15	12.0016	8.35291	0.859	0.775	928	1611	http://www.genecards.org/cgi-bin/carddisp.pl?gene=Col6a3
Fibroblast	Nav1	0.403122	1.28934e-10	4.60511e-15	4.43181	3.10765	0.706	0.572	928	1611	http://www.genecards.org/cgi-bin/carddisp.pl?gene=Nav1
Fibroblast	Cp	0.407343	1.49068e-10	5.32422e-15	2.20443	1.41618	0.46	0.304	928	1611	http://www.genecards.org/cgi-bin/carddisp.pl?gene=Cp
Fibroblast	St13	0.299443	1.72421e-10	6.15834e-15	3.04515	2.28695	0.786	0.66	928	1611	http://www.genecards.org/cgi-bin/carddisp.pl?gene=St13
Fibroblast	Loxl1	0.405123	1.95407e-10	6.97932e-15	3.0206	2.03625	0.677	0.556	928	1611	http://www.genecards.org/cgi-bin/carddisp.pl?gene=Loxl1
Fibroblast	Ski	0.345473	2.15718e-10	7.70476e-15	2.70173	1.91345	0.73	0.598	928	1611	http://www.genecards.org/cgi-bin/carddisp.pl?gene=Ski
Fibroblast	Lims2	0.298217	2.66901e-10	9.53286e-15	0.528403	0.242985	0.235	0.119	928	1611	http://www.genecards.org/cgi-bin/carddisp.pl?gene=Lims2
Fibroblast	H2afz	-0.378802	2.77844e-10	9.9237e-15	1.10345	1.73504	0.462	0.572	928	1611	http://www.genecards.org/cgi-bin/carddisp.pl?gene=H2afz
Fibroblast	Rpl3	-0.293245	2.87816e-10	1.02799e-14	6.72774	8.46953	0.929	0.946	928	1611	http://www.genecards.org/cgi-bin/carddisp.pl?gene=Rpl3
Fibroblast	mt-Atp8	0.358959	2.95873e-10	1.05677e-14	2.66867	1.86056	0.717	0.581	928	1611	http://www.genecards.org/cgi-bin/carddisp.pl?gene=mt-Atp8
Fibroblast	Gm10076	-0.35424	3.13334e-10	1.11913e-14	0.620529	1.07154	0.297	0.429	928	1611	http://www.genecards.org/cgi-bin/carddisp.pl?gene=Gm10076
Fibroblast	Igfbp4	0.343555	4.12137e-10	1.47202e-14	4.83726	3.60033	0.713	0.567	928	1611	http://www.genecards.org/cgi-bin/carddisp.pl?gene=Igfbp4
Fibroblast	Spp1	-0.654405	4.4723e-10	1.59736e-14	6.39091	10.633	0.143	0.274	928	1611	http://www.genecards.org/cgi-bin/carddisp.pl?gene=Spp1
Fibroblast	Fmod	-0.575201	5.54601e-10	1.98086e-14	10.9423	16.7926	0.255	0.412	928	1611	http://www.genecards.org/cgi-bin/carddisp.pl?gene=Fmod
Fibroblast	Bclaf1	0.307523	5.69342e-10	2.03351e-14	2.16877	1.56046	0.668	0.517	928	1611	http://www.genecards.org/cgi-bin/carddisp.pl?gene=Bclaf1
Fibroblast	Uap1	0.469408	5.7433e-10	2.05133e-14	1.74291	0.981099	0.49	0.346	928	1611	http://www.genecards.org/cgi-bin/carddisp.pl?gene=Uap1
Fibroblast	Arhgef12	0.316616	6.98406e-10	2.49449e-14	2.53976	1.84225	0.728	0.61	928	1611	http://www.genecards.org/cgi-bin/carddisp.pl?gene=Arhgef12
Fibroblast	Hsp90aa1	0.387262	8.72228e-10	3.11532e-14	4.32247	3.06945	0.761	0.668	928	1611	http://www.genecards.org/cgi-bin/carddisp.pl?gene=Hsp90aa1
Fibroblast	Plekha6	0.334189	9.97919e-10	3.56425e-14	0.730116	0.372379	0.278	0.155	928	1611	http://www.genecards.org/cgi-bin/carddisp.pl?gene=Plekha6
Fibroblast	Atp1a2	0.502658	1.03204e-09	3.68612e-14	1.48442	0.753516	0.356	0.222	928	1611	http://www.genecards.org/cgi-bin/carddisp.pl?gene=Atp1a2
Fibroblast	Id1	-0.561824	1.07179e-09	3.82809e-14	0.207693	0.782716	0.075	0.18	928	1611	http://www.genecards.org/cgi-bin/carddisp.pl?gene=Id1
Fibroblast	Osr1	0.368763	1.07348e-09	3.83412e-14	1.01275	0.558763	0.333	0.199	928	1611	http://www.genecards.org/cgi-bin/carddisp.pl?gene=Osr1
Fibroblast	Actg1	-0.343465	1.44779e-09	5.17104e-14	6.42434	8.42001	0.85	0.881	928	1611	http://www.genecards.org/cgi-bin/carddisp.pl?gene=Actg1
Fibroblast	Adgrd1	0.394515	1.55558e-09	5.55603e-14	0.970418	0.498986	0.317	0.191	928	1611	http://www.genecards.org/cgi-bin/carddisp.pl?gene=Adgrd1
Fibroblast	Medag	0.390153	1.56626e-09	5.59418e-14	4.31849	3.05826	0.698	0.572	928	1611	http://www.genecards.org/cgi-bin/carddisp.pl?gene=Medag
Fibroblast	Smoc2	0.533206	1.68325e-09	6.01203e-14	18.2811	12.3235	0.764	0.657	928	1611	http://www.genecards.org/cgi-bin/carddisp.pl?gene=Smoc2
Fibroblast	Col4a5	0.26763	1.89817e-09	6.77967e-14	0.40012	0.163056	0.156	0.064	928	1611	http://www.genecards.org/cgi-bin/carddisp.pl?gene=Col4a5
Fibroblast	Dclk1	0.371773	1.92951e-09	6.89159e-14	1.60209	1.01098	0.475	0.335	928	1611	http://www.genecards.org/cgi-bin/carddisp.pl?gene=Dclk1
Fibroblast	Ssr4	-0.352213	2.13372e-09	7.62099e-14	1.58259	2.29672	0.571	0.664	928	1611	http://www.genecards.org/cgi-bin/carddisp.pl?gene=Ssr4
Fibroblast	Cygb	0.370867	2.27463e-09	8.12427e-14	4.1663	2.99519	0.67	0.525	928	1611	http://www.genecards.org/cgi-bin/carddisp.pl?gene=Cygb
Fibroblast	Selm	-0.290943	2.46946e-09	8.82014e-14	3.36246	4.3372	0.795	0.845	928	1611	http://www.genecards.org/cgi-bin/carddisp.pl?gene=Selm
Fibroblast	Cmklr1	0.341312	2.52427e-09	9.01589e-14	0.879603	0.483614	0.333	0.203	928	1611	http://www.genecards.org/cgi-bin/carddisp.pl?gene=Cmklr1
Fibroblast	Egfr	0.357534	2.81285e-09	1.00466e-13	3.30538	2.36034	0.707	0.582	928	1611	http://www.genecards.org/cgi-bin/carddisp.pl?gene=Egfr
Fibroblast	Tmed9	-0.331274	2.92669e-09	1.04532e-13	1.93859	2.69711	0.648	0.718	928	1611	http://www.genecards.org/cgi-bin/carddisp.pl?gene=Tmed9
Fibroblast	Serf2	-0.263187	3.47832e-09	1.24235e-13	6.7741	8.3299	0.934	0.947	928	1611	http://www.genecards.org/cgi-bin/carddisp.pl?gene=Serf2
Fibroblast	Spcs2	-0.351967	3.70412e-09	1.323e-13	1.66645	2.40319	0.587	0.673	928	1611	http://www.genecards.org/cgi-bin/carddisp.pl?gene=Spcs2
Fibroblast	H2-D1	-0.412899	4.17673e-09	1.4918e-13	2.57403	3.75831	0.704	0.755	928	1611	http://www.genecards.org/cgi-bin/carddisp.pl?gene=H2-D1
Fibroblast	Cd55	0.390857	5.05491e-09	1.80545e-13	3.28474	2.26787	0.534	0.384	928	1611	http://www.genecards.org/cgi-bin/carddisp.pl?gene=Cd55
Fibroblast	Emilin2	0.364716	5.62792e-09	2.01012e-13	1.05025	0.592271	0.361	0.23	928	1611	http://www.genecards.org/cgi-bin/carddisp.pl?gene=Emilin2
Fibroblast	Tcp11l2	0.256892	5.92571e-09	2.11648e-13	0.58051	0.322711	0.28	0.158	928	1611	http://www.genecards.org/cgi-bin/carddisp.pl?gene=Tcp11l2
Fibroblast	Ndufa3	0.279095	6.76327e-09	2.41563e-13	1.4625	1.02936	0.568	0.421	928	1611	http://www.genecards.org/cgi-bin/carddisp.pl?gene=Ndufa3
Fibroblast	Smdt1	-0.344906	6.87066e-09	2.45398e-13	1.5136	2.19244	0.564	0.658	928	1611	http://www.genecards.org/cgi-bin/carddisp.pl?gene=Smdt1
Fibroblast	Fam111a	0.311172	6.97491e-09	2.49122e-13	0.692051	0.36377	0.268	0.149	928	1611	http://www.genecards.org/cgi-bin/carddisp.pl?gene=Fam111a
Fibroblast	Bcl6	0.276112	7.09911e-09	2.53558e-13	0.792844	0.480555	0.339	0.203	928	1611	http://www.genecards.org/cgi-bin/carddisp.pl?gene=Bcl6
Fibroblast	Ccl11	0.461219	7.66944e-09	2.73928e-13	6.07151	4.13655	0.547	0.402	928	1611	http://www.genecards.org/cgi-bin/carddisp.pl?gene=Ccl11
Fibroblast	Hnrnpm	0.312821	7.72986e-09	2.76086e-13	1.99364	1.41008	0.628	0.504	928	1611	http://www.genecards.org/cgi-bin/carddisp.pl?gene=Hnrnpm
Fibroblast	Nenf	-0.282129	8.15774e-09	2.91369e-13	3.25442	4.17332	0.8	0.847	928	1611	http://www.genecards.org/cgi-bin/carddisp.pl?gene=Nenf
Fibroblast	Cyba	-0.358234	8.9025e-09	3.17969e-13	1.60917	2.34458	0.578	0.668	928	1611	http://www.genecards.org/cgi-bin/carddisp.pl?gene=Cyba
Fibroblast	Eif3f	-0.351587	9.58145e-09	3.42219e-13	1.7853	2.55394	0.621	0.688	928	1611	http://www.genecards.org/cgi-bin/carddisp.pl?gene=Eif3f
Fibroblast	Hsp90b1	-0.314269	1.01193e-08	3.6143e-13	11.1448	14.1006	0.97	0.968	928	1611	http://www.genecards.org/cgi-bin/carddisp.pl?gene=Hsp90b1
Fibroblast	Fam198b	0.342466	1.02245e-08	3.65187e-13	0.923919	0.517379	0.31	0.184	928	1611	http://www.genecards.org/cgi-bin/carddisp.pl?gene=Fam198b
Fibroblast	Sorcs2	0.274343	1.03024e-08	3.67968e-13	0.515409	0.252981	0.21	0.105	928	1611	http://www.genecards.org/cgi-bin/carddisp.pl?gene=Sorcs2
Fibroblast	Lgi2	0.362534	1.05947e-08	3.78409e-13	0.796458	0.39728	0.269	0.151	928	1611	http://www.genecards.org/cgi-bin/carddisp.pl?gene=Lgi2
Fibroblast	Abca1	0.354656	1.10265e-08	3.93831e-13	0.919562	0.501204	0.341	0.215	928	1611	http://www.genecards.org/cgi-bin/carddisp.pl?gene=Abca1
Fibroblast	Ret	0.280354	1.42644e-08	5.09478e-13	0.509546	0.242943	0.206	0.102	928	1611	http://www.genecards.org/cgi-bin/carddisp.pl?gene=Ret
Fibroblast	Jup	0.282614	1.52302e-08	5.43975e-13	0.903189	0.564612	0.367	0.232	928	1611	http://www.genecards.org/cgi-bin/carddisp.pl?gene=Jup
Fibroblast	Eif3k	-0.319789	1.53562e-08	5.48476e-13	1.59798	2.24266	0.588	0.67	928	1611	http://www.genecards.org/cgi-bin/carddisp.pl?gene=Eif3k
Fibroblast	Pdzd2	0.353112	1.78554e-08	6.37739e-13	1.71861	1.12838	0.52	0.379	928	1611	http://www.genecards.org/cgi-bin/carddisp.pl?gene=Pdzd2
Fibroblast	Ace	0.329173	1.83336e-08	6.54819e-13	1.50066	0.99051	0.429	0.288	928	1611	http://www.genecards.org/cgi-bin/carddisp.pl?gene=Ace
Fibroblast	Fmo1	0.360839	2.08689e-08	7.45371e-13	0.854149	0.443847	0.309	0.186	928	1611	http://www.genecards.org/cgi-bin/carddisp.pl?gene=Fmo1
Fibroblast	Snrk	0.350161	2.53229e-08	9.04452e-13	1.29457	0.800081	0.456	0.31	928	1611	http://www.genecards.org/cgi-bin/carddisp.pl?gene=Snrk
Fibroblast	Wdr43	0.273361	2.96571e-08	1.05926e-12	0.94162	0.606476	0.403	0.263	928	1611	http://www.genecards.org/cgi-bin/carddisp.pl?gene=Wdr43
Fibroblast	H6pd	0.301448	3.14759e-08	1.12422e-12	0.684243	0.366658	0.284	0.169	928	1611	http://www.genecards.org/cgi-bin/carddisp.pl?gene=H6pd
Fibroblast	Abca8b	0.348104	3.31053e-08	1.18242e-12	3.96524	2.90077	0.62	0.469	928	1611	http://www.genecards.org/cgi-bin/carddisp.pl?gene=Abca8b
Fibroblast	Ostc	-0.324877	3.62686e-08	1.2954e-12	1.51405	2.149	0.57	0.647	928	1611	http://www.genecards.org/cgi-bin/carddisp.pl?gene=Ostc
Fibroblast	Sulf1	0.308957	4.83566e-08	1.72715e-12	1.96222	1.39118	0.603	0.464	928	1611	http://www.genecards.org/cgi-bin/carddisp.pl?gene=Sulf1
Fibroblast	Tns2	0.298943	5.01132e-08	1.78989e-12	0.986948	0.615086	0.413	0.278	928	1611	http://www.genecards.org/cgi-bin/carddisp.pl?gene=Tns2
Fibroblast	Rpl7a	-0.265618	5.15613e-08	1.84161e-12	5.37211	6.66023	0.885	0.912	928	1611	http://www.genecards.org/cgi-bin/carddisp.pl?gene=Rpl7a
Fibroblast	Igfbp6	-0.568976	5.5257e-08	1.97361e-12	18.7033	28.2292	0.88	0.872	928	1611	http://www.genecards.org/cgi-bin/carddisp.pl?gene=Igfbp6
Fibroblast	Ifrd1	0.253379	5.66708e-08	2.0241e-12	1.30112	0.93048	0.482	0.338	928	1611	http://www.genecards.org/cgi-bin/carddisp.pl?gene=Ifrd1
Fibroblast	Insig1	-0.346715	5.9585e-08	2.12819e-12	0.217494	0.548241	0.105	0.211	928	1611	http://www.genecards.org/cgi-bin/carddisp.pl?gene=Insig1
Fibroblast	Npm1	-0.291857	6.58382e-08	2.35153e-12	3.84149	4.92703	0.819	0.854	928	1611	http://www.genecards.org/cgi-bin/carddisp.pl?gene=Npm1
Fibroblast	Nid2	0.298883	8.58796e-08	3.06735e-12	0.741707	0.415801	0.278	0.162	928	1611	http://www.genecards.org/cgi-bin/carddisp.pl?gene=Nid2
Fibroblast	Col5a3	0.358383	1.06834e-07	3.81579e-12	6.6228	4.94608	0.708	0.559	928	1611	http://www.genecards.org/cgi-bin/carddisp.pl?gene=Col5a3
Fibroblast	Btf3	-0.263844	1.09676e-07	3.91727e-12	3.20938	4.05409	0.816	0.84	928	1611	http://www.genecards.org/cgi-bin/carddisp.pl?gene=Btf3
Fibroblast	Itpripl2	0.311637	1.20132e-07	4.29075e-12	2.25614	1.62356	0.671	0.53	928	1611	http://www.genecards.org/cgi-bin/carddisp.pl?gene=Itpripl2
Fibroblast	Plxdc2	0.283006	1.27752e-07	4.5629e-12	8.82557	7.0754	0.919	0.881	928	1611	http://www.genecards.org/cgi-bin/carddisp.pl?gene=Plxdc2
Fibroblast	Gm26917	-0.561057	1.33656e-07	4.77378e-12	1.73098	3.02915	0.478	0.57	928	1611	http://www.genecards.org/cgi-bin/carddisp.pl?gene=Gm26917
Fibroblast	Dad1	-0.326476	1.55018e-07	5.53674e-12	1.78463	2.49178	0.639	0.696	928	1611	http://www.genecards.org/cgi-bin/carddisp.pl?gene=Dad1
Fibroblast	Slc25a24	0.2537	1.82152e-07	6.5059e-12	0.798495	0.508474	0.359	0.235	928	1611	http://www.genecards.org/cgi-bin/carddisp.pl?gene=Slc25a24
Fibroblast	Gabarapl1	0.250178	1.91739e-07	6.84831e-12	1.57104	1.16171	0.56	0.414	928	1611	http://www.genecards.org/cgi-bin/carddisp.pl?gene=Gabarapl1
Fibroblast	Gpx4	-0.291156	1.95217e-07	6.97255e-12	2.01743	2.69219	0.649	0.719	928	1611	http://www.genecards.org/cgi-bin/carddisp.pl?gene=Gpx4
Fibroblast	Pcdh7	0.284843	2.01243e-07	7.18778e-12	2.05997	1.51172	0.551	0.403	928	1611	http://www.genecards.org/cgi-bin/carddisp.pl?gene=Pcdh7
Fibroblast	Svep1	0.370831	2.17218e-07	7.75835e-12	2.02033	1.33573	0.524	0.381	928	1611	http://www.genecards.org/cgi-bin/carddisp.pl?gene=Svep1
Fibroblast	Osmr	0.349751	2.58078e-07	9.21772e-12	1.11065	0.65627	0.39	0.264	928	1611	http://www.genecards.org/cgi-bin/carddisp.pl?gene=Osmr
Fibroblast	Eif3j1	0.289686	2.59567e-07	9.2709e-12	1.48362	1.0318	0.557	0.419	928	1611	http://www.genecards.org/cgi-bin/carddisp.pl?gene=Eif3j1
Fibroblast	Flna	0.305744	2.90101e-07	1.03615e-11	1.89816	1.34468	0.615	0.479	928	1611	http://www.genecards.org/cgi-bin/carddisp.pl?gene=Flna
Fibroblast	Tspo	-0.311099	2.96847e-07	1.06024e-11	2.61361	3.48323	0.637	0.727	928	1611	http://www.genecards.org/cgi-bin/carddisp.pl?gene=Tspo
Fibroblast	Pmp22	0.312069	3.03078e-07	1.0825e-11	4.31426	3.28056	0.796	0.729	928	1611	http://www.genecards.org/cgi-bin/carddisp.pl?gene=Pmp22
Fibroblast	Wipf1	0.256888	3.11985e-07	1.11431e-11	1.78799	1.33324	0.609	0.462	928	1611	http://www.genecards.org/cgi-bin/carddisp.pl?gene=Wipf1
Fibroblast	Mbnl2	0.271959	3.4316e-07	1.22566e-11	3.2735	2.53929	0.808	0.69	928	1611	http://www.genecards.org/cgi-bin/carddisp.pl?gene=Mbnl2
Fibroblast	Sfpq	0.268899	3.50016e-07	1.25015e-11	2.34204	1.77374	0.686	0.571	928	1611	http://www.genecards.org/cgi-bin/carddisp.pl?gene=Sfpq
Fibroblast	Gpr153	0.255606	3.95587e-07	1.41291e-11	0.677779	0.405367	0.315	0.192	928	1611	http://www.genecards.org/cgi-bin/carddisp.pl?gene=Gpr153
Fibroblast	Sult1a1	0.251988	4.0144e-07	1.43382e-11	0.408998	0.18319	0.177	0.087	928	1611	http://www.genecards.org/cgi-bin/carddisp.pl?gene=Sult1a1
Fibroblast	Hoxc8	-0.345295	4.07452e-07	1.45529e-11	0.328328	0.687522	0.139	0.245	928	1611	http://www.genecards.org/cgi-bin/carddisp.pl?gene=Hoxc8
Fibroblast	Dusp3	0.277244	4.23685e-07	1.51327e-11	0.954985	0.613186	0.388	0.255	928	1611	http://www.genecards.org/cgi-bin/carddisp.pl?gene=Dusp3
Fibroblast	Sec11c	-0.308717	4.78636e-07	1.70954e-11	0.37544	0.703627	0.192	0.301	928	1611	http://www.genecards.org/cgi-bin/carddisp.pl?gene=Sec11c
Fibroblast	Tapbp	0.254742	5.72175e-07	2.04363e-11	1.65001	1.22107	0.58	0.443	928	1611	http://www.genecards.org/cgi-bin/carddisp.pl?gene=Tapbp
Fibroblast	Mpc2	-0.299909	6.99617e-07	2.49881e-11	1.22381	1.73766	0.506	0.596	928	1611	http://www.genecards.org/cgi-bin/carddisp.pl?gene=Mpc2
Fibroblast	Prkcdbp	-0.339501	7.01023e-07	2.50383e-11	2.33173	3.2157	0.628	0.708	928	1611	http://www.genecards.org/cgi-bin/carddisp.pl?gene=Prkcdbp
Fibroblast	Ehd2	0.301341	7.04678e-07	2.51689e-11	1.60613	1.11487	0.548	0.418	928	1611	http://www.genecards.org/cgi-bin/carddisp.pl?gene=Ehd2
Fibroblast	Siva1	-0.314424	8.03382e-07	2.86942e-11	0.448209	0.80087	0.227	0.34	928	1611	http://www.genecards.org/cgi-bin/carddisp.pl?gene=Siva1
Fibroblast	Ano6	0.267569	8.41276e-07	3.00477e-11	1.37171	0.970219	0.526	0.4	928	1611	http://www.genecards.org/cgi-bin/carddisp.pl?gene=Ano6
Fibroblast	Ddt	-0.272637	8.71902e-07	3.11416e-11	0.270688	0.535009	0.154	0.259	928	1611	http://www.genecards.org/cgi-bin/carddisp.pl?gene=Ddt
Fibroblast	Man2a1	0.346619	1.16629e-06	4.16562e-11	1.48853	0.957041	0.486	0.361	928	1611	http://www.genecards.org/cgi-bin/carddisp.pl?gene=Man2a1
Fibroblast	Slc25a4	-0.284708	1.17215e-06	4.18653e-11	2.85954	3.70155	0.759	0.801	928	1611	http://www.genecards.org/cgi-bin/carddisp.pl?gene=Slc25a4
Fibroblast	Pfn1	-0.322193	1.34082e-06	4.78897e-11	1.64489	2.30672	0.571	0.641	928	1611	http://www.genecards.org/cgi-bin/carddisp.pl?gene=Pfn1
Fibroblast	Xdh	0.300936	1.49429e-06	5.33712e-11	0.820571	0.477804	0.319	0.205	928	1611	http://www.genecards.org/cgi-bin/carddisp.pl?gene=Xdh
Fibroblast	Card19	-0.32673	1.58173e-06	5.64943e-11	0.249094	0.566574	0.145	0.245	928	1611	http://www.genecards.org/cgi-bin/carddisp.pl?gene=Card19
Fibroblast	Igf1r	0.318759	1.60494e-06	5.73234e-11	1.46196	0.973895	0.504	0.372	928	1611	http://www.genecards.org/cgi-bin/carddisp.pl?gene=Igf1r
Fibroblast	Mt1	0.391388	1.8783e-06	6.70868e-11	6.22619	4.50922	0.721	0.615	928	1611	http://www.genecards.org/cgi-bin/carddisp.pl?gene=Mt1
Fibroblast	Ost4	-0.313349	1.89297e-06	6.7611e-11	1.00825	1.49543	0.439	0.536	928	1611	http://www.genecards.org/cgi-bin/carddisp.pl?gene=Ost4
Fibroblast	Lpp	0.32687	1.91145e-06	6.82709e-11	2.23568	1.57969	0.626	0.498	928	1611	http://www.genecards.org/cgi-bin/carddisp.pl?gene=Lpp
Fibroblast	Tnpo1	0.26855	1.93695e-06	6.91818e-11	1.22922	0.850591	0.485	0.35	928	1611	http://www.genecards.org/cgi-bin/carddisp.pl?gene=Tnpo1
Fibroblast	Ctdsp2	0.261397	2.10086e-06	7.50359e-11	2.14456	1.62344	0.684	0.569	928	1611	http://www.genecards.org/cgi-bin/carddisp.pl?gene=Ctdsp2
Fibroblast	Foxo1	0.303156	2.15824e-06	7.70855e-11	1.27308	0.842284	0.455	0.321	928	1611	http://www.genecards.org/cgi-bin/carddisp.pl?gene=Foxo1
Fibroblast	Ubb	-0.257126	2.1964e-06	7.84486e-11	5.94739	7.30279	0.906	0.921	928	1611	http://www.genecards.org/cgi-bin/carddisp.pl?gene=Ubb
Fibroblast	Gstm2	0.251782	2.21536e-06	7.91258e-11	0.989192	0.67064	0.386	0.255	928	1611	http://www.genecards.org/cgi-bin/carddisp.pl?gene=Gstm2
Fibroblast	Atp5g1	-0.306782	2.36355e-06	8.44186e-11	1.26974	1.80755	0.502	0.585	928	1611	http://www.genecards.org/cgi-bin/carddisp.pl?gene=Atp5g1
Fibroblast	Ptgfr	0.307648	2.40139e-06	8.57699e-11	0.807391	0.460296	0.273	0.166	928	1611	http://www.genecards.org/cgi-bin/carddisp.pl?gene=Ptgfr
Fibroblast	Xbp1	0.310161	2.54424e-06	9.08723e-11	1.98691	1.4091	0.615	0.501	928	1611	http://www.genecards.org/cgi-bin/carddisp.pl?gene=Xbp1
Fibroblast	Zfp703	0.315988	2.62959e-06	9.39205e-11	1.11334	0.697648	0.391	0.272	928	1611	http://www.genecards.org/cgi-bin/carddisp.pl?gene=Zfp703
Fibroblast	Nfib	0.256204	2.72291e-06	9.72538e-11	8.39842	6.86919	0.934	0.879	928	1611	http://www.genecards.org/cgi-bin/carddisp.pl?gene=Nfib
Fibroblast	Rb1cc1	0.276847	2.91326e-06	1.04052e-10	2.06609	1.53073	0.639	0.51	928	1611	http://www.genecards.org/cgi-bin/carddisp.pl?gene=Rb1cc1
Fibroblast	Add3	0.261656	3.05649e-06	1.09168e-10	3.14405	2.45668	0.718	0.592	928	1611	http://www.genecards.org/cgi-bin/carddisp.pl?gene=Add3
Fibroblast	Chad	-0.876265	3.17372e-06	1.13355e-10	2.99595	6.33503	0.131	0.236	928	1611	http://www.genecards.org/cgi-bin/carddisp.pl?gene=Chad
Fibroblast	Adh1	0.307798	3.43155e-06	1.22564e-10	1.10351	0.699367	0.315	0.199	928	1611	http://www.genecards.org/cgi-bin/carddisp.pl?gene=Adh1
Fibroblast	Thbd	0.269653	3.60118e-06	1.28623e-10	1.00007	0.659097	0.348	0.227	928	1611	http://www.genecards.org/cgi-bin/carddisp.pl?gene=Thbd
Fibroblast	Irak3	0.262597	3.74993e-06	1.33935e-10	0.687338	0.406541	0.291	0.183	928	1611	http://www.genecards.org/cgi-bin/carddisp.pl?gene=Irak3
Fibroblast	Atp5h	-0.252287	4.08015e-06	1.4573e-10	2.72308	3.43454	0.769	0.802	928	1611	http://www.genecards.org/cgi-bin/carddisp.pl?gene=Atp5h
Fibroblast	Lama4	0.319596	4.17816e-06	1.49231e-10	2.91181	2.13451	0.657	0.544	928	1611	http://www.genecards.org/cgi-bin/carddisp.pl?gene=Lama4
Fibroblast	Krtcap2	-0.300527	5.17629e-06	1.84881e-10	2.44568	3.24368	0.725	0.75	928	1611	http://www.genecards.org/cgi-bin/carddisp.pl?gene=Krtcap2
Fibroblast	Foxd1	-0.434911	5.59203e-06	1.9973e-10	0.223764	0.654318	0.071	0.154	928	1611	http://www.genecards.org/cgi-bin/carddisp.pl?gene=Foxd1
Fibroblast	Por	0.343158	5.79286e-06	2.06903e-10	1.14738	0.692806	0.42	0.3	928	1611	http://www.genecards.org/cgi-bin/carddisp.pl?gene=Por
Fibroblast	Tppp3	0.335916	6.11437e-06	2.18386e-10	4.30236	3.20096	0.589	0.477	928	1611	http://www.genecards.org/cgi-bin/carddisp.pl?gene=Tppp3
Fibroblast	Bicc1	0.285199	6.55842e-06	2.34246e-10	4.66121	3.64575	0.827	0.732	928	1611	http://www.genecards.org/cgi-bin/carddisp.pl?gene=Bicc1
Fibroblast	Mpc1	-0.278845	7.93506e-06	2.83415e-10	0.824503	1.21353	0.38	0.48	928	1611	http://www.genecards.org/cgi-bin/carddisp.pl?gene=Mpc1
Fibroblast	Col18a1	0.254659	9.28375e-06	3.31586e-10	0.773667	0.486661	0.288	0.176	928	1611	http://www.genecards.org/cgi-bin/carddisp.pl?gene=Col18a1
Fibroblast	Sulf2	0.265437	9.73671e-06	3.47764e-10	1.04279	0.699493	0.387	0.263	928	1611	http://www.genecards.org/cgi-bin/carddisp.pl?gene=Sulf2
Fibroblast	Ugp2	0.331937	9.88261e-06	3.52976e-10	2.02272	1.40146	0.578	0.471	928	1611	http://www.genecards.org/cgi-bin/carddisp.pl?gene=Ugp2
Fibroblast	Abca9	0.315447	1.04549e-05	3.73417e-10	2.97103	2.19113	0.613	0.497	928	1611	http://www.genecards.org/cgi-bin/carddisp.pl?gene=Abca9
Fibroblast	Abca8a	0.301792	1.07342e-05	3.8339e-10	10.9836	8.72161	0.77	0.646	928	1611	http://www.genecards.org/cgi-bin/carddisp.pl?gene=Abca8a
Fibroblast	Cnpy2	-0.330195	1.08876e-05	3.8887e-10	1.28929	1.87806	0.538	0.6	928	1611	http://www.genecards.org/cgi-bin/carddisp.pl?gene=Cnpy2
Fibroblast	Irak1	0.260774	1.33938e-05	4.78384e-10	1.01625	0.682846	0.421	0.302	928	1611	http://www.genecards.org/cgi-bin/carddisp.pl?gene=Irak1
Fibroblast	Pth1r	-0.503316	1.36516e-05	4.8759e-10	0.579584	1.23901	0.147	0.243	928	1611	http://www.genecards.org/cgi-bin/carddisp.pl?gene=Pth1r
Fibroblast	Scn7a	0.264509	1.46049e-05	5.2164e-10	2.26565	1.7186	0.5	0.373	928	1611	http://www.genecards.org/cgi-bin/carddisp.pl?gene=Scn7a
Fibroblast	Gfpt2	0.391105	1.61124e-05	5.75484e-10	1.06917	0.577837	0.327	0.22	928	1611	http://www.genecards.org/cgi-bin/carddisp.pl?gene=Gfpt2
Fibroblast	Prdx1	-0.282892	1.6427e-05	5.8672e-10	2.89146	3.73447	0.751	0.789	928	1611	http://www.genecards.org/cgi-bin/carddisp.pl?gene=Prdx1
Fibroblast	Atp5j	-0.263447	1.66141e-05	5.93401e-10	2.40704	3.08962	0.72	0.775	928	1611	http://www.genecards.org/cgi-bin/carddisp.pl?gene=Atp5j
Fibroblast	Polr1d	-0.261115	1.90427e-05	6.80147e-10	0.931569	1.3148	0.412	0.511	928	1611	http://www.genecards.org/cgi-bin/carddisp.pl?gene=Polr1d
Fibroblast	Dynll1	-0.30544	1.97344e-05	7.04851e-10	3.81048	4.94477	0.806	0.826	928	1611	http://www.genecards.org/cgi-bin/carddisp.pl?gene=Dynll1
Fibroblast	Col4a2	0.297556	2.02983e-05	7.24992e-10	5.22292	4.06315	0.738	0.61	928	1611	http://www.genecards.org/cgi-bin/carddisp.pl?gene=Col4a2
Fibroblast	Rpl15	-0.288058	2.25381e-05	8.04989e-10	1.78598	2.40167	0.625	0.677	928	1611	http://www.genecards.org/cgi-bin/carddisp.pl?gene=Rpl15
Fibroblast	Mrps14	-0.295643	2.72206e-05	9.72233e-10	0.654723	1.03106	0.334	0.426	928	1611	http://www.genecards.org/cgi-bin/carddisp.pl?gene=Mrps14
Fibroblast	Nfia	0.264642	2.84538e-05	1.01628e-09	4.49168	3.57131	0.806	0.718	928	1611	http://www.genecards.org/cgi-bin/carddisp.pl?gene=Nfia
Fibroblast	Aplp2	-0.403727	2.95979e-05	1.05714e-09	4.10563	5.75435	0.822	0.826	928	1611	http://www.genecards.org/cgi-bin/carddisp.pl?gene=Aplp2
Fibroblast	Rbms1	0.259205	3.03019e-05	1.08229e-09	3.64518	2.88127	0.801	0.707	928	1611	http://www.genecards.org/cgi-bin/carddisp.pl?gene=Rbms1
Fibroblast	Mmp3	-1.14582	3.11814e-05	1.1137e-09	0.322701	1.92677	0.056	0.13	928	1611	http://www.genecards.org/cgi-bin/carddisp.pl?gene=Mmp3
Fibroblast	Rc3h1	0.261238	3.27385e-05	1.16931e-09	1.14412	0.788992	0.445	0.328	928	1611	http://www.genecards.org/cgi-bin/carddisp.pl?gene=Rc3h1
Fibroblast	Tmem176b	-0.417264	4.19775e-05	1.4993e-09	0.783558	1.38175	0.226	0.333	928	1611	http://www.genecards.org/cgi-bin/carddisp.pl?gene=Tmem176b
Fibroblast	Adarb1	0.351855	4.75487e-05	1.69829e-09	0.965515	0.540131	0.277	0.179	928	1611	http://www.genecards.org/cgi-bin/carddisp.pl?gene=Adarb1
Fibroblast	Col4a1	0.327881	5.04052e-05	1.80031e-09	14.4003	11.2695	0.819	0.719	928	1611	http://www.genecards.org/cgi-bin/carddisp.pl?gene=Col4a1
Fibroblast	Arntl	-0.25599	5.38307e-05	1.92266e-09	0.255465	0.49922	0.135	0.228	928	1611	http://www.genecards.org/cgi-bin/carddisp.pl?gene=Arntl
Fibroblast	Ccdc12	-0.375722	5.58881e-05	1.99615e-09	0.661635	1.15595	0.3	0.398	928	1611	http://www.genecards.org/cgi-bin/carddisp.pl?gene=Ccdc12
Fibroblast	Kcnq1ot1	0.409893	5.65273e-05	2.01898e-09	4.34204	3.02085	0.658	0.564	928	1611	http://www.genecards.org/cgi-bin/carddisp.pl?gene=Kcnq1ot1
Fibroblast	Prnp	-0.315233	5.69982e-05	2.03579e-09	1.84419	2.53878	0.566	0.647	928	1611	http://www.genecards.org/cgi-bin/carddisp.pl?gene=Prnp
Fibroblast	Ift20	-0.251995	5.82966e-05	2.08217e-09	1.3551	1.80457	0.486	0.588	928	1611	http://www.genecards.org/cgi-bin/carddisp.pl?gene=Ift20
Fibroblast	Npc2	-0.286763	5.90387e-05	2.10868e-09	1.81823	2.43796	0.616	0.682	928	1611	http://www.genecards.org/cgi-bin/carddisp.pl?gene=Npc2
Fibroblast	Lpl	0.393398	5.93718e-05	2.12057e-09	5.12031	3.6596	0.656	0.534	928	1611	http://www.genecards.org/cgi-bin/carddisp.pl?gene=Lpl
Fibroblast	Zfp385a	0.273544	6.02944e-05	2.15353e-09	0.820465	0.506044	0.298	0.196	928	1611	http://www.genecards.org/cgi-bin/carddisp.pl?gene=Zfp385a
Fibroblast	Ldha	-0.319713	6.60254e-05	2.35822e-09	1.10181	1.62323	0.447	0.523	928	1611	http://www.genecards.org/cgi-bin/carddisp.pl?gene=Ldha
Fibroblast	Srp14	-0.254164	7.43001e-05	2.65376e-09	1.27978	1.71896	0.517	0.593	928	1611	http://www.genecards.org/cgi-bin/carddisp.pl?gene=Srp14
Fibroblast	Lamtor4	-0.257946	7.68729e-05	2.74566e-09	0.785879	1.13551	0.371	0.464	928	1611	http://www.genecards.org/cgi-bin/carddisp.pl?gene=Lamtor4
Fibroblast	Bri3	-0.2644	8.14346e-05	2.90859e-09	1.5413	2.05244	0.561	0.646	928	1611	http://www.genecards.org/cgi-bin/carddisp.pl?gene=Bri3
Fibroblast	Gtf2h5	-0.269043	8.9205e-05	3.18612e-09	1.065	1.48834	0.461	0.549	928	1611	http://www.genecards.org/cgi-bin/carddisp.pl?gene=Gtf2h5
Fibroblast	Ctsf	-0.299027	8.98002e-05	3.20738e-09	0.477131	0.817335	0.232	0.334	928	1611	http://www.genecards.org/cgi-bin/carddisp.pl?gene=Ctsf
Fibroblast	Gpc3	0.37789	0.000101719	3.63307e-09	3.14472	2.18962	0.569	0.439	928	1611	http://www.genecards.org/cgi-bin/carddisp.pl?gene=Gpc3
Fibroblast	P2ry1	0.27653	0.000101757	3.63446e-09	0.605496	0.325457	0.216	0.126	928	1611	http://www.genecards.org/cgi-bin/carddisp.pl?gene=P2ry1
Fibroblast	Prdx2	-0.29199	0.00010596	3.78456e-09	1.50269	2.06411	0.561	0.621	928	1611	http://www.genecards.org/cgi-bin/carddisp.pl?gene=Prdx2
Fibroblast	Emp2	-0.307066	0.000106136	3.79083e-09	0.948806	1.41104	0.393	0.485	928	1611	http://www.genecards.org/cgi-bin/carddisp.pl?gene=Emp2
Fibroblast	Cd302	-0.309578	0.000115333	4.11934e-09	1.74751	2.40511	0.565	0.642	928	1611	http://www.genecards.org/cgi-bin/carddisp.pl?gene=Cd302
Fibroblast	Rnf7	-0.259918	0.000120326	4.29765e-09	0.718935	1.05827	0.342	0.444	928	1611	http://www.genecards.org/cgi-bin/carddisp.pl?gene=Rnf7
Fibroblast	Wsb1	-0.27194	0.000132436	4.73019e-09	0.477021	0.783399	0.226	0.326	928	1611	http://www.genecards.org/cgi-bin/carddisp.pl?gene=Wsb1
Fibroblast	Pappa	0.288751	0.000134886	4.81769e-09	0.522426	0.246273	0.164	0.088	928	1611	http://www.genecards.org/cgi-bin/carddisp.pl?gene=Pappa
Fibroblast	Prrx2	-0.370862	0.000136735	4.88375e-09	0.45481	0.881252	0.231	0.319	928	1611	http://www.genecards.org/cgi-bin/carddisp.pl?gene=Prrx2
Fibroblast	Nipbl	0.274234	0.000156637	5.59458e-09	2.42325	1.83065	0.68	0.574	928	1611	http://www.genecards.org/cgi-bin/carddisp.pl?gene=Nipbl
Fibroblast	Cdkn1a	-0.353203	0.000167502	5.98264e-09	1.73814	2.49768	0.365	0.485	928	1611	http://www.genecards.org/cgi-bin/carddisp.pl?gene=Cdkn1a
Fibroblast	Ndufb11	-0.28009	0.000169624	6.05844e-09	1.71556	2.29743	0.616	0.667	928	1611	http://www.genecards.org/cgi-bin/carddisp.pl?gene=Ndufb11
Fibroblast	Hist1h2bc	-0.255576	0.000181947	6.49858e-09	0.303252	0.555839	0.149	0.239	928	1611	http://www.genecards.org/cgi-bin/carddisp.pl?gene=Hist1h2bc
Fibroblast	Ssr2	-0.300008	0.000186538	6.66255e-09	1.12351	1.61436	0.481	0.554	928	1611	http://www.genecards.org/cgi-bin/carddisp.pl?gene=Ssr2
Fibroblast	Snx3	-0.257616	0.000188278	6.72469e-09	0.76443	1.10938	0.349	0.453	928	1611	http://www.genecards.org/cgi-bin/carddisp.pl?gene=Snx3
Fibroblast	Efemp1	0.323887	0.000203015	7.25106e-09	1.64559	1.1136	0.371	0.261	928	1611	http://www.genecards.org/cgi-bin/carddisp.pl?gene=Efemp1
Fibroblast	Sepw1	-0.256017	0.000208645	7.45214e-09	3.7715	4.69802	0.827	0.855	928	1611	http://www.genecards.org/cgi-bin/carddisp.pl?gene=Sepw1
Fibroblast	Deptor	0.262233	0.00021841	7.8009e-09	0.931061	0.610111	0.328	0.22	928	1611	http://www.genecards.org/cgi-bin/carddisp.pl?gene=Deptor
Fibroblast	Diaph1	0.279113	0.00022875	8.17024e-09	1.68393	1.21182	0.542	0.425	928	1611	http://www.genecards.org/cgi-bin/carddisp.pl?gene=Diaph1
Fibroblast	H2afv	-0.255435	0.000229813	8.20818e-09	1.08712	1.49139	0.448	0.541	928	1611	http://www.genecards.org/cgi-bin/carddisp.pl?gene=H2afv
Fibroblast	Anapc11	-0.284432	0.000243584	8.70004e-09	0.986532	1.41946	0.442	0.521	928	1611	http://www.genecards.org/cgi-bin/carddisp.pl?gene=Anapc11
Fibroblast	Clic1	-0.289068	0.00024489	8.74669e-09	1.42819	1.96688	0.527	0.592	928	1611	http://www.genecards.org/cgi-bin/carddisp.pl?gene=Clic1
Fibroblast	Srgn	-0.362022	0.000247879	8.85347e-09	0.137585	0.462055	0.055	0.125	928	1611	http://www.genecards.org/cgi-bin/carddisp.pl?gene=Srgn
Fibroblast	Btg1	0.279608	0.000341701	1.22045e-08	2.29376	1.71345	0.634	0.516	928	1611	http://www.genecards.org/cgi-bin/carddisp.pl?gene=Btg1
Fibroblast	Pnkd	-0.251934	0.000346888	1.23897e-08	0.44314	0.718494	0.223	0.32	928	1611	http://www.genecards.org/cgi-bin/carddisp.pl?gene=Pnkd
Fibroblast	Oxct1	-0.320405	0.000352514	1.25907e-08	0.961557	1.44936	0.392	0.479	928	1611	http://www.genecards.org/cgi-bin/carddisp.pl?gene=Oxct1
Fibroblast	Hcfc1r1	-0.297212	0.000360739	1.28844e-08	1.04248	1.50973	0.425	0.508	928	1611	http://www.genecards.org/cgi-bin/carddisp.pl?gene=Hcfc1r1
Fibroblast	Snrpd2	-0.259353	0.000362608	1.29512e-08	1.18165	1.61131	0.487	0.573	928	1611	http://www.genecards.org/cgi-bin/carddisp.pl?gene=Snrpd2
Fibroblast	Erh	-0.277563	0.000400882	1.43182e-08	1.16133	1.61984	0.492	0.565	928	1611	http://www.genecards.org/cgi-bin/carddisp.pl?gene=Erh
Fibroblast	Ctsd	-0.30222	0.000427783	1.5279e-08	2.31811	3.09136	0.682	0.719	928	1611	http://www.genecards.org/cgi-bin/carddisp.pl?gene=Ctsd
Fibroblast	Tmem100	0.483573	0.000490885	1.75329e-08	1.99315	1.14071	0.378	0.286	928	1611	http://www.genecards.org/cgi-bin/carddisp.pl?gene=Tmem100
Fibroblast	Ndufb10	-0.259031	0.000495238	1.76883e-08	1.48641	1.97542	0.581	0.643	928	1611	http://www.genecards.org/cgi-bin/carddisp.pl?gene=Ndufb10
Fibroblast	Cpne8	-0.311178	0.000529032	1.88954e-08	0.374154	0.70494	0.177	0.266	928	1611	http://www.genecards.org/cgi-bin/carddisp.pl?gene=Cpne8
Fibroblast	Egr1	0.866305	0.000587699	2.09908e-08	8.1101	3.99734	0.412	0.313	928	1611	http://www.genecards.org/cgi-bin/carddisp.pl?gene=Egr1
Fibroblast	Arhgap24	0.259988	0.000633703	2.26339e-08	0.919381	0.602865	0.344	0.242	928	1611	http://www.genecards.org/cgi-bin/carddisp.pl?gene=Arhgap24
Fibroblast	Acsl3	-0.269062	0.000643526	2.29847e-08	0.250834	0.507285	0.124	0.208	928	1611	http://www.genecards.org/cgi-bin/carddisp.pl?gene=Acsl3
Fibroblast	Rbp4	-0.405285	0.000691481	2.46975e-08	0.237257	0.638562	0.081	0.155	928	1611	http://www.genecards.org/cgi-bin/carddisp.pl?gene=Rbp4
Fibroblast	Klf13	0.28201	0.000697071	2.48972e-08	1.72515	1.24129	0.559	0.457	928	1611	http://www.genecards.org/cgi-bin/carddisp.pl?gene=Klf13
Fibroblast	Clta	-0.264794	0.000770856	2.75325e-08	1.44282	1.93496	0.558	0.618	928	1611	http://www.genecards.org/cgi-bin/carddisp.pl?gene=Clta
Fibroblast	Psenen	-0.268252	0.000802223	2.86529e-08	1.00351	1.41292	0.453	0.533	928	1611	http://www.genecards.org/cgi-bin/carddisp.pl?gene=Psenen
Fibroblast	Dapk2	-0.282482	0.00093836	3.35152e-08	0.156737	0.406922	0.052	0.117	928	1611	http://www.genecards.org/cgi-bin/carddisp.pl?gene=Dapk2
Fibroblast	Hmgn3	-0.307938	0.000940503	3.35918e-08	0.527744	0.891251	0.235	0.326	928	1611	http://www.genecards.org/cgi-bin/carddisp.pl?gene=Hmgn3
Fibroblast	Tubb2a	-0.330789	0.000991178	3.54017e-08	0.461201	0.837755	0.224	0.311	928	1611	http://www.genecards.org/cgi-bin/carddisp.pl?gene=Tubb2a
Fibroblast	Dact1	0.252395	0.00111283	3.97469e-08	0.74268	0.462983	0.27	0.181	928	1611	http://www.genecards.org/cgi-bin/carddisp.pl?gene=Dact1
Fibroblast	Rnh1	-0.294001	0.00112953	4.03432e-08	0.709234	1.09558	0.347	0.424	928	1611	http://www.genecards.org/cgi-bin/carddisp.pl?gene=Rnh1
Fibroblast	Rap1a	-0.268958	0.00128961	4.60606e-08	1.30914	1.78237	0.476	0.561	928	1611	http://www.genecards.org/cgi-bin/carddisp.pl?gene=Rap1a
Fibroblast	Cox14	-0.255929	0.00129294	4.61798e-08	0.73885	1.07637	0.357	0.443	928	1611	http://www.genecards.org/cgi-bin/carddisp.pl?gene=Cox14
Fibroblast	Fgfr2	-0.31894	0.00131111	4.68287e-08	0.265427	0.57851	0.095	0.173	928	1611	http://www.genecards.org/cgi-bin/carddisp.pl?gene=Fgfr2
Fibroblast	Sfrp1	0.49713	0.00133402	4.76471e-08	1.48708	0.762131	0.218	0.137	928	1611	http://www.genecards.org/cgi-bin/carddisp.pl?gene=Sfrp1
Fibroblast	Fbln7	-0.414276	0.00164351	5.87011e-08	1.04313	1.72273	0.274	0.363	928	1611	http://www.genecards.org/cgi-bin/carddisp.pl?gene=Fbln7
Fibroblast	Timp1	-0.387254	0.00171327	6.11924e-08	0.76157	1.30396	0.184	0.274	928	1611	http://www.genecards.org/cgi-bin/carddisp.pl?gene=Timp1
Fibroblast	Igsf3	0.354027	0.00178456	6.37388e-08	0.92631	0.507139	0.3	0.204	928	1611	http://www.genecards.org/cgi-bin/carddisp.pl?gene=Igsf3
Fibroblast	Mgp	-0.569926	0.00191527	6.84075e-08	33.4465	50.1341	0.704	0.759	928	1611	http://www.genecards.org/cgi-bin/carddisp.pl?gene=Mgp
Fibroblast	Eid1	-0.256117	0.0019457	6.94944e-08	2.01965	2.60624	0.625	0.685	928	1611	http://www.genecards.org/cgi-bin/carddisp.pl?gene=Eid1
Fibroblast	Aqp1	-0.356683	0.00194949	6.96296e-08	0.545459	0.978927	0.115	0.199	928	1611	http://www.genecards.org/cgi-bin/carddisp.pl?gene=Aqp1
Fibroblast	Id3	-0.636996	0.0020098	7.17836e-08	1.90019	3.51006	0.43	0.498	928	1611	http://www.genecards.org/cgi-bin/carddisp.pl?gene=Id3
Fibroblast	Ppfibp2	-0.291639	0.00214607	7.66509e-08	0.462193	0.789769	0.149	0.236	928	1611	http://www.genecards.org/cgi-bin/carddisp.pl?gene=Ppfibp2
Fibroblast	Pdgfa	-0.287959	0.00255934	9.14114e-08	0.425054	0.739866	0.141	0.225	928	1611	http://www.genecards.org/cgi-bin/carddisp.pl?gene=Pdgfa
Fibroblast	Sema3c	0.453259	0.00305653	1.0917e-07	1.80989	1.05232	0.351	0.258	928	1611	http://www.genecards.org/cgi-bin/carddisp.pl?gene=Sema3c
Fibroblast	Pdzrn4	-0.302626	0.00355981	1.27145e-07	0.190831	0.468756	0.052	0.114	928	1611	http://www.genecards.org/cgi-bin/carddisp.pl?gene=Pdzrn4
Fibroblast	Cpxm1	0.292808	0.00371864	1.32818e-07	1.17668	0.77685	0.274	0.181	928	1611	http://www.genecards.org/cgi-bin/carddisp.pl?gene=Cpxm1
Fibroblast	Slco3a1	0.290281	0.00407335	1.45487e-07	0.750542	0.431493	0.283	0.198	928	1611	http://www.genecards.org/cgi-bin/carddisp.pl?gene=Slco3a1
Fibroblast	Klf6	0.291604	0.00412826	1.47448e-07	2.87836	2.1686	0.689	0.564	928	1611	http://www.genecards.org/cgi-bin/carddisp.pl?gene=Klf6
Fibroblast	2810474O19Rik	0.269406	0.00598303	2.13695e-07	1.52814	1.0975	0.483	0.376	928	1611	http://www.genecards.org/cgi-bin/carddisp.pl?gene=2810474O19Rik
Fibroblast	Col8a1	0.694242	0.00633934	2.26421e-07	3.0752	1.51861	0.42	0.335	928	1611	http://www.genecards.org/cgi-bin/carddisp.pl?gene=Col8a1
Fibroblast	Creld2	-0.292503	0.00935933	3.34286e-07	0.361955	0.668072	0.193	0.273	928	1611	http://www.genecards.org/cgi-bin/carddisp.pl?gene=Creld2
Fibroblast	Rgcc	-0.470741	0.0110068	3.93129e-07	0.212578	0.680416	0.061	0.124	928	1611	http://www.genecards.org/cgi-bin/carddisp.pl?gene=Rgcc
Fibroblast	Ntrk2	0.275952	0.0110106	3.93263e-07	0.937786	0.600428	0.293	0.207	928	1611	http://www.genecards.org/cgi-bin/carddisp.pl?gene=Ntrk2
Fibroblast	Higd1a	-0.315237	0.0118377	4.22806e-07	0.675299	1.08443	0.28	0.363	928	1611	http://www.genecards.org/cgi-bin/carddisp.pl?gene=Higd1a
Fibroblast	Aurkaip1	-0.253301	0.0119701	4.27534e-07	0.48879	0.774536	0.267	0.345	928	1611	http://www.genecards.org/cgi-bin/carddisp.pl?gene=Aurkaip1
Fibroblast	Wif1	-0.631541	0.0123191	4.4e-07	0.56198	1.41985	0.062	0.125	928	1611	http://www.genecards.org/cgi-bin/carddisp.pl?gene=Wif1
Fibroblast	Fxyd5	-0.523362	0.0133769	4.77782e-07	1.12107	2.04861	0.37	0.431	928	1611	http://www.genecards.org/cgi-bin/carddisp.pl?gene=Fxyd5
Fibroblast	Klf3	0.332703	0.0136137	4.86239e-07	2.00488	1.38602	0.561	0.467	928	1611	http://www.genecards.org/cgi-bin/carddisp.pl?gene=Klf3
Fibroblast	Bzw1	-0.25821	0.01501	5.3611e-07	1.54408	2.04271	0.555	0.607	928	1611	http://www.genecards.org/cgi-bin/carddisp.pl?gene=Bzw1
Fibroblast	Adamtsl2	0.25643	0.0162371	5.79939e-07	0.37859	0.154097	0.108	0.055	928	1611	http://www.genecards.org/cgi-bin/carddisp.pl?gene=Adamtsl2
Fibroblast	Hist1h1e	-0.256127	0.0167696	5.98958e-07	0.393478	0.664187	0.19	0.268	928	1611	http://www.genecards.org/cgi-bin/carddisp.pl?gene=Hist1h1e
Fibroblast	Abca6	0.250012	0.02216	7.91486e-07	0.930743	0.623541	0.305	0.218	928	1611	http://www.genecards.org/cgi-bin/carddisp.pl?gene=Abca6
Fibroblast	Gpnmb	-0.274011	0.0238339	8.51273e-07	0.485631	0.796373	0.154	0.233	928	1611	http://www.genecards.org/cgi-bin/carddisp.pl?gene=Gpnmb
Fibroblast	Clec11a	-0.26032	0.029293	1.04625e-06	0.962879	1.35103	0.254	0.346	928	1611	http://www.genecards.org/cgi-bin/carddisp.pl?gene=Clec11a
Fibroblast	Plod2	0.307733	0.031689	1.13183e-06	2.46558	1.79987	0.575	0.491	928	1611	http://www.genecards.org/cgi-bin/carddisp.pl?gene=Plod2
Fibroblast	Cryab	-0.285517	0.0335506	1.19832e-06	1.21633	1.70136	0.455	0.526	928	1611	http://www.genecards.org/cgi-bin/carddisp.pl?gene=Cryab
Fibroblast	Gpc6	0.267607	0.0342331	1.2227e-06	0.841615	0.529823	0.27	0.191	928	1611	http://www.genecards.org/cgi-bin/carddisp.pl?gene=Gpc6
Fibroblast	Mef2c	-0.374578	0.0347418	1.24087e-06	0.801665	1.33579	0.211	0.29	928	1611	http://www.genecards.org/cgi-bin/carddisp.pl?gene=Mef2c
Fibroblast	Pdlim2	-0.263008	0.0367051	1.31099e-06	0.801443	1.16169	0.336	0.409	928	1611	http://www.genecards.org/cgi-bin/carddisp.pl?gene=Pdlim2
Fibroblast	Sc5d	-0.283462	0.0397226	1.41877e-06	0.308696	0.59283	0.158	0.228	928	1611	http://www.genecards.org/cgi-bin/carddisp.pl?gene=Sc5d
Fibroblast	Hspb1	-0.325239	0.0406974	1.45358e-06	0.980696	1.48156	0.283	0.367	928	1611	http://www.genecards.org/cgi-bin/carddisp.pl?gene=Hspb1
Fibroblast	Cadm1	-0.250834	0.0462092	1.65045e-06	0.272984	0.514716	0.083	0.147	928	1611	http://www.genecards.org/cgi-bin/carddisp.pl?gene=Cadm1
Fibroblast	Dnajb11	-0.286616	0.0462812	1.65302e-06	0.873027	1.28467	0.411	0.464	928	1611	http://www.genecards.org/cgi-bin/carddisp.pl?gene=Dnajb11
Fibroblast	Acan	-0.288552	0.0527512	1.88411e-06	0.340964	0.637872	0.061	0.12	928	1611	http://www.genecards.org/cgi-bin/carddisp.pl?gene=Acan
Fibroblast	Crispld1	-0.369218	0.0547938	1.95706e-06	0.696945	1.19186	0.138	0.212	928	1611	http://www.genecards.org/cgi-bin/carddisp.pl?gene=Crispld1
Fibroblast	Gdf10	-0.30648	0.0663941	2.37139e-06	0.59907	0.977549	0.114	0.185	928	1611	http://www.genecards.org/cgi-bin/carddisp.pl?gene=Gdf10
Fibroblast	Lifr	0.335589	0.0680249	2.42964e-06	3.41758	2.50076	0.557	0.475	928	1611	http://www.genecards.org/cgi-bin/carddisp.pl?gene=Lifr
Fibroblast	Cd248	0.267817	0.0704802	2.51733e-06	1.86382	1.37862	0.393	0.297	928	1611	http://www.genecards.org/cgi-bin/carddisp.pl?gene=Cd248
Fibroblast	Zfp503	0.294721	0.076002	2.71455e-06	1.58103	1.10413	0.46	0.375	928	1611	http://www.genecards.org/cgi-bin/carddisp.pl?gene=Zfp503
Fibroblast	Sdc4	-0.255717	0.0789867	2.82115e-06	2.53857	3.22481	0.607	0.669	928	1611	http://www.genecards.org/cgi-bin/carddisp.pl?gene=Sdc4
Fibroblast	Prdx4	-0.260812	0.0887959	3.17151e-06	1.02607	1.42754	0.433	0.488	928	1611	http://www.genecards.org/cgi-bin/carddisp.pl?gene=Prdx4
Fibroblast	Tmem258	-0.261356	0.0908542	3.24502e-06	1.09855	1.51534	0.458	0.519	928	1611	http://www.genecards.org/cgi-bin/carddisp.pl?gene=Tmem258
Fibroblast	Commd3	-0.255222	0.104767	3.74194e-06	0.443655	0.72303	0.242	0.312	928	1611	http://www.genecards.org/cgi-bin/carddisp.pl?gene=Commd3
Fibroblast	Aig1	-0.278683	0.119106	4.25407e-06	0.664071	1.01866	0.28	0.354	928	1611	http://www.genecards.org/cgi-bin/carddisp.pl?gene=Aig1
Fibroblast	Thy1	0.252172	0.119751	4.27712e-06	1.08993	0.754773	0.333	0.25	928	1611	http://www.genecards.org/cgi-bin/carddisp.pl?gene=Thy1
Fibroblast	Mif	-0.258758	0.151557	5.41314e-06	0.6432	0.966004	0.301	0.371	928	1611	http://www.genecards.org/cgi-bin/carddisp.pl?gene=Mif
Fibroblast	Timp3	0.352437	0.18133	6.47654e-06	10.0672	7.66848	0.811	0.785	928	1611	http://www.genecards.org/cgi-bin/carddisp.pl?gene=Timp3
Fibroblast	Tpi1	-0.257325	0.298452	1.06598e-05	0.968437	1.3528	0.411	0.474	928	1611	http://www.genecards.org/cgi-bin/carddisp.pl?gene=Tpi1
Fibroblast	Mfap4	0.503475	0.30403	1.0859e-05	3.01433	1.83173	0.278	0.207	928	1611	http://www.genecards.org/cgi-bin/carddisp.pl?gene=Mfap4
Fibroblast	Crispld2	0.268742	0.308806	1.10296e-05	5.43977	4.34529	0.65	0.564	928	1611	http://www.genecards.org/cgi-bin/carddisp.pl?gene=Crispld2
Fibroblast	Gas1	0.28404	0.395183	1.41147e-05	7.70257	6.14731	0.796	0.73	928	1611	http://www.genecards.org/cgi-bin/carddisp.pl?gene=Gas1
Fibroblast	Igfbp3	0.550855	0.411928	1.47128e-05	0.913352	0.306084	0.103	0.057	928	1611	http://www.genecards.org/cgi-bin/carddisp.pl?gene=Igfbp3
Fibroblast	Runx2	-0.28158	0.431744	1.54205e-05	0.828059	1.22205	0.163	0.235	928	1611	http://www.genecards.org/cgi-bin/carddisp.pl?gene=Runx2
Fibroblast	Mfge8	-0.337774	0.475421	1.69805e-05	1.56362	2.23992	0.546	0.576	928	1611	http://www.genecards.org/cgi-bin/carddisp.pl?gene=Mfge8
Fibroblast	Arl3	-0.251152	0.494856	1.76747e-05	0.617274	0.92481	0.315	0.375	928	1611	http://www.genecards.org/cgi-bin/carddisp.pl?gene=Arl3
Fibroblast	Sh3bgrl3	-0.252444	0.524123	1.872e-05	1.28631	1.7235	0.472	0.534	928	1611	http://www.genecards.org/cgi-bin/carddisp.pl?gene=Sh3bgrl3
Fibroblast	Nrip1	0.275156	0.553417	1.97663e-05	1.51199	1.07581	0.468	0.389	928	1611	http://www.genecards.org/cgi-bin/carddisp.pl?gene=Nrip1
Fibroblast	Cdh11	-0.322541	0.737726	2.63492e-05	1.88489	2.60765	0.265	0.339	928	1611	http://www.genecards.org/cgi-bin/carddisp.pl?gene=Cdh11
Fibroblast	Scx	-0.353118	0.839043	2.9968e-05	0.197806	0.529979	0.062	0.111	928	1611	http://www.genecards.org/cgi-bin/carddisp.pl?gene=Scx
Fibroblast	2010111I01Rik	-0.25307	0.887809	3.17097e-05	0.409032	0.6792	0.189	0.251	928	1611	http://www.genecards.org/cgi-bin/carddisp.pl?gene=2010111I01Rik
Fibroblast	Cyp26b1	-0.28555	1	4.98919e-05	0.356	0.652794	0.095	0.15	928	1611	http://www.genecards.org/cgi-bin/carddisp.pl?gene=Cyp26b1
Fibroblast	Bglap2	-0.442851	1	5.43949e-05	5.17585	7.39476	0.126	0.189	928	1611	http://www.genecards.org/cgi-bin/carddisp.pl?gene=Bglap2
Fibroblast	Fam101b	-0.43065	1	5.48976e-05	0.771733	1.38801	0.178	0.241	928	1611	http://www.genecards.org/cgi-bin/carddisp.pl?gene=Fam101b
Fibroblast	Jun	0.631528	1	5.82798e-05	8.81381	5.33474	0.676	0.599	928	1611	http://www.genecards.org/cgi-bin/carddisp.pl?gene=Jun
Fibroblast	Ugdh	0.325325	1	8.06813e-05	1.27819	0.818268	0.38	0.31	928	1611	http://www.genecards.org/cgi-bin/carddisp.pl?gene=Ugdh
Fibroblast	Bglap	-0.452429	1	9.96355e-05	3.80478	5.57458	0.149	0.209	928	1611	http://www.genecards.org/cgi-bin/carddisp.pl?gene=Bglap
Fibroblast	Gas7	0.298726	1	0.000100159	0.963111	0.59595	0.267	0.205	928	1611	http://www.genecards.org/cgi-bin/carddisp.pl?gene=Gas7
Fibroblast	Stk17b	0.252646	1	0.000120958	0.622783	0.362092	0.182	0.128	928	1611	http://www.genecards.org/cgi-bin/carddisp.pl?gene=Stk17b
Fibroblast	Ogn	0.26652	1	0.000123721	19.4563	16.0058	0.879	0.86	928	1611	http://www.genecards.org/cgi-bin/carddisp.pl?gene=Ogn
Fibroblast	Zfp36	0.355298	1	0.00013507	1.03986	0.594576	0.199	0.142	928	1611	http://www.genecards.org/cgi-bin/carddisp.pl?gene=Zfp36
Fibroblast	Id2	-0.398416	1	0.000195592	0.801557	1.37456	0.236	0.288	928	1611	http://www.genecards.org/cgi-bin/carddisp.pl?gene=Id2
Fibroblast	Capg	-0.256658	1	0.000282087	0.966052	1.34886	0.4	0.435	928	1611	http://www.genecards.org/cgi-bin/carddisp.pl?gene=Capg
Fibroblast	Omd	-0.580645	1	0.000284822	1.80399	3.19341	0.3	0.35	928	1611	http://www.genecards.org/cgi-bin/carddisp.pl?gene=Omd
Fibroblast	Fxyd6	-0.325571	1	0.000307932	1.19565	1.7515	0.342	0.39	928	1611	http://www.genecards.org/cgi-bin/carddisp.pl?gene=Fxyd6
Fibroblast	Cyr61	-0.298865	1	0.000343355	1.11957	1.60745	0.223	0.28	928	1611	http://www.genecards.org/cgi-bin/carddisp.pl?gene=Cyr61
Fibroblast	Il11ra1	-0.260756	1	0.000470899	2.35058	3.01435	0.629	0.661	928	1611	http://www.genecards.org/cgi-bin/carddisp.pl?gene=Il11ra1
Fibroblast	Ptprz1	-0.254739	1	0.000521899	0.720294	1.05252	0.093	0.14	928	1611	http://www.genecards.org/cgi-bin/carddisp.pl?gene=Ptprz1
Fibroblast	Olfml3	-0.360726	1	0.000553443	2.11703	3.00249	0.529	0.551	928	1611	http://www.genecards.org/cgi-bin/carddisp.pl?gene=Olfml3
Fibroblast	Junb	0.526165	1	0.000573697	3.26619	1.96244	0.371	0.313	928	1611	http://www.genecards.org/cgi-bin/carddisp.pl?gene=Junb
Fibroblast	Map1b	-0.284292	1	0.000734135	1.38029	1.89874	0.409	0.46	928	1611	http://www.genecards.org/cgi-bin/carddisp.pl?gene=Map1b
Fibroblast	Ltbp2	-0.32493	1	0.000761453	0.370641	0.716871	0.085	0.126	928	1611	http://www.genecards.org/cgi-bin/carddisp.pl?gene=Ltbp2
Fibroblast	Fosb	0.469678	1	0.00101037	1.66369	0.923516	0.167	0.12	928	1611	http://www.genecards.org/cgi-bin/carddisp.pl?gene=Fosb
Fibroblast	Tnmd	-0.372568	1	0.00126209	1.73961	2.54685	0.127	0.174	928	1611	http://www.genecards.org/cgi-bin/carddisp.pl?gene=Tnmd
Fibroblast	Prelp	-0.334186	1	0.00155677	6.00517	7.83118	0.758	0.75	928	1611	http://www.genecards.org/cgi-bin/carddisp.pl?gene=Prelp
Fibroblast	Col14a1	0.352093	1	0.00245922	4.1142	3.0067	0.421	0.376	928	1611	http://www.genecards.org/cgi-bin/carddisp.pl?gene=Col14a1
Fibroblast	AY036118	0.415221	1	0.00273595	6.77327	4.82921	0.69	0.673	928	1611	http://www.genecards.org/cgi-bin/carddisp.pl?gene=AY036118
Fibroblast	Ctsk	-0.278668	1	0.00375055	1.49752	2.02967	0.476	0.502	928	1611	http://www.genecards.org/cgi-bin/carddisp.pl?gene=Ctsk
Fibroblast	Peg3	0.272759	1	0.00550832	1.31374	0.915163	0.281	0.232	928	1611	http://www.genecards.org/cgi-bin/carddisp.pl?gene=Peg3
Fibroblast	Fos	0.468343	1	0.00592167	5.2768	3.53683	0.272	0.23	928	1611	http://www.genecards.org/cgi-bin/carddisp.pl?gene=Fos
Fibroblast	Sparc	-0.311285	1	0.0119517	56.6498	70.5326	0.999	0.998	928	1611	http://www.genecards.org/cgi-bin/carddisp.pl?gene=Sparc
Fibroblast	Hspa1a	-0.379733	1	0.0156537	0.862506	1.42331	0.186	0.22	928	1611	http://www.genecards.org/cgi-bin/carddisp.pl?gene=Hspa1a
Fibroblast	Fmo2	0.360804	1	0.0205038	1.00166	0.558753	0.166	0.132	928	1611	http://www.genecards.org/cgi-bin/carddisp.pl?gene=Fmo2
Fibroblast	Fibin	-0.565084	1	0.0248638	3.86202	6.19323	0.552	0.561	928	1611	http://www.genecards.org/cgi-bin/carddisp.pl?gene=Fibin
Fibroblast	Chodl	-0.458853	1	0.0467686	0.912523	1.62866	0.089	0.112	928	1611	http://www.genecards.org/cgi-bin/carddisp.pl?gene=Chodl
Fibroblast	Ier2	0.252666	1	0.0557142	1.17199	0.823049	0.266	0.235	928	1611	http://www.genecards.org/cgi-bin/carddisp.pl?gene=Ier2
Fibroblast	Dio2	-0.307022	1	0.07967	0.685242	1.0849	0.158	0.182	928	1611	http://www.genecards.org/cgi-bin/carddisp.pl?gene=Dio2
Fibroblast	Cfh	-0.291879	1	0.0858054	5.65892	7.15207	0.545	0.562	928	1611	http://www.genecards.org/cgi-bin/carddisp.pl?gene=Cfh
Fibroblast	Serpine2	-0.871365	1	0.107594	2.42675	5.26888	0.483	0.461	928	1611	http://www.genecards.org/cgi-bin/carddisp.pl?gene=Serpine2
Fibroblast	Thbs4	-0.361074	1	0.133156	14.6824	19.1421	0.515	0.461	928	1611	http://www.genecards.org/cgi-bin/carddisp.pl?gene=Thbs4
Fibroblast	Fn1	-0.293592	1	0.142656	12.608	15.6792	0.735	0.739	928	1611	http://www.genecards.org/cgi-bin/carddisp.pl?gene=Fn1
Fibroblast	Alpl	-0.276095	1	0.173025	1.08309	1.52244	0.162	0.178	928	1611	http://www.genecards.org/cgi-bin/carddisp.pl?gene=Alpl
Fibroblast	Kctd12	0.282445	1	0.485948	1.94158	1.41855	0.343	0.329	928	1611	http://www.genecards.org/cgi-bin/carddisp.pl?gene=Kctd12
Fibroblast	Angptl7	0.552217	1	0.586297	2.5532	1.42318	0.117	0.112	928	1611	http://www.genecards.org/cgi-bin/carddisp.pl?gene=Angptl7
Fibroblast	Postn	0.486453	1	0.92526	6.64758	4.45867	0.183	0.185	928	1611	http://www.genecards.org/cgi-bin/carddisp.pl?gene=Postn

## Sheet: MSCs
cluster	gene	avg_log2FC	p_val_adj	p_val	exp_CD63_KO	exp_CD63_WT	pct_CD63_KO	pct_CD63_WT	n_CD63_KO	n_CD63_WT	GeneCardLink						p_val_adj, two-tailed Wilcoxon Rank Sum test corrected for multiple testing using the Benjamini-Hochberg procedure
MSCs	Acta1	-0.820381	1.88246e-23	6.72357e-28	0.0834268	0.913193	0.027	0.354	330	543	http://www.genecards.org/cgi-bin/carddisp.pl?gene=Acta1						p_val, two-tailed Wilcoxon Rank Sum test
MSCs	Mylpf	-0.77758	5.58765e-23	1.99573e-27	0.0450293	0.791445	0.015	0.328	330	543	http://www.genecards.org/cgi-bin/carddisp.pl?gene=Mylpf
MSCs	Nr1d1	0.692028	5.86105e-23	2.09338e-27	0.822155	0.127884	0.33	0.053	330	543	http://www.genecards.org/cgi-bin/carddisp.pl?gene=Nr1d1
MSCs	Fndc3b	0.776349	1.93389e-21	6.90725e-26	5.01779	2.51344	0.882	0.702	330	543	http://www.genecards.org/cgi-bin/carddisp.pl?gene=Fndc3b
MSCs	Nr1d2	0.760652	8.5717e-21	3.06154e-25	1.06943	0.221441	0.412	0.118	330	543	http://www.genecards.org/cgi-bin/carddisp.pl?gene=Nr1d2
MSCs	Tnnc2	-0.740851	5.14748e-20	1.83852e-24	0.0355997	0.730654	0.015	0.298	330	543	http://www.genecards.org/cgi-bin/carddisp.pl?gene=Tnnc2
MSCs	Cst3	-0.885926	5.87369e-20	2.0979e-24	28.8934	54.2415	0.967	0.976	330	543	http://www.genecards.org/cgi-bin/carddisp.pl?gene=Cst3
MSCs	Ubb	-0.666812	5.25173e-19	1.87575e-23	5.97364	10.0711	0.848	0.921	330	543	http://www.genecards.org/cgi-bin/carddisp.pl?gene=Ubb
MSCs	Gm42418	0.445095	3.24553e-17	1.1592e-21	1030.63	756.767	1	1	330	543	http://www.genecards.org/cgi-bin/carddisp.pl?gene=Gm42418
MSCs	Ftl1	-0.556174	2.24919e-16	8.03339e-21	8.45021	12.8953	0.939	0.961	330	543	http://www.genecards.org/cgi-bin/carddisp.pl?gene=Ftl1
MSCs	C4b	1.06205	4.53008e-15	1.618e-19	7.89162	3.25865	0.736	0.54	330	543	http://www.genecards.org/cgi-bin/carddisp.pl?gene=C4b
MSCs	mt-Nd3	0.666738	6.71562e-15	2.39861e-19	5.91889	3.35841	0.882	0.781	330	543	http://www.genecards.org/cgi-bin/carddisp.pl?gene=mt-Nd3
MSCs	Tgfbr3	0.761055	1.46893e-14	5.24657e-19	6.14582	3.21649	0.809	0.611	330	543	http://www.genecards.org/cgi-bin/carddisp.pl?gene=Tgfbr3
MSCs	Tnnt3	-0.682911	3.76433e-14	1.3445e-18	0.0463363	0.679763	0.024	0.254	330	543	http://www.genecards.org/cgi-bin/carddisp.pl?gene=Tnnt3
MSCs	Per3	0.629486	5.04643e-14	1.80243e-18	0.716856	0.109787	0.248	0.048	330	543	http://www.genecards.org/cgi-bin/carddisp.pl?gene=Per3
MSCs	Igsf3	0.776532	1.48798e-13	5.31459e-18	4.19454	2.03241	0.803	0.615	330	543	http://www.genecards.org/cgi-bin/carddisp.pl?gene=Igsf3
MSCs	Rps7	-0.617641	1.53567e-13	5.48493e-18	5.61427	9.14871	0.824	0.917	330	543	http://www.genecards.org/cgi-bin/carddisp.pl?gene=Rps7
MSCs	Rpl13	-0.545536	1.65729e-13	5.9193e-18	14.3038	21.3369	0.97	0.982	330	543	http://www.genecards.org/cgi-bin/carddisp.pl?gene=Rpl13
MSCs	Rpl8	-0.610604	1.68843e-13	6.03054e-18	7.2323	11.5699	0.882	0.936	330	543	http://www.genecards.org/cgi-bin/carddisp.pl?gene=Rpl8
MSCs	Tnni2	-0.540048	1.71915e-13	6.14027e-18	0.0368383	0.507585	0.012	0.227	330	543	http://www.genecards.org/cgi-bin/carddisp.pl?gene=Tnni2
MSCs	Rps5	-0.617594	1.68079e-12	6.00325e-17	6.96083	11.2144	0.867	0.934	330	543	http://www.genecards.org/cgi-bin/carddisp.pl?gene=Rps5
MSCs	Rps3a1	-0.543995	8.90557e-12	3.18079e-16	12.8909	19.2529	0.948	0.976	330	543	http://www.genecards.org/cgi-bin/carddisp.pl?gene=Rps3a1
MSCs	Rps11	-0.505375	2.42624e-11	8.66575e-16	9.1064	13.346	0.939	0.963	330	543	http://www.genecards.org/cgi-bin/carddisp.pl?gene=Rps11
MSCs	Nupr1	-0.758503	7.61028e-11	2.71815e-15	4.78387	8.78478	0.703	0.827	330	543	http://www.genecards.org/cgi-bin/carddisp.pl?gene=Nupr1
MSCs	Rps2	-0.679843	9.52992e-11	3.40379e-15	9.82423	16.3401	0.912	0.937	330	543	http://www.genecards.org/cgi-bin/carddisp.pl?gene=Rps2
MSCs	Rpl9	-0.519846	2.09563e-10	7.48491e-15	8.05218	11.979	0.909	0.926	330	543	http://www.genecards.org/cgi-bin/carddisp.pl?gene=Rpl9
MSCs	Myl1	-0.477647	2.49998e-10	8.92912e-15	0.0417419	0.450595	0.021	0.208	330	543	http://www.genecards.org/cgi-bin/carddisp.pl?gene=Myl1
MSCs	Serf2	-0.565211	3.68957e-10	1.3178e-14	6.55069	10.172	0.861	0.941	330	543	http://www.genecards.org/cgi-bin/carddisp.pl?gene=Serf2
MSCs	Fbn1	0.841174	3.8655e-10	1.38063e-14	8.42594	4.26146	0.748	0.591	330	543	http://www.genecards.org/cgi-bin/carddisp.pl?gene=Fbn1
MSCs	Rpl28	-0.527173	5.87138e-10	2.09707e-14	8.78856	13.1063	0.921	0.948	330	543	http://www.genecards.org/cgi-bin/carddisp.pl?gene=Rpl28
MSCs	Runx1	0.564528	7.46625e-10	2.66671e-14	12.819	8.34408	0.942	0.827	330	543	http://www.genecards.org/cgi-bin/carddisp.pl?gene=Runx1
MSCs	Dbp	0.407579	1.0333e-09	3.69063e-14	0.382447	0.0422091	0.164	0.024	330	543	http://www.genecards.org/cgi-bin/carddisp.pl?gene=Dbp
MSCs	Notch3	0.669853	1.19289e-09	4.26063e-14	1.49086	0.565685	0.445	0.217	330	543	http://www.genecards.org/cgi-bin/carddisp.pl?gene=Notch3
MSCs	Rpl32	-0.548098	1.51848e-09	5.42355e-14	7.93957	12.0711	0.873	0.932	330	543	http://www.genecards.org/cgi-bin/carddisp.pl?gene=Rpl32
MSCs	Rps13	-0.488688	2.06189e-09	7.36443e-14	7.0557	10.3035	0.885	0.934	330	543	http://www.genecards.org/cgi-bin/carddisp.pl?gene=Rps13
MSCs	Bclaf1	0.489131	2.33554e-09	8.34181e-14	2.82619	1.72598	0.773	0.597	330	543	http://www.genecards.org/cgi-bin/carddisp.pl?gene=Bclaf1
MSCs	Epas1	0.792171	2.57125e-09	9.1837e-14	8.31807	4.38095	0.773	0.626	330	543	http://www.genecards.org/cgi-bin/carddisp.pl?gene=Epas1
MSCs	Rpl21	-0.461228	3.19876e-09	1.1425e-13	9.9146	14.0263	0.93	0.965	330	543	http://www.genecards.org/cgi-bin/carddisp.pl?gene=Rpl21
MSCs	Lpp	0.570373	3.40212e-09	1.21513e-13	3.6704	2.14525	0.809	0.63	330	543	http://www.genecards.org/cgi-bin/carddisp.pl?gene=Lpp
MSCs	Rpl19	-0.473858	4.19507e-09	1.49835e-13	10.5244	15.0053	0.912	0.961	330	543	http://www.genecards.org/cgi-bin/carddisp.pl?gene=Rpl19
MSCs	Rpl30	-0.443647	6.94799e-09	2.4816e-13	9.7794	13.6604	0.9	0.958	330	543	http://www.genecards.org/cgi-bin/carddisp.pl?gene=Rpl30
MSCs	Rps20	-0.450653	8.2365e-09	2.94182e-13	13.4905	18.8036	0.948	0.982	330	543	http://www.genecards.org/cgi-bin/carddisp.pl?gene=Rps20
MSCs	Rps10	-0.478922	1.02109e-08	3.647e-13	9.25419	13.2913	0.912	0.939	330	543	http://www.genecards.org/cgi-bin/carddisp.pl?gene=Rps10
MSCs	Rpl18	-0.480777	1.1586e-08	4.13814e-13	7.93815	11.4731	0.918	0.958	330	543	http://www.genecards.org/cgi-bin/carddisp.pl?gene=Rpl18
MSCs	Glul	0.576434	1.25466e-08	4.48125e-13	1.5123	0.6848	0.47	0.236	330	543	http://www.genecards.org/cgi-bin/carddisp.pl?gene=Glul
MSCs	Rpl11	-0.488195	1.58369e-08	5.65646e-13	7.62271	11.095	0.888	0.934	330	543	http://www.genecards.org/cgi-bin/carddisp.pl?gene=Rpl11
MSCs	Rpl29	-0.586848	2.4455e-08	8.73454e-13	4.37704	7.07611	0.779	0.851	330	543	http://www.genecards.org/cgi-bin/carddisp.pl?gene=Rpl29
MSCs	Cox8a	-0.412686	3.66511e-08	1.30906e-12	3.64581	5.18433	0.815	0.88	330	543	http://www.genecards.org/cgi-bin/carddisp.pl?gene=Cox8a
MSCs	Cebpb	-0.608709	5.53667e-08	1.97752e-12	0.707317	1.60348	0.242	0.475	330	543	http://www.genecards.org/cgi-bin/carddisp.pl?gene=Cebpb
MSCs	Rplp0	-0.646916	9.57698e-08	3.42059e-12	5.65853	9.42605	0.797	0.888	330	543	http://www.genecards.org/cgi-bin/carddisp.pl?gene=Rplp0
MSCs	Rps14	-0.446347	1.02669e-07	3.66702e-12	10.6605	14.8885	0.927	0.961	330	543	http://www.genecards.org/cgi-bin/carddisp.pl?gene=Rps14
MSCs	Rpl27a	-0.484459	1.24541e-07	4.44822e-12	11.6352	16.6774	0.927	0.963	330	543	http://www.genecards.org/cgi-bin/carddisp.pl?gene=Rpl27a
MSCs	Nrp1	0.761451	1.24869e-07	4.45991e-12	9.75643	5.34525	0.821	0.716	330	543	http://www.genecards.org/cgi-bin/carddisp.pl?gene=Nrp1
MSCs	Lbp	0.825387	1.26172e-07	4.50647e-12	2.36552	0.899266	0.442	0.238	330	543	http://www.genecards.org/cgi-bin/carddisp.pl?gene=Lbp
MSCs	Rps16	-0.417026	2.14739e-07	7.66979e-12	11.1213	15.184	0.942	0.969	330	543	http://www.genecards.org/cgi-bin/carddisp.pl?gene=Rps16
MSCs	Man2a1	0.574255	3.08439e-07	1.10164e-11	1.40192	0.613212	0.479	0.269	330	543	http://www.genecards.org/cgi-bin/carddisp.pl?gene=Man2a1
MSCs	Zbtb16	0.43264	3.59012e-07	1.28228e-11	0.488045	0.102499	0.188	0.046	330	543	http://www.genecards.org/cgi-bin/carddisp.pl?gene=Zbtb16
MSCs	Rps18	-0.519828	4.48225e-07	1.60092e-11	6.35774	9.54942	0.855	0.901	330	543	http://www.genecards.org/cgi-bin/carddisp.pl?gene=Rps18
MSCs	Sema6d	0.56225	5.09448e-07	1.81959e-11	2.39848	1.30161	0.652	0.471	330	543	http://www.genecards.org/cgi-bin/carddisp.pl?gene=Sema6d
MSCs	Svep1	0.624968	5.15014e-07	1.83947e-11	2.37927	1.19123	0.558	0.344	330	543	http://www.genecards.org/cgi-bin/carddisp.pl?gene=Svep1
MSCs	Rps24	-0.398704	5.16522e-07	1.84485e-11	12.5565	16.8718	0.948	0.965	330	543	http://www.genecards.org/cgi-bin/carddisp.pl?gene=Rps24
MSCs	Rps27a	-0.468858	6.65377e-07	2.37652e-11	11.7335	16.6233	0.945	0.972	330	543	http://www.genecards.org/cgi-bin/carddisp.pl?gene=Rps27a
MSCs	Atp5g1	-0.549632	7.4125e-07	2.64751e-11	1.00782	1.93887	0.406	0.595	330	543	http://www.genecards.org/cgi-bin/carddisp.pl?gene=Atp5g1
MSCs	Btf3	-0.453702	8.15515e-07	2.91276e-11	2.44959	3.72438	0.727	0.818	330	543	http://www.genecards.org/cgi-bin/carddisp.pl?gene=Btf3
MSCs	Emp3	-0.516027	8.63869e-07	3.08547e-11	2.02135	3.32057	0.588	0.715	330	543	http://www.genecards.org/cgi-bin/carddisp.pl?gene=Emp3
MSCs	Pdcd4	0.529658	8.7387e-07	3.12119e-11	2.99131	1.76486	0.736	0.611	330	543	http://www.genecards.org/cgi-bin/carddisp.pl?gene=Pdcd4
MSCs	Cyp1b1	0.533743	9.37517e-07	3.34851e-11	5.92337	3.78239	0.764	0.567	330	543	http://www.genecards.org/cgi-bin/carddisp.pl?gene=Cyp1b1
MSCs	Itm2b	-0.353365	9.39061e-07	3.35403e-11	11.0054	14.3374	0.991	0.972	330	543	http://www.genecards.org/cgi-bin/carddisp.pl?gene=Itm2b
MSCs	Foxp1	0.538244	1.45461e-06	5.19539e-11	3.48176	2.08618	0.761	0.591	330	543	http://www.genecards.org/cgi-bin/carddisp.pl?gene=Foxp1
MSCs	Gdpd2	0.666905	1.49675e-06	5.34592e-11	11.0246	6.57376	0.773	0.654	330	543	http://www.genecards.org/cgi-bin/carddisp.pl?gene=Gdpd2
MSCs	Tpt1	-0.392909	1.66891e-06	5.9608e-11	19.6123	26.0648	0.967	0.993	330	543	http://www.genecards.org/cgi-bin/carddisp.pl?gene=Tpt1
MSCs	Rbms3	0.485101	1.77916e-06	6.3546e-11	2.40817	1.43496	0.658	0.414	330	543	http://www.genecards.org/cgi-bin/carddisp.pl?gene=Rbms3
MSCs	Rpl10a	-0.549896	1.84906e-06	6.60425e-11	5.26498	8.17181	0.788	0.88	330	543	http://www.genecards.org/cgi-bin/carddisp.pl?gene=Rpl10a
MSCs	Gas6	0.66079	2.23862e-06	7.99564e-11	18.0155	11.0279	0.788	0.659	330	543	http://www.genecards.org/cgi-bin/carddisp.pl?gene=Gas6
MSCs	Rpsa	-0.475502	2.25723e-06	8.0621e-11	10.2213	14.6022	0.918	0.954	330	543	http://www.genecards.org/cgi-bin/carddisp.pl?gene=Rpsa
MSCs	Eif1	-0.324348	2.31097e-06	8.25405e-11	9.58434	12.2526	0.964	0.982	330	543	http://www.genecards.org/cgi-bin/carddisp.pl?gene=Eif1
MSCs	Arid5b	0.646408	2.35759e-06	8.42056e-11	1.5689	0.64119	0.467	0.28	330	543	http://www.genecards.org/cgi-bin/carddisp.pl?gene=Arid5b
MSCs	Kng2	0.654222	2.45104e-06	8.75434e-11	4.27625	2.35263	0.63	0.448	330	543	http://www.genecards.org/cgi-bin/carddisp.pl?gene=Kng2
MSCs	Kitl	0.647703	2.98134e-06	1.06484e-10	20.1875	12.5239	0.761	0.624	330	543	http://www.genecards.org/cgi-bin/carddisp.pl?gene=Kitl
MSCs	Rps4x	-0.484839	3.20569e-06	1.14497e-10	9.04091	13.0515	0.921	0.945	330	543	http://www.genecards.org/cgi-bin/carddisp.pl?gene=Rps4x
MSCs	Zcchc14	0.551749	3.35221e-06	1.19731e-10	2.21437	1.19282	0.639	0.466	330	543	http://www.genecards.org/cgi-bin/carddisp.pl?gene=Zcchc14
MSCs	Rps27	0.428739	4.42175e-06	1.57931e-10	9.33835	6.68047	0.948	0.897	330	543	http://www.genecards.org/cgi-bin/carddisp.pl?gene=Rps27
MSCs	Rps15a	-0.4368	4.55029e-06	1.62522e-10	9.70599	13.4916	0.927	0.948	330	543	http://www.genecards.org/cgi-bin/carddisp.pl?gene=Rps15a
MSCs	Ism1	0.6238	4.9027e-06	1.75109e-10	1.55928	0.66087	0.409	0.219	330	543	http://www.genecards.org/cgi-bin/carddisp.pl?gene=Ism1
MSCs	S100a9	-0.555791	5.44984e-06	1.94651e-10	0.359179	0.997958	0.167	0.366	330	543	http://www.genecards.org/cgi-bin/carddisp.pl?gene=S100a9
MSCs	Nedd4	0.353291	6.05775e-06	2.16364e-10	12.6911	9.71733	0.985	0.956	330	543	http://www.genecards.org/cgi-bin/carddisp.pl?gene=Nedd4
MSCs	Rps3	-0.48005	8.19154e-06	2.92576e-10	6.5685	9.55648	0.864	0.901	330	543	http://www.genecards.org/cgi-bin/carddisp.pl?gene=Rps3
MSCs	Ghr	0.523142	8.32083e-06	2.97194e-10	4.51971	2.84091	0.788	0.628	330	543	http://www.genecards.org/cgi-bin/carddisp.pl?gene=Ghr
MSCs	Osmr	0.577317	8.68383e-06	3.10159e-10	1.64581	0.773248	0.485	0.308	330	543	http://www.genecards.org/cgi-bin/carddisp.pl?gene=Osmr
MSCs	Cyba	-0.474364	1.21971e-05	4.35641e-10	0.812253	1.51777	0.367	0.567	330	543	http://www.genecards.org/cgi-bin/carddisp.pl?gene=Cyba
MSCs	Rpl7	-0.432289	1.28345e-05	4.58408e-10	7.00299	9.79902	0.882	0.932	330	543	http://www.genecards.org/cgi-bin/carddisp.pl?gene=Rpl7
MSCs	Lgals1	-0.801875	1.72776e-05	6.17102e-10	3.09744	6.14334	0.494	0.65	330	543	http://www.genecards.org/cgi-bin/carddisp.pl?gene=Lgals1
MSCs	Actg1	-0.41676	1.81141e-05	6.46977e-10	5.45148	7.61226	0.845	0.88	330	543	http://www.genecards.org/cgi-bin/carddisp.pl?gene=Actg1
MSCs	Oaz1	-0.35307	1.82071e-05	6.50299e-10	6.09414	8.06117	0.906	0.932	330	543	http://www.genecards.org/cgi-bin/carddisp.pl?gene=Oaz1
MSCs	Tceb2	-0.399096	2.23515e-05	7.98324e-10	2.76349	3.96285	0.721	0.808	330	543	http://www.genecards.org/cgi-bin/carddisp.pl?gene=Tceb2
MSCs	Timp1	-1.04379	2.62521e-05	9.37643e-10	1.60872	4.37821	0.276	0.479	330	543	http://www.genecards.org/cgi-bin/carddisp.pl?gene=Timp1
MSCs	Dync1i2	0.45132	3.27573e-05	1.16999e-09	3.26312	2.11793	0.785	0.652	330	543	http://www.genecards.org/cgi-bin/carddisp.pl?gene=Dync1i2
MSCs	Kng1	0.658726	3.57967e-05	1.27854e-09	5.01317	2.80897	0.639	0.483	330	543	http://www.genecards.org/cgi-bin/carddisp.pl?gene=Kng1
MSCs	Rpl23	-0.425162	4.06541e-05	1.45203e-09	14.4184	19.7026	0.952	0.976	330	543	http://www.genecards.org/cgi-bin/carddisp.pl?gene=Rpl23
MSCs	Cp	0.462629	4.11892e-05	1.47115e-09	16.0625	11.3816	0.93	0.873	330	543	http://www.genecards.org/cgi-bin/carddisp.pl?gene=Cp
MSCs	Smoc1	0.567812	4.20969e-05	1.50357e-09	1.17582	0.467895	0.364	0.188	330	543	http://www.genecards.org/cgi-bin/carddisp.pl?gene=Smoc1
MSCs	Chrdl1	0.674442	5.09123e-05	1.81843e-09	9.15332	5.36181	0.655	0.51	330	543	http://www.genecards.org/cgi-bin/carddisp.pl?gene=Chrdl1
MSCs	Rpl10	-0.427941	5.9507e-05	2.1254e-09	7.3909	10.2884	0.903	0.926	330	543	http://www.genecards.org/cgi-bin/carddisp.pl?gene=Rpl10
MSCs	Kmt2e	0.467467	6.53139e-05	2.33281e-09	5.07446	3.39325	0.867	0.788	330	543	http://www.genecards.org/cgi-bin/carddisp.pl?gene=Kmt2e
MSCs	Dynll1	-0.450881	6.64116e-05	2.37201e-09	3.11938	4.63068	0.733	0.812	330	543	http://www.genecards.org/cgi-bin/carddisp.pl?gene=Dynll1
MSCs	App	0.3707	6.79103e-05	2.42554e-09	6.4975	4.79862	0.933	0.845	330	543	http://www.genecards.org/cgi-bin/carddisp.pl?gene=App
MSCs	Sec61b	-0.537934	6.83333e-05	2.44065e-09	2.28589	3.77076	0.612	0.722	330	543	http://www.genecards.org/cgi-bin/carddisp.pl?gene=Sec61b
MSCs	Cyr61	-0.692188	9.25624e-05	3.30604e-09	1.51959	3.07098	0.282	0.486	330	543	http://www.genecards.org/cgi-bin/carddisp.pl?gene=Cyr61
MSCs	Eva1b	-0.486422	9.4912e-05	3.38996e-09	0.839951	1.57771	0.364	0.552	330	543	http://www.genecards.org/cgi-bin/carddisp.pl?gene=Eva1b
MSCs	Rpl18a	-0.390741	9.72827e-05	3.47463e-09	7.67542	10.3741	0.906	0.934	330	543	http://www.genecards.org/cgi-bin/carddisp.pl?gene=Rpl18a
MSCs	Eif3f	-0.476836	0.000106031	3.78711e-09	1.38	2.31222	0.555	0.672	330	543	http://www.genecards.org/cgi-bin/carddisp.pl?gene=Eif3f
MSCs	Ifitm2	-0.384373	0.000111635	3.98724e-09	4.22991	5.82656	0.809	0.89	330	543	http://www.genecards.org/cgi-bin/carddisp.pl?gene=Ifitm2
MSCs	Pfn1	-0.439774	0.000132158	4.72026e-09	2.14299	3.26313	0.642	0.75	330	543	http://www.genecards.org/cgi-bin/carddisp.pl?gene=Pfn1
MSCs	Sep15	-0.399536	0.000142682	5.09617e-09	2.6263	3.78339	0.703	0.807	330	543	http://www.genecards.org/cgi-bin/carddisp.pl?gene=Sep15
MSCs	Ckm	-0.268272	0.000143287	5.11777e-09	0.0340107	0.245326	0.009	0.118	330	543	http://www.genecards.org/cgi-bin/carddisp.pl?gene=Ckm
MSCs	Rpl26	-0.396408	0.000151838	5.42317e-09	8.01857	10.8705	0.897	0.936	330	543	http://www.genecards.org/cgi-bin/carddisp.pl?gene=Rpl26
MSCs	Eef1d	-0.43827	0.00017378	6.20689e-09	1.31813	2.14101	0.503	0.654	330	543	http://www.genecards.org/cgi-bin/carddisp.pl?gene=Eef1d
MSCs	Loxl1	0.412018	0.000175918	6.28323e-09	3.80889	2.61423	0.736	0.554	330	543	http://www.genecards.org/cgi-bin/carddisp.pl?gene=Loxl1
MSCs	Rpl34	-0.408856	0.000201033	7.18027e-09	9.94211	13.5271	0.924	0.954	330	543	http://www.genecards.org/cgi-bin/carddisp.pl?gene=Rpl34
MSCs	Col5a3	0.51029	0.00022746	8.12416e-09	1.91481	1.04643	0.473	0.298	330	543	http://www.genecards.org/cgi-bin/carddisp.pl?gene=Col5a3
MSCs	Actb	-0.333873	0.000249067	8.89588e-09	24.7304	31.4303	0.991	0.998	330	543	http://www.genecards.org/cgi-bin/carddisp.pl?gene=Actb
MSCs	Cd63	-0.420614	0.0002616	9.34352e-09	10.5272	14.4292	0.924	0.972	330	543	http://www.genecards.org/cgi-bin/carddisp.pl?gene=Cd63
MSCs	Ankrd11	0.386243	0.000261853	9.35256e-09	4.00475	2.82924	0.839	0.746	330	543	http://www.genecards.org/cgi-bin/carddisp.pl?gene=Ankrd11
MSCs	Grem1	0.607395	0.00028152	1.0055e-08	6.10694	3.66486	0.633	0.464	330	543	http://www.genecards.org/cgi-bin/carddisp.pl?gene=Grem1
MSCs	Cd9	-0.637641	0.00036611	1.30763e-08	2.2846	4.11012	0.603	0.702	330	543	http://www.genecards.org/cgi-bin/carddisp.pl?gene=Cd9
MSCs	Ibsp	-0.552964	0.000366139	1.30773e-08	93.395	137.487	0.939	0.982	330	543	http://www.genecards.org/cgi-bin/carddisp.pl?gene=Ibsp
MSCs	Mmp13	0.893576	0.000376072	1.34321e-08	37.0406	19.4765	0.709	0.562	330	543	http://www.genecards.org/cgi-bin/carddisp.pl?gene=Mmp13
MSCs	Zmiz1	0.416521	0.000384924	1.37483e-08	1.71837	1.03668	0.567	0.383	330	543	http://www.genecards.org/cgi-bin/carddisp.pl?gene=Zmiz1
MSCs	Tcf7l2	0.363583	0.000589563	2.10573e-08	2.41149	1.65152	0.712	0.532	330	543	http://www.genecards.org/cgi-bin/carddisp.pl?gene=Tcf7l2
MSCs	Cox4i1	-0.378252	0.000598179	2.13651e-08	4.17905	5.73155	0.803	0.878	330	543	http://www.genecards.org/cgi-bin/carddisp.pl?gene=Cox4i1
MSCs	Crebbp	0.415225	0.000650753	2.32428e-08	2.1792	1.38409	0.667	0.517	330	543	http://www.genecards.org/cgi-bin/carddisp.pl?gene=Crebbp
MSCs	Serinc3	0.433451	0.000670604	2.39519e-08	3.47329	2.31242	0.779	0.672	330	543	http://www.genecards.org/cgi-bin/carddisp.pl?gene=Serinc3
MSCs	Prdx2	-0.433053	0.000748927	2.67493e-08	1.63043	2.55132	0.57	0.683	330	543	http://www.genecards.org/cgi-bin/carddisp.pl?gene=Prdx2
MSCs	Sulf1	0.499237	0.000772779	2.76012e-08	2.0132	1.13178	0.524	0.344	330	543	http://www.genecards.org/cgi-bin/carddisp.pl?gene=Sulf1
MSCs	Nfia	0.436969	0.000778516	2.78061e-08	2.61672	1.67161	0.697	0.551	330	543	http://www.genecards.org/cgi-bin/carddisp.pl?gene=Nfia
MSCs	Ank3	0.53338	0.000778823	2.78171e-08	1.44836	0.691658	0.403	0.234	330	543	http://www.genecards.org/cgi-bin/carddisp.pl?gene=Ank3
MSCs	Bicc1	0.42754	0.000825902	2.94986e-08	5.84719	4.09108	0.873	0.831	330	543	http://www.genecards.org/cgi-bin/carddisp.pl?gene=Bicc1
MSCs	Tapbp	0.456767	0.000828996	2.96091e-08	2.26808	1.38118	0.636	0.46	330	543	http://www.genecards.org/cgi-bin/carddisp.pl?gene=Tapbp
MSCs	Itga9	0.411219	0.000920494	3.28771e-08	0.585735	0.192454	0.215	0.085	330	543	http://www.genecards.org/cgi-bin/carddisp.pl?gene=Itga9
MSCs	Heph	0.398898	0.00108995	3.89294e-08	0.830499	0.388318	0.336	0.177	330	543	http://www.genecards.org/cgi-bin/carddisp.pl?gene=Heph
MSCs	Trim56	0.464812	0.00116231	4.15141e-08	1.19872	0.593117	0.436	0.267	330	543	http://www.genecards.org/cgi-bin/carddisp.pl?gene=Trim56
MSCs	Rpl24	-0.347621	0.00117433	4.19435e-08	9.40549	12.2406	0.921	0.939	330	543	http://www.genecards.org/cgi-bin/carddisp.pl?gene=Rpl24
MSCs	Rpl14	-0.414377	0.00132434	4.73014e-08	5.72753	7.96594	0.827	0.878	330	543	http://www.genecards.org/cgi-bin/carddisp.pl?gene=Rpl14
MSCs	Iqgap1	0.370784	0.00141456	5.05238e-08	1.93879	1.27275	0.642	0.477	330	543	http://www.genecards.org/cgi-bin/carddisp.pl?gene=Iqgap1
MSCs	Ktn1	0.450308	0.00155243	5.5448e-08	2.9932	1.92257	0.755	0.624	330	543	http://www.genecards.org/cgi-bin/carddisp.pl?gene=Ktn1
MSCs	Atp13a3	0.463941	0.00166542	5.94836e-08	3.01982	1.91438	0.7	0.569	330	543	http://www.genecards.org/cgi-bin/carddisp.pl?gene=Atp13a3
MSCs	Cxcl12	0.406384	0.00184436	6.58747e-08	158.014	118.978	0.833	0.722	330	543	http://www.genecards.org/cgi-bin/carddisp.pl?gene=Cxcl12
MSCs	Rpl35a	-0.313174	0.00185246	6.61639e-08	13.4988	17.0138	0.958	0.976	330	543	http://www.genecards.org/cgi-bin/carddisp.pl?gene=Rpl35a
MSCs	Sepp1	0.431498	0.0018893	6.74799e-08	5.78731	4.03273	0.836	0.757	330	543	http://www.genecards.org/cgi-bin/carddisp.pl?gene=Sepp1
MSCs	C1ra	0.527947	0.00214357	7.65616e-08	2.91154	1.71281	0.612	0.459	330	543	http://www.genecards.org/cgi-bin/carddisp.pl?gene=C1ra
MSCs	Ppib	-0.331425	0.00253785	9.0644e-08	5.38376	7.0324	0.848	0.891	330	543	http://www.genecards.org/cgi-bin/carddisp.pl?gene=Ppib
MSCs	Cdh11	0.402366	0.00255982	9.14285e-08	13.4145	9.90624	0.964	0.924	330	543	http://www.genecards.org/cgi-bin/carddisp.pl?gene=Cdh11
MSCs	Arf5	-0.353493	0.00260106	9.29017e-08	1.76141	2.52811	0.576	0.698	330	543	http://www.genecards.org/cgi-bin/carddisp.pl?gene=Arf5
MSCs	Atp6v0e	-0.408748	0.00272565	9.73517e-08	1.09549	1.78183	0.455	0.622	330	543	http://www.genecards.org/cgi-bin/carddisp.pl?gene=Atp6v0e
MSCs	Ndufa13	-0.36386	0.00273182	9.75719e-08	2.23501	3.16302	0.682	0.775	330	543	http://www.genecards.org/cgi-bin/carddisp.pl?gene=Ndufa13
MSCs	Psmd8	-0.327358	0.00278083	9.93224e-08	0.53667	0.928081	0.273	0.451	330	543	http://www.genecards.org/cgi-bin/carddisp.pl?gene=Psmd8
MSCs	Rpl22	-0.307756	0.00297883	1.06394e-07	4.56722	5.891	0.842	0.899	330	543	http://www.genecards.org/cgi-bin/carddisp.pl?gene=Rpl22
MSCs	S100a10	-0.544063	0.00311545	1.11274e-07	1.64521	2.85691	0.542	0.68	330	543	http://www.genecards.org/cgi-bin/carddisp.pl?gene=S100a10
MSCs	Clic1	-0.401303	0.00339339	1.21201e-07	0.725039	1.27826	0.342	0.51	330	543	http://www.genecards.org/cgi-bin/carddisp.pl?gene=Clic1
MSCs	Abcb1a	0.355647	0.00347434	1.24092e-07	0.36114	0.0637562	0.118	0.029	330	543	http://www.genecards.org/cgi-bin/carddisp.pl?gene=Abcb1a
MSCs	Col4a1	0.539601	0.00356527	1.2734e-07	6.98941	4.4964	0.688	0.545	330	543	http://www.genecards.org/cgi-bin/carddisp.pl?gene=Col4a1
MSCs	Errfi1	-0.650815	0.00385399	1.37652e-07	3.61578	6.24703	0.667	0.737	330	543	http://www.genecards.org/cgi-bin/carddisp.pl?gene=Errfi1
MSCs	Slco3a1	0.458547	0.00387864	1.38533e-07	1.33672	0.700473	0.482	0.326	330	543	http://www.genecards.org/cgi-bin/carddisp.pl?gene=Slco3a1
MSCs	Etnk1	0.492725	0.00389136	1.38987e-07	1.89177	1.05513	0.527	0.343	330	543	http://www.genecards.org/cgi-bin/carddisp.pl?gene=Etnk1
MSCs	Kctd12	0.59542	0.00411226	1.46877e-07	5.50145	3.303	0.724	0.619	330	543	http://www.genecards.org/cgi-bin/carddisp.pl?gene=Kctd12
MSCs	Sned1	0.44417	0.00457013	1.6323e-07	3.07528	1.99536	0.567	0.392	330	543	http://www.genecards.org/cgi-bin/carddisp.pl?gene=Sned1
MSCs	St13	0.4861	0.00508637	1.81669e-07	2.48286	1.4866	0.685	0.565	330	543	http://www.genecards.org/cgi-bin/carddisp.pl?gene=St13
MSCs	Rsrp1	-0.453574	0.00518321	1.85128e-07	2.71676	4.08984	0.685	0.805	330	543	http://www.genecards.org/cgi-bin/carddisp.pl?gene=Rsrp1
MSCs	Spp1	-0.774691	0.00623611	2.22734e-07	110.249	189.327	0.491	0.678	330	543	http://www.genecards.org/cgi-bin/carddisp.pl?gene=Spp1
MSCs	Rps8	-0.326902	0.00624789	2.23155e-07	28.6612	36.2046	0.985	0.991	330	543	http://www.genecards.org/cgi-bin/carddisp.pl?gene=Rps8
MSCs	Thbd	0.302897	0.0067396	2.40717e-07	0.835818	0.488156	0.3	0.153	330	543	http://www.genecards.org/cgi-bin/carddisp.pl?gene=Thbd
MSCs	Rpl7a	-0.36496	0.00714899	2.55339e-07	4.14797	5.62979	0.806	0.847	330	543	http://www.genecards.org/cgi-bin/carddisp.pl?gene=Rpl7a
MSCs	Prdx1	-0.375873	0.00733525	2.61992e-07	2.61097	3.68568	0.7	0.81	330	543	http://www.genecards.org/cgi-bin/carddisp.pl?gene=Prdx1
MSCs	Ddi2	0.496406	0.00764098	2.72912e-07	1.57644	0.826365	0.524	0.376	330	543	http://www.genecards.org/cgi-bin/carddisp.pl?gene=Ddi2
MSCs	Lrrc58	0.301918	0.00768859	2.74612e-07	3.55226	2.69267	0.824	0.709	330	543	http://www.genecards.org/cgi-bin/carddisp.pl?gene=Lrrc58
MSCs	Bmpr2	0.431156	0.00785677	2.80619e-07	2.40496	1.52535	0.688	0.558	330	543	http://www.genecards.org/cgi-bin/carddisp.pl?gene=Bmpr2
MSCs	Sod1	0.402907	0.0084595	3.02147e-07	1.1663	0.638444	0.485	0.341	330	543	http://www.genecards.org/cgi-bin/carddisp.pl?gene=Sod1
MSCs	Klhl29	0.251478	0.00846195	3.02234e-07	0.306182	0.0972389	0.142	0.044	330	543	http://www.genecards.org/cgi-bin/carddisp.pl?gene=Klhl29
MSCs	Ccdc12	-0.430701	0.00871085	3.11124e-07	1.25828	2.04391	0.464	0.622	330	543	http://www.genecards.org/cgi-bin/carddisp.pl?gene=Ccdc12
MSCs	Il17ra	0.391593	0.00873429	3.11961e-07	0.670416	0.273337	0.255	0.123	330	543	http://www.genecards.org/cgi-bin/carddisp.pl?gene=Il17ra
MSCs	Ckb	-0.47974	0.00897692	3.20627e-07	0.972057	1.75002	0.376	0.517	330	543	http://www.genecards.org/cgi-bin/carddisp.pl?gene=Ckb
MSCs	Ostc	-0.417701	0.00897999	3.20737e-07	1.95211	2.94342	0.603	0.715	330	543	http://www.genecards.org/cgi-bin/carddisp.pl?gene=Ostc
MSCs	Sra1	-0.423572	0.00957457	3.41973e-07	0.645032	1.20639	0.352	0.492	330	543	http://www.genecards.org/cgi-bin/carddisp.pl?gene=Sra1
MSCs	Foxc1	0.408098	0.00974881	3.48197e-07	6.53472	4.67828	0.845	0.735	330	543	http://www.genecards.org/cgi-bin/carddisp.pl?gene=Foxc1
MSCs	Fbln5	0.450083	0.0101465	3.62399e-07	10.8321	7.66112	0.761	0.617	330	543	http://www.genecards.org/cgi-bin/carddisp.pl?gene=Fbln5
MSCs	S100a8	-0.362224	0.0102843	3.67324e-07	0.432953	0.841925	0.188	0.354	330	543	http://www.genecards.org/cgi-bin/carddisp.pl?gene=S100a8
MSCs	Atp5d	-0.400426	0.0107748	3.84842e-07	1.37521	2.13503	0.518	0.645	330	543	http://www.genecards.org/cgi-bin/carddisp.pl?gene=Atp5d
MSCs	Fam13a	0.261089	0.0112468	4.017e-07	1.16544	0.80697	0.385	0.225	330	543	http://www.genecards.org/cgi-bin/carddisp.pl?gene=Fam13a
MSCs	Rnf7	-0.351921	0.011649	4.16067e-07	0.730779	1.20892	0.339	0.516	330	543	http://www.genecards.org/cgi-bin/carddisp.pl?gene=Rnf7
MSCs	Fus	0.367637	0.0122378	4.37097e-07	4.80325	3.49781	0.882	0.801	330	543	http://www.genecards.org/cgi-bin/carddisp.pl?gene=Fus
MSCs	Park7	-0.356686	0.01325	4.7325e-07	0.965372	1.51662	0.412	0.571	330	543	http://www.genecards.org/cgi-bin/carddisp.pl?gene=Park7
MSCs	Cryab	-0.432627	0.014578	5.20681e-07	0.406339	0.898119	0.176	0.322	330	543	http://www.genecards.org/cgi-bin/carddisp.pl?gene=Cryab
MSCs	Sfr1	-0.375887	0.0158826	5.67278e-07	1.92839	2.79998	0.609	0.735	330	543	http://www.genecards.org/cgi-bin/carddisp.pl?gene=Sfr1
MSCs	Rpl12	-0.375302	0.0171038	6.10892e-07	5.9432	8.0061	0.858	0.897	330	543	http://www.genecards.org/cgi-bin/carddisp.pl?gene=Rpl12
MSCs	Atp5f1	-0.324239	0.0181524	6.48347e-07	1.38451	1.98542	0.53	0.68	330	543	http://www.genecards.org/cgi-bin/carddisp.pl?gene=Atp5f1
MSCs	Slc25a4	-0.376147	0.018605	6.64512e-07	2.40086	3.41388	0.676	0.781	330	543	http://www.genecards.org/cgi-bin/carddisp.pl?gene=Slc25a4
MSCs	Fkbp2	-0.349523	0.0194843	6.95918e-07	0.799171	1.2924	0.342	0.512	330	543	http://www.genecards.org/cgi-bin/carddisp.pl?gene=Fkbp2
MSCs	Serpina3f	0.505563	0.0198768	7.09937e-07	0.972664	0.389516	0.255	0.125	330	543	http://www.genecards.org/cgi-bin/carddisp.pl?gene=Serpina3f
MSCs	Vcam1	0.465345	0.0252218	9.00843e-07	12.552	8.81566	0.797	0.659	330	543	http://www.genecards.org/cgi-bin/carddisp.pl?gene=Vcam1
MSCs	Degs1	0.397793	0.0262087	9.36093e-07	1.30562	0.75001	0.488	0.337	330	543	http://www.genecards.org/cgi-bin/carddisp.pl?gene=Degs1
MSCs	Gnb2l1	-0.388735	0.0286718	1.02407e-06	4.91217	6.74048	0.842	0.869	330	543	http://www.genecards.org/cgi-bin/carddisp.pl?gene=Gnb2l1
MSCs	H2afz	-0.372842	0.0299172	1.06855e-06	1.85561	2.69773	0.564	0.689	330	543	http://www.genecards.org/cgi-bin/carddisp.pl?gene=H2afz
MSCs	Iigp1	0.378349	0.0310153	1.10777e-06	2.64688	1.80561	0.448	0.297	330	543	http://www.genecards.org/cgi-bin/carddisp.pl?gene=Iigp1
MSCs	Zeb2	0.315945	0.0313335	1.11913e-06	12.4658	9.81743	0.933	0.908	330	543	http://www.genecards.org/cgi-bin/carddisp.pl?gene=Zeb2
MSCs	Rhoa	-0.341852	0.0317076	1.1325e-06	3.0208	4.09589	0.739	0.836	330	543	http://www.genecards.org/cgi-bin/carddisp.pl?gene=Rhoa
MSCs	Maf	0.4684	0.0322236	1.15092e-06	5.56231	3.74301	0.806	0.68	330	543	http://www.genecards.org/cgi-bin/carddisp.pl?gene=Maf
MSCs	Kdelr2	-0.444696	0.0333792	1.1922e-06	1.42842	2.30515	0.455	0.595	330	543	http://www.genecards.org/cgi-bin/carddisp.pl?gene=Kdelr2
MSCs	Anxa5	-0.350328	0.035711	1.27548e-06	1.9447	2.75405	0.597	0.722	330	543	http://www.genecards.org/cgi-bin/carddisp.pl?gene=Anxa5
MSCs	Cpxm1	0.513794	0.0369035	1.31808e-06	1.95756	1.07141	0.464	0.306	330	543	http://www.genecards.org/cgi-bin/carddisp.pl?gene=Cpxm1
MSCs	Psap	0.329887	0.0376232	1.34378e-06	5.18969	3.92451	0.876	0.807	330	543	http://www.genecards.org/cgi-bin/carddisp.pl?gene=Psap
MSCs	Deptor	0.37383	0.0381875	1.36394e-06	1.82826	1.18266	0.515	0.344	330	543	http://www.genecards.org/cgi-bin/carddisp.pl?gene=Deptor
MSCs	Pdgfra	0.487905	0.0382448	1.36598e-06	4.25054	2.74395	0.758	0.687	330	543	http://www.genecards.org/cgi-bin/carddisp.pl?gene=Pdgfra
MSCs	Ski	0.380094	0.0384847	1.37455e-06	1.58931	0.989593	0.567	0.422	330	543	http://www.genecards.org/cgi-bin/carddisp.pl?gene=Ski
MSCs	Krtcap2	-0.344116	0.0385932	1.37843e-06	2.42285	3.34487	0.63	0.75	330	543	http://www.genecards.org/cgi-bin/carddisp.pl?gene=Krtcap2
MSCs	Bax	-0.258222	0.0429066	1.53249e-06	0.586333	0.89726	0.276	0.453	330	543	http://www.genecards.org/cgi-bin/carddisp.pl?gene=Bax
MSCs	Ndufb9	-0.332559	0.0472324	1.68699e-06	1.60405	2.27913	0.573	0.68	330	543	http://www.genecards.org/cgi-bin/carddisp.pl?gene=Ndufb9
MSCs	Fxyd1	-0.347648	0.0495078	1.76826e-06	1.90762	2.69991	0.603	0.729	330	543	http://www.genecards.org/cgi-bin/carddisp.pl?gene=Fxyd1
MSCs	Ebna1bp2	-0.279812	0.050104	1.78956e-06	0.207471	0.465913	0.13	0.267	330	543	http://www.genecards.org/cgi-bin/carddisp.pl?gene=Ebna1bp2
MSCs	Spcs2	-0.354137	0.0524604	1.87372e-06	1.52967	2.23348	0.53	0.659	330	543	http://www.genecards.org/cgi-bin/carddisp.pl?gene=Spcs2
MSCs	Klhl24	0.470285	0.0527909	1.88552e-06	1.91979	1.10757	0.564	0.448	330	543	http://www.genecards.org/cgi-bin/carddisp.pl?gene=Klhl24
MSCs	Steap4	0.454835	0.0530599	1.89513e-06	2.34202	1.43832	0.542	0.39	330	543	http://www.genecards.org/cgi-bin/carddisp.pl?gene=Steap4
MSCs	Rps19	-0.294046	0.053514	1.91135e-06	7.99966	10.0342	0.882	0.923	330	543	http://www.genecards.org/cgi-bin/carddisp.pl?gene=Rps19
MSCs	Trim2	0.513094	0.053622	1.91521e-06	2.14122	1.20111	0.524	0.392	330	543	http://www.genecards.org/cgi-bin/carddisp.pl?gene=Trim2
MSCs	Edf1	-0.344089	0.0542118	1.93627e-06	1.37213	2.01106	0.539	0.665	330	543	http://www.genecards.org/cgi-bin/carddisp.pl?gene=Edf1
MSCs	Lamb1	0.417845	0.0557513	1.99126e-06	2.22572	1.41459	0.552	0.398	330	543	http://www.genecards.org/cgi-bin/carddisp.pl?gene=Lamb1
MSCs	Rps29	0.31859	0.0726843	2.59605e-06	19.1756	15.1779	0.976	0.958	330	543	http://www.genecards.org/cgi-bin/carddisp.pl?gene=Rps29
MSCs	Pnisr	0.428032	0.0752515	2.68775e-06	3.72901	2.51495	0.773	0.685	330	543	http://www.genecards.org/cgi-bin/carddisp.pl?gene=Pnisr
MSCs	Cox5b	-0.335149	0.0754773	2.69581e-06	1.68887	2.39203	0.585	0.7	330	543	http://www.genecards.org/cgi-bin/carddisp.pl?gene=Cox5b
MSCs	Gm10076	-0.382837	0.0782255	2.79397e-06	0.658276	1.16223	0.324	0.453	330	543	http://www.genecards.org/cgi-bin/carddisp.pl?gene=Gm10076
MSCs	Gabarap	-0.325716	0.0798751	2.85289e-06	3.17805	4.2363	0.742	0.81	330	543	http://www.genecards.org/cgi-bin/carddisp.pl?gene=Gabarap
MSCs	Mir143hg	0.315994	0.0800381	2.85871e-06	0.620884	0.302052	0.258	0.133	330	543	http://www.genecards.org/cgi-bin/carddisp.pl?gene=Mir143hg
MSCs	Rbpj	0.400403	0.0825784	2.94944e-06	2.68507	1.79198	0.682	0.564	330	543	http://www.genecards.org/cgi-bin/carddisp.pl?gene=Rbpj
MSCs	Ndufb10	-0.33428	0.0834353	2.98004e-06	1.21012	1.78641	0.506	0.645	330	543	http://www.genecards.org/cgi-bin/carddisp.pl?gene=Ndufb10
MSCs	Eif6	-0.289801	0.0843304	3.01202e-06	0.388466	0.697361	0.209	0.363	330	543	http://www.genecards.org/cgi-bin/carddisp.pl?gene=Eif6
MSCs	Usp25	0.403564	0.0852855	3.04613e-06	1.54165	0.921459	0.515	0.381	330	543	http://www.genecards.org/cgi-bin/carddisp.pl?gene=Usp25
MSCs	Gprin3	0.394283	0.0861459	3.07686e-06	1.84737	1.16647	0.448	0.297	330	543	http://www.genecards.org/cgi-bin/carddisp.pl?gene=Gprin3
MSCs	Angptl4	0.376847	0.0891917	3.18564e-06	2.86784	1.97869	0.655	0.517	330	543	http://www.genecards.org/cgi-bin/carddisp.pl?gene=Angptl4
MSCs	Slc38a6	0.362969	0.0921565	3.29154e-06	0.859658	0.446	0.324	0.192	330	543	http://www.genecards.org/cgi-bin/carddisp.pl?gene=Slc38a6
MSCs	Clta	-0.377464	0.0954823	3.41033e-06	1.4203	2.1441	0.533	0.648	330	543	http://www.genecards.org/cgi-bin/carddisp.pl?gene=Clta
MSCs	Rgs16	0.38837	0.098598	3.52161e-06	0.459259	0.114863	0.115	0.035	330	543	http://www.genecards.org/cgi-bin/carddisp.pl?gene=Rgs16
MSCs	Rc3h1	0.346865	0.104179	3.72095e-06	1.48765	0.956018	0.536	0.414	330	543	http://www.genecards.org/cgi-bin/carddisp.pl?gene=Rc3h1
MSCs	Car3	-0.925973	0.105493	3.76788e-06	2.16518	5.01373	0.191	0.328	330	543	http://www.genecards.org/cgi-bin/carddisp.pl?gene=Car3
MSCs	Uqcrh	-0.290374	0.107677	3.84589e-06	2.84267	3.69942	0.724	0.803	330	543	http://www.genecards.org/cgi-bin/carddisp.pl?gene=Uqcrh
MSCs	Aldh1a2	0.420906	0.109666	3.91691e-06	3.36309	2.25903	0.548	0.4	330	543	http://www.genecards.org/cgi-bin/carddisp.pl?gene=Aldh1a2
MSCs	Pi15	0.584011	0.110754	3.9558e-06	1.76609	0.845278	0.33	0.199	330	543	http://www.genecards.org/cgi-bin/carddisp.pl?gene=Pi15
MSCs	Cdkn1a	-0.366702	0.111607	3.98623e-06	1.58604	2.33444	0.339	0.494	330	543	http://www.genecards.org/cgi-bin/carddisp.pl?gene=Cdkn1a
MSCs	Nav2	0.512269	0.111732	3.9907e-06	0.959324	0.373719	0.288	0.166	330	543	http://www.genecards.org/cgi-bin/carddisp.pl?gene=Nav2
MSCs	Agt	0.491551	0.112394	4.01434e-06	4.13583	2.65291	0.667	0.564	330	543	http://www.genecards.org/cgi-bin/carddisp.pl?gene=Agt
MSCs	Atp6v0b	-0.3212	0.112854	4.0308e-06	1.1524	1.68914	0.461	0.602	330	543	http://www.genecards.org/cgi-bin/carddisp.pl?gene=Atp6v0b
MSCs	Lgals3bp	0.392668	0.118797	4.24306e-06	1.75764	1.10055	0.521	0.383	330	543	http://www.genecards.org/cgi-bin/carddisp.pl?gene=Lgals3bp
MSCs	Scara3	0.348681	0.121607	4.34342e-06	2.52803	1.77057	0.673	0.525	330	543	http://www.genecards.org/cgi-bin/carddisp.pl?gene=Scara3
MSCs	Prdx5	-0.332767	0.123153	4.39862e-06	1.64133	2.32656	0.542	0.67	330	543	http://www.genecards.org/cgi-bin/carddisp.pl?gene=Prdx5
MSCs	Selm	-0.359033	0.125066	4.46697e-06	2.35851	3.30752	0.633	0.74	330	543	http://www.genecards.org/cgi-bin/carddisp.pl?gene=Selm
MSCs	Serpina3g	0.569182	0.126913	4.53292e-06	2.43495	1.31515	0.442	0.306	330	543	http://www.genecards.org/cgi-bin/carddisp.pl?gene=Serpina3g
MSCs	Laptm4a	-0.279822	0.132494	4.73225e-06	4.67901	5.89457	0.845	0.917	330	543	http://www.genecards.org/cgi-bin/carddisp.pl?gene=Laptm4a
MSCs	Stat3	0.37225	0.136819	4.88676e-06	2.11237	1.40454	0.645	0.521	330	543	http://www.genecards.org/cgi-bin/carddisp.pl?gene=Stat3
MSCs	Marcks	0.297108	0.139196	4.97163e-06	12.1221	9.67984	0.967	0.926	330	543	http://www.genecards.org/cgi-bin/carddisp.pl?gene=Marcks
MSCs	Sumo2	-0.333319	0.139256	4.9738e-06	1.78157	2.50453	0.624	0.698	330	543	http://www.genecards.org/cgi-bin/carddisp.pl?gene=Sumo2
MSCs	Eef1b2	-0.388479	0.141136	5.04093e-06	3.36717	4.71669	0.712	0.796	330	543	http://www.genecards.org/cgi-bin/carddisp.pl?gene=Eef1b2
MSCs	Pbx1	0.301345	0.146802	5.24329e-06	1.51002	1.03687	0.512	0.363	330	543	http://www.genecards.org/cgi-bin/carddisp.pl?gene=Pbx1
MSCs	mt-Atp8	0.359938	0.14771	5.27572e-06	2.45048	1.68861	0.688	0.599	330	543	http://www.genecards.org/cgi-bin/carddisp.pl?gene=mt-Atp8
MSCs	Mgst3	-0.268306	0.1493	5.33251e-06	0.130195	0.361198	0.088	0.201	330	543	http://www.genecards.org/cgi-bin/carddisp.pl?gene=Mgst3
MSCs	P2ry14	0.436859	0.153875	5.49593e-06	0.982193	0.464328	0.285	0.158	330	543	http://www.genecards.org/cgi-bin/carddisp.pl?gene=P2ry14
MSCs	Ndufb8	-0.368354	0.154235	5.50877e-06	0.977947	1.55329	0.436	0.558	330	543	http://www.genecards.org/cgi-bin/carddisp.pl?gene=Ndufb8
MSCs	Pappa	0.449137	0.156563	5.59194e-06	8.92365	6.26888	0.703	0.582	330	543	http://www.genecards.org/cgi-bin/carddisp.pl?gene=Pappa
MSCs	Rb1cc1	0.365243	0.16337	5.83507e-06	2.05751	1.37366	0.633	0.519	330	543	http://www.genecards.org/cgi-bin/carddisp.pl?gene=Rb1cc1
MSCs	Plxdc2	0.425706	0.171302	6.11838e-06	5.00896	3.47352	0.724	0.602	330	543	http://www.genecards.org/cgi-bin/carddisp.pl?gene=Plxdc2
MSCs	Slc5a3	0.496035	0.177421	6.33692e-06	2.67159	1.60335	0.5	0.35	330	543	http://www.genecards.org/cgi-bin/carddisp.pl?gene=Slc5a3
MSCs	Ggt5	0.37271	0.178302	6.3684e-06	2.67194	1.83595	0.633	0.483	330	543	http://www.genecards.org/cgi-bin/carddisp.pl?gene=Ggt5
MSCs	Plpp5	-0.325472	0.179673	6.41737e-06	0.253254	0.570421	0.161	0.295	330	543	http://www.genecards.org/cgi-bin/carddisp.pl?gene=Plpp5
MSCs	Erp29	-0.407197	0.183428	6.55145e-06	1.04493	1.71179	0.445	0.562	330	543	http://www.genecards.org/cgi-bin/carddisp.pl?gene=Erp29
MSCs	Cnpy2	-0.372882	0.186893	6.67524e-06	1.58588	2.34856	0.527	0.643	330	543	http://www.genecards.org/cgi-bin/carddisp.pl?gene=Cnpy2
MSCs	Naca	-0.299156	0.19345	6.90941e-06	3.79631	4.9015	0.797	0.858	330	543	http://www.genecards.org/cgi-bin/carddisp.pl?gene=Naca
MSCs	Tmem59	-0.283323	0.218505	7.80431e-06	3.58724	4.58264	0.779	0.834	330	543	http://www.genecards.org/cgi-bin/carddisp.pl?gene=Tmem59
MSCs	Casp4	0.334829	0.23429	8.36811e-06	0.68799	0.338371	0.264	0.145	330	543	http://www.genecards.org/cgi-bin/carddisp.pl?gene=Casp4
MSCs	Tmed3	-0.36074	0.238699	8.52556e-06	1.19721	1.8214	0.464	0.578	330	543	http://www.genecards.org/cgi-bin/carddisp.pl?gene=Tmed3
MSCs	Rnf144a	0.382183	0.25486	9.10278e-06	0.602829	0.229813	0.267	0.158	330	543	http://www.genecards.org/cgi-bin/carddisp.pl?gene=Rnf144a
MSCs	Fau	-0.274203	0.255624	9.13008e-06	9.96946	12.2657	0.924	0.954	330	543	http://www.genecards.org/cgi-bin/carddisp.pl?gene=Fau
MSCs	Snai2	0.459624	0.256563	9.16362e-06	3.66421	2.3917	0.606	0.508	330	543	http://www.genecards.org/cgi-bin/carddisp.pl?gene=Snai2
MSCs	Snd1	-0.250192	0.261915	9.35476e-06	0.243629	0.479129	0.152	0.285	330	543	http://www.genecards.org/cgi-bin/carddisp.pl?gene=Snd1
MSCs	Id3	-0.605625	0.262966	9.39231e-06	5.41593	8.76271	0.697	0.759	330	543	http://www.genecards.org/cgi-bin/carddisp.pl?gene=Id3
MSCs	Bola3	-0.295961	0.271453	9.69543e-06	0.425979	0.750678	0.23	0.376	330	543	http://www.genecards.org/cgi-bin/carddisp.pl?gene=Bola3
MSCs	Clu	0.452669	0.27335	9.7632e-06	5.6439	3.85463	0.682	0.554	330	543	http://www.genecards.org/cgi-bin/carddisp.pl?gene=Clu
MSCs	Tmed10	-0.299807	0.283283	1.0118e-05	2.86618	3.75919	0.733	0.807	330	543	http://www.genecards.org/cgi-bin/carddisp.pl?gene=Tmed10
MSCs	4930402H24Rik	0.282877	0.296722	1.0598e-05	0.647008	0.353759	0.276	0.151	330	543	http://www.genecards.org/cgi-bin/carddisp.pl?gene=4930402H24Rik
MSCs	Rpl22l1	-0.330091	0.319038	1.1395e-05	3.83926	5.08339	0.758	0.831	330	543	http://www.genecards.org/cgi-bin/carddisp.pl?gene=Rpl22l1
MSCs	Tnfrsf1a	0.34727	0.322701	1.15259e-05	1.57695	1.02566	0.536	0.416	330	543	http://www.genecards.org/cgi-bin/carddisp.pl?gene=Tnfrsf1a
MSCs	Akap7	0.303274	0.323385	1.15503e-05	0.641468	0.330264	0.273	0.153	330	543	http://www.genecards.org/cgi-bin/carddisp.pl?gene=Akap7
MSCs	Mdh2	-0.314319	0.338956	1.21064e-05	0.666519	1.07219	0.361	0.499	330	543	http://www.genecards.org/cgi-bin/carddisp.pl?gene=Mdh2
MSCs	Sdf2l1	-0.280032	0.340419	1.21587e-05	0.221519	0.483194	0.115	0.234	330	543	http://www.genecards.org/cgi-bin/carddisp.pl?gene=Sdf2l1
MSCs	Fam168a	0.314021	0.347788	1.24219e-05	0.977106	0.590378	0.403	0.273	330	543	http://www.genecards.org/cgi-bin/carddisp.pl?gene=Fam168a
MSCs	Nipbl	0.401092	0.349537	1.24843e-05	2.63622	1.75366	0.7	0.635	330	543	http://www.genecards.org/cgi-bin/carddisp.pl?gene=Nipbl
MSCs	Cope	-0.300502	0.350527	1.25197e-05	0.986988	1.44712	0.403	0.545	330	543	http://www.genecards.org/cgi-bin/carddisp.pl?gene=Cope
MSCs	Gng5	-0.286547	0.363983	1.30003e-05	4.00426	5.10378	0.806	0.873	330	543	http://www.genecards.org/cgi-bin/carddisp.pl?gene=Gng5
MSCs	Cdk5rap3	-0.267689	0.366692	1.30971e-05	0.278052	0.538619	0.179	0.306	330	543	http://www.genecards.org/cgi-bin/carddisp.pl?gene=Cdk5rap3
MSCs	Med13l	0.311299	0.374992	1.33935e-05	2.59366	1.89618	0.718	0.613	330	543	http://www.genecards.org/cgi-bin/carddisp.pl?gene=Med13l
MSCs	Hivep2	0.36034	0.38272	1.36695e-05	0.894687	0.475924	0.352	0.225	330	543	http://www.genecards.org/cgi-bin/carddisp.pl?gene=Hivep2
MSCs	Sf3b5	-0.309027	0.396789	1.4172e-05	0.813216	1.24634	0.376	0.512	330	543	http://www.genecards.org/cgi-bin/carddisp.pl?gene=Sf3b5
MSCs	C1s1	0.402001	0.407235	1.45451e-05	2.80639	1.88071	0.558	0.416	330	543	http://www.genecards.org/cgi-bin/carddisp.pl?gene=C1s1
MSCs	Xiap	0.345421	0.407246	1.45456e-05	1.54539	1.00342	0.558	0.427	330	543	http://www.genecards.org/cgi-bin/carddisp.pl?gene=Xiap
MSCs	Myl6	-0.322284	0.414127	1.47913e-05	4.03281	5.29256	0.794	0.847	330	543	http://www.genecards.org/cgi-bin/carddisp.pl?gene=Myl6
MSCs	Ramp1	-0.514332	0.416079	1.4861e-05	0.454499	1.07751	0.145	0.269	330	543	http://www.genecards.org/cgi-bin/carddisp.pl?gene=Ramp1
MSCs	Irgm2	0.284425	0.424434	1.51595e-05	0.484601	0.21896	0.218	0.112	330	543	http://www.genecards.org/cgi-bin/carddisp.pl?gene=Irgm2
MSCs	Pold4	-0.254739	0.425548	1.51992e-05	0.340895	0.599849	0.176	0.311	330	543	http://www.genecards.org/cgi-bin/carddisp.pl?gene=Pold4
MSCs	Hspa5	0.343865	0.431173	1.54001e-05	15.2323	11.7899	0.979	0.934	330	543	http://www.genecards.org/cgi-bin/carddisp.pl?gene=Hspa5
MSCs	Arf4	-0.292428	0.451395	1.61224e-05	1.73235	2.34631	0.552	0.65	330	543	http://www.genecards.org/cgi-bin/carddisp.pl?gene=Arf4
MSCs	Soat1	0.400578	0.462236	1.65096e-05	2.10863	1.35496	0.527	0.392	330	543	http://www.genecards.org/cgi-bin/carddisp.pl?gene=Soat1
MSCs	Extl3	0.362345	0.470205	1.67942e-05	0.626559	0.265298	0.258	0.151	330	543	http://www.genecards.org/cgi-bin/carddisp.pl?gene=Extl3
MSCs	Tef	0.272511	0.501096	1.78976e-05	0.520652	0.258913	0.224	0.116	330	543	http://www.genecards.org/cgi-bin/carddisp.pl?gene=Tef
MSCs	Col6a1	0.335476	0.505174	1.80432e-05	6.03376	4.57441	0.776	0.678	330	543	http://www.genecards.org/cgi-bin/carddisp.pl?gene=Col6a1
MSCs	Nav1	0.298629	0.509326	1.81915e-05	1.8018	1.27793	0.609	0.484	330	543	http://www.genecards.org/cgi-bin/carddisp.pl?gene=Nav1
MSCs	Cpt1a	0.257865	0.534505	1.90908e-05	0.405114	0.175131	0.218	0.114	330	543	http://www.genecards.org/cgi-bin/carddisp.pl?gene=Cpt1a
MSCs	Rps28	0.371042	0.557736	1.99206e-05	12.1949	9.20264	0.955	0.915	330	543	http://www.genecards.org/cgi-bin/carddisp.pl?gene=Rps28
MSCs	Rad21	0.312282	0.565538	2.01992e-05	0.992492	0.604687	0.43	0.304	330	543	http://www.genecards.org/cgi-bin/carddisp.pl?gene=Rad21
MSCs	Lepr	0.388944	0.566939	2.02493e-05	12.3402	9.18775	0.748	0.643	330	543	http://www.genecards.org/cgi-bin/carddisp.pl?gene=Lepr
MSCs	Atp6v1c2	0.281509	0.584486	2.0876e-05	0.304025	0.0728606	0.106	0.035	330	543	http://www.genecards.org/cgi-bin/carddisp.pl?gene=Atp6v1c2
MSCs	Ube2n	-0.31888	0.591076	2.11114e-05	0.603888	1.00063	0.312	0.459	330	543	http://www.genecards.org/cgi-bin/carddisp.pl?gene=Ube2n
MSCs	Fam102b	0.363305	0.594373	2.12291e-05	1.10003	0.632523	0.388	0.258	330	543	http://www.genecards.org/cgi-bin/carddisp.pl?gene=Fam102b
MSCs	Zbtb20	0.306036	0.602588	2.15225e-05	7.98131	6.26464	0.909	0.858	330	543	http://www.genecards.org/cgi-bin/carddisp.pl?gene=Zbtb20
MSCs	Itga1	0.423525	0.611	2.1823e-05	2.47454	1.59062	0.567	0.436	330	543	http://www.genecards.org/cgi-bin/carddisp.pl?gene=Itga1
MSCs	Fmo1	0.384663	0.615043	2.19674e-05	1.39888	0.83744	0.406	0.273	330	543	http://www.genecards.org/cgi-bin/carddisp.pl?gene=Fmo1
MSCs	Fzd4	0.272597	0.615823	2.19953e-05	0.472862	0.219276	0.197	0.098	330	543	http://www.genecards.org/cgi-bin/carddisp.pl?gene=Fzd4
MSCs	Serpinf1	-0.783493	0.628772	2.24578e-05	2.48943	5.00633	0.376	0.499	330	543	http://www.genecards.org/cgi-bin/carddisp.pl?gene=Serpinf1
MSCs	Cnot6	0.356796	0.629395	2.248e-05	1.6374	1.05954	0.545	0.429	330	543	http://www.genecards.org/cgi-bin/carddisp.pl?gene=Cnot6
MSCs	Ran	-0.313468	0.633377	2.26222e-05	0.909939	1.37346	0.391	0.534	330	543	http://www.genecards.org/cgi-bin/carddisp.pl?gene=Ran
MSCs	Sparc	-0.768065	0.643756	2.29929e-05	68.526	117.402	0.976	0.983	330	543	http://www.genecards.org/cgi-bin/carddisp.pl?gene=Sparc
MSCs	Map1lc3a	-0.319823	0.65225	2.32963e-05	0.860164	1.32182	0.388	0.532	330	543	http://www.genecards.org/cgi-bin/carddisp.pl?gene=Map1lc3a
MSCs	Pde2a	0.296764	0.655997	2.34301e-05	0.472658	0.198856	0.188	0.09	330	543	http://www.genecards.org/cgi-bin/carddisp.pl?gene=Pde2a
MSCs	Vezt	0.408158	0.691988	2.47156e-05	1.49633	0.8812	0.464	0.337	330	543	http://www.genecards.org/cgi-bin/carddisp.pl?gene=Vezt
MSCs	Rplp1	-0.333887	0.699133	2.49708e-05	16.5182	21.08	0.952	0.969	330	543	http://www.genecards.org/cgi-bin/carddisp.pl?gene=Rplp1
MSCs	Rpl15	-0.332803	0.716052	2.55751e-05	1.5374	2.19575	0.518	0.63	330	543	http://www.genecards.org/cgi-bin/carddisp.pl?gene=Rpl15
MSCs	St5	0.345612	0.720985	2.57513e-05	1.35507	0.853383	0.436	0.304	330	543	http://www.genecards.org/cgi-bin/carddisp.pl?gene=St5
MSCs	Pros1	0.343503	0.728699	2.60268e-05	2.19621	1.51901	0.618	0.514	330	543	http://www.genecards.org/cgi-bin/carddisp.pl?gene=Pros1
MSCs	Csnk1a1	0.266788	0.735703	2.6277e-05	4.14298	3.27468	0.855	0.783	330	543	http://www.genecards.org/cgi-bin/carddisp.pl?gene=Csnk1a1
MSCs	Selk	-0.277427	0.754168	2.69365e-05	2.40439	3.12623	0.691	0.781	330	543	http://www.genecards.org/cgi-bin/carddisp.pl?gene=Selk
MSCs	Bri3	-0.294612	0.77116	2.75434e-05	0.827689	1.24176	0.388	0.525	330	543	http://www.genecards.org/cgi-bin/carddisp.pl?gene=Bri3
MSCs	Gbp7	0.282328	0.781835	2.79247e-05	0.792417	0.473838	0.324	0.197	330	543	http://www.genecards.org/cgi-bin/carddisp.pl?gene=Gbp7
MSCs	Nme1	-0.431775	0.83616	2.9865e-05	0.935355	1.61059	0.37	0.486	330	543	http://www.genecards.org/cgi-bin/carddisp.pl?gene=Nme1
MSCs	H2-D1	-0.483073	0.855979	3.05728e-05	15.2146	21.6634	0.924	0.934	330	543	http://www.genecards.org/cgi-bin/carddisp.pl?gene=H2-D1
MSCs	Fmo2	0.425714	0.867715	3.0992e-05	2.84021	1.85892	0.491	0.348	330	543	http://www.genecards.org/cgi-bin/carddisp.pl?gene=Fmo2
MSCs	Prkg1	0.297593	0.873046	3.11824e-05	0.493785	0.215356	0.212	0.109	330	543	http://www.genecards.org/cgi-bin/carddisp.pl?gene=Prkg1
MSCs	Rps25	-0.315468	0.880971	3.14655e-05	6.086	7.81793	0.87	0.89	330	543	http://www.genecards.org/cgi-bin/carddisp.pl?gene=Rps25
MSCs	Gpx4	-0.319489	0.894648	3.1954e-05	2.12902	2.90467	0.648	0.742	330	543	http://www.genecards.org/cgi-bin/carddisp.pl?gene=Gpx4
MSCs	Itga11	0.316276	0.896697	3.20272e-05	0.730599	0.389914	0.342	0.221	330	543	http://www.genecards.org/cgi-bin/carddisp.pl?gene=Itga11
MSCs	Atp5k	0.310955	0.901996	3.22164e-05	2.25436	1.62337	0.667	0.575	330	543	http://www.genecards.org/cgi-bin/carddisp.pl?gene=Atp5k
MSCs	Cgref1	-0.405245	0.916121	3.27209e-05	0.375888	0.822107	0.094	0.203	330	543	http://www.genecards.org/cgi-bin/carddisp.pl?gene=Cgref1
MSCs	Tmem258	-0.329932	0.967917	3.45709e-05	1.16956	1.72703	0.43	0.558	330	543	http://www.genecards.org/cgi-bin/carddisp.pl?gene=Tmem258
MSCs	Ndufa11	-0.287261	0.98116	3.50439e-05	0.978196	1.41403	0.43	0.562	330	543	http://www.genecards.org/cgi-bin/carddisp.pl?gene=Ndufa11
MSCs	Serping1	0.408916	0.986314	3.5228e-05	19.8248	14.685	0.782	0.715	330	543	http://www.genecards.org/cgi-bin/carddisp.pl?gene=Serping1
MSCs	Enpp1	0.301044	1	3.65266e-05	1.63682	1.14021	0.427	0.295	330	543	http://www.genecards.org/cgi-bin/carddisp.pl?gene=Enpp1
MSCs	Arhgef12	0.338753	1	3.67519e-05	1.74446	1.17011	0.576	0.464	330	543	http://www.genecards.org/cgi-bin/carddisp.pl?gene=Arhgef12
MSCs	Nid1	0.364817	1	3.85346e-05	1.85925	1.2204	0.467	0.337	330	543	http://www.genecards.org/cgi-bin/carddisp.pl?gene=Nid1
MSCs	Gpc6	0.409136	1	3.91948e-05	1.85194	1.14772	0.485	0.37	330	543	http://www.genecards.org/cgi-bin/carddisp.pl?gene=Gpc6
MSCs	Pth1r	-0.356286	1	3.94724e-05	2.20813	3.10681	0.503	0.632	330	543	http://www.genecards.org/cgi-bin/carddisp.pl?gene=Pth1r
MSCs	Syne2	0.338551	1	3.96917e-05	1.47258	0.955407	0.448	0.317	330	543	http://www.genecards.org/cgi-bin/carddisp.pl?gene=Syne2
MSCs	Hint1	-0.283759	1	3.9831e-05	2.89805	3.74534	0.758	0.814	330	543	http://www.genecards.org/cgi-bin/carddisp.pl?gene=Hint1
MSCs	Tecr	-0.339895	1	4.01739e-05	0.505871	0.905928	0.264	0.381	330	543	http://www.genecards.org/cgi-bin/carddisp.pl?gene=Tecr
MSCs	Ndufv3	-0.303976	1	4.0562e-05	0.842498	1.27464	0.388	0.523	330	543	http://www.genecards.org/cgi-bin/carddisp.pl?gene=Ndufv3
MSCs	Phf5a	-0.26536	1	4.11169e-05	0.446457	0.738549	0.248	0.385	330	543	http://www.genecards.org/cgi-bin/carddisp.pl?gene=Phf5a
MSCs	Pik3r1	0.271056	1	4.16682e-05	5.27869	4.20323	0.839	0.733	330	543	http://www.genecards.org/cgi-bin/carddisp.pl?gene=Pik3r1
MSCs	Rpl3	-0.294008	1	4.18457e-05	5.92765	7.49359	0.864	0.875	330	543	http://www.genecards.org/cgi-bin/carddisp.pl?gene=Rpl3
MSCs	Map3k5	0.284355	1	4.23167e-05	0.518063	0.246495	0.239	0.134	330	543	http://www.genecards.org/cgi-bin/carddisp.pl?gene=Map3k5
MSCs	Ttc3	0.384989	1	4.26121e-05	2.60003	1.75685	0.667	0.573	330	543	http://www.genecards.org/cgi-bin/carddisp.pl?gene=Ttc3
MSCs	Nptn	0.294789	1	4.27687e-05	3.78631	2.90176	0.785	0.715	330	543	http://www.genecards.org/cgi-bin/carddisp.pl?gene=Nptn
MSCs	Hnrnph1	0.295337	1	4.33093e-05	2.85481	2.14122	0.745	0.646	330	543	http://www.genecards.org/cgi-bin/carddisp.pl?gene=Hnrnph1
MSCs	Ddit4	-0.409643	1	4.54555e-05	0.269765	0.686702	0.073	0.169	330	543	http://www.genecards.org/cgi-bin/carddisp.pl?gene=Ddit4
MSCs	Ctsl	-0.361659	1	4.54619e-05	4.29334	5.80143	0.821	0.864	330	543	http://www.genecards.org/cgi-bin/carddisp.pl?gene=Ctsl
MSCs	Cdk4	-0.288009	1	4.63706e-05	0.453754	0.774966	0.252	0.381	330	543	http://www.genecards.org/cgi-bin/carddisp.pl?gene=Cdk4
MSCs	Sec62	0.273633	1	4.7703e-05	5.05246	4.0068	0.894	0.818	330	543	http://www.genecards.org/cgi-bin/carddisp.pl?gene=Sec62
MSCs	Vkorc1	-0.29989	1	4.8958e-05	1.47928	2.05211	0.476	0.604	330	543	http://www.genecards.org/cgi-bin/carddisp.pl?gene=Vkorc1
MSCs	Ltbp3	0.309776	1	4.90713e-05	1.17217	0.752433	0.467	0.348	330	543	http://www.genecards.org/cgi-bin/carddisp.pl?gene=Ltbp3
MSCs	Tifa	0.41138	1	5.1183e-05	0.61849	0.216948	0.191	0.098	330	543	http://www.genecards.org/cgi-bin/carddisp.pl?gene=Tifa
MSCs	Gas1	0.566369	1	5.2314e-05	1.7244	0.839826	0.421	0.308	330	543	http://www.genecards.org/cgi-bin/carddisp.pl?gene=Gas1
MSCs	Tnfaip2	0.356468	1	5.25004e-05	1.5728	1.00955	0.524	0.418	330	543	http://www.genecards.org/cgi-bin/carddisp.pl?gene=Tnfaip2
MSCs	Sclt1	0.268789	1	5.28264e-05	0.559949	0.294783	0.236	0.133	330	543	http://www.genecards.org/cgi-bin/carddisp.pl?gene=Sclt1
MSCs	AI314180	0.265434	1	5.45743e-05	1.3212	0.931116	0.53	0.4	330	543	http://www.genecards.org/cgi-bin/carddisp.pl?gene=AI314180
MSCs	Snai1	-0.271726	1	5.66377e-05	0.202289	0.451465	0.1	0.203	330	543	http://www.genecards.org/cgi-bin/carddisp.pl?gene=Snai1
MSCs	Id4	0.360747	1	5.68755e-05	1.26871	0.766783	0.37	0.254	330	543	http://www.genecards.org/cgi-bin/carddisp.pl?gene=Id4
MSCs	Kdelr1	-0.315629	1	6.01368e-05	1.43588	2.03158	0.515	0.641	330	543	http://www.genecards.org/cgi-bin/carddisp.pl?gene=Kdelr1
MSCs	Mrpl17	-0.274609	1	6.12576e-05	0.479829	0.790099	0.267	0.394	330	543	http://www.genecards.org/cgi-bin/carddisp.pl?gene=Mrpl17
MSCs	Ddx3x	0.28084	1	6.20816e-05	3.68557	2.85674	0.794	0.722	330	543	http://www.genecards.org/cgi-bin/carddisp.pl?gene=Ddx3x
MSCs	Mbtps1	0.299094	1	6.32499e-05	0.910597	0.552862	0.415	0.295	330	543	http://www.genecards.org/cgi-bin/carddisp.pl?gene=Mbtps1
MSCs	Dennd6a	0.346191	1	6.36222e-05	0.913091	0.504949	0.367	0.25	330	543	http://www.genecards.org/cgi-bin/carddisp.pl?gene=Dennd6a
MSCs	Lrp1	0.291087	1	6.40107e-05	3.38149	2.58093	0.776	0.724	330	543	http://www.genecards.org/cgi-bin/carddisp.pl?gene=Lrp1
MSCs	Abca1	0.297893	1	6.5019e-05	0.981623	0.611931	0.391	0.273	330	543	http://www.genecards.org/cgi-bin/carddisp.pl?gene=Abca1
MSCs	Cox20	-0.361541	1	6.55751e-05	0.577915	1.0273	0.312	0.44	330	543	http://www.genecards.org/cgi-bin/carddisp.pl?gene=Cox20
MSCs	Dad1	-0.332996	1	6.59652e-05	1.98694	2.76243	0.658	0.709	330	543	http://www.genecards.org/cgi-bin/carddisp.pl?gene=Dad1
MSCs	Myh9	0.289932	1	6.63492e-05	4.09378	3.16641	0.812	0.753	330	543	http://www.genecards.org/cgi-bin/carddisp.pl?gene=Myh9
MSCs	Olfml2a	0.303513	1	6.72891e-05	1.44182	0.978551	0.445	0.311	330	543	http://www.genecards.org/cgi-bin/carddisp.pl?gene=Olfml2a
MSCs	Rcn3	-0.304105	1	6.93469e-05	3.6856	4.78508	0.727	0.788	330	543	http://www.genecards.org/cgi-bin/carddisp.pl?gene=Rcn3
MSCs	Itpr1	0.274066	1	7.1222e-05	1.32015	0.918732	0.5	0.37	330	543	http://www.genecards.org/cgi-bin/carddisp.pl?gene=Itpr1
MSCs	Bcl7c	-0.304304	1	7.16405e-05	0.659019	1.0486	0.324	0.448	330	543	http://www.genecards.org/cgi-bin/carddisp.pl?gene=Bcl7c
MSCs	Mrps21	-0.285227	1	7.20181e-05	0.953238	1.38022	0.436	0.558	330	543	http://www.genecards.org/cgi-bin/carddisp.pl?gene=Mrps21
MSCs	Lamp2	0.251299	1	7.29172e-05	4.31693	3.46696	0.861	0.81	330	543	http://www.genecards.org/cgi-bin/carddisp.pl?gene=Lamp2
MSCs	Psmb1	-0.298617	1	7.51974e-05	1.25549	1.77418	0.527	0.641	330	543	http://www.genecards.org/cgi-bin/carddisp.pl?gene=Psmb1
MSCs	Igf1r	0.350563	1	7.61502e-05	1.1932	0.720076	0.412	0.298	330	543	http://www.genecards.org/cgi-bin/carddisp.pl?gene=Igf1r
MSCs	Aplp2	0.265185	1	7.75603e-05	6.79065	5.48254	0.915	0.851	330	543	http://www.genecards.org/cgi-bin/carddisp.pl?gene=Aplp2
MSCs	Tacc1	0.322634	1	7.81576e-05	2.8052	2.04267	0.733	0.652	330	543	http://www.genecards.org/cgi-bin/carddisp.pl?gene=Tacc1
MSCs	Tpm2	-0.284404	1	8.19409e-05	0.456623	0.774032	0.185	0.302	330	543	http://www.genecards.org/cgi-bin/carddisp.pl?gene=Tpm2
MSCs	Lamtor2	-0.269986	1	8.25812e-05	1.06417	1.48896	0.439	0.576	330	543	http://www.genecards.org/cgi-bin/carddisp.pl?gene=Lamtor2
MSCs	Zfhx4	0.304494	1	8.49825e-05	4.74814	3.65442	0.806	0.746	330	543	http://www.genecards.org/cgi-bin/carddisp.pl?gene=Zfhx4
MSCs	Gm26778	0.255731	1	8.56027e-05	0.643824	0.376806	0.276	0.166	330	543	http://www.genecards.org/cgi-bin/carddisp.pl?gene=Gm26778
MSCs	Bin1	-0.30497	1	8.56813e-05	0.492926	0.84435	0.245	0.37	330	543	http://www.genecards.org/cgi-bin/carddisp.pl?gene=Bin1
MSCs	Il1rn	-0.713935	1	8.87749e-05	0.43003	1.34564	0.161	0.256	330	543	http://www.genecards.org/cgi-bin/carddisp.pl?gene=Il1rn
MSCs	Smdt1	-0.292036	1	8.9242e-05	1.25023	1.7551	0.503	0.606	330	543	http://www.genecards.org/cgi-bin/carddisp.pl?gene=Smdt1
MSCs	H6pd	0.294778	1	9.35634e-05	0.62957	0.328422	0.258	0.155	330	543	http://www.genecards.org/cgi-bin/carddisp.pl?gene=H6pd
MSCs	Wipf1	0.293519	1	9.84517e-05	0.53763	0.254567	0.236	0.14	330	543	http://www.genecards.org/cgi-bin/carddisp.pl?gene=Wipf1
MSCs	Tmem30a	0.253633	1	0.000101544	2.31282	1.77873	0.697	0.604	330	543	http://www.genecards.org/cgi-bin/carddisp.pl?gene=Tmem30a
MSCs	Dlg5	0.306794	1	0.000101835	1.60204	1.10358	0.494	0.378	330	543	http://www.genecards.org/cgi-bin/carddisp.pl?gene=Dlg5
MSCs	Ssr2	-0.326977	1	0.000103529	1.87357	2.60455	0.585	0.691	330	543	http://www.genecards.org/cgi-bin/carddisp.pl?gene=Ssr2
MSCs	Ube2s	-0.315589	1	0.000104961	0.864353	1.32022	0.409	0.525	330	543	http://www.genecards.org/cgi-bin/carddisp.pl?gene=Ube2s
MSCs	Sdk2	0.351755	1	0.000106685	1.72548	1.13577	0.539	0.438	330	543	http://www.genecards.org/cgi-bin/carddisp.pl?gene=Sdk2
MSCs	Ppic	-0.395331	1	0.000106763	2.22565	3.24252	0.615	0.669	330	543	http://www.genecards.org/cgi-bin/carddisp.pl?gene=Ppic
MSCs	Nrip1	0.358344	1	0.000110174	1.8093	1.19142	0.561	0.464	330	543	http://www.genecards.org/cgi-bin/carddisp.pl?gene=Nrip1
MSCs	Chst11	0.281139	1	0.000112027	0.718139	0.413927	0.336	0.23	330	543	http://www.genecards.org/cgi-bin/carddisp.pl?gene=Chst11
MSCs	Pcnt	0.310743	1	0.000112527	0.607659	0.296137	0.248	0.149	330	543	http://www.genecards.org/cgi-bin/carddisp.pl?gene=Pcnt
MSCs	Hmgcll1	0.305628	1	0.000112956	0.679579	0.35893	0.261	0.155	330	543	http://www.genecards.org/cgi-bin/carddisp.pl?gene=Hmgcll1
MSCs	Sec61g	-0.287363	1	0.000113999	2.98195	3.8596	0.667	0.764	330	543	http://www.genecards.org/cgi-bin/carddisp.pl?gene=Sec61g
MSCs	Ptgis	-0.469321	1	0.000117778	1.9542	3.08996	0.306	0.427	330	543	http://www.genecards.org/cgi-bin/carddisp.pl?gene=Ptgis
MSCs	Enpp4	0.279299	1	0.000121057	1.27381	0.8736	0.436	0.309	330	543	http://www.genecards.org/cgi-bin/carddisp.pl?gene=Enpp4
MSCs	Ogt	0.29901	1	0.000124138	3.61064	2.74758	0.745	0.661	330	543	http://www.genecards.org/cgi-bin/carddisp.pl?gene=Ogt
MSCs	Plpp3	0.343516	1	0.000125173	13.3237	10.2888	0.733	0.599	330	543	http://www.genecards.org/cgi-bin/carddisp.pl?gene=Plpp3
MSCs	Igfbp3	0.410667	1	0.000127036	1.68851	1.0225	0.348	0.236	330	543	http://www.genecards.org/cgi-bin/carddisp.pl?gene=Igfbp3
MSCs	Bambi	-0.297366	1	0.000127805	0.211696	0.489052	0.109	0.208	330	543	http://www.genecards.org/cgi-bin/carddisp.pl?gene=Bambi
MSCs	Bglap	-1.07088	1	0.000128907	36.3478	77.4573	0.267	0.39	330	543	http://www.genecards.org/cgi-bin/carddisp.pl?gene=Bglap
MSCs	Zzef1	0.329722	1	0.000129331	0.875606	0.4924	0.352	0.241	330	543	http://www.genecards.org/cgi-bin/carddisp.pl?gene=Zzef1
MSCs	Atp5c1	-0.274966	1	0.000130379	1.24119	1.71177	0.512	0.61	330	543	http://www.genecards.org/cgi-bin/carddisp.pl?gene=Atp5c1
MSCs	Trim12c	0.276487	1	0.000133569	0.491859	0.231677	0.203	0.109	330	543	http://www.genecards.org/cgi-bin/carddisp.pl?gene=Trim12c
MSCs	Atxn1	0.369333	1	0.000133735	1.25005	0.741856	0.406	0.289	330	543	http://www.genecards.org/cgi-bin/carddisp.pl?gene=Atxn1
MSCs	Hif1a	0.358434	1	0.00013404	1.53885	0.980329	0.542	0.451	330	543	http://www.genecards.org/cgi-bin/carddisp.pl?gene=Hif1a
MSCs	Il6st	0.298394	1	0.00013971	2.59857	1.9262	0.697	0.628	330	543	http://www.genecards.org/cgi-bin/carddisp.pl?gene=Il6st
MSCs	Pfdn5	-0.263156	1	0.000141616	3.02496	3.83036	0.736	0.786	330	543	http://www.genecards.org/cgi-bin/carddisp.pl?gene=Pfdn5
MSCs	Igfbp5	0.388206	1	0.000143421	86.3834	65.7679	0.791	0.689	330	543	http://www.genecards.org/cgi-bin/carddisp.pl?gene=Igfbp5
MSCs	Dlc1	0.332622	1	0.000151346	3.40487	2.49787	0.739	0.641	330	543	http://www.genecards.org/cgi-bin/carddisp.pl?gene=Dlc1
MSCs	C1d	-0.259076	1	0.000153006	0.443325	0.727245	0.252	0.374	330	543	http://www.genecards.org/cgi-bin/carddisp.pl?gene=C1d
MSCs	Col8a1	0.823215	1	0.000154079	14.8357	7.95003	0.624	0.56	330	543	http://www.genecards.org/cgi-bin/carddisp.pl?gene=Col8a1
MSCs	Ccbe1	0.320737	1	0.000154473	0.797004	0.43879	0.291	0.184	330	543	http://www.genecards.org/cgi-bin/carddisp.pl?gene=Ccbe1
MSCs	Ost4	-0.277243	1	0.00015625	1.244	1.71945	0.485	0.564	330	543	http://www.genecards.org/cgi-bin/carddisp.pl?gene=Ost4
MSCs	Mrpl23	-0.279992	1	0.000163414	0.633104	0.982895	0.306	0.433	330	543	http://www.genecards.org/cgi-bin/carddisp.pl?gene=Mrpl23
MSCs	Plxna2	0.474652	1	0.00016409	2.59602	1.58784	0.479	0.359	330	543	http://www.genecards.org/cgi-bin/carddisp.pl?gene=Plxna2
MSCs	Rps12	-0.26226	1	0.000166746	15.6329	18.9488	0.945	0.969	330	543	http://www.genecards.org/cgi-bin/carddisp.pl?gene=Rps12
MSCs	Rpl5	-0.260555	1	0.000167152	6.03113	7.42287	0.842	0.895	330	543	http://www.genecards.org/cgi-bin/carddisp.pl?gene=Rpl5
MSCs	Man1a	0.357142	1	0.000169251	1.78385	1.17338	0.491	0.381	330	543	http://www.genecards.org/cgi-bin/carddisp.pl?gene=Man1a
MSCs	Gtf2b	-0.251861	1	0.000172839	0.227585	0.461737	0.136	0.241	330	543	http://www.genecards.org/cgi-bin/carddisp.pl?gene=Gtf2b
MSCs	Atp2a2	0.300066	1	0.000173271	1.66834	1.16727	0.588	0.49	330	543	http://www.genecards.org/cgi-bin/carddisp.pl?gene=Atp2a2
MSCs	Rbms1	0.253788	1	0.00017663	6.05052	4.91321	0.848	0.783	330	543	http://www.genecards.org/cgi-bin/carddisp.pl?gene=Rbms1
MSCs	Cldn1	0.288604	1	0.000178568	0.606773	0.315455	0.221	0.127	330	543	http://www.genecards.org/cgi-bin/carddisp.pl?gene=Cldn1
MSCs	Gpr88	0.309248	1	0.000178794	1.29574	0.852803	0.379	0.265	330	543	http://www.genecards.org/cgi-bin/carddisp.pl?gene=Gpr88
MSCs	H2-Q7	-0.40025	1	0.000178919	1.7994	2.69447	0.533	0.635	330	543	http://www.genecards.org/cgi-bin/carddisp.pl?gene=H2-Q7
MSCs	Fip1l1	0.285456	1	0.000179852	1.23977	0.837693	0.509	0.4	330	543	http://www.genecards.org/cgi-bin/carddisp.pl?gene=Fip1l1
MSCs	Slfn8	0.260244	1	0.000181978	0.449931	0.210615	0.188	0.101	330	543	http://www.genecards.org/cgi-bin/carddisp.pl?gene=Slfn8
MSCs	Ctsk	-0.31001	1	0.000188728	0.85777	1.30311	0.373	0.488	330	543	http://www.genecards.org/cgi-bin/carddisp.pl?gene=Ctsk
MSCs	Pcbp2	0.276848	1	0.000191711	2.90326	2.22172	0.742	0.689	330	543	http://www.genecards.org/cgi-bin/carddisp.pl?gene=Pcbp2
MSCs	Pld1	0.276944	1	0.000191901	0.614421	0.332442	0.255	0.155	330	543	http://www.genecards.org/cgi-bin/carddisp.pl?gene=Pld1
MSCs	Eif3j1	0.290299	1	0.000193475	1.34891	0.920776	0.518	0.431	330	543	http://www.genecards.org/cgi-bin/carddisp.pl?gene=Eif3j1
MSCs	Tmed9	-0.260178	1	0.00020097	2.11734	2.7334	0.676	0.722	330	543	http://www.genecards.org/cgi-bin/carddisp.pl?gene=Tmed9
MSCs	Marc1	0.295194	1	0.000202379	0.774018	0.445759	0.282	0.177	330	543	http://www.genecards.org/cgi-bin/carddisp.pl?gene=Marc1
MSCs	Limch1	0.452072	1	0.000203004	4.64698	3.1279	0.57	0.459	330	543	http://www.genecards.org/cgi-bin/carddisp.pl?gene=Limch1
MSCs	D8Ertd738e	-0.273842	1	0.000203246	1.27648	1.75231	0.512	0.632	330	543	http://www.genecards.org/cgi-bin/carddisp.pl?gene=D8Ertd738e
MSCs	Gsr	0.351986	1	0.000203918	1.87148	1.24982	0.564	0.471	330	543	http://www.genecards.org/cgi-bin/carddisp.pl?gene=Gsr
MSCs	Herc2	0.25295	1	0.000203933	1.11394	0.773969	0.467	0.348	330	543	http://www.genecards.org/cgi-bin/carddisp.pl?gene=Herc2
MSCs	Crip2	-0.287909	1	0.000205684	0.728569	1.11036	0.312	0.436	330	543	http://www.genecards.org/cgi-bin/carddisp.pl?gene=Crip2
MSCs	Hgsnat	0.262084	1	0.000211927	0.68009	0.400998	0.318	0.215	330	543	http://www.genecards.org/cgi-bin/carddisp.pl?gene=Hgsnat
MSCs	Fstl1	0.307572	1	0.000215508	11.7471	9.29969	0.848	0.781	330	543	http://www.genecards.org/cgi-bin/carddisp.pl?gene=Fstl1
MSCs	Gapdh	-0.282693	1	0.000222137	1.49433	2.03427	0.536	0.635	330	543	http://www.genecards.org/cgi-bin/carddisp.pl?gene=Gapdh
MSCs	Klf2	-0.41746	1	0.000227342	1.33943	2.12448	0.294	0.422	330	543	http://www.genecards.org/cgi-bin/carddisp.pl?gene=Klf2
MSCs	Col22a1	-0.259236	1	0.000227592	0.70795	1.04415	0.133	0.247	330	543	http://www.genecards.org/cgi-bin/carddisp.pl?gene=Col22a1
MSCs	Atf6	0.28635	1	0.000228182	0.898102	0.556394	0.373	0.273	330	543	http://www.genecards.org/cgi-bin/carddisp.pl?gene=Atf6
MSCs	Wnt4	0.391958	1	0.000228209	1.82127	1.15007	0.476	0.379	330	543	http://www.genecards.org/cgi-bin/carddisp.pl?gene=Wnt4
MSCs	Hypk	-0.270483	1	0.000229192	0.533363	0.84956	0.291	0.401	330	543	http://www.genecards.org/cgi-bin/carddisp.pl?gene=Hypk
MSCs	Zak	0.257827	1	0.000231368	0.704452	0.425513	0.294	0.192	330	543	http://www.genecards.org/cgi-bin/carddisp.pl?gene=Zak
MSCs	Fam104a	-0.312909	1	0.000232	0.9921	1.47461	0.442	0.545	330	543	http://www.genecards.org/cgi-bin/carddisp.pl?gene=Fam104a
MSCs	Metrnl	-0.335068	1	0.000239677	0.588825	1.0042	0.215	0.324	330	543	http://www.genecards.org/cgi-bin/carddisp.pl?gene=Metrnl
MSCs	Itpr2	0.351101	1	0.000242976	1.98073	1.33685	0.527	0.414	330	543	http://www.genecards.org/cgi-bin/carddisp.pl?gene=Itpr2
MSCs	Atp5e	-0.25905	1	0.000243687	4.19336	5.21484	0.791	0.805	330	543	http://www.genecards.org/cgi-bin/carddisp.pl?gene=Atp5e
MSCs	Plod2	0.357696	1	0.000245291	5.26747	3.89119	0.739	0.661	330	543	http://www.genecards.org/cgi-bin/carddisp.pl?gene=Plod2
MSCs	H2-K1	-0.430703	1	0.000261545	12.9013	17.7375	0.924	0.91	330	543	http://www.genecards.org/cgi-bin/carddisp.pl?gene=H2-K1
MSCs	Ppp1r14b	-0.322263	1	0.000262425	0.766158	1.20821	0.348	0.457	330	543	http://www.genecards.org/cgi-bin/carddisp.pl?gene=Ppp1r14b
MSCs	Atp5j	-0.250719	1	0.000279126	2.65184	3.34496	0.715	0.77	330	543	http://www.genecards.org/cgi-bin/carddisp.pl?gene=Atp5j
MSCs	Metap2	0.261829	1	0.000291534	2.46869	1.89299	0.703	0.611	330	543	http://www.genecards.org/cgi-bin/carddisp.pl?gene=Metap2
MSCs	Hnrnpm	0.298425	1	0.000293662	2.08325	1.50711	0.621	0.556	330	543	http://www.genecards.org/cgi-bin/carddisp.pl?gene=Hnrnpm
MSCs	Ndufa3	0.255206	1	0.000295996	2.29162	1.75794	0.697	0.604	330	543	http://www.genecards.org/cgi-bin/carddisp.pl?gene=Ndufa3
MSCs	F830016B08Rik	0.322162	1	0.000300604	1.37505	0.899731	0.373	0.267	330	543	http://www.genecards.org/cgi-bin/carddisp.pl?gene=F830016B08Rik
MSCs	Phf21a	0.264446	1	0.000301018	0.778327	0.48049	0.348	0.252	330	543	http://www.genecards.org/cgi-bin/carddisp.pl?gene=Phf21a
MSCs	Elk3	0.299645	1	0.000301712	0.626556	0.321499	0.267	0.171	330	543	http://www.genecards.org/cgi-bin/carddisp.pl?gene=Elk3
MSCs	Ednra	0.358019	1	0.000301896	1.2495	0.755137	0.376	0.273	330	543	http://www.genecards.org/cgi-bin/carddisp.pl?gene=Ednra
MSCs	Mark1	0.369955	1	0.000304715	0.837046	0.421518	0.264	0.171	330	543	http://www.genecards.org/cgi-bin/carddisp.pl?gene=Mark1
MSCs	Ap2b1	0.328478	1	0.000305804	1.33945	0.863082	0.515	0.436	330	543	http://www.genecards.org/cgi-bin/carddisp.pl?gene=Ap2b1
MSCs	Ufm1	-0.252832	1	0.000310472	0.417552	0.689076	0.242	0.352	330	543	http://www.genecards.org/cgi-bin/carddisp.pl?gene=Ufm1
MSCs	Fkbp11	-0.470987	1	0.000315801	0.675652	1.32255	0.206	0.308	330	543	http://www.genecards.org/cgi-bin/carddisp.pl?gene=Fkbp11
MSCs	Tns3	0.328222	1	0.000317789	4.0524	3.02432	0.736	0.672	330	543	http://www.genecards.org/cgi-bin/carddisp.pl?gene=Tns3
MSCs	Cbln1	0.28636	1	0.000318399	0.577849	0.293786	0.176	0.092	330	543	http://www.genecards.org/cgi-bin/carddisp.pl?gene=Cbln1
MSCs	Fcho2	0.327659	1	0.000319557	0.914177	0.525271	0.379	0.28	330	543	http://www.genecards.org/cgi-bin/carddisp.pl?gene=Fcho2
MSCs	Tenm4	0.346906	1	0.000323308	0.734448	0.363742	0.252	0.157	330	543	http://www.genecards.org/cgi-bin/carddisp.pl?gene=Tenm4
MSCs	Olfml2b	0.388735	1	0.000327291	3.00223	2.0569	0.591	0.477	330	543	http://www.genecards.org/cgi-bin/carddisp.pl?gene=Olfml2b
MSCs	Rpl36al	-0.278433	1	0.000332782	2.87593	3.70102	0.721	0.768	330	543	http://www.genecards.org/cgi-bin/carddisp.pl?gene=Rpl36al
MSCs	Ppia	-0.250182	1	0.000337047	7.50013	9.10969	0.912	0.939	330	543	http://www.genecards.org/cgi-bin/carddisp.pl?gene=Ppia
MSCs	Tpm1	-0.282717	1	0.000338051	25.2152	30.8903	0.985	0.987	330	543	http://www.genecards.org/cgi-bin/carddisp.pl?gene=Tpm1
MSCs	Vegfc	0.302287	1	0.000344996	1.6953	1.18579	0.479	0.346	330	543	http://www.genecards.org/cgi-bin/carddisp.pl?gene=Vegfc
MSCs	Rfwd2	0.311722	1	0.000345618	1.12989	0.716005	0.433	0.33	330	543	http://www.genecards.org/cgi-bin/carddisp.pl?gene=Rfwd2
MSCs	Rbm8a	-0.263076	1	0.00034869	0.839711	1.20772	0.391	0.519	330	543	http://www.genecards.org/cgi-bin/carddisp.pl?gene=Rbm8a
MSCs	Adgrf5	0.305073	1	0.000353081	1.95755	1.39384	0.5	0.387	330	543	http://www.genecards.org/cgi-bin/carddisp.pl?gene=Adgrf5
MSCs	Islr	0.283926	1	0.000353483	2.36131	1.76082	0.6	0.483	330	543	http://www.genecards.org/cgi-bin/carddisp.pl?gene=Islr
MSCs	Clstn1	0.292404	1	0.000354585	0.890684	0.543819	0.342	0.236	330	543	http://www.genecards.org/cgi-bin/carddisp.pl?gene=Clstn1
MSCs	Mpc1	-0.261111	1	0.000369925	0.691857	1.02752	0.339	0.451	330	543	http://www.genecards.org/cgi-bin/carddisp.pl?gene=Mpc1
MSCs	Susd6	0.349913	1	0.000375853	1.08939	0.639403	0.403	0.311	330	543	http://www.genecards.org/cgi-bin/carddisp.pl?gene=Susd6
MSCs	Timm10b	-0.254864	1	0.000376885	0.578572	0.883589	0.318	0.435	330	543	http://www.genecards.org/cgi-bin/carddisp.pl?gene=Timm10b
MSCs	Il1r1	0.377985	1	0.000379974	2.02131	1.32493	0.509	0.405	330	543	http://www.genecards.org/cgi-bin/carddisp.pl?gene=Il1r1
MSCs	Sfrp1	0.284028	1	0.000382148	0.999746	0.642381	0.3	0.195	330	543	http://www.genecards.org/cgi-bin/carddisp.pl?gene=Sfrp1
MSCs	Creb3l1	-0.280204	1	0.000384651	0.833701	1.22679	0.255	0.372	330	543	http://www.genecards.org/cgi-bin/carddisp.pl?gene=Creb3l1
MSCs	Mras	0.266186	1	0.000386587	0.593908	0.325358	0.267	0.168	330	543	http://www.genecards.org/cgi-bin/carddisp.pl?gene=Mras
MSCs	S1pr3	0.363681	1	0.000389359	3.3104	2.34995	0.673	0.606	330	543	http://www.genecards.org/cgi-bin/carddisp.pl?gene=S1pr3
MSCs	Pgls	-0.26817	1	0.000390224	0.725788	1.07833	0.355	0.449	330	543	http://www.genecards.org/cgi-bin/carddisp.pl?gene=Pgls
MSCs	Taf10	-0.260404	1	0.000391903	0.632719	0.955695	0.327	0.435	330	543	http://www.genecards.org/cgi-bin/carddisp.pl?gene=Taf10
MSCs	Kdm7a	0.296549	1	0.000392896	1.47513	1.01524	0.5	0.405	330	543	http://www.genecards.org/cgi-bin/carddisp.pl?gene=Kdm7a
MSCs	Tnpo3	0.288906	1	0.000392961	0.85589	0.519088	0.361	0.26	330	543	http://www.genecards.org/cgi-bin/carddisp.pl?gene=Tnpo3
MSCs	Slc26a7	0.376201	1	0.000393296	0.950172	0.502536	0.27	0.173	330	543	http://www.genecards.org/cgi-bin/carddisp.pl?gene=Slc26a7
MSCs	Tcea1	0.251618	1	0.000413774	1.78051	1.3355	0.606	0.517	330	543	http://www.genecards.org/cgi-bin/carddisp.pl?gene=Tcea1
MSCs	Angpt1	0.333608	1	0.0004163	2.04267	1.41451	0.488	0.374	330	543	http://www.genecards.org/cgi-bin/carddisp.pl?gene=Angpt1
MSCs	Rapgef6	0.303941	1	0.000420396	0.750481	0.417954	0.315	0.219	330	543	http://www.genecards.org/cgi-bin/carddisp.pl?gene=Rapgef6
MSCs	Lima1	0.319832	1	0.000423415	1.50302	1.00532	0.497	0.403	330	543	http://www.genecards.org/cgi-bin/carddisp.pl?gene=Lima1
MSCs	Bglap2	-1.33521	1	0.000444296	15.8008	41.3907	0.273	0.374	330	543	http://www.genecards.org/cgi-bin/carddisp.pl?gene=Bglap2
MSCs	Col11a2	-0.423096	1	0.000445237	2.07523	3.12327	0.121	0.221	330	543	http://www.genecards.org/cgi-bin/carddisp.pl?gene=Col11a2
MSCs	Tcf4	0.325847	1	0.000447971	5.05006	3.82692	0.83	0.805	330	543	http://www.genecards.org/cgi-bin/carddisp.pl?gene=Tcf4
MSCs	Dnajc3	0.269096	1	0.00045558	4.1714	3.29143	0.815	0.77	330	543	http://www.genecards.org/cgi-bin/carddisp.pl?gene=Dnajc3
MSCs	Shroom3	0.312751	1	0.000456439	1.4996	1.01244	0.409	0.298	330	543	http://www.genecards.org/cgi-bin/carddisp.pl?gene=Shroom3
MSCs	Srp9	-0.250842	1	0.000484689	1.33639	1.78007	0.521	0.597	330	543	http://www.genecards.org/cgi-bin/carddisp.pl?gene=Srp9
MSCs	Ssr4	-0.421359	1	0.000488317	1.78006	2.72302	0.567	0.622	330	543	http://www.genecards.org/cgi-bin/carddisp.pl?gene=Ssr4
MSCs	Gcnt2	0.25472	1	0.000492538	0.45771	0.221779	0.188	0.107	330	543	http://www.genecards.org/cgi-bin/carddisp.pl?gene=Gcnt2
MSCs	Plscr4	0.251784	1	0.000515424	0.814658	0.524053	0.342	0.232	330	543	http://www.genecards.org/cgi-bin/carddisp.pl?gene=Plscr4
MSCs	Atox1	-0.252108	1	0.0005181	1.58872	2.08303	0.558	0.654	330	543	http://www.genecards.org/cgi-bin/carddisp.pl?gene=Atox1
MSCs	Slc50a1	-0.261984	1	0.000524718	1.05083	1.45921	0.458	0.567	330	543	http://www.genecards.org/cgi-bin/carddisp.pl?gene=Slc50a1
MSCs	Rbm3	-0.256517	1	0.000525514	1.95407	2.5289	0.597	0.691	330	543	http://www.genecards.org/cgi-bin/carddisp.pl?gene=Rbm3
MSCs	Col2a1	-0.589899	1	0.000539513	1.87937	3.33386	0.158	0.26	330	543	http://www.genecards.org/cgi-bin/carddisp.pl?gene=Col2a1
MSCs	Sfpq	0.273317	1	0.000545717	3.21082	2.4841	0.77	0.716	330	543	http://www.genecards.org/cgi-bin/carddisp.pl?gene=Sfpq
MSCs	Pdlim4	-0.281336	1	0.000551797	0.464458	0.779786	0.215	0.317	330	543	http://www.genecards.org/cgi-bin/carddisp.pl?gene=Pdlim4
MSCs	Arrdc4	-0.424661	1	0.000557697	2.50911	3.71013	0.53	0.6	330	543	http://www.genecards.org/cgi-bin/carddisp.pl?gene=Arrdc4
MSCs	Pam	0.267451	1	0.00056765	2.78293	2.1428	0.667	0.565	330	543	http://www.genecards.org/cgi-bin/carddisp.pl?gene=Pam
MSCs	Insc	-0.255269	1	0.000575762	0.208078	0.441912	0.127	0.217	330	543	http://www.genecards.org/cgi-bin/carddisp.pl?gene=Insc
MSCs	Irs1	0.261772	1	0.000583942	0.912073	0.594789	0.376	0.276	330	543	http://www.genecards.org/cgi-bin/carddisp.pl?gene=Irs1
MSCs	Rps17	-0.250571	1	0.000586324	4.91882	6.04148	0.815	0.88	330	543	http://www.genecards.org/cgi-bin/carddisp.pl?gene=Rps17
MSCs	Tnfrsf19	0.285334	1	0.000596411	2.09953	1.54332	0.558	0.444	330	543	http://www.genecards.org/cgi-bin/carddisp.pl?gene=Tnfrsf19
MSCs	Ifitm5	-0.579817	1	0.000598768	1.0699	2.0938	0.185	0.284	330	543	http://www.genecards.org/cgi-bin/carddisp.pl?gene=Ifitm5
MSCs	Tnc	0.304836	1	0.000600603	22.7745	18.2463	0.891	0.796	330	543	http://www.genecards.org/cgi-bin/carddisp.pl?gene=Tnc
MSCs	Cd81	-0.25042	1	0.000607308	2.6319	3.32034	0.703	0.792	330	543	http://www.genecards.org/cgi-bin/carddisp.pl?gene=Cd81
MSCs	Tspan4	0.255111	1	0.000619842	1.43054	1.03661	0.509	0.4	330	543	http://www.genecards.org/cgi-bin/carddisp.pl?gene=Tspan4
MSCs	Col4a2	0.300144	1	0.00062206	2.42493	1.78163	0.533	0.42	330	543	http://www.genecards.org/cgi-bin/carddisp.pl?gene=Col4a2
MSCs	Zfp703	0.257449	1	0.000626961	0.877824	0.570924	0.358	0.256	330	543	http://www.genecards.org/cgi-bin/carddisp.pl?gene=Zfp703
MSCs	Palld	0.442377	1	0.000627167	3.1223	2.03369	0.645	0.575	330	543	http://www.genecards.org/cgi-bin/carddisp.pl?gene=Palld
MSCs	Pbrm1	0.337589	1	0.000650769	2.74187	1.96117	0.694	0.657	330	543	http://www.genecards.org/cgi-bin/carddisp.pl?gene=Pbrm1
MSCs	Txnip	0.27632	1	0.000652556	4.2172	3.30781	0.776	0.669	330	543	http://www.genecards.org/cgi-bin/carddisp.pl?gene=Txnip
MSCs	Jund	-0.389395	1	0.000656771	4.82957	6.63582	0.633	0.707	330	543	http://www.genecards.org/cgi-bin/carddisp.pl?gene=Jund
MSCs	Fndc3a	0.253733	1	0.00065734	1.51352	1.10815	0.542	0.448	330	543	http://www.genecards.org/cgi-bin/carddisp.pl?gene=Fndc3a
MSCs	Ap2a2	0.332291	1	0.000669554	1.03226	0.614169	0.409	0.324	330	543	http://www.genecards.org/cgi-bin/carddisp.pl?gene=Ap2a2
MSCs	Copz2	-0.252501	1	0.000703508	0.958177	1.33272	0.373	0.479	330	543	http://www.genecards.org/cgi-bin/carddisp.pl?gene=Copz2
MSCs	Reep5	-0.258651	1	0.000726526	1.47753	1.96402	0.561	0.634	330	543	http://www.genecards.org/cgi-bin/carddisp.pl?gene=Reep5
MSCs	Fam63b	0.265182	1	0.000744901	1.45669	1.04419	0.503	0.4	330	543	http://www.genecards.org/cgi-bin/carddisp.pl?gene=Fam63b
MSCs	Antxr1	0.287461	1	0.00076284	3.1825	2.4269	0.715	0.628	330	543	http://www.genecards.org/cgi-bin/carddisp.pl?gene=Antxr1
MSCs	Sash1	0.320683	1	0.000767938	1.25236	0.803447	0.464	0.372	330	543	http://www.genecards.org/cgi-bin/carddisp.pl?gene=Sash1
MSCs	Impad1	0.310816	1	0.00078576	1.55444	1.05935	0.536	0.455	330	543	http://www.genecards.org/cgi-bin/carddisp.pl?gene=Impad1
MSCs	Tmed5	0.280744	1	0.000802854	1.38872	0.966314	0.482	0.39	330	543	http://www.genecards.org/cgi-bin/carddisp.pl?gene=Tmed5
MSCs	Sel1l	0.250019	1	0.00081236	1.18437	0.836805	0.467	0.366	330	543	http://www.genecards.org/cgi-bin/carddisp.pl?gene=Sel1l
MSCs	Casp12	0.316451	1	0.000833127	0.619304	0.30037	0.248	0.162	330	543	http://www.genecards.org/cgi-bin/carddisp.pl?gene=Casp12
MSCs	Adipoq	0.288235	1	0.000841375	12.9859	10.4531	0.627	0.503	330	543	http://www.genecards.org/cgi-bin/carddisp.pl?gene=Adipoq
MSCs	Tsix	0.263879	1	0.000851403	1.01144	0.675222	0.37	0.265	330	543	http://www.genecards.org/cgi-bin/carddisp.pl?gene=Tsix
MSCs	Rhoc	-0.328923	1	0.00089822	1.51395	2.15771	0.555	0.635	330	543	http://www.genecards.org/cgi-bin/carddisp.pl?gene=Rhoc
MSCs	Fgd6	0.270527	1	0.000919168	0.80609	0.497279	0.309	0.217	330	543	http://www.genecards.org/cgi-bin/carddisp.pl?gene=Fgd6
MSCs	Abi2	0.259193	1	0.000923825	0.759068	0.469799	0.352	0.254	330	543	http://www.genecards.org/cgi-bin/carddisp.pl?gene=Abi2
MSCs	Khsrp	0.306825	1	0.000950122	0.646471	0.331038	0.291	0.208	330	543	http://www.genecards.org/cgi-bin/carddisp.pl?gene=Khsrp
MSCs	Kdelr3	-0.262906	1	0.00095459	0.489889	0.787707	0.23	0.331	330	543	http://www.genecards.org/cgi-bin/carddisp.pl?gene=Kdelr3
MSCs	Tnfrsf21	0.269996	1	0.000969011	0.631149	0.352748	0.224	0.138	330	543	http://www.genecards.org/cgi-bin/carddisp.pl?gene=Tnfrsf21
MSCs	Prelp	0.357542	1	0.000971589	2.7799	1.95018	0.476	0.363	330	543	http://www.genecards.org/cgi-bin/carddisp.pl?gene=Prelp
MSCs	Znrf1	0.253903	1	0.000975633	0.666236	0.397346	0.291	0.201	330	543	http://www.genecards.org/cgi-bin/carddisp.pl?gene=Znrf1
MSCs	Cox7b	-0.26139	1	0.00098546	1.80911	2.36709	0.579	0.667	330	543	http://www.genecards.org/cgi-bin/carddisp.pl?gene=Cox7b
MSCs	Zic1	-0.291463	1	0.000987691	0.28601	0.573923	0.097	0.179	330	543	http://www.genecards.org/cgi-bin/carddisp.pl?gene=Zic1
MSCs	Eef1a1	-0.257206	1	0.00100173	14.5327	17.5641	0.952	0.982	330	543	http://www.genecards.org/cgi-bin/carddisp.pl?gene=Eef1a1
MSCs	Abcd2	0.303129	1	0.0010341	0.449464	0.17478	0.164	0.094	330	543	http://www.genecards.org/cgi-bin/carddisp.pl?gene=Abcd2
MSCs	Insr	0.270454	1	0.00106641	0.539487	0.276325	0.242	0.162	330	543	http://www.genecards.org/cgi-bin/carddisp.pl?gene=Insr
MSCs	Myl12a	-0.272766	1	0.00110472	2.21195	2.88043	0.676	0.724	330	543	http://www.genecards.org/cgi-bin/carddisp.pl?gene=Myl12a
MSCs	Slfn5	0.319156	1	0.00110791	1.28817	0.834054	0.397	0.297	330	543	http://www.genecards.org/cgi-bin/carddisp.pl?gene=Slfn5
MSCs	Tnrc6b	0.325804	1	0.00111018	2.57534	1.8526	0.652	0.586	330	543	http://www.genecards.org/cgi-bin/carddisp.pl?gene=Tnrc6b
MSCs	Adarb1	0.289813	1	0.0011124	1.27188	0.858416	0.452	0.352	330	543	http://www.genecards.org/cgi-bin/carddisp.pl?gene=Adarb1
MSCs	Lipc	-0.271427	1	0.00111457	0.193336	0.440358	0.097	0.175	330	543	http://www.genecards.org/cgi-bin/carddisp.pl?gene=Lipc
MSCs	Kazald1	-0.373623	1	0.00112264	0.539957	0.995173	0.203	0.295	330	543	http://www.genecards.org/cgi-bin/carddisp.pl?gene=Kazald1
MSCs	Anp32b	-0.305402	1	0.00114267	1.16441	1.67469	0.455	0.549	330	543	http://www.genecards.org/cgi-bin/carddisp.pl?gene=Anp32b
MSCs	Nenf	-0.256788	1	0.00114341	2.51067	3.19461	0.709	0.762	330	543	http://www.genecards.org/cgi-bin/carddisp.pl?gene=Nenf
MSCs	Cdo1	-0.27479	1	0.00114758	0.294414	0.566005	0.118	0.204	330	543	http://www.genecards.org/cgi-bin/carddisp.pl?gene=Cdo1
MSCs	Tmem208	-0.252464	1	0.00128257	0.646004	0.960786	0.342	0.446	330	543	http://www.genecards.org/cgi-bin/carddisp.pl?gene=Tmem208
MSCs	Cygb	0.334571	1	0.00131972	0.993977	0.581263	0.3	0.21	330	543	http://www.genecards.org/cgi-bin/carddisp.pl?gene=Cygb
MSCs	Vapa	-0.25327	1	0.00135634	1.07568	1.47401	0.461	0.556	330	543	http://www.genecards.org/cgi-bin/carddisp.pl?gene=Vapa
MSCs	Lpl	0.279968	1	0.00136546	24.7374	20.1975	0.691	0.569	330	543	http://www.genecards.org/cgi-bin/carddisp.pl?gene=Lpl
MSCs	Cpd	0.287826	1	0.00140212	1.05094	0.680001	0.415	0.32	330	543	http://www.genecards.org/cgi-bin/carddisp.pl?gene=Cpd
MSCs	Stmn1	-0.253218	1	0.00154301	0.122172	0.337474	0.07	0.138	330	543	http://www.genecards.org/cgi-bin/carddisp.pl?gene=Stmn1
MSCs	Dag1	0.292698	1	0.00154961	2.62654	1.96061	0.642	0.6	330	543	http://www.genecards.org/cgi-bin/carddisp.pl?gene=Dag1
MSCs	Map4k3	0.285921	1	0.00162349	0.951252	0.600452	0.397	0.306	330	543	http://www.genecards.org/cgi-bin/carddisp.pl?gene=Map4k3
MSCs	Fth1	-0.297136	1	0.0016967	24.3291	30.1219	0.97	0.976	330	543	http://www.genecards.org/cgi-bin/carddisp.pl?gene=Fth1
MSCs	Sdc3	0.292779	1	0.00170484	1.47091	1.01707	0.461	0.383	330	543	http://www.genecards.org/cgi-bin/carddisp.pl?gene=Sdc3
MSCs	Atf7	0.285773	1	0.00171206	1.05296	0.684044	0.4	0.315	330	543	http://www.genecards.org/cgi-bin/carddisp.pl?gene=Atf7
MSCs	Phactr1	0.302808	1	0.00174391	0.981864	0.606644	0.303	0.214	330	543	http://www.genecards.org/cgi-bin/carddisp.pl?gene=Phactr1
MSCs	Ralbp1	0.252319	1	0.00177003	1.92769	1.45793	0.594	0.508	330	543	http://www.genecards.org/cgi-bin/carddisp.pl?gene=Ralbp1
MSCs	Mycbp2	0.284572	1	0.00177491	5.17903	4.07289	0.836	0.799	330	543	http://www.genecards.org/cgi-bin/carddisp.pl?gene=Mycbp2
MSCs	Dazap2	0.266383	1	0.00178945	0.912985	0.590459	0.379	0.291	330	543	http://www.genecards.org/cgi-bin/carddisp.pl?gene=Dazap2
MSCs	Igfbp4	0.268351	1	0.0017912	25.0681	20.6435	0.818	0.738	330	543	http://www.genecards.org/cgi-bin/carddisp.pl?gene=Igfbp4
MSCs	Tra2a	0.291077	1	0.00181467	2.20087	1.61605	0.636	0.558	330	543	http://www.genecards.org/cgi-bin/carddisp.pl?gene=Tra2a
MSCs	Atp6ap2	0.290815	1	0.00189906	0.798139	0.469871	0.336	0.254	330	543	http://www.genecards.org/cgi-bin/carddisp.pl?gene=Atp6ap2
MSCs	Tmem176a	-0.262979	1	0.0019235	10.512	12.8139	0.918	0.934	330	543	http://www.genecards.org/cgi-bin/carddisp.pl?gene=Tmem176a
MSCs	Atrx	0.266019	1	0.00193839	3.47406	2.72068	0.773	0.715	330	543	http://www.genecards.org/cgi-bin/carddisp.pl?gene=Atrx
MSCs	2700060E02Rik	-0.262685	1	0.00195621	1.07677	1.49152	0.488	0.564	330	543	http://www.genecards.org/cgi-bin/carddisp.pl?gene=2700060E02Rik
MSCs	Ctdsp2	0.253275	1	0.00198039	1.56301	1.15034	0.558	0.477	330	543	http://www.genecards.org/cgi-bin/carddisp.pl?gene=Ctdsp2
MSCs	Twist1	-0.263236	1	0.00198779	0.774022	1.12912	0.324	0.422	330	543	http://www.genecards.org/cgi-bin/carddisp.pl?gene=Twist1
MSCs	Enpp2	-0.25319	1	0.00205605	0.191384	0.419939	0.097	0.169	330	543	http://www.genecards.org/cgi-bin/carddisp.pl?gene=Enpp2
MSCs	Gm16685	0.368406	1	0.00211139	1.04834	0.58672	0.252	0.168	330	543	http://www.genecards.org/cgi-bin/carddisp.pl?gene=Gm16685
MSCs	Bglap3	-0.250531	1	0.00219654	0.16521	0.386186	0.073	0.14	330	543	http://www.genecards.org/cgi-bin/carddisp.pl?gene=Bglap3
MSCs	Bcl3	0.255214	1	0.00219756	0.454285	0.218491	0.203	0.131	330	543	http://www.genecards.org/cgi-bin/carddisp.pl?gene=Bcl3
MSCs	Atp5j2	-0.252029	1	0.00225213	2.09757	2.68884	0.648	0.715	330	543	http://www.genecards.org/cgi-bin/carddisp.pl?gene=Atp5j2
MSCs	Slc16a2	0.273599	1	0.00231015	0.977722	0.636077	0.336	0.245	330	543	http://www.genecards.org/cgi-bin/carddisp.pl?gene=Slc16a2
MSCs	Eif5a	-0.250201	1	0.00243364	1.83444	2.3712	0.621	0.669	330	543	http://www.genecards.org/cgi-bin/carddisp.pl?gene=Eif5a
MSCs	Tmem176b	-0.335815	1	0.00244145	13.7404	17.6037	0.912	0.937	330	543	http://www.genecards.org/cgi-bin/carddisp.pl?gene=Tmem176b
MSCs	Diaph2	0.258216	1	0.00250353	0.915224	0.601359	0.336	0.252	330	543	http://www.genecards.org/cgi-bin/carddisp.pl?gene=Diaph2
MSCs	Gadd45g	-0.451885	1	0.00252256	1.56671	2.51081	0.376	0.459	330	543	http://www.genecards.org/cgi-bin/carddisp.pl?gene=Gadd45g
MSCs	Abcc9	0.437509	1	0.00252266	0.945146	0.436312	0.273	0.195	330	543	http://www.genecards.org/cgi-bin/carddisp.pl?gene=Abcc9
MSCs	Col1a1	-0.547559	1	0.00271612	103.136	151.207	0.727	0.759	330	543	http://www.genecards.org/cgi-bin/carddisp.pl?gene=Col1a1
MSCs	Ifih1	0.271374	1	0.00283283	0.693258	0.402915	0.264	0.182	330	543	http://www.genecards.org/cgi-bin/carddisp.pl?gene=Ifih1
MSCs	Btg1	0.304441	1	0.0028346	3.98927	3.04009	0.764	0.654	330	543	http://www.genecards.org/cgi-bin/carddisp.pl?gene=Btg1
MSCs	Pid1	-0.281297	1	0.00288476	0.677898	1.03913	0.261	0.354	330	543	http://www.genecards.org/cgi-bin/carddisp.pl?gene=Pid1
MSCs	Col6a2	0.309485	1	0.00300293	4.55379	3.48152	0.688	0.648	330	543	http://www.genecards.org/cgi-bin/carddisp.pl?gene=Col6a2
MSCs	Tle2	0.250181	1	0.00303079	1.44572	1.05634	0.452	0.366	330	543	http://www.genecards.org/cgi-bin/carddisp.pl?gene=Tle2
MSCs	Tsc22d4	0.263231	1	0.0031511	1.49484	1.07875	0.548	0.479	330	543	http://www.genecards.org/cgi-bin/carddisp.pl?gene=Tsc22d4
MSCs	Anxa2	-0.428017	1	0.00318801	1.38159	2.20415	0.476	0.565	330	543	http://www.genecards.org/cgi-bin/carddisp.pl?gene=Anxa2
MSCs	Tpi1	-0.302655	1	0.00343449	1.0003	1.46719	0.424	0.519	330	543	http://www.genecards.org/cgi-bin/carddisp.pl?gene=Tpi1
MSCs	Rasa3	0.322258	1	0.00344377	1.75429	1.20293	0.542	0.484	330	543	http://www.genecards.org/cgi-bin/carddisp.pl?gene=Rasa3
MSCs	Ptprf	0.277428	1	0.00345716	0.916152	0.580942	0.361	0.284	330	543	http://www.genecards.org/cgi-bin/carddisp.pl?gene=Ptprf
MSCs	Fcer1g	-0.366587	1	0.00362648	0.20243	0.550291	0.061	0.12	330	543	http://www.genecards.org/cgi-bin/carddisp.pl?gene=Fcer1g
MSCs	St3gal6	0.319326	1	0.00377546	2.33567	1.67336	0.618	0.562	330	543	http://www.genecards.org/cgi-bin/carddisp.pl?gene=St3gal6
MSCs	Mydgf	-0.256376	1	0.00379976	1.02166	1.41482	0.43	0.523	330	543	http://www.genecards.org/cgi-bin/carddisp.pl?gene=Mydgf
MSCs	Cpe	-0.263354	1	0.003987	1.3889	1.86731	0.242	0.339	330	543	http://www.genecards.org/cgi-bin/carddisp.pl?gene=Cpe
MSCs	Chst15	0.299484	1	0.00401014	1.29775	0.867023	0.436	0.357	330	543	http://www.genecards.org/cgi-bin/carddisp.pl?gene=Chst15
MSCs	Gpx7	-0.253507	1	0.00405567	0.45255	0.731587	0.255	0.337	330	543	http://www.genecards.org/cgi-bin/carddisp.pl?gene=Gpx7
MSCs	Tbrg1	-0.261512	1	0.00423519	1.59524	2.111	0.576	0.628	330	543	http://www.genecards.org/cgi-bin/carddisp.pl?gene=Tbrg1
MSCs	Sp3	0.303785	1	0.00449213	1.28503	0.851158	0.473	0.394	330	543	http://www.genecards.org/cgi-bin/carddisp.pl?gene=Sp3
MSCs	Sdc4	-0.295716	1	0.00478901	2.28863	3.03678	0.597	0.67	330	543	http://www.genecards.org/cgi-bin/carddisp.pl?gene=Sdc4
MSCs	Ar	0.269887	1	0.00511891	2.14757	1.61055	0.555	0.468	330	543	http://www.genecards.org/cgi-bin/carddisp.pl?gene=Ar
MSCs	Zfp292	0.254264	1	0.00554415	1.50854	1.1032	0.53	0.457	330	543	http://www.genecards.org/cgi-bin/carddisp.pl?gene=Zfp292
MSCs	Satb2	-0.274115	1	0.00556092	1.83507	2.42831	0.461	0.552	330	543	http://www.genecards.org/cgi-bin/carddisp.pl?gene=Satb2
MSCs	Tfe3	0.252514	1	0.00569739	0.525685	0.280709	0.227	0.16	330	543	http://www.genecards.org/cgi-bin/carddisp.pl?gene=Tfe3
MSCs	Id1	-0.276788	1	0.0058268	0.129953	0.368931	0.076	0.134	330	543	http://www.genecards.org/cgi-bin/carddisp.pl?gene=Id1
MSCs	Pdlim2	-0.270143	1	0.00591137	0.799015	1.16948	0.342	0.425	330	543	http://www.genecards.org/cgi-bin/carddisp.pl?gene=Pdlim2
MSCs	Chl1	0.289299	1	0.00719269	0.57625	0.289844	0.161	0.101	330	543	http://www.genecards.org/cgi-bin/carddisp.pl?gene=Chl1
MSCs	Guf1	0.250741	1	0.00770444	0.438264	0.208811	0.179	0.12	330	543	http://www.genecards.org/cgi-bin/carddisp.pl?gene=Guf1
MSCs	Dgkd	0.269331	1	0.00777643	0.495341	0.24069	0.203	0.142	330	543	http://www.genecards.org/cgi-bin/carddisp.pl?gene=Dgkd
MSCs	Mgp	-1.14335	1	0.00798413	6.23721	14.9865	0.491	0.521	330	543	http://www.genecards.org/cgi-bin/carddisp.pl?gene=Mgp
MSCs	Pcmtd1	0.271683	1	0.00818728	1.32306	0.92431	0.458	0.39	330	543	http://www.genecards.org/cgi-bin/carddisp.pl?gene=Pcmtd1
MSCs	Prrc2b	0.257293	1	0.00943188	1.29019	0.916104	0.476	0.425	330	543	http://www.genecards.org/cgi-bin/carddisp.pl?gene=Prrc2b
MSCs	Kdm5a	0.285674	1	0.00984633	1.41883	0.984307	0.476	0.411	330	543	http://www.genecards.org/cgi-bin/carddisp.pl?gene=Kdm5a
MSCs	Frmd4a	0.251777	1	0.0110553	1.23412	0.87635	0.43	0.352	330	543	http://www.genecards.org/cgi-bin/carddisp.pl?gene=Frmd4a
MSCs	Lum	-0.500507	1	0.0113734	1.89636	3.09751	0.303	0.374	330	543	http://www.genecards.org/cgi-bin/carddisp.pl?gene=Lum
MSCs	Dpysl2	0.269492	1	0.0118	0.916346	0.589823	0.345	0.285	330	543	http://www.genecards.org/cgi-bin/carddisp.pl?gene=Dpysl2
MSCs	Rapgef4	0.308103	1	0.0120549	1.10653	0.701448	0.364	0.304	330	543	http://www.genecards.org/cgi-bin/carddisp.pl?gene=Rapgef4
MSCs	Gsn	-0.280158	1	0.0122672	2.71633	3.51284	0.503	0.569	330	543	http://www.genecards.org/cgi-bin/carddisp.pl?gene=Gsn
MSCs	Cthrc1	-0.443011	1	0.0125609	0.384609	0.882291	0.1	0.158	330	543	http://www.genecards.org/cgi-bin/carddisp.pl?gene=Cthrc1
MSCs	Setx	0.293158	1	0.0126723	0.641944	0.340013	0.252	0.195	330	543	http://www.genecards.org/cgi-bin/carddisp.pl?gene=Setx
MSCs	Ier3	-0.440515	1	0.0129356	1.08499	1.82951	0.242	0.319	330	543	http://www.genecards.org/cgi-bin/carddisp.pl?gene=Ier3
MSCs	Cnot6l	0.281483	1	0.0136324	0.820475	0.497786	0.327	0.274	330	543	http://www.genecards.org/cgi-bin/carddisp.pl?gene=Cnot6l
MSCs	Git2	0.251104	1	0.0148784	0.663396	0.397674	0.288	0.232	330	543	http://www.genecards.org/cgi-bin/carddisp.pl?gene=Git2
MSCs	Lox	0.271102	1	0.015199	5.21329	4.14886	0.791	0.724	330	543	http://www.genecards.org/cgi-bin/carddisp.pl?gene=Lox
MSCs	Gsk3b	0.251106	1	0.0164851	3.19667	2.52626	0.761	0.724	330	543	http://www.genecards.org/cgi-bin/carddisp.pl?gene=Gsk3b
MSCs	Abca8a	0.408349	1	0.0171384	1.91233	1.19439	0.442	0.383	330	543	http://www.genecards.org/cgi-bin/carddisp.pl?gene=Abca8a
MSCs	Mef2c	-0.297527	1	0.017348	3.32817	4.31948	0.494	0.532	330	543	http://www.genecards.org/cgi-bin/carddisp.pl?gene=Mef2c
MSCs	Col11a1	-0.359938	1	0.0174044	6.25553	8.31154	0.506	0.558	330	543	http://www.genecards.org/cgi-bin/carddisp.pl?gene=Col11a1
MSCs	Rnf150	0.375532	1	0.0189807	0.882389	0.450985	0.23	0.171	330	543	http://www.genecards.org/cgi-bin/carddisp.pl?gene=Rnf150
MSCs	Map1b	-0.271266	1	0.0190178	0.597397	0.927845	0.197	0.265	330	543	http://www.genecards.org/cgi-bin/carddisp.pl?gene=Map1b
MSCs	Pabpn1	0.274558	1	0.0233667	1.0552	0.699039	0.385	0.326	330	543	http://www.genecards.org/cgi-bin/carddisp.pl?gene=Pabpn1
MSCs	Thsd4	0.28341	1	0.023754	1.82107	1.31792	0.382	0.317	330	543	http://www.genecards.org/cgi-bin/carddisp.pl?gene=Thsd4
MSCs	Taok1	0.287281	1	0.0257207	2.23446	1.65046	0.594	0.582	330	543	http://www.genecards.org/cgi-bin/carddisp.pl?gene=Taok1
MSCs	Cir1	0.266111	1	0.0275228	1.16353	0.799103	0.433	0.379	330	543	http://www.genecards.org/cgi-bin/carddisp.pl?gene=Cir1
MSCs	Ifitm3	-0.27022	1	0.0282116	11.3059	13.8408	0.894	0.882	330	543	http://www.genecards.org/cgi-bin/carddisp.pl?gene=Ifitm3
MSCs	Nfkb1	0.264092	1	0.0296225	1.06226	0.717294	0.376	0.331	330	543	http://www.genecards.org/cgi-bin/carddisp.pl?gene=Nfkb1
MSCs	Htra1	-0.260213	1	0.0346052	1.58894	2.10066	0.482	0.536	330	543	http://www.genecards.org/cgi-bin/carddisp.pl?gene=Htra1
MSCs	Angpt4	0.306794	1	0.0374785	1.1006	0.698205	0.239	0.184	330	543	http://www.genecards.org/cgi-bin/carddisp.pl?gene=Angpt4
MSCs	Stag2	0.253003	1	0.039028	1.04966	0.719967	0.406	0.363	330	543	http://www.genecards.org/cgi-bin/carddisp.pl?gene=Stag2
MSCs	Atf3	-0.36563	1	0.0425304	0.746117	1.24977	0.103	0.149	330	543	http://www.genecards.org/cgi-bin/carddisp.pl?gene=Atf3
MSCs	Hsp90aa1	0.46251	1	0.0443169	3.62707	2.35797	0.709	0.665	330	543	http://www.genecards.org/cgi-bin/carddisp.pl?gene=Hsp90aa1
MSCs	Btg2	-0.364803	1	0.0451382	0.375845	0.771684	0.173	0.221	330	543	http://www.genecards.org/cgi-bin/carddisp.pl?gene=Btg2
MSCs	Plagl1	0.296047	1	0.048277	1.01047	0.63749	0.288	0.234	330	543	http://www.genecards.org/cgi-bin/carddisp.pl?gene=Plagl1
MSCs	Lpgat1	0.251286	1	0.0662193	1.27786	0.913735	0.409	0.385	330	543	http://www.genecards.org/cgi-bin/carddisp.pl?gene=Lpgat1
MSCs	Pdzrn4	-0.296938	1	0.0843006	1.11556	1.59903	0.285	0.33	330	543	http://www.genecards.org/cgi-bin/carddisp.pl?gene=Pdzrn4
MSCs	Hspg2	0.253639	1	0.115009	0.93014	0.618959	0.361	0.335	330	543	http://www.genecards.org/cgi-bin/carddisp.pl?gene=Hspg2
MSCs	Apod	-0.328261	1	0.116431	0.820809	1.28602	0.206	0.241	330	543	http://www.genecards.org/cgi-bin/carddisp.pl?gene=Apod
MSCs	Dusp1	0.258591	1	0.150941	0.757428	0.469041	0.203	0.166	330	543	http://www.genecards.org/cgi-bin/carddisp.pl?gene=Dusp1
MSCs	S100a6	-0.327358	1	0.167095	4.10334	5.40323	0.591	0.591	330	543	http://www.genecards.org/cgi-bin/carddisp.pl?gene=S100a6
MSCs	Postn	-0.277159	1	0.183078	1.86882	2.47645	0.191	0.232	330	543	http://www.genecards.org/cgi-bin/carddisp.pl?gene=Postn
MSCs	Cybb	-0.250995	1	0.184597	0.30049	0.547619	0.094	0.122	330	543	http://www.genecards.org/cgi-bin/carddisp.pl?gene=Cybb
MSCs	AY036118	0.35885	1	0.187741	7.6811	5.7694	0.733	0.75	330	543	http://www.genecards.org/cgi-bin/carddisp.pl?gene=AY036118
MSCs	Kcnq1ot1	0.250075	1	0.20483	2.157	1.65457	0.424	0.409	330	543	http://www.genecards.org/cgi-bin/carddisp.pl?gene=Kcnq1ot1
MSCs	Gm26917	-0.345264	1	0.209322	2.36202	3.27106	0.506	0.534	330	543	http://www.genecards.org/cgi-bin/carddisp.pl?gene=Gm26917
MSCs	C3	-0.28953	1	0.228278	4.17407	5.32397	0.418	0.438	330	543	http://www.genecards.org/cgi-bin/carddisp.pl?gene=C3
MSCs	Timp3	0.397694	1	0.237386	2.06822	1.329	0.227	0.273	330	543	http://www.genecards.org/cgi-bin/carddisp.pl?gene=Timp3
MSCs	Hba-a1	0.826508	1	0.358848	2.20582	0.807736	0.152	0.175	330	543	http://www.genecards.org/cgi-bin/carddisp.pl?gene=Hba-a1
MSCs	Slit2	0.29719	1	0.370803	3.44841	2.62028	0.533	0.534	330	543	http://www.genecards.org/cgi-bin/carddisp.pl?gene=Slit2
MSCs	Dmp1	0.397951	1	0.399988	4.74702	3.36162	0.215	0.247	330	543	http://www.genecards.org/cgi-bin/carddisp.pl?gene=Dmp1
MSCs	Hba-a2	0.959693	1	0.465578	1.85731	0.469134	0.127	0.145	330	543	http://www.genecards.org/cgi-bin/carddisp.pl?gene=Hba-a2
MSCs	Egr1	0.279468	1	0.502154	6.81121	5.43562	0.427	0.413	330	543	http://www.genecards.org/cgi-bin/carddisp.pl?gene=Egr1
MSCs	Dcn	-0.301176	1	0.507221	7.31483	9.2451	0.667	0.667	330	543	http://www.genecards.org/cgi-bin/carddisp.pl?gene=Dcn
MSCs	Hbb-bs	1.18428	1	0.553611	4.37042	1.36322	0.33	0.3	330	543	http://www.genecards.org/cgi-bin/carddisp.pl?gene=Hbb-bs
MSCs	A2m	0.57267	1	0.571686	1.87196	0.931021	0.182	0.177	330	543	http://www.genecards.org/cgi-bin/carddisp.pl?gene=A2m
MSCs	Hbb-bt	0.389249	1	0.58457	0.869706	0.42757	0.127	0.142	330	543	http://www.genecards.org/cgi-bin/carddisp.pl?gene=Hbb-bt
MSCs	Ncam1	0.297322	1	0.786404	2.70743	2.01696	0.452	0.499	330	543	http://www.genecards.org/cgi-bin/carddisp.pl?gene=Ncam1
MSCs	Apoe	-0.276034	1	0.853667	16.6431	20.3633	0.715	0.646	330	543	http://www.genecards.org/cgi-bin/carddisp.pl?gene=Apoe
MSCs	Hsph1	0.375885	1	0.855614	0.637695	0.262062	0.115	0.114	330	543	http://www.genecards.org/cgi-bin/carddisp.pl?gene=Hsph1
MSCs	Hspb1	0.36165	1	0.875777	0.717537	0.336714	0.103	0.105	330	543	http://www.genecards.org/cgi-bin/carddisp.pl?gene=Hspb1
MSCs	Rgs2	0.438744	1	0.895244	0.651943	0.218766	0.106	0.105	330	543	http://www.genecards.org/cgi-bin/carddisp.pl?gene=Rgs2
MSCs	Col1a2	-0.361427	1	0.956071	115.197	148.278	0.994	0.98	330	543	http://www.genecards.org/cgi-bin/carddisp.pl?gene=Col1a2

## Sheet: Pericytes
cluster	gene	avg_log2FC	p_val_adj	p_val	exp_CD63_KO	exp_CD63_WT	pct_CD63_KO	pct_CD63_WT	n_CD63_KO	n_CD63_WT	GeneCardLink						p_val_adj, two-tailed Wilcoxon Rank Sum test corrected for multiple testing using the Benjamini-Hochberg procedure
Pericytes	Rps28	0.909725	3.33095e-131	1.18971e-135	59.2858	31.0894	1	0.989	867	542	http://www.genecards.org/cgi-bin/carddisp.pl?gene=Rps28						p_val, two-tailed Wilcoxon Rank Sum test
Pericytes	Rps29	0.762425	1.4646e-124	5.2311e-129	56.855	33.1058	1	0.998	867	542	http://www.genecards.org/cgi-bin/carddisp.pl?gene=Rps29
Pericytes	Rpl38	0.780754	5.42175e-103	1.93648e-107	51.7814	29.722	0.999	0.996	867	542	http://www.genecards.org/cgi-bin/carddisp.pl?gene=Rpl38
Pericytes	Rps27	0.67504	2.0117e-86	7.18515e-91	37.5942	23.1721	0.995	0.985	867	542	http://www.genecards.org/cgi-bin/carddisp.pl?gene=Rps27
Pericytes	Rpl41	0.627813	1.75709e-79	6.27576e-84	59.7102	38.289	0.997	0.996	867	542	http://www.genecards.org/cgi-bin/carddisp.pl?gene=Rpl41
Pericytes	Fth1	-0.951792	1.02027e-74	3.64407e-79	18.3162	36.3628	0.99	0.994	867	542	http://www.genecards.org/cgi-bin/carddisp.pl?gene=Fth1
Pericytes	Rpl35	0.697033	7.61295e-73	2.7191e-77	22.9394	13.7668	0.993	0.961	867	542	http://www.genecards.org/cgi-bin/carddisp.pl?gene=Rpl35
Pericytes	Gm42418	0.56023	2.94714e-72	1.05262e-76	703.285	476.642	1	1	867	542	http://www.genecards.org/cgi-bin/carddisp.pl?gene=Gm42418
Pericytes	Mylpf	-4.94682	2.66273e-69	9.51041e-74	0.361633	40.9953	0.059	0.454	867	542	http://www.genecards.org/cgi-bin/carddisp.pl?gene=Mylpf
Pericytes	Rpl37a	0.532233	2.25204e-65	8.04359e-70	64.4291	44.2431	0.998	0.996	867	542	http://www.genecards.org/cgi-bin/carddisp.pl?gene=Rpl37a
Pericytes	Tnnc2	-4.8803	4.04688e-63	1.44542e-67	0.310301	37.5911	0.054	0.423	867	542	http://www.genecards.org/cgi-bin/carddisp.pl?gene=Tnnc2
Pericytes	mt-Nd3	0.979496	7.66535e-62	2.73782e-66	7.09235	3.10409	0.93	0.637	867	542	http://www.genecards.org/cgi-bin/carddisp.pl?gene=mt-Nd3
Pericytes	Tnnt3	-4.70912	3.0641e-57	1.0944e-61	0.518765	38.7262	0.058	0.406	867	542	http://www.genecards.org/cgi-bin/carddisp.pl?gene=Tnnt3
Pericytes	Acta1	-4.61332	1.57645e-55	5.63058e-60	1.93844	70.9221	0.114	0.491	867	542	http://www.genecards.org/cgi-bin/carddisp.pl?gene=Acta1
Pericytes	Rpl39	0.505265	4.91726e-53	1.75629e-57	51.6581	36.0993	0.997	0.994	867	542	http://www.genecards.org/cgi-bin/carddisp.pl?gene=Rpl39
Pericytes	Tnni2	-4.39808	7.27278e-49	2.59761e-53	0.190661	24.104	0.038	0.334	867	542	http://www.genecards.org/cgi-bin/carddisp.pl?gene=Tnni2
Pericytes	Rps21	0.433314	4.63086e-48	1.654e-52	78.1709	57.6307	0.999	0.994	867	542	http://www.genecards.org/cgi-bin/carddisp.pl?gene=Rps21
Pericytes	Eif1	-0.722125	3.30505e-44	1.18046e-48	12.3604	21.0395	0.991	0.996	867	542	http://www.genecards.org/cgi-bin/carddisp.pl?gene=Eif1
Pericytes	Glul	0.953017	5.04134e-44	1.80061e-48	5.9	2.5642	0.863	0.559	867	542	http://www.genecards.org/cgi-bin/carddisp.pl?gene=Glul
Pericytes	Myl1	-4.41042	2.1327e-43	7.61733e-48	0.23584	25.2803	0.037	0.312	867	542	http://www.genecards.org/cgi-bin/carddisp.pl?gene=Myl1
Pericytes	Rpl6	0.431608	6.91276e-43	2.46902e-47	55.4346	40.8426	1	1	867	542	http://www.genecards.org/cgi-bin/carddisp.pl?gene=Rpl6
Pericytes	Fam132b	1.55174	8.45969e-43	3.02153e-47	2.65491	0.246687	0.429	0.076	867	542	http://www.genecards.org/cgi-bin/carddisp.pl?gene=Fam132b
Pericytes	Rpl37	0.429182	4.39262e-42	1.5689e-46	66.9703	49.4804	0.999	0.994	867	542	http://www.genecards.org/cgi-bin/carddisp.pl?gene=Rpl37
Pericytes	Zbtb16	0.990819	2.23095e-40	7.96824e-45	1.7896	0.403703	0.514	0.142	867	542	http://www.genecards.org/cgi-bin/carddisp.pl?gene=Zbtb16
Pericytes	Slc43a3	0.959773	2.35803e-40	8.42215e-45	4.69658	1.92883	0.774	0.435	867	542	http://www.genecards.org/cgi-bin/carddisp.pl?gene=Slc43a3
Pericytes	Hmcn2	0.958276	4.79544e-39	1.71278e-43	2.71975	0.914449	0.656	0.299	867	542	http://www.genecards.org/cgi-bin/carddisp.pl?gene=Hmcn2
Pericytes	Gapdh	-1.56017	5.78981e-39	2.06794e-43	6.17455	20.157	0.895	0.95	867	542	http://www.genecards.org/cgi-bin/carddisp.pl?gene=Gapdh
Pericytes	Txnip	1.00574	1.36776e-37	4.8852e-42	7.04431	3.00617	0.8	0.542	867	542	http://www.genecards.org/cgi-bin/carddisp.pl?gene=Txnip
Pericytes	mt-Co2	0.475817	3.38269e-37	1.20819e-41	51.3179	36.6197	0.998	0.941	867	542	http://www.genecards.org/cgi-bin/carddisp.pl?gene=mt-Co2
Pericytes	Tpm2	-3.78035	4.81543e-37	1.71992e-41	0.631353	21.4154	0.074	0.345	867	542	http://www.genecards.org/cgi-bin/carddisp.pl?gene=Tpm2
Pericytes	Tgfbr3	0.795005	6.71454e-37	2.39822e-41	5.61103	2.81021	0.892	0.592	867	542	http://www.genecards.org/cgi-bin/carddisp.pl?gene=Tgfbr3
Pericytes	mt-Atp6	0.423229	7.51597e-31	2.68447e-35	71.3446	52.9512	0.998	0.954	867	542	http://www.genecards.org/cgi-bin/carddisp.pl?gene=mt-Atp6
Pericytes	Ckm	-3.6758	8.218e-31	2.93521e-35	0.191606	14.2286	0.045	0.268	867	542	http://www.genecards.org/cgi-bin/carddisp.pl?gene=Ckm
Pericytes	Rsrp1	-0.946959	2.40364e-30	8.58505e-35	1.71197	4.22816	0.527	0.712	867	542	http://www.genecards.org/cgi-bin/carddisp.pl?gene=Rsrp1
Pericytes	Ncl	0.607636	2.52288e-30	9.01093e-35	8.75947	5.40486	0.949	0.795	867	542	http://www.genecards.org/cgi-bin/carddisp.pl?gene=Ncl
Pericytes	Xirp2	-2.51554	6.06882e-30	2.16759e-34	0.070208	5.11957	0.012	0.194	867	542	http://www.genecards.org/cgi-bin/carddisp.pl?gene=Xirp2
Pericytes	mt-Nd5	0.608238	6.17579e-30	2.2058e-34	9.01445	5.56945	0.955	0.768	867	542	http://www.genecards.org/cgi-bin/carddisp.pl?gene=mt-Nd5
Pericytes	mt-Atp8	0.752595	1.51881e-29	5.42472e-34	3.49794	1.66969	0.766	0.463	867	542	http://www.genecards.org/cgi-bin/carddisp.pl?gene=mt-Atp8
Pericytes	Tpm1	-3.99818	1.45324e-28	5.19053e-33	1.11673	32.8251	0.325	0.577	867	542	http://www.genecards.org/cgi-bin/carddisp.pl?gene=Tpm1
Pericytes	mt-Nd2	0.48798	2.17931e-28	7.78382e-33	24.9811	17.5251	0.999	0.919	867	542	http://www.genecards.org/cgi-bin/carddisp.pl?gene=mt-Nd2
Pericytes	Il17ra	0.813988	2.56728e-28	9.16952e-33	2.60175	1.0487	0.636	0.308	867	542	http://www.genecards.org/cgi-bin/carddisp.pl?gene=Il17ra
Pericytes	Oaz1	-0.613865	6.08916e-28	2.17486e-32	5.22287	8.52319	0.897	0.946	867	542	http://www.genecards.org/cgi-bin/carddisp.pl?gene=Oaz1
Pericytes	Cryab	-2.77426	1.47054e-27	5.25232e-32	1.71994	17.6078	0.406	0.644	867	542	http://www.genecards.org/cgi-bin/carddisp.pl?gene=Cryab
Pericytes	Actb	-0.708205	1.61558e-27	5.77035e-32	13.2615	22.2999	0.967	0.911	867	542	http://www.genecards.org/cgi-bin/carddisp.pl?gene=Actb
Pericytes	mt-Co1	0.41249	2.38731e-27	8.52673e-32	70.7533	52.9101	1	0.943	867	542	http://www.genecards.org/cgi-bin/carddisp.pl?gene=mt-Co1
Pericytes	Pgam2	-2.44545	5.37043e-27	1.91815e-31	0.0759853	4.86084	0.01	0.177	867	542	http://www.genecards.org/cgi-bin/carddisp.pl?gene=Pgam2
Pericytes	Apobec2	-1.577	9.0181e-27	3.22098e-31	0.0509733	2.13556	0.009	0.173	867	542	http://www.genecards.org/cgi-bin/carddisp.pl?gene=Apobec2
Pericytes	Rpl31	0.414092	2.05959e-26	7.35622e-31	17.5774	12.9422	0.985	0.965	867	542	http://www.genecards.org/cgi-bin/carddisp.pl?gene=Rpl31
Pericytes	Cdh13	0.740925	2.26124e-26	8.07645e-31	2.85543	1.30692	0.685	0.378	867	542	http://www.genecards.org/cgi-bin/carddisp.pl?gene=Cdh13
Pericytes	Myoz1	-2.06497	3.29172e-26	1.1757e-30	0.015492	3.24907	0.007	0.164	867	542	http://www.genecards.org/cgi-bin/carddisp.pl?gene=Myoz1
Pericytes	Pvalb	-2.72438	7.66364e-26	2.73721e-30	0.0266417	5.78481	0.013	0.177	867	542	http://www.genecards.org/cgi-bin/carddisp.pl?gene=Pvalb
Pericytes	Zbtb20	0.460826	9.82697e-26	3.50988e-30	27.8904	19.9909	0.997	0.9	867	542	http://www.genecards.org/cgi-bin/carddisp.pl?gene=Zbtb20
Pericytes	Rpl36a	0.403737	1.12913e-25	4.03291e-30	32.3232	24.189	0.998	0.983	867	542	http://www.genecards.org/cgi-bin/carddisp.pl?gene=Rpl36a
Pericytes	Tpi1	-1.52853	1.38208e-24	4.93635e-29	0.418632	3.09262	0.182	0.415	867	542	http://www.genecards.org/cgi-bin/carddisp.pl?gene=Tpi1
Pericytes	Ldlr	-0.600436	2.02767e-24	7.2422e-29	0.0680527	0.619354	0.029	0.21	867	542	http://www.genecards.org/cgi-bin/carddisp.pl?gene=Ldlr
Pericytes	Nr1d1	0.74828	3.0822e-24	1.10086e-28	1.45253	0.460024	0.452	0.155	867	542	http://www.genecards.org/cgi-bin/carddisp.pl?gene=Nr1d1
Pericytes	Tcap	-2.91004	5.49722e-24	1.96343e-28	0.158108	7.70481	0.02	0.185	867	542	http://www.genecards.org/cgi-bin/carddisp.pl?gene=Tcap
Pericytes	mt-Nd1	0.470049	6.81222e-24	2.43311e-28	27.4698	19.5535	0.997	0.913	867	542	http://www.genecards.org/cgi-bin/carddisp.pl?gene=mt-Nd1
Pericytes	Ankrd23	-1.47222	1.16623e-23	4.16542e-28	0.0513217	1.91687	0.012	0.164	867	542	http://www.genecards.org/cgi-bin/carddisp.pl?gene=Ankrd23
Pericytes	Cox6a2	-2.41508	1.60937e-23	5.74815e-28	0.182583	5.3073	0.027	0.197	867	542	http://www.genecards.org/cgi-bin/carddisp.pl?gene=Cox6a2
Pericytes	Cox8b	-1.74392	1.90682e-23	6.81056e-28	0.103344	2.69558	0.017	0.177	867	542	http://www.genecards.org/cgi-bin/carddisp.pl?gene=Cox8b
Pericytes	Msmo1	-0.594035	2.57531e-23	9.19818e-28	0.0209648	0.541108	0.01	0.161	867	542	http://www.genecards.org/cgi-bin/carddisp.pl?gene=Msmo1
Pericytes	Fxyd1	-0.758233	3.14861e-23	1.12458e-27	1.54604	3.30641	0.479	0.681	867	542	http://www.genecards.org/cgi-bin/carddisp.pl?gene=Fxyd1
Pericytes	Myot	-1.43514	3.83618e-23	1.37016e-27	0.0277378	1.77909	0.005	0.144	867	542	http://www.genecards.org/cgi-bin/carddisp.pl?gene=Myot
Pericytes	Idi1	-0.796683	4.53337e-23	1.61918e-27	0.0794322	0.875084	0.033	0.21	867	542	http://www.genecards.org/cgi-bin/carddisp.pl?gene=Idi1
Pericytes	Pdcd4	0.723991	8.05458e-23	2.87684e-27	1.90822	0.760694	0.554	0.268	867	542	http://www.genecards.org/cgi-bin/carddisp.pl?gene=Pdcd4
Pericytes	Trdn	-1.13675	1.15569e-22	4.12775e-27	0.0177789	1.23794	0.007	0.148	867	542	http://www.genecards.org/cgi-bin/carddisp.pl?gene=Trdn
Pericytes	Rpl3l	-1.03065	1.17147e-22	4.18412e-27	0.0155116	1.07463	0.003	0.138	867	542	http://www.genecards.org/cgi-bin/carddisp.pl?gene=Rpl3l
Pericytes	Mef2c	-1.53616	1.73257e-22	6.18818e-27	0.0433843	2.02603	0.014	0.164	867	542	http://www.genecards.org/cgi-bin/carddisp.pl?gene=Mef2c
Pericytes	Smpx	-1.16907	3.12737e-22	1.117e-26	0.0589059	1.38113	0.005	0.14	867	542	http://www.genecards.org/cgi-bin/carddisp.pl?gene=Smpx
Pericytes	Hspb6	-1.91519	3.17816e-22	1.13514e-26	0.135031	3.28091	0.017	0.172	867	542	http://www.genecards.org/cgi-bin/carddisp.pl?gene=Hspb6
Pericytes	Tmod4	-0.929628	5.8239e-22	2.08011e-26	0.0065618	0.917283	0.003	0.135	867	542	http://www.genecards.org/cgi-bin/carddisp.pl?gene=Tmod4
Pericytes	Atp5d	-0.732769	1.66647e-21	5.9521e-26	2.24722	4.39631	0.631	0.801	867	542	http://www.genecards.org/cgi-bin/carddisp.pl?gene=Atp5d
Pericytes	Eno3	-2.43346	1.95951e-21	6.99875e-26	0.106467	4.977	0.033	0.199	867	542	http://www.genecards.org/cgi-bin/carddisp.pl?gene=Eno3
Pericytes	Gpx4	-1.00518	2.75347e-21	9.83451e-26	1.58911	4.19685	0.504	0.699	867	542	http://www.genecards.org/cgi-bin/carddisp.pl?gene=Gpx4
Pericytes	Gas1	0.558928	3.00584e-21	1.07359e-25	8.56655	5.49383	0.892	0.683	867	542	http://www.genecards.org/cgi-bin/carddisp.pl?gene=Gas1
Pericytes	Chrdl2	0.743403	4.67667e-21	1.67036e-25	3.29936	1.56813	0.645	0.365	867	542	http://www.genecards.org/cgi-bin/carddisp.pl?gene=Chrdl2
Pericytes	St13	0.630115	5.35513e-21	1.91268e-25	3.04125	1.61115	0.739	0.476	867	542	http://www.genecards.org/cgi-bin/carddisp.pl?gene=St13
Pericytes	Nav2	0.693174	1.05119e-20	3.75451e-25	1.36683	0.463865	0.418	0.146	867	542	http://www.genecards.org/cgi-bin/carddisp.pl?gene=Nav2
Pericytes	Eef1a2	-0.933127	1.46974e-20	5.24944e-25	0.0311951	0.968974	0.007	0.138	867	542	http://www.genecards.org/cgi-bin/carddisp.pl?gene=Eef1a2
Pericytes	Csrp3	-2.50399	1.64912e-20	5.89014e-25	0.0645952	5.03893	0.009	0.144	867	542	http://www.genecards.org/cgi-bin/carddisp.pl?gene=Csrp3
Pericytes	Ak1	-0.986383	2.07241e-20	7.40198e-25	0.0278299	1.03635	0.01	0.146	867	542	http://www.genecards.org/cgi-bin/carddisp.pl?gene=Ak1
Pericytes	Rplp2	0.287954	2.08024e-20	7.42996e-25	40.2983	32.8259	0.997	0.998	867	542	http://www.genecards.org/cgi-bin/carddisp.pl?gene=Rplp2
Pericytes	Greb1	0.683108	3.76002e-20	1.34296e-24	1.09755	0.306402	0.343	0.096	867	542	http://www.genecards.org/cgi-bin/carddisp.pl?gene=Greb1
Pericytes	Serf2	-0.669853	4.24148e-20	1.51492e-24	3.8386	6.69778	0.797	0.886	867	542	http://www.genecards.org/cgi-bin/carddisp.pl?gene=Serf2
Pericytes	Iqgap2	0.74802	5.15447e-20	1.84102e-24	2.73579	1.22437	0.61	0.345	867	542	http://www.genecards.org/cgi-bin/carddisp.pl?gene=Iqgap2
Pericytes	Trim54	-0.605653	5.39204e-20	1.92586e-24	0.00816179	0.534087	0.003	0.125	867	542	http://www.genecards.org/cgi-bin/carddisp.pl?gene=Trim54
Pericytes	Bin1	-0.782952	5.99832e-20	2.14241e-24	0.21523	1.09098	0.084	0.282	867	542	http://www.genecards.org/cgi-bin/carddisp.pl?gene=Bin1
Pericytes	Txlnb	-0.827449	6.63602e-20	2.37018e-24	0.00287703	0.77965	0.001	0.118	867	542	http://www.genecards.org/cgi-bin/carddisp.pl?gene=Txlnb
Pericytes	Atp2a1	-2.50938	7.77802e-20	2.77806e-24	0.127248	5.41826	0.047	0.216	867	542	http://www.genecards.org/cgi-bin/carddisp.pl?gene=Atp2a1
Pericytes	2310002L09Rik	-0.782663	1.59227e-19	5.68709e-24	0.00690775	0.732186	0.002	0.12	867	542	http://www.genecards.org/cgi-bin/carddisp.pl?gene=2310002L09Rik
Pericytes	Creb5	0.67625	2.30027e-19	8.21584e-24	1.66367	0.666897	0.474	0.203	867	542	http://www.genecards.org/cgi-bin/carddisp.pl?gene=Creb5
Pericytes	Car3	-2.20705	2.86286e-19	1.02252e-23	0.0882984	4.02501	0.017	0.157	867	542	http://www.genecards.org/cgi-bin/carddisp.pl?gene=Car3
Pericytes	Ttn	-1.87629	4.68229e-19	1.67237e-23	0.471188	4.40118	0.045	0.212	867	542	http://www.genecards.org/cgi-bin/carddisp.pl?gene=Ttn
Pericytes	Rpl36	0.328173	7.69504e-19	2.74843e-23	34.6932	27.4312	0.991	0.989	867	542	http://www.genecards.org/cgi-bin/carddisp.pl?gene=Rpl36
Pericytes	Chchd10	-1.80426	1.19202e-18	4.25752e-23	0.128129	2.94	0.042	0.201	867	542	http://www.genecards.org/cgi-bin/carddisp.pl?gene=Chchd10
Pericytes	Cox7a1	-1.08604	1.27472e-18	4.55291e-23	0.0397121	1.20721	0.012	0.14	867	542	http://www.genecards.org/cgi-bin/carddisp.pl?gene=Cox7a1
Pericytes	Mb	-2.52555	1.45382e-18	5.19258e-23	0.211148	5.97371	0.028	0.175	867	542	http://www.genecards.org/cgi-bin/carddisp.pl?gene=Mb
Pericytes	Abca8a	0.576679	2.39676e-18	8.56047e-23	4.66144	2.79603	0.81	0.585	867	542	http://www.genecards.org/cgi-bin/carddisp.pl?gene=Abca8a
Pericytes	Fgfr1	0.543575	2.43643e-18	8.70216e-23	6.05141	3.83775	0.901	0.692	867	542	http://www.genecards.org/cgi-bin/carddisp.pl?gene=Fgfr1
Pericytes	Mlf1	-0.828879	3.45775e-18	1.235e-22	0.00726166	0.789203	0.005	0.12	867	542	http://www.genecards.org/cgi-bin/carddisp.pl?gene=Mlf1
Pericytes	Tuba4a	-1.14636	3.86321e-18	1.37982e-22	0.0951648	1.42419	0.033	0.185	867	542	http://www.genecards.org/cgi-bin/carddisp.pl?gene=Tuba4a
Pericytes	Eif3f	-0.489945	1.23192e-17	4.40005e-22	3.67057	5.55931	0.794	0.882	867	542	http://www.genecards.org/cgi-bin/carddisp.pl?gene=Eif3f
Pericytes	Cmya5	-0.892174	1.87946e-17	6.71284e-22	0.0178754	0.889148	0.006	0.12	867	542	http://www.genecards.org/cgi-bin/carddisp.pl?gene=Cmya5
Pericytes	Grb10	0.700256	2.15379e-17	7.69264e-22	1.76147	0.699581	0.49	0.242	867	542	http://www.genecards.org/cgi-bin/carddisp.pl?gene=Grb10
Pericytes	Chchd2	-0.596819	2.16762e-17	7.74205e-22	5.29557	8.52128	0.907	0.948	867	542	http://www.genecards.org/cgi-bin/carddisp.pl?gene=Chchd2
Pericytes	Hspb7	-1.42064	2.94831e-17	1.05304e-21	0.0967582	1.93607	0.008	0.125	867	542	http://www.genecards.org/cgi-bin/carddisp.pl?gene=Hspb7
Pericytes	Runx1	0.586539	4.51524e-17	1.6127e-21	4.40227	2.59758	0.784	0.55	867	542	http://www.genecards.org/cgi-bin/carddisp.pl?gene=Runx1
Pericytes	Ddx21	0.60833	5.26616e-17	1.88091e-21	2.48567	1.28644	0.609	0.349	867	542	http://www.genecards.org/cgi-bin/carddisp.pl?gene=Ddx21
Pericytes	Adssl1	-0.977484	6.19395e-17	2.21228e-21	0.0326348	1.03329	0.01	0.129	867	542	http://www.genecards.org/cgi-bin/carddisp.pl?gene=Adssl1
Pericytes	Tcea3	-1.40246	6.47174e-17	2.3115e-21	0.203016	2.1802	0.077	0.249	867	542	http://www.genecards.org/cgi-bin/carddisp.pl?gene=Tcea3
Pericytes	Med13l	0.567653	7.67043e-17	2.73963e-21	1.83587	0.913402	0.565	0.29	867	542	http://www.genecards.org/cgi-bin/carddisp.pl?gene=Med13l
Pericytes	Mybbp1a	0.595346	9.14513e-17	3.26635e-21	1.79285	0.848546	0.548	0.288	867	542	http://www.genecards.org/cgi-bin/carddisp.pl?gene=Mybbp1a
Pericytes	Mustn1	-1.735	1.04292e-16	3.72497e-21	0.0232721	2.40626	0.006	0.116	867	542	http://www.genecards.org/cgi-bin/carddisp.pl?gene=Mustn1
Pericytes	Foxp1	0.629482	1.1295e-16	4.03421e-21	1.93326	0.896082	0.528	0.273	867	542	http://www.genecards.org/cgi-bin/carddisp.pl?gene=Foxp1
Pericytes	Tmsb4x	-0.677883	1.32996e-16	4.75019e-21	9.294	15.4682	0.92	0.88	867	542	http://www.genecards.org/cgi-bin/carddisp.pl?gene=Tmsb4x
Pericytes	Smdt1	-0.669822	2.14938e-16	7.67692e-21	1.12978	2.38821	0.408	0.6	867	542	http://www.genecards.org/cgi-bin/carddisp.pl?gene=Smdt1
Pericytes	Mybpc2	-0.89639	3.63454e-16	1.29814e-20	0.00975329	0.879557	0.003	0.107	867	542	http://www.genecards.org/cgi-bin/carddisp.pl?gene=Mybpc2
Pericytes	Rbms1	0.575529	4.4705e-16	1.59672e-20	3.45694	1.99078	0.757	0.511	867	542	http://www.genecards.org/cgi-bin/carddisp.pl?gene=Rbms1
Pericytes	Cpt1a	0.587224	5.31309e-16	1.89767e-20	0.882418	0.25298	0.322	0.103	867	542	http://www.genecards.org/cgi-bin/carddisp.pl?gene=Cpt1a
Pericytes	Cir1	0.594258	8.37465e-16	2.99116e-20	2.21657	1.13061	0.593	0.334	867	542	http://www.genecards.org/cgi-bin/carddisp.pl?gene=Cir1
Pericytes	Myh1	-1.50329	1.32387e-15	4.72846e-20	0.0270772	1.91165	0.012	0.125	867	542	http://www.genecards.org/cgi-bin/carddisp.pl?gene=Myh1
Pericytes	Nrap	-0.814714	1.33204e-15	4.75761e-20	0.0281277	0.808425	0.009	0.12	867	542	http://www.genecards.org/cgi-bin/carddisp.pl?gene=Nrap
Pericytes	Taf1d	0.614085	1.45497e-15	5.19671e-20	1.62999	0.718287	0.495	0.251	867	542	http://www.genecards.org/cgi-bin/carddisp.pl?gene=Taf1d
Pericytes	Des	-1.26824	1.9429e-15	6.93944e-20	3.56903	10.0053	0.724	0.803	867	542	http://www.genecards.org/cgi-bin/carddisp.pl?gene=Des
Pericytes	Map1lc3a	-0.751041	2.55101e-15	9.11138e-20	0.935135	2.25685	0.346	0.541	867	542	http://www.genecards.org/cgi-bin/carddisp.pl?gene=Map1lc3a
Pericytes	Sfpq	0.568601	2.86247e-15	1.02238e-19	3.24085	1.85948	0.729	0.502	867	542	http://www.genecards.org/cgi-bin/carddisp.pl?gene=Sfpq
Pericytes	S100a9	-0.579922	2.87881e-15	1.02822e-19	0.376709	1.05786	0.142	0.345	867	542	http://www.genecards.org/cgi-bin/carddisp.pl?gene=S100a9
Pericytes	BC005537	0.567857	2.95746e-15	1.05631e-19	1.96534	1.00047	0.58	0.325	867	542	http://www.genecards.org/cgi-bin/carddisp.pl?gene=BC005537
Pericytes	Irs2	0.638111	3.19144e-15	1.13988e-19	1.91654	0.874036	0.52	0.266	867	542	http://www.genecards.org/cgi-bin/carddisp.pl?gene=Irs2
Pericytes	Nedd4	0.411042	4.39607e-15	1.57014e-19	9.03897	6.5501	0.969	0.865	867	542	http://www.genecards.org/cgi-bin/carddisp.pl?gene=Nedd4
Pericytes	Aes	-1.00478	7.00117e-15	2.5006e-19	1.00348	3.02025	0.364	0.559	867	542	http://www.genecards.org/cgi-bin/carddisp.pl?gene=Aes
Pericytes	Nipbl	0.505101	7.07874e-15	2.5283e-19	2.87992	1.73383	0.727	0.467	867	542	http://www.genecards.org/cgi-bin/carddisp.pl?gene=Nipbl
Pericytes	Rps26	0.276823	7.10433e-15	2.53744e-19	41.8512	34.3696	0.997	0.994	867	542	http://www.genecards.org/cgi-bin/carddisp.pl?gene=Rps26
Pericytes	Cystm1	-0.74326	9.73607e-15	3.47742e-19	0.0837988	0.814229	0.036	0.172	867	542	http://www.genecards.org/cgi-bin/carddisp.pl?gene=Cystm1
Pericytes	Golim4	0.579577	9.8403e-15	3.51465e-19	2.66349	1.45146	0.646	0.408	867	542	http://www.genecards.org/cgi-bin/carddisp.pl?gene=Golim4
Pericytes	Ldb3	-0.767613	1.12067e-14	4.00267e-19	0.0267374	0.747969	0.01	0.118	867	542	http://www.genecards.org/cgi-bin/carddisp.pl?gene=Ldb3
Pericytes	mt-Nd4	0.338829	1.32978e-14	4.74955e-19	36.4239	28.5904	0.998	0.924	867	542	http://www.genecards.org/cgi-bin/carddisp.pl?gene=mt-Nd4
Pericytes	Hnrnpm	0.541432	2.00373e-14	7.15668e-19	2.40359	1.33857	0.656	0.413	867	542	http://www.genecards.org/cgi-bin/carddisp.pl?gene=Hnrnpm
Pericytes	Ppp1r27	-0.676787	2.0598e-14	7.35694e-19	0.0203394	0.63109	0.006	0.105	867	542	http://www.genecards.org/cgi-bin/carddisp.pl?gene=Ppp1r27
Pericytes	mt-Nd4l	0.464146	3.04495e-14	1.08756e-18	4.48566	2.97655	0.852	0.649	867	542	http://www.genecards.org/cgi-bin/carddisp.pl?gene=mt-Nd4l
Pericytes	Impdh2	0.518778	3.16619e-14	1.13086e-18	2.30177	1.30451	0.657	0.419	867	542	http://www.genecards.org/cgi-bin/carddisp.pl?gene=Impdh2
Pericytes	Filip1l	0.570634	3.64073e-14	1.30035e-18	5.13276	3.12931	0.804	0.625	867	542	http://www.genecards.org/cgi-bin/carddisp.pl?gene=Filip1l
Pericytes	Scn1b	-0.874158	4.07193e-14	1.45436e-18	0.324905	1.42847	0.138	0.317	867	542	http://www.genecards.org/cgi-bin/carddisp.pl?gene=Scn1b
Pericytes	Klhl41	-0.81323	4.45412e-14	1.59087e-18	0.0846997	0.90597	0.015	0.127	867	542	http://www.genecards.org/cgi-bin/carddisp.pl?gene=Klhl41
Pericytes	Cebpb	-1.01659	4.56651e-14	1.63101e-18	1.77865	4.62158	0.336	0.542	867	542	http://www.genecards.org/cgi-bin/carddisp.pl?gene=Cebpb
Pericytes	Hspb1	-1.44873	4.98467e-14	1.78037e-18	6.0112	18.1383	0.652	0.773	867	542	http://www.genecards.org/cgi-bin/carddisp.pl?gene=Hspb1
Pericytes	Hnrnpa3	0.486902	5.54095e-14	1.97905e-18	4.20487	2.71396	0.809	0.614	867	542	http://www.genecards.org/cgi-bin/carddisp.pl?gene=Hnrnpa3
Pericytes	Sh3glb1	-0.585765	1.00085e-13	3.57473e-18	4.07037	6.60979	0.785	0.854	867	542	http://www.genecards.org/cgi-bin/carddisp.pl?gene=Sh3glb1
Pericytes	Crebbp	0.519768	1.06622e-13	3.80818e-18	2.39593	1.36861	0.653	0.421	867	542	http://www.genecards.org/cgi-bin/carddisp.pl?gene=Crebbp
Pericytes	Myod1	-0.669739	1.24914e-13	4.46154e-18	0.220111	0.940934	0.076	0.236	867	542	http://www.genecards.org/cgi-bin/carddisp.pl?gene=Myod1
Pericytes	Actn4	0.452216	1.27915e-13	4.56872e-18	3.35479	2.183	0.777	0.548	867	542	http://www.genecards.org/cgi-bin/carddisp.pl?gene=Actn4
Pericytes	Neb	-1.3765	1.31387e-13	4.69273e-18	0.202015	2.12088	0.061	0.207	867	542	http://www.genecards.org/cgi-bin/carddisp.pl?gene=Neb
Pericytes	Pfn2	-0.556282	1.36966e-13	4.89198e-18	0.104799	0.624579	0.042	0.177	867	542	http://www.genecards.org/cgi-bin/carddisp.pl?gene=Pfn2
Pericytes	Trp53inp1	0.537332	1.8063e-13	6.45152e-18	0.891674	0.303446	0.307	0.107	867	542	http://www.genecards.org/cgi-bin/carddisp.pl?gene=Trp53inp1
Pericytes	Phlda3	-0.702433	1.88967e-13	6.74929e-18	0.203246	0.957978	0.096	0.258	867	542	http://www.genecards.org/cgi-bin/carddisp.pl?gene=Phlda3
Pericytes	Eif3a	0.464176	1.9149e-13	6.83941e-18	4.33319	2.86595	0.821	0.624	867	542	http://www.genecards.org/cgi-bin/carddisp.pl?gene=Eif3a
Pericytes	Cox4i1	-0.370607	2.16834e-13	7.74464e-18	10.1061	13.3591	0.973	0.982	867	542	http://www.genecards.org/cgi-bin/carddisp.pl?gene=Cox4i1
Pericytes	Medag	0.565062	2.62644e-13	9.3808e-18	4.28165	2.57001	0.715	0.493	867	542	http://www.genecards.org/cgi-bin/carddisp.pl?gene=Medag
Pericytes	Uqcrh	-0.408949	3.26834e-13	1.16735e-17	7.59047	10.4057	0.939	0.956	867	542	http://www.genecards.org/cgi-bin/carddisp.pl?gene=Uqcrh
Pericytes	Dync1h1	0.490626	4.03386e-13	1.44077e-17	1.7529	0.959284	0.554	0.306	867	542	http://www.genecards.org/cgi-bin/carddisp.pl?gene=Dync1h1
Pericytes	Fdps	-0.430434	6.3839e-13	2.28013e-17	0.0688732	0.440455	0.032	0.157	867	542	http://www.genecards.org/cgi-bin/carddisp.pl?gene=Fdps
Pericytes	Nfib	0.397569	7.10217e-13	2.53667e-17	8.9485	6.55227	0.953	0.839	867	542	http://www.genecards.org/cgi-bin/carddisp.pl?gene=Nfib
Pericytes	Fitm1	-0.683371	7.39483e-13	2.6412e-17	0.300483	1.08843	0.13	0.301	867	542	http://www.genecards.org/cgi-bin/carddisp.pl?gene=Fitm1
Pericytes	S100a8	-0.603903	7.46262e-13	2.66541e-17	0.315781	0.999753	0.13	0.306	867	542	http://www.genecards.org/cgi-bin/carddisp.pl?gene=S100a8
Pericytes	Cyp51	-0.478632	8.07392e-13	2.88375e-17	0.0643083	0.483031	0.027	0.146	867	542	http://www.genecards.org/cgi-bin/carddisp.pl?gene=Cyp51
Pericytes	Fdft1	-0.32019	1.052e-12	3.75742e-17	0.0288621	0.284529	0.015	0.12	867	542	http://www.genecards.org/cgi-bin/carddisp.pl?gene=Fdft1
Pericytes	Dbi	-0.546105	1.15181e-12	4.11392e-17	1.3885	2.48754	0.434	0.596	867	542	http://www.genecards.org/cgi-bin/carddisp.pl?gene=Dbi
Pericytes	Rin2	0.527331	1.20957e-12	4.32022e-17	0.77469	0.231345	0.29	0.1	867	542	http://www.genecards.org/cgi-bin/carddisp.pl?gene=Rin2
Pericytes	Ldha	-1.03382	1.55363e-12	5.54907e-17	1.03297	3.1624	0.345	0.522	867	542	http://www.genecards.org/cgi-bin/carddisp.pl?gene=Ldha
Pericytes	mt-Co3	0.284176	2.78042e-12	9.93077e-17	65.2856	53.4345	0.998	0.95	867	542	http://www.genecards.org/cgi-bin/carddisp.pl?gene=mt-Co3
Pericytes	Klf9	0.433319	2.78839e-12	9.95923e-17	6.16313	4.3047	0.875	0.681	867	542	http://www.genecards.org/cgi-bin/carddisp.pl?gene=Klf9
Pericytes	2310040G24Rik	-0.711353	4.25417e-12	1.51946e-16	0.079268	0.767128	0.038	0.161	867	542	http://www.genecards.org/cgi-bin/carddisp.pl?gene=2310040G24Rik
Pericytes	Tmem176b	-0.666597	5.19758e-12	1.85641e-16	0.954999	2.10322	0.303	0.487	867	542	http://www.genecards.org/cgi-bin/carddisp.pl?gene=Tmem176b
Pericytes	Nrep	0.579154	1.16925e-11	4.17618e-16	1.68223	0.795365	0.467	0.255	867	542	http://www.genecards.org/cgi-bin/carddisp.pl?gene=Nrep
Pericytes	Gabarap	-0.488269	1.17314e-11	4.1901e-16	2.56684	4.00343	0.682	0.766	867	542	http://www.genecards.org/cgi-bin/carddisp.pl?gene=Gabarap
Pericytes	Zhx3	0.532401	1.26533e-11	4.51935e-16	1.94427	1.03568	0.557	0.341	867	542	http://www.genecards.org/cgi-bin/carddisp.pl?gene=Zhx3
Pericytes	Hspb8	-0.545513	1.37114e-11	4.89727e-16	0.0257087	0.497062	0.01	0.103	867	542	http://www.genecards.org/cgi-bin/carddisp.pl?gene=Hspb8
Pericytes	H19	-0.985165	1.37235e-11	4.90159e-16	0.2896	1.55281	0.05	0.181	867	542	http://www.genecards.org/cgi-bin/carddisp.pl?gene=H19
Pericytes	Dhx15	0.517663	1.4214e-11	5.07679e-16	1.4653	0.72202	0.488	0.271	867	542	http://www.genecards.org/cgi-bin/carddisp.pl?gene=Dhx15
Pericytes	Edf1	-0.49714	1.73719e-11	6.20469e-16	1.62646	2.70702	0.534	0.672	867	542	http://www.genecards.org/cgi-bin/carddisp.pl?gene=Edf1
Pericytes	Ndufb9	-0.848645	1.8639e-11	6.65727e-16	2.18397	4.73373	0.637	0.732	867	542	http://www.genecards.org/cgi-bin/carddisp.pl?gene=Ndufb9
Pericytes	Card19	-0.579746	1.95596e-11	6.98609e-16	0.0917602	0.63173	0.042	0.164	867	542	http://www.genecards.org/cgi-bin/carddisp.pl?gene=Card19
Pericytes	Ltbp4	0.465923	2.87326e-11	1.02624e-15	3.75066	2.43951	0.782	0.579	867	542	http://www.genecards.org/cgi-bin/carddisp.pl?gene=Ltbp4
Pericytes	Igf1r	0.513451	3.10038e-11	1.10736e-15	2.21143	1.24975	0.596	0.375	867	542	http://www.genecards.org/cgi-bin/carddisp.pl?gene=Igf1r
Pericytes	Cdc34	-0.722232	3.69935e-11	1.32129e-15	0.116839	0.842485	0.051	0.177	867	542	http://www.genecards.org/cgi-bin/carddisp.pl?gene=Cdc34
Pericytes	Apoe	-0.986569	3.92564e-11	1.40211e-15	4.811	10.5143	0.716	0.74	867	542	http://www.genecards.org/cgi-bin/carddisp.pl?gene=Apoe
Pericytes	Ttc3	0.424669	5.33442e-11	1.90529e-15	5.21358	3.62917	0.851	0.67	867	542	http://www.genecards.org/cgi-bin/carddisp.pl?gene=Ttc3
Pericytes	Ror1	0.503009	5.5457e-11	1.98075e-15	1.54632	0.796765	0.493	0.277	867	542	http://www.genecards.org/cgi-bin/carddisp.pl?gene=Ror1
Pericytes	Cdk2ap1	-0.538763	5.86388e-11	2.09439e-15	0.389742	1.01892	0.172	0.339	867	542	http://www.genecards.org/cgi-bin/carddisp.pl?gene=Cdk2ap1
Pericytes	Rpl13a	0.253204	6.05785e-11	2.16367e-15	39.254	32.7744	0.998	0.989	867	542	http://www.genecards.org/cgi-bin/carddisp.pl?gene=Rpl13a
Pericytes	Sepp1	0.487894	6.5743e-11	2.34813e-15	2.21312	1.29116	0.618	0.399	867	542	http://www.genecards.org/cgi-bin/carddisp.pl?gene=Sepp1
Pericytes	Rpl23a-ps3	0.481193	7.159e-11	2.55697e-15	1.25993	0.618978	0.461	0.245	867	542	http://www.genecards.org/cgi-bin/carddisp.pl?gene=Rpl23a-ps3
Pericytes	Gabarapl1	0.518002	7.93828e-11	2.8353e-15	1.52691	0.76464	0.482	0.268	867	542	http://www.genecards.org/cgi-bin/carddisp.pl?gene=Gabarapl1
Pericytes	Igfbp5	-1.08499	8.61485e-11	3.07695e-15	1.77963	4.89661	0.217	0.393	867	542	http://www.genecards.org/cgi-bin/carddisp.pl?gene=Igfbp5
Pericytes	Slc25a4	-1.79781	8.97872e-11	3.20691e-15	3.58019	14.925	0.764	0.825	867	542	http://www.genecards.org/cgi-bin/carddisp.pl?gene=Slc25a4
Pericytes	Vegfb	-0.682989	9.56343e-11	3.41575e-15	0.195622	0.919527	0.085	0.227	867	542	http://www.genecards.org/cgi-bin/carddisp.pl?gene=Vegfb
Pericytes	Prox1	0.522179	1.07322e-10	3.83322e-15	2.8133	1.65527	0.656	0.434	867	542	http://www.genecards.org/cgi-bin/carddisp.pl?gene=Prox1
Pericytes	Rhoj	0.416187	1.19677e-10	4.2745e-15	4.78318	3.33393	0.841	0.657	867	542	http://www.genecards.org/cgi-bin/carddisp.pl?gene=Rhoj
Pericytes	Crebrf	0.506946	1.27077e-10	4.53879e-15	1.61271	0.838594	0.489	0.268	867	542	http://www.genecards.org/cgi-bin/carddisp.pl?gene=Crebrf
Pericytes	Aldoa	-2.53315	1.33113e-10	4.75437e-15	1.96593	16.1679	0.558	0.664	867	542	http://www.genecards.org/cgi-bin/carddisp.pl?gene=Aldoa
Pericytes	Lmod2	-0.833885	1.61705e-10	5.77559e-15	0.170349	1.08612	0.032	0.144	867	542	http://www.genecards.org/cgi-bin/carddisp.pl?gene=Lmod2
Pericytes	Arhgef12	0.452546	1.88686e-10	6.73925e-15	2.12786	1.28569	0.625	0.4	867	542	http://www.genecards.org/cgi-bin/carddisp.pl?gene=Arhgef12
Pericytes	Prdx5	-0.550693	2.25647e-10	8.0594e-15	0.516455	1.22129	0.219	0.391	867	542	http://www.genecards.org/cgi-bin/carddisp.pl?gene=Prdx5
Pericytes	Gng5	-1.04238	2.38838e-10	8.53054e-15	1.57765	4.30899	0.522	0.642	867	542	http://www.genecards.org/cgi-bin/carddisp.pl?gene=Gng5
Pericytes	mt-Cytb	0.289432	2.98756e-10	1.06706e-14	50.3143	40.9866	0.998	0.935	867	542	http://www.genecards.org/cgi-bin/carddisp.pl?gene=mt-Cytb
Pericytes	Got1	-0.45531	3.04327e-10	1.08696e-14	0.046564	0.434921	0.023	0.124	867	542	http://www.genecards.org/cgi-bin/carddisp.pl?gene=Got1
Pericytes	Pfkm	-0.689128	3.05498e-10	1.09114e-14	0.102064	0.776868	0.043	0.159	867	542	http://www.genecards.org/cgi-bin/carddisp.pl?gene=Pfkm
Pericytes	Asb2	-0.387084	3.26444e-10	1.16595e-14	0.0367964	0.355868	0.015	0.107	867	542	http://www.genecards.org/cgi-bin/carddisp.pl?gene=Asb2
Pericytes	Tsc22d3	0.530765	3.4319e-10	1.22576e-14	2.40555	1.35728	0.529	0.319	867	542	http://www.genecards.org/cgi-bin/carddisp.pl?gene=Tsc22d3
Pericytes	Cox5a	-1.43399	3.60824e-10	1.28875e-14	1.09678	4.66533	0.376	0.53	867	542	http://www.genecards.org/cgi-bin/carddisp.pl?gene=Cox5a
Pericytes	Akap13	0.520457	5.42681e-10	1.93829e-14	1.72098	0.896931	0.502	0.301	867	542	http://www.genecards.org/cgi-bin/carddisp.pl?gene=Akap13
Pericytes	Mpc1	-1.07908	7.09589e-10	2.53443e-14	0.632657	2.4493	0.253	0.402	867	542	http://www.genecards.org/cgi-bin/carddisp.pl?gene=Mpc1
Pericytes	Ptp4a3	-0.705542	7.25582e-10	2.59155e-14	0.0738786	0.751235	0.037	0.146	867	542	http://www.genecards.org/cgi-bin/carddisp.pl?gene=Ptp4a3
Pericytes	Atp5c1	-0.844054	7.79365e-10	2.78365e-14	1.99197	4.37085	0.599	0.688	867	542	http://www.genecards.org/cgi-bin/carddisp.pl?gene=Atp5c1
Pericytes	Ndufb10	-0.724367	8.47469e-10	3.02689e-14	1.75696	3.55499	0.563	0.679	867	542	http://www.genecards.org/cgi-bin/carddisp.pl?gene=Ndufb10
Pericytes	Egfr	0.476118	9.18924e-10	3.28211e-14	2.06766	1.20537	0.576	0.362	867	542	http://www.genecards.org/cgi-bin/carddisp.pl?gene=Egfr
Pericytes	Pik3ip1	0.492993	9.60047e-10	3.42898e-14	0.992219	0.41557	0.341	0.155	867	542	http://www.genecards.org/cgi-bin/carddisp.pl?gene=Pik3ip1
Pericytes	Sqle	-0.347233	1.00438e-09	3.58731e-14	0.0595353	0.347854	0.028	0.131	867	542	http://www.genecards.org/cgi-bin/carddisp.pl?gene=Sqle
Pericytes	Jsrp1	-0.692895	1.08854e-09	3.88791e-14	0.935697	2.1291	0.343	0.491	867	542	http://www.genecards.org/cgi-bin/carddisp.pl?gene=Jsrp1
Pericytes	Tmem176a	-0.529569	1.11611e-09	3.98637e-14	0.335199	0.927356	0.121	0.273	867	542	http://www.genecards.org/cgi-bin/carddisp.pl?gene=Tmem176a
Pericytes	Numa1	0.449625	1.20334e-09	4.29794e-14	1.75476	1.01712	0.549	0.338	867	542	http://www.genecards.org/cgi-bin/carddisp.pl?gene=Numa1
Pericytes	Pdlim7	-0.713321	1.30484e-09	4.66047e-14	0.216452	0.994463	0.09	0.227	867	542	http://www.genecards.org/cgi-bin/carddisp.pl?gene=Pdlim7
Pericytes	S100a1	-0.544747	1.60308e-09	5.7257e-14	0.25592	0.832091	0.11	0.251	867	542	http://www.genecards.org/cgi-bin/carddisp.pl?gene=S100a1
Pericytes	Gpx3	0.340019	2.22505e-09	7.94718e-14	24.0197	18.7664	0.979	0.865	867	542	http://www.genecards.org/cgi-bin/carddisp.pl?gene=Gpx3
Pericytes	Hmgb2	0.475686	2.31242e-09	8.25923e-14	0.92435	0.383847	0.317	0.137	867	542	http://www.genecards.org/cgi-bin/carddisp.pl?gene=Hmgb2
Pericytes	Lars2	0.280301	2.37894e-09	8.49681e-14	10.4943	8.46465	0.975	0.941	867	542	http://www.genecards.org/cgi-bin/carddisp.pl?gene=Lars2
Pericytes	Serpini1	0.506789	2.50267e-09	8.93874e-14	0.898628	0.33623	0.299	0.127	867	542	http://www.genecards.org/cgi-bin/carddisp.pl?gene=Serpini1
Pericytes	Actg1	-0.56819	2.52786e-09	9.0287e-14	5.68734	8.91506	0.792	0.804	867	542	http://www.genecards.org/cgi-bin/carddisp.pl?gene=Actg1
Pericytes	Hcfc1r1	-0.625272	2.54759e-09	9.0992e-14	0.565672	1.41505	0.23	0.389	867	542	http://www.genecards.org/cgi-bin/carddisp.pl?gene=Hcfc1r1
Pericytes	Clcn5	-0.629189	2.65968e-09	9.49952e-14	0.518614	1.34883	0.201	0.36	867	542	http://www.genecards.org/cgi-bin/carddisp.pl?gene=Clcn5
Pericytes	Herpud1	0.436215	2.68922e-09	9.60504e-14	1.13385	0.577064	0.413	0.214	867	542	http://www.genecards.org/cgi-bin/carddisp.pl?gene=Herpud1
Pericytes	Bcl6	0.494691	2.72859e-09	9.74567e-14	1.04504	0.451395	0.36	0.177	867	542	http://www.genecards.org/cgi-bin/carddisp.pl?gene=Bcl6
Pericytes	Eef2	0.278016	3.44662e-09	1.23102e-13	19.3558	15.7879	0.995	0.978	867	542	http://www.genecards.org/cgi-bin/carddisp.pl?gene=Eef2
Pericytes	Sh3bgr	-0.986652	3.88704e-09	1.38833e-13	0.238288	1.45377	0.106	0.24	867	542	http://www.genecards.org/cgi-bin/carddisp.pl?gene=Sh3bgr
Pericytes	Fam195a	-0.351472	3.99999e-09	1.42867e-13	0.041995	0.329442	0.025	0.122	867	542	http://www.genecards.org/cgi-bin/carddisp.pl?gene=Fam195a
Pericytes	Abca8b	0.462405	4.41673e-09	1.57752e-13	3.7457	2.44431	0.74	0.572	867	542	http://www.genecards.org/cgi-bin/carddisp.pl?gene=Abca8b
Pericytes	Atp5f1	-0.790185	6.75379e-09	2.41224e-13	1.57412	3.45142	0.541	0.631	867	542	http://www.genecards.org/cgi-bin/carddisp.pl?gene=Atp5f1
Pericytes	Tubb5	0.474154	6.93244e-09	2.47605e-13	1.81139	1.02389	0.546	0.356	867	542	http://www.genecards.org/cgi-bin/carddisp.pl?gene=Tubb5
Pericytes	Psap	0.419136	6.97063e-09	2.48969e-13	2.87398	1.89724	0.71	0.513	867	542	http://www.genecards.org/cgi-bin/carddisp.pl?gene=Psap
Pericytes	Bclaf1	0.452815	7.23369e-09	2.58365e-13	3.05499	1.96264	0.704	0.517	867	542	http://www.genecards.org/cgi-bin/carddisp.pl?gene=Bclaf1
Pericytes	Tnrc6a	0.469085	7.31674e-09	2.61331e-13	1.86371	1.06881	0.55	0.352	867	542	http://www.genecards.org/cgi-bin/carddisp.pl?gene=Tnrc6a
Pericytes	Pygm	-0.679927	8.74548e-09	3.12361e-13	0.111591	0.780833	0.051	0.162	867	542	http://www.genecards.org/cgi-bin/carddisp.pl?gene=Pygm
Pericytes	Fam214a	0.39607	8.86606e-09	3.16668e-13	0.511916	0.148943	0.206	0.063	867	542	http://www.genecards.org/cgi-bin/carddisp.pl?gene=Fam214a
Pericytes	Ndufa6	-0.673223	8.95251e-09	3.19755e-13	2.64426	4.81124	0.732	0.784	867	542	http://www.genecards.org/cgi-bin/carddisp.pl?gene=Ndufa6
Pericytes	Rpl4	0.262743	9.70936e-09	3.46788e-13	16.4606	13.5535	0.991	0.978	867	542	http://www.genecards.org/cgi-bin/carddisp.pl?gene=Rpl4
Pericytes	Mpc2	-0.970761	1.1711e-08	4.1828e-13	0.719599	2.3702	0.306	0.445	867	542	http://www.genecards.org/cgi-bin/carddisp.pl?gene=Mpc2
Pericytes	Scd2	-0.552365	1.2435e-08	4.4414e-13	0.701011	1.49451	0.246	0.404	867	542	http://www.genecards.org/cgi-bin/carddisp.pl?gene=Scd2
Pericytes	Kmt2e	0.442128	1.25291e-08	4.47499e-13	3.98196	2.66696	0.782	0.614	867	542	http://www.genecards.org/cgi-bin/carddisp.pl?gene=Kmt2e
Pericytes	Vdac2	-0.493699	1.34087e-08	4.78917e-13	0.792957	1.52457	0.326	0.478	867	542	http://www.genecards.org/cgi-bin/carddisp.pl?gene=Vdac2
Pericytes	Dpt	0.478867	1.37652e-08	4.91649e-13	3.23307	2.0374	0.686	0.493	867	542	http://www.genecards.org/cgi-bin/carddisp.pl?gene=Dpt
Pericytes	Pkia	-0.511726	1.476e-08	5.27182e-13	0.0923269	0.557391	0.039	0.144	867	542	http://www.genecards.org/cgi-bin/carddisp.pl?gene=Pkia
Pericytes	Tmem256	-0.569088	1.71704e-08	6.13272e-13	1.03754	2.02287	0.399	0.531	867	542	http://www.genecards.org/cgi-bin/carddisp.pl?gene=Tmem256
Pericytes	Rc3h1	0.46528	1.84195e-08	6.57887e-13	1.28549	0.655453	0.427	0.236	867	542	http://www.genecards.org/cgi-bin/carddisp.pl?gene=Rc3h1
Pericytes	Hnrnpa1	0.424353	2.37819e-08	8.49414e-13	2.64065	1.71292	0.687	0.506	867	542	http://www.genecards.org/cgi-bin/carddisp.pl?gene=Hnrnpa1
Pericytes	Ogn	0.512025	3.04447e-08	1.08739e-12	3.94043	2.46442	0.653	0.452	867	542	http://www.genecards.org/cgi-bin/carddisp.pl?gene=Ogn
Pericytes	Cebpz	0.462121	3.16667e-08	1.13104e-12	1.78292	1.02017	0.536	0.343	867	542	http://www.genecards.org/cgi-bin/carddisp.pl?gene=Cebpz
Pericytes	Synm	-0.458725	3.2182e-08	1.14944e-12	0.0521778	0.446036	0.017	0.101	867	542	http://www.genecards.org/cgi-bin/carddisp.pl?gene=Synm
Pericytes	Ndufb8	-0.812298	3.61412e-08	1.29085e-12	1.30863	3.05396	0.472	0.577	867	542	http://www.genecards.org/cgi-bin/carddisp.pl?gene=Ndufb8
Pericytes	Arpc5l	-0.644454	3.63375e-08	1.29786e-12	0.270951	0.986683	0.128	0.262	867	542	http://www.genecards.org/cgi-bin/carddisp.pl?gene=Arpc5l
Pericytes	Ccng1	-0.857489	3.76249e-08	1.34384e-12	0.196425	1.16778	0.082	0.203	867	542	http://www.genecards.org/cgi-bin/carddisp.pl?gene=Ccng1
Pericytes	Mylk2	-0.409643	4.2701e-08	1.52515e-12	0.109669	0.474036	0.047	0.155	867	542	http://www.genecards.org/cgi-bin/carddisp.pl?gene=Mylk2
Pericytes	P2ry14	0.507615	4.45615e-08	1.5916e-12	1.5114	0.766476	0.42	0.231	867	542	http://www.genecards.org/cgi-bin/carddisp.pl?gene=P2ry14
Pericytes	Vezf1	0.447822	5.0467e-08	1.80252e-12	2.8532	1.82497	0.7	0.517	867	542	http://www.genecards.org/cgi-bin/carddisp.pl?gene=Vezf1
Pericytes	Add3	0.605332	5.05463e-08	1.80535e-12	1.28615	0.502734	0.341	0.173	867	542	http://www.genecards.org/cgi-bin/carddisp.pl?gene=Add3
Pericytes	Sesn3	0.425143	5.15951e-08	1.84281e-12	0.569021	0.168552	0.211	0.07	867	542	http://www.genecards.org/cgi-bin/carddisp.pl?gene=Sesn3
Pericytes	Stag2	0.428803	5.18388e-08	1.85152e-12	1.96112	1.19975	0.573	0.386	867	542	http://www.genecards.org/cgi-bin/carddisp.pl?gene=Stag2
Pericytes	Calr	0.414212	5.96787e-08	2.13154e-12	2.66694	1.75178	0.646	0.467	867	542	http://www.genecards.org/cgi-bin/carddisp.pl?gene=Calr
Pericytes	Usp54	0.436442	6.90501e-08	2.46625e-12	0.916523	0.416224	0.339	0.17	867	542	http://www.genecards.org/cgi-bin/carddisp.pl?gene=Usp54
Pericytes	Myl12a	-0.480044	7.3484e-08	2.62462e-12	3.74563	5.61914	0.788	0.821	867	542	http://www.genecards.org/cgi-bin/carddisp.pl?gene=Myl12a
Pericytes	Rtn4	-0.446273	7.8298e-08	2.79656e-12	2.17895	3.33136	0.612	0.714	867	542	http://www.genecards.org/cgi-bin/carddisp.pl?gene=Rtn4
Pericytes	Uqcrfs1	-0.721079	8.20851e-08	2.93182e-12	0.813251	1.98899	0.319	0.458	867	542	http://www.genecards.org/cgi-bin/carddisp.pl?gene=Uqcrfs1
Pericytes	Pde4dip	-0.612232	8.23324e-08	2.94065e-12	0.172594	0.792453	0.072	0.188	867	542	http://www.genecards.org/cgi-bin/carddisp.pl?gene=Pde4dip
Pericytes	Meg3	0.397795	8.9576e-08	3.19937e-12	15.2002	11.2962	0.864	0.694	867	542	http://www.genecards.org/cgi-bin/carddisp.pl?gene=Meg3
Pericytes	Cdkn1a	-0.650498	9.86248e-08	3.52257e-12	0.412577	1.21734	0.091	0.223	867	542	http://www.genecards.org/cgi-bin/carddisp.pl?gene=Cdkn1a
Pericytes	Map2	0.448853	9.89763e-08	3.53512e-12	1.77903	1.03599	0.499	0.312	867	542	http://www.genecards.org/cgi-bin/carddisp.pl?gene=Map2
Pericytes	Pdlim3	-0.799868	1.25513e-07	4.48291e-12	0.124781	0.958178	0.057	0.164	867	542	http://www.genecards.org/cgi-bin/carddisp.pl?gene=Pdlim3
Pericytes	Sptbn1	0.350538	1.47143e-07	5.25547e-12	5.01032	3.71384	0.854	0.681	867	542	http://www.genecards.org/cgi-bin/carddisp.pl?gene=Sptbn1
Pericytes	Pnpla7	0.334145	1.65148e-07	5.89857e-12	0.349709	0.0706626	0.145	0.031	867	542	http://www.genecards.org/cgi-bin/carddisp.pl?gene=Pnpla7
Pericytes	Errfi1	-0.656983	1.7839e-07	6.37152e-12	2.63861	4.73729	0.392	0.544	867	542	http://www.genecards.org/cgi-bin/carddisp.pl?gene=Errfi1
Pericytes	Eif5b	0.451634	1.78908e-07	6.39004e-12	3.07477	1.97953	0.659	0.489	867	542	http://www.genecards.org/cgi-bin/carddisp.pl?gene=Eif5b
Pericytes	Hspb2	-0.468656	1.85e-07	6.60761e-12	0.13273	0.567494	0.062	0.173	867	542	http://www.genecards.org/cgi-bin/carddisp.pl?gene=Hspb2
Pericytes	Srpk2	0.368232	2.2146e-07	7.90983e-12	1.00067	0.549983	0.366	0.188	867	542	http://www.genecards.org/cgi-bin/carddisp.pl?gene=Srpk2
Pericytes	Slc43a2	0.439188	2.3357e-07	8.34239e-12	1.41645	0.782249	0.43	0.245	867	542	http://www.genecards.org/cgi-bin/carddisp.pl?gene=Slc43a2
Pericytes	Cd200	0.279645	2.66314e-07	9.51188e-12	5.30395	4.19316	0.847	0.688	867	542	http://www.genecards.org/cgi-bin/carddisp.pl?gene=Cd200
Pericytes	Hmgcs1	-0.428339	2.9284e-07	1.04593e-11	0.118679	0.505387	0.05	0.153	867	542	http://www.genecards.org/cgi-bin/carddisp.pl?gene=Hmgcs1
Pericytes	Stox2	0.432746	3.0695e-07	1.09633e-11	0.75609	0.301	0.263	0.111	867	542	http://www.genecards.org/cgi-bin/carddisp.pl?gene=Stox2
Pericytes	Matr3	0.388319	3.09881e-07	1.1068e-11	2.45661	1.64092	0.661	0.478	867	542	http://www.genecards.org/cgi-bin/carddisp.pl?gene=Matr3
Pericytes	S100a6	-0.683296	3.38531e-07	1.20913e-11	6.73438	11.4199	0.717	0.777	867	542	http://www.genecards.org/cgi-bin/carddisp.pl?gene=S100a6
Pericytes	Vsig10	0.403437	3.81344e-07	1.36204e-11	0.71305	0.29516	0.277	0.122	867	542	http://www.genecards.org/cgi-bin/carddisp.pl?gene=Vsig10
Pericytes	Agpat5	0.433336	4.01989e-07	1.43578e-11	1.92349	1.16499	0.574	0.38	867	542	http://www.genecards.org/cgi-bin/carddisp.pl?gene=Agpat5
Pericytes	Clip1	0.481636	4.06397e-07	1.45152e-11	1.13101	0.526153	0.367	0.203	867	542	http://www.genecards.org/cgi-bin/carddisp.pl?gene=Clip1
Pericytes	Slmo2	-0.369971	4.4148e-07	1.57683e-11	0.134292	0.465876	0.066	0.177	867	542	http://www.genecards.org/cgi-bin/carddisp.pl?gene=Slmo2
Pericytes	Hras	-0.462468	4.4532e-07	1.59054e-11	0.221037	0.682463	0.103	0.229	867	542	http://www.genecards.org/cgi-bin/carddisp.pl?gene=Hras
Pericytes	Canx	0.345054	4.61797e-07	1.64939e-11	2.6395	1.8653	0.684	0.496	867	542	http://www.genecards.org/cgi-bin/carddisp.pl?gene=Canx
Pericytes	Gm13703	0.376958	4.93708e-07	1.76337e-11	0.536801	0.183428	0.21	0.076	867	542	http://www.genecards.org/cgi-bin/carddisp.pl?gene=Gm13703
Pericytes	Foxo3	0.40449	5.35273e-07	1.91183e-11	0.856097	0.402288	0.319	0.157	867	542	http://www.genecards.org/cgi-bin/carddisp.pl?gene=Foxo3
Pericytes	Mgst3	-0.372919	6.40753e-07	2.28857e-11	0.0546784	0.365777	0.023	0.105	867	542	http://www.genecards.org/cgi-bin/carddisp.pl?gene=Mgst3
Pericytes	Rad21	0.405466	8.61439e-07	3.07679e-11	1.49836	0.88624	0.486	0.304	867	542	http://www.genecards.org/cgi-bin/carddisp.pl?gene=Rad21
Pericytes	Rhoc	-0.438417	9.18128e-07	3.27926e-11	0.377471	0.866634	0.165	0.304	867	542	http://www.genecards.org/cgi-bin/carddisp.pl?gene=Rhoc
Pericytes	Coq10a	-0.67233	9.71601e-07	3.47025e-11	0.153261	0.837888	0.067	0.173	867	542	http://www.genecards.org/cgi-bin/carddisp.pl?gene=Coq10a
Pericytes	Sema6a	0.408104	1.02708e-06	3.66839e-11	3.02103	2.0303	0.676	0.485	867	542	http://www.genecards.org/cgi-bin/carddisp.pl?gene=Sema6a
Pericytes	Snrpg	0.375949	1.0295e-06	3.67705e-11	2.72993	1.87428	0.715	0.535	867	542	http://www.genecards.org/cgi-bin/carddisp.pl?gene=Snrpg
Pericytes	Mid1	0.400457	1.09017e-06	3.89373e-11	0.68937	0.279898	0.255	0.109	867	542	http://www.genecards.org/cgi-bin/carddisp.pl?gene=Mid1
Pericytes	Klf6	0.532113	1.13106e-06	4.03979e-11	2.39696	1.34914	0.474	0.286	867	542	http://www.genecards.org/cgi-bin/carddisp.pl?gene=Klf6
Pericytes	2810428I15Rik	-0.463988	1.25408e-06	4.47917e-11	0.490023	1.05526	0.212	0.352	867	542	http://www.genecards.org/cgi-bin/carddisp.pl?gene=2810428I15Rik
Pericytes	Atp5j2	-0.749124	1.31867e-06	4.70988e-11	2.49056	4.86683	0.674	0.732	867	542	http://www.genecards.org/cgi-bin/carddisp.pl?gene=Atp5j2
Pericytes	Angptl4	0.368758	1.33924e-06	4.78334e-11	0.419514	0.0993415	0.166	0.05	867	542	http://www.genecards.org/cgi-bin/carddisp.pl?gene=Angptl4
Pericytes	0610009L18Rik	-0.330285	1.45717e-06	5.20455e-11	0.0577246	0.329837	0.028	0.113	867	542	http://www.genecards.org/cgi-bin/carddisp.pl?gene=0610009L18Rik
Pericytes	Sec62	0.361313	1.46747e-06	5.24132e-11	3.52729	2.52429	0.776	0.613	867	542	http://www.genecards.org/cgi-bin/carddisp.pl?gene=Sec62
Pericytes	Pde3a	0.445834	1.50401e-06	5.37185e-11	0.897775	0.39327	0.293	0.137	867	542	http://www.genecards.org/cgi-bin/carddisp.pl?gene=Pde3a
Pericytes	Chodl	0.366698	1.5194e-06	5.42681e-11	14.89	11.3236	0.964	0.821	867	542	http://www.genecards.org/cgi-bin/carddisp.pl?gene=Chodl
Pericytes	Ndufb11	-0.437722	1.72943e-06	6.17697e-11	2.37306	3.56869	0.681	0.769	867	542	http://www.genecards.org/cgi-bin/carddisp.pl?gene=Ndufb11
Pericytes	Ipo4	0.32729	1.73085e-06	6.18205e-11	0.452061	0.157339	0.194	0.066	867	542	http://www.genecards.org/cgi-bin/carddisp.pl?gene=Ipo4
Pericytes	Id3	-1.01609	1.8477e-06	6.5994e-11	4.15329	9.42219	0.507	0.622	867	542	http://www.genecards.org/cgi-bin/carddisp.pl?gene=Id3
Pericytes	Ptprs	0.310673	2.1258e-06	7.59268e-11	0.442242	0.16283	0.196	0.066	867	542	http://www.genecards.org/cgi-bin/carddisp.pl?gene=Ptprs
Pericytes	Snrnp70	0.382199	2.31778e-06	8.27837e-11	2.21991	1.47053	0.63	0.435	867	542	http://www.genecards.org/cgi-bin/carddisp.pl?gene=Snrnp70
Pericytes	Mdn1	0.404533	2.43221e-06	8.68707e-11	0.823904	0.377924	0.287	0.137	867	542	http://www.genecards.org/cgi-bin/carddisp.pl?gene=Mdn1
Pericytes	Klhl24	0.333447	2.43838e-06	8.70913e-11	0.868679	0.483055	0.324	0.159	867	542	http://www.genecards.org/cgi-bin/carddisp.pl?gene=Klhl24
Pericytes	Ntn1	-0.380079	2.60402e-06	9.30072e-11	0.157598	0.506513	0.069	0.179	867	542	http://www.genecards.org/cgi-bin/carddisp.pl?gene=Ntn1
Pericytes	Pfn1	-0.46898	2.68244e-06	9.58084e-11	1.38342	2.29896	0.465	0.592	867	542	http://www.genecards.org/cgi-bin/carddisp.pl?gene=Pfn1
Pericytes	Dmd	0.421335	2.93847e-06	1.04953e-10	2.52403	1.63151	0.624	0.45	867	542	http://www.genecards.org/cgi-bin/carddisp.pl?gene=Dmd
Pericytes	Bcar3	0.356506	2.99601e-06	1.07008e-10	0.674794	0.308104	0.273	0.122	867	542	http://www.genecards.org/cgi-bin/carddisp.pl?gene=Bcar3
Pericytes	Zcchc24	0.406694	3.09398e-06	1.10507e-10	1.75059	1.07491	0.542	0.371	867	542	http://www.genecards.org/cgi-bin/carddisp.pl?gene=Zcchc24
Pericytes	Acyp2	-0.654567	3.36872e-06	1.2032e-10	0.0937612	0.721737	0.046	0.138	867	542	http://www.genecards.org/cgi-bin/carddisp.pl?gene=Acyp2
Pericytes	Ubac1	-0.58449	3.48062e-06	1.24317e-10	0.186466	0.779116	0.083	0.194	867	542	http://www.genecards.org/cgi-bin/carddisp.pl?gene=Ubac1
Pericytes	Eef1g	0.280403	3.55023e-06	1.26803e-10	7.33756	5.86482	0.935	0.889	867	542	http://www.genecards.org/cgi-bin/carddisp.pl?gene=Eef1g
Pericytes	Ssr1	0.354959	3.55421e-06	1.26945e-10	1.16557	0.693238	0.415	0.234	867	542	http://www.genecards.org/cgi-bin/carddisp.pl?gene=Ssr1
Pericytes	Nap1l1	0.31352	3.88094e-06	1.38615e-10	4.18803	3.17468	0.824	0.666	867	542	http://www.genecards.org/cgi-bin/carddisp.pl?gene=Nap1l1
Pericytes	Cst3	-0.585681	4.20727e-06	1.50271e-10	2.21715	3.82813	0.601	0.697	867	542	http://www.genecards.org/cgi-bin/carddisp.pl?gene=Cst3
Pericytes	Atp5h	-0.50742	4.68073e-06	1.67181e-10	3.68231	5.65593	0.802	0.839	867	542	http://www.genecards.org/cgi-bin/carddisp.pl?gene=Atp5h
Pericytes	Ier5l	-0.293767	4.78987e-06	1.71079e-10	0.0632237	0.303339	0.027	0.107	867	542	http://www.genecards.org/cgi-bin/carddisp.pl?gene=Ier5l
Pericytes	Xist	0.2992	5.62143e-06	2.0078e-10	12.1704	9.70362	0.931	0.81	867	542	http://www.genecards.org/cgi-bin/carddisp.pl?gene=Xist
Pericytes	Chd7	0.393842	6.19566e-06	2.21289e-10	1.39327	0.821517	0.448	0.275	867	542	http://www.genecards.org/cgi-bin/carddisp.pl?gene=Chd7
Pericytes	Map2k2	-0.50949	6.30898e-06	2.25337e-10	0.523998	1.16948	0.221	0.354	867	542	http://www.genecards.org/cgi-bin/carddisp.pl?gene=Map2k2
Pericytes	Uqcc2	-0.931254	7.00542e-06	2.50211e-10	0.564726	1.98383	0.234	0.351	867	542	http://www.genecards.org/cgi-bin/carddisp.pl?gene=Uqcc2
Pericytes	Ndufb4	-0.641939	7.47436e-06	2.6696e-10	1.25166	2.51355	0.442	0.559	867	542	http://www.genecards.org/cgi-bin/carddisp.pl?gene=Ndufb4
Pericytes	Atp5o	-0.887685	7.49294e-06	2.67624e-10	1.68018	3.95888	0.512	0.611	867	542	http://www.genecards.org/cgi-bin/carddisp.pl?gene=Atp5o
Pericytes	Abr	0.373767	7.5274e-06	2.68855e-10	1.12205	0.637728	0.389	0.223	867	542	http://www.genecards.org/cgi-bin/carddisp.pl?gene=Abr
Pericytes	B230354K17Rik	0.375361	8.50562e-06	3.03794e-10	0.537325	0.185143	0.2	0.076	867	542	http://www.genecards.org/cgi-bin/carddisp.pl?gene=B230354K17Rik
Pericytes	Megf10	0.374594	9.02232e-06	3.22249e-10	1.84698	1.19594	0.556	0.367	867	542	http://www.genecards.org/cgi-bin/carddisp.pl?gene=Megf10
Pericytes	Lpar1	0.386528	9.81017e-06	3.50388e-10	1.47157	0.890671	0.445	0.266	867	542	http://www.genecards.org/cgi-bin/carddisp.pl?gene=Lpar1
Pericytes	Rem1	-0.373004	9.85902e-06	3.52133e-10	0.209141	0.565895	0.088	0.199	867	542	http://www.genecards.org/cgi-bin/carddisp.pl?gene=Rem1
Pericytes	Gyg	-0.73097	9.97637e-06	3.56324e-10	0.122706	0.863416	0.055	0.149	867	542	http://www.genecards.org/cgi-bin/carddisp.pl?gene=Gyg
Pericytes	Olfml2a	0.382367	1.02522e-05	3.66176e-10	1.20355	0.690514	0.412	0.242	867	542	http://www.genecards.org/cgi-bin/carddisp.pl?gene=Olfml2a
Pericytes	Gm10263	0.322051	1.02663e-05	3.6668e-10	0.40728	0.125728	0.172	0.057	867	542	http://www.genecards.org/cgi-bin/carddisp.pl?gene=Gm10263
Pericytes	Cycs	-1.13972	1.0755e-05	3.84134e-10	0.627061	2.58504	0.261	0.367	867	542	http://www.genecards.org/cgi-bin/carddisp.pl?gene=Cycs
Pericytes	Hsp90b1	0.356674	1.07815e-05	3.85081e-10	4.61719	3.38682	0.787	0.633	867	542	http://www.genecards.org/cgi-bin/carddisp.pl?gene=Hsp90b1
Pericytes	Sumo2	-0.370135	1.1262e-05	4.02242e-10	1.88965	2.7348	0.597	0.697	867	542	http://www.genecards.org/cgi-bin/carddisp.pl?gene=Sumo2
Pericytes	Ski	0.360041	1.15918e-05	4.14023e-10	1.36465	0.842396	0.473	0.297	867	542	http://www.genecards.org/cgi-bin/carddisp.pl?gene=Ski
Pericytes	9330159F19Rik	0.356952	1.22287e-05	4.36772e-10	0.9938	0.556783	0.346	0.19	867	542	http://www.genecards.org/cgi-bin/carddisp.pl?gene=9330159F19Rik
Pericytes	Sar1b	-0.564157	1.25313e-05	4.47577e-10	0.248503	0.845941	0.12	0.236	867	542	http://www.genecards.org/cgi-bin/carddisp.pl?gene=Sar1b
Pericytes	Crtc3	0.33363	1.33823e-05	4.77974e-10	1.71729	1.15627	0.54	0.354	867	542	http://www.genecards.org/cgi-bin/carddisp.pl?gene=Crtc3
Pericytes	Igfbp4	0.402669	1.36577e-05	4.87809e-10	1.02481	0.53168	0.298	0.149	867	542	http://www.genecards.org/cgi-bin/carddisp.pl?gene=Igfbp4
Pericytes	Rap1gap2	0.370731	1.37001e-05	4.89324e-10	0.630614	0.261101	0.248	0.113	867	542	http://www.genecards.org/cgi-bin/carddisp.pl?gene=Rap1gap2
Pericytes	Rragd	-0.379602	1.45308e-05	5.18995e-10	0.119327	0.456226	0.047	0.14	867	542	http://www.genecards.org/cgi-bin/carddisp.pl?gene=Rragd
Pericytes	Nop56	0.377202	1.55979e-05	5.57108e-10	1.10572	0.621258	0.382	0.218	867	542	http://www.genecards.org/cgi-bin/carddisp.pl?gene=Nop56
Pericytes	Shisa4	-0.356301	1.58984e-05	5.67841e-10	0.0500361	0.344193	0.025	0.101	867	542	http://www.genecards.org/cgi-bin/carddisp.pl?gene=Shisa4
Pericytes	Ndufv3	-0.599709	1.6231e-05	5.79721e-10	1.12877	2.22597	0.412	0.511	867	542	http://www.genecards.org/cgi-bin/carddisp.pl?gene=Ndufv3
Pericytes	Dnajc3	0.384599	1.65369e-05	5.90645e-10	2.07459	1.35511	0.58	0.408	867	542	http://www.genecards.org/cgi-bin/carddisp.pl?gene=Dnajc3
Pericytes	Ftl1	-0.379363	1.73589e-05	6.20006e-10	3.05122	4.2697	0.709	0.784	867	542	http://www.genecards.org/cgi-bin/carddisp.pl?gene=Ftl1
Pericytes	Cdon	-0.530063	2.08484e-05	7.4464e-10	0.913906	1.76367	0.31	0.435	867	542	http://www.genecards.org/cgi-bin/carddisp.pl?gene=Cdon
Pericytes	Nsa2	0.283239	2.10781e-05	7.52841e-10	7.92365	6.33296	0.932	0.871	867	542	http://www.genecards.org/cgi-bin/carddisp.pl?gene=Nsa2
Pericytes	Ndufb7	-0.727618	2.16144e-05	7.71999e-10	1.18227	2.61363	0.408	0.524	867	542	http://www.genecards.org/cgi-bin/carddisp.pl?gene=Ndufb7
Pericytes	Bmpr2	0.358889	2.32219e-05	8.29413e-10	1.51184	0.958646	0.493	0.315	867	542	http://www.genecards.org/cgi-bin/carddisp.pl?gene=Bmpr2
Pericytes	Hspa5	0.332674	2.37803e-05	8.49359e-10	5.78422	4.3871	0.792	0.635	867	542	http://www.genecards.org/cgi-bin/carddisp.pl?gene=Hspa5
Pericytes	Mrpl18	-0.717544	2.41584e-05	8.62861e-10	0.355795	1.22944	0.158	0.273	867	542	http://www.genecards.org/cgi-bin/carddisp.pl?gene=Mrpl18
Pericytes	Fubp1	0.376396	2.46181e-05	8.7928e-10	1.77188	1.13535	0.527	0.352	867	542	http://www.genecards.org/cgi-bin/carddisp.pl?gene=Fubp1
Pericytes	Galnt15	0.463921	2.53209e-05	9.04383e-10	0.627319	0.179828	0.182	0.068	867	542	http://www.genecards.org/cgi-bin/carddisp.pl?gene=Galnt15
Pericytes	Cnot6	0.341114	2.74672e-05	9.8104e-10	0.998421	0.577617	0.377	0.218	867	542	http://www.genecards.org/cgi-bin/carddisp.pl?gene=Cnot6
Pericytes	D8Ertd738e	-0.424307	2.76261e-05	9.86716e-10	1.2679	2.04336	0.465	0.568	867	542	http://www.genecards.org/cgi-bin/carddisp.pl?gene=D8Ertd738e
Pericytes	Helz	0.369222	2.90177e-05	1.03642e-09	0.678968	0.299856	0.25	0.116	867	542	http://www.genecards.org/cgi-bin/carddisp.pl?gene=Helz
Pericytes	Carnmt1	-0.598367	2.96592e-05	1.05933e-09	0.283498	0.943218	0.129	0.244	867	542	http://www.genecards.org/cgi-bin/carddisp.pl?gene=Carnmt1
Pericytes	Mbtps1	0.324753	3.01775e-05	1.07785e-09	1.0225	0.614835	0.403	0.234	867	542	http://www.genecards.org/cgi-bin/carddisp.pl?gene=Mbtps1
Pericytes	Ddx1	0.330232	3.01959e-05	1.0785e-09	0.868237	0.486012	0.33	0.173	867	542	http://www.genecards.org/cgi-bin/carddisp.pl?gene=Ddx1
Pericytes	Lppos	-0.340644	3.28628e-05	1.17376e-09	0.0915334	0.382233	0.043	0.129	867	542	http://www.genecards.org/cgi-bin/carddisp.pl?gene=Lppos
Pericytes	Slco2a1	0.423636	3.34529e-05	1.19483e-09	0.593582	0.188084	0.163	0.054	867	542	http://www.genecards.org/cgi-bin/carddisp.pl?gene=Slco2a1
Pericytes	Smg1	0.361279	3.39944e-05	1.21417e-09	1.11099	0.643354	0.394	0.231	867	542	http://www.genecards.org/cgi-bin/carddisp.pl?gene=Smg1
Pericytes	Ipo7	0.31909	3.39977e-05	1.21429e-09	0.761174	0.411713	0.309	0.159	867	542	http://www.genecards.org/cgi-bin/carddisp.pl?gene=Ipo7
Pericytes	Dynll1	-0.423713	3.49257e-05	1.24744e-09	1.47033	2.31363	0.441	0.57	867	542	http://www.genecards.org/cgi-bin/carddisp.pl?gene=Dynll1
Pericytes	Zcchc14	0.310873	3.93049e-05	1.40385e-09	0.5899	0.281704	0.249	0.114	867	542	http://www.genecards.org/cgi-bin/carddisp.pl?gene=Zcchc14
Pericytes	Smc1a	0.407955	4.98742e-05	1.78135e-09	2.71546	1.80031	0.684	0.504	867	542	http://www.genecards.org/cgi-bin/carddisp.pl?gene=Smc1a
Pericytes	Hspa1a	-1.18548	5.20011e-05	1.85731e-09	5.83952	14.5558	0.61	0.638	867	542	http://www.genecards.org/cgi-bin/carddisp.pl?gene=Hspa1a
Pericytes	Rheb	-0.440878	5.21113e-05	1.86125e-09	0.440005	0.954705	0.191	0.317	867	542	http://www.genecards.org/cgi-bin/carddisp.pl?gene=Rheb
Pericytes	Arl4d	0.313896	5.77421e-05	2.06236e-09	1.14002	0.721575	0.349	0.19	867	542	http://www.genecards.org/cgi-bin/carddisp.pl?gene=Arl4d
Pericytes	Ash1l	0.319031	5.78617e-05	2.06664e-09	3.19114	2.35965	0.73	0.565	867	542	http://www.genecards.org/cgi-bin/carddisp.pl?gene=Ash1l
Pericytes	Tcea1	0.319595	5.8243e-05	2.08026e-09	1.99923	1.40327	0.601	0.428	867	542	http://www.genecards.org/cgi-bin/carddisp.pl?gene=Tcea1
Pericytes	Rras	-0.386838	6.17259e-05	2.20465e-09	0.570841	1.05391	0.22	0.358	867	542	http://www.genecards.org/cgi-bin/carddisp.pl?gene=Rras
Pericytes	Anxa5	-0.493201	6.18618e-05	2.20951e-09	2.82179	4.37942	0.676	0.716	867	542	http://www.genecards.org/cgi-bin/carddisp.pl?gene=Anxa5
Pericytes	Ktn1	0.389384	6.1971e-05	2.21341e-09	2.99535	2.05027	0.692	0.541	867	542	http://www.genecards.org/cgi-bin/carddisp.pl?gene=Ktn1
Pericytes	Mrpl30	-0.519746	6.4528e-05	2.30474e-09	1.27883	2.26716	0.446	0.555	867	542	http://www.genecards.org/cgi-bin/carddisp.pl?gene=Mrpl30
Pericytes	Rpl22l1	0.26524	6.60816e-05	2.36022e-09	8.71439	7.08296	0.95	0.887	867	542	http://www.genecards.org/cgi-bin/carddisp.pl?gene=Rpl22l1
Pericytes	Itpr1	0.319772	6.68235e-05	2.38672e-09	0.59762	0.280008	0.227	0.1	867	542	http://www.genecards.org/cgi-bin/carddisp.pl?gene=Itpr1
Pericytes	Ptgfrn	0.363899	6.73882e-05	2.40689e-09	1.08754	0.622147	0.376	0.218	867	542	http://www.genecards.org/cgi-bin/carddisp.pl?gene=Ptgfrn
Pericytes	Cox7a2l	-0.332728	6.75518e-05	2.41274e-09	3.7945	5.03815	0.805	0.838	867	542	http://www.genecards.org/cgi-bin/carddisp.pl?gene=Cox7a2l
Pericytes	Gatad2b	0.34444	7.04381e-05	2.51583e-09	1.69109	1.11954	0.543	0.371	867	542	http://www.genecards.org/cgi-bin/carddisp.pl?gene=Gatad2b
Pericytes	Bri3	-0.402681	7.36392e-05	2.63016e-09	1.03186	1.68604	0.401	0.522	867	542	http://www.genecards.org/cgi-bin/carddisp.pl?gene=Bri3
Pericytes	Snrpf	0.349938	7.64789e-05	2.73159e-09	2.19725	1.50862	0.616	0.454	867	542	http://www.genecards.org/cgi-bin/carddisp.pl?gene=Snrpf
Pericytes	Sptan1	0.351427	8.37592e-05	2.99161e-09	1.84627	1.23093	0.55	0.376	867	542	http://www.genecards.org/cgi-bin/carddisp.pl?gene=Sptan1
Pericytes	Atf7ip	0.307258	8.54251e-05	3.05111e-09	1.00009	0.616424	0.36	0.196	867	542	http://www.genecards.org/cgi-bin/carddisp.pl?gene=Atf7ip
Pericytes	Nfia	0.348231	8.85922e-05	3.16423e-09	4.83909	3.58688	0.829	0.686	867	542	http://www.genecards.org/cgi-bin/carddisp.pl?gene=Nfia
Pericytes	Sod2	-0.516757	9.03926e-05	3.22854e-09	0.404318	1.00921	0.174	0.292	867	542	http://www.genecards.org/cgi-bin/carddisp.pl?gene=Sod2
Pericytes	Irak1	0.380767	9.10571e-05	3.25227e-09	1.27068	0.743947	0.43	0.28	867	542	http://www.genecards.org/cgi-bin/carddisp.pl?gene=Irak1
Pericytes	Prelp	0.323889	9.21113e-05	3.28993e-09	4.01129	3.00358	0.783	0.622	867	542	http://www.genecards.org/cgi-bin/carddisp.pl?gene=Prelp
Pericytes	Trpm7	0.326522	0.000105255	3.75938e-09	1.35273	0.876203	0.451	0.29	867	542	http://www.genecards.org/cgi-bin/carddisp.pl?gene=Trpm7
Pericytes	Hbp1	0.338646	0.000109819	3.92238e-09	1.0988	0.659699	0.405	0.244	867	542	http://www.genecards.org/cgi-bin/carddisp.pl?gene=Hbp1
Pericytes	Ndufa13	-0.446821	0.000117897	4.21091e-09	2.52102	3.79926	0.698	0.749	867	542	http://www.genecards.org/cgi-bin/carddisp.pl?gene=Ndufa13
Pericytes	Zeb2	0.336998	0.00011877	4.2421e-09	4.70395	3.51574	0.828	0.696	867	542	http://www.genecards.org/cgi-bin/carddisp.pl?gene=Zeb2
Pericytes	Wdr43	0.366641	0.000127512	4.55433e-09	1.4442	0.895689	0.463	0.301	867	542	http://www.genecards.org/cgi-bin/carddisp.pl?gene=Wdr43
Pericytes	Dhx40	0.334423	0.0001297	4.63247e-09	0.621835	0.28628	0.242	0.113	867	542	http://www.genecards.org/cgi-bin/carddisp.pl?gene=Dhx40
Pericytes	Fbxo32	0.364533	0.000132875	4.74589e-09	0.661456	0.290487	0.233	0.107	867	542	http://www.genecards.org/cgi-bin/carddisp.pl?gene=Fbxo32
Pericytes	Cox7a2	-0.483395	0.00013331	4.76142e-09	2.86797	4.40754	0.725	0.784	867	542	http://www.genecards.org/cgi-bin/carddisp.pl?gene=Cox7a2
Pericytes	Upf2	0.311547	0.0001546	5.52182e-09	1.05733	0.657749	0.375	0.216	867	542	http://www.genecards.org/cgi-bin/carddisp.pl?gene=Upf2
Pericytes	Rnf7	-0.443329	0.000160309	5.72572e-09	0.72565	1.34643	0.299	0.419	867	542	http://www.genecards.org/cgi-bin/carddisp.pl?gene=Rnf7
Pericytes	Ndufa7	-0.448532	0.000164677	5.88176e-09	2.27107	3.46386	0.645	0.723	867	542	http://www.genecards.org/cgi-bin/carddisp.pl?gene=Ndufa7
Pericytes	Pacsin3	-0.284441	0.000172976	6.17814e-09	0.0630602	0.294741	0.028	0.1	867	542	http://www.genecards.org/cgi-bin/carddisp.pl?gene=Pacsin3
Pericytes	Dennd6a	0.340164	0.000173608	6.20073e-09	0.665051	0.31531	0.263	0.129	867	542	http://www.genecards.org/cgi-bin/carddisp.pl?gene=Dennd6a
Pericytes	S100a4	-0.533181	0.000174921	6.24763e-09	0.903228	1.75419	0.141	0.262	867	542	http://www.genecards.org/cgi-bin/carddisp.pl?gene=S100a4
Pericytes	Rad23a	-0.395063	0.000180809	6.45792e-09	0.408958	0.85278	0.182	0.299	867	542	http://www.genecards.org/cgi-bin/carddisp.pl?gene=Rad23a
Pericytes	Vamp5	-0.398757	0.000183646	6.55925e-09	0.140173	0.503172	0.061	0.151	867	542	http://www.genecards.org/cgi-bin/carddisp.pl?gene=Vamp5
Pericytes	Prrc2c	0.269196	0.000183964	6.57061e-09	4.4615	3.53186	0.845	0.688	867	542	http://www.genecards.org/cgi-bin/carddisp.pl?gene=Prrc2c
Pericytes	Amotl1	-0.378426	0.000188856	6.74535e-09	0.34878	0.75331	0.138	0.253	867	542	http://www.genecards.org/cgi-bin/carddisp.pl?gene=Amotl1
Pericytes	Cox7b	-0.882215	0.000195682	6.98914e-09	1.97034	4.47494	0.557	0.638	867	542	http://www.genecards.org/cgi-bin/carddisp.pl?gene=Cox7b
Pericytes	Lrp6	0.336361	0.000198026	7.07285e-09	1.42264	0.918816	0.48	0.319	867	542	http://www.genecards.org/cgi-bin/carddisp.pl?gene=Lrp6
Pericytes	Mrps21	-0.58236	0.000204817	7.31542e-09	0.789456	1.67935	0.33	0.428	867	542	http://www.genecards.org/cgi-bin/carddisp.pl?gene=Mrps21
Pericytes	Cebpzos	-0.323235	0.000207703	7.4185e-09	0.0969893	0.372479	0.048	0.133	867	542	http://www.genecards.org/cgi-bin/carddisp.pl?gene=Cebpzos
Pericytes	Nedd4l	0.354685	0.000208597	7.45042e-09	1.16069	0.689744	0.393	0.242	867	542	http://www.genecards.org/cgi-bin/carddisp.pl?gene=Nedd4l
Pericytes	Mrpl51	-0.568346	0.000210846	7.53076e-09	0.480371	1.19513	0.2	0.314	867	542	http://www.genecards.org/cgi-bin/carddisp.pl?gene=Mrpl51
Pericytes	Ube3a	0.369818	0.000216727	7.7408e-09	2.1919	1.47015	0.603	0.452	867	542	http://www.genecards.org/cgi-bin/carddisp.pl?gene=Ube3a
Pericytes	Cap2	-0.322758	0.000222743	7.95568e-09	0.0744937	0.34389	0.033	0.109	867	542	http://www.genecards.org/cgi-bin/carddisp.pl?gene=Cap2
Pericytes	Ttc14	0.336344	0.000226444	8.08787e-09	1.34993	0.861251	0.414	0.253	867	542	http://www.genecards.org/cgi-bin/carddisp.pl?gene=Ttc14
Pericytes	Wnk1	0.372602	0.000237352	8.47748e-09	2.3842	1.61392	0.611	0.458	867	542	http://www.genecards.org/cgi-bin/carddisp.pl?gene=Wnk1
Pericytes	Itm2b	-0.326545	0.000239148	8.54161e-09	4.63334	6.06425	0.858	0.847	867	542	http://www.genecards.org/cgi-bin/carddisp.pl?gene=Itm2b
Pericytes	Bptf	0.297874	0.000253358	9.04914e-09	2.45213	1.80814	0.652	0.485	867	542	http://www.genecards.org/cgi-bin/carddisp.pl?gene=Bptf
Pericytes	Clcc1	0.270236	0.000255343	9.12003e-09	0.625583	0.347907	0.265	0.129	867	542	http://www.genecards.org/cgi-bin/carddisp.pl?gene=Clcc1
Pericytes	Actn3	-1.43241	0.00025744	9.19495e-09	0.285044	2.46831	0.119	0.22	867	542	http://www.genecards.org/cgi-bin/carddisp.pl?gene=Actn3
Pericytes	Unc93b1	-0.442353	0.000260265	9.29584e-09	0.466002	0.992031	0.202	0.317	867	542	http://www.genecards.org/cgi-bin/carddisp.pl?gene=Unc93b1
Pericytes	1110008P14Rik	-0.305153	0.000266931	9.53392e-09	0.0917503	0.348912	0.044	0.125	867	542	http://www.genecards.org/cgi-bin/carddisp.pl?gene=1110008P14Rik
Pericytes	Jph1	-0.455944	0.000274033	9.78759e-09	0.125441	0.543746	0.06	0.148	867	542	http://www.genecards.org/cgi-bin/carddisp.pl?gene=Jph1
Pericytes	Fis1	-0.40586	0.000277004	9.89372e-09	0.889592	1.50348	0.343	0.467	867	542	http://www.genecards.org/cgi-bin/carddisp.pl?gene=Fis1
Pericytes	2700060E02Rik	-0.348955	0.00028558	1.02e-08	1.58879	2.29718	0.521	0.6	867	542	http://www.genecards.org/cgi-bin/carddisp.pl?gene=2700060E02Rik
Pericytes	Gsn	-0.492465	0.000309746	1.10631e-08	3.84722	5.81929	0.758	0.756	867	542	http://www.genecards.org/cgi-bin/carddisp.pl?gene=Gsn
Pericytes	Thoc2	0.32771	0.000312014	1.11442e-08	1.62715	1.09332	0.489	0.321	867	542	http://www.genecards.org/cgi-bin/carddisp.pl?gene=Thoc2
Pericytes	Akr1c14	0.318705	0.00032808	1.1718e-08	0.461451	0.171776	0.165	0.061	867	542	http://www.genecards.org/cgi-bin/carddisp.pl?gene=Akr1c14
Pericytes	Tnrc6b	0.346857	0.000330172	1.17927e-08	2.48591	1.74095	0.642	0.476	867	542	http://www.genecards.org/cgi-bin/carddisp.pl?gene=Tnrc6b
Pericytes	1700025G04Rik	-0.464975	0.000342888	1.22469e-08	0.32318	0.826377	0.133	0.242	867	542	http://www.genecards.org/cgi-bin/carddisp.pl?gene=1700025G04Rik
Pericytes	Myh14	0.291213	0.000351708	1.25619e-08	0.428445	0.167346	0.185	0.076	867	542	http://www.genecards.org/cgi-bin/carddisp.pl?gene=Myh14
Pericytes	Bnc2	0.330044	0.000352998	1.2608e-08	0.923149	0.529888	0.346	0.199	867	542	http://www.genecards.org/cgi-bin/carddisp.pl?gene=Bnc2
Pericytes	Sh3bgrl	0.301142	0.000360734	1.28843e-08	1.87748	1.33539	0.566	0.391	867	542	http://www.genecards.org/cgi-bin/carddisp.pl?gene=Sh3bgrl
Pericytes	Dennd5a	0.310236	0.000373136	1.33273e-08	0.754281	0.414844	0.302	0.162	867	542	http://www.genecards.org/cgi-bin/carddisp.pl?gene=Dennd5a
Pericytes	Synpo2	-0.55147	0.000382188	1.36506e-08	0.216025	0.78218	0.087	0.181	867	542	http://www.genecards.org/cgi-bin/carddisp.pl?gene=Synpo2
Pericytes	Ndufs7	-0.604018	0.000395362	1.41211e-08	1.24155	2.40704	0.454	0.537	867	542	http://www.genecards.org/cgi-bin/carddisp.pl?gene=Ndufs7
Pericytes	Mrpl42	-0.902985	0.000400303	1.42976e-08	0.571586	1.93876	0.249	0.354	867	542	http://www.genecards.org/cgi-bin/carddisp.pl?gene=Mrpl42
Pericytes	Nudt19	-0.273604	0.000405007	1.44656e-08	0.0605336	0.281999	0.032	0.105	867	542	http://www.genecards.org/cgi-bin/carddisp.pl?gene=Nudt19
Pericytes	Deptor	0.344099	0.000412939	1.47489e-08	2.27119	1.57704	0.584	0.41	867	542	http://www.genecards.org/cgi-bin/carddisp.pl?gene=Deptor
Pericytes	Mmp2	0.362875	0.000416642	1.48811e-08	0.593735	0.239309	0.205	0.09	867	542	http://www.genecards.org/cgi-bin/carddisp.pl?gene=Mmp2
Pericytes	Ddt	-0.367085	0.00042705	1.52529e-08	0.341549	0.730255	0.151	0.266	867	542	http://www.genecards.org/cgi-bin/carddisp.pl?gene=Ddt
Pericytes	Hdac4	0.325022	0.000433005	1.54656e-08	0.938543	0.547512	0.347	0.199	867	542	http://www.genecards.org/cgi-bin/carddisp.pl?gene=Hdac4
Pericytes	Cfl2	-0.704067	0.000510771	1.82431e-08	1.92536	3.76567	0.567	0.627	867	542	http://www.genecards.org/cgi-bin/carddisp.pl?gene=Cfl2
Pericytes	Ost4	-0.375863	0.000518821	1.85307e-08	0.724204	1.23735	0.281	0.41	867	542	http://www.genecards.org/cgi-bin/carddisp.pl?gene=Ost4
Pericytes	Med13	0.332912	0.000539554	1.92712e-08	1.32876	0.848876	0.452	0.293	867	542	http://www.genecards.org/cgi-bin/carddisp.pl?gene=Med13
Pericytes	Vapa	-0.405638	0.000540497	1.93048e-08	1.0134	1.6671	0.37	0.498	867	542	http://www.genecards.org/cgi-bin/carddisp.pl?gene=Vapa
Pericytes	Tmem38a	-0.413818	0.000561234	2.00455e-08	0.0897328	0.451749	0.039	0.114	867	542	http://www.genecards.org/cgi-bin/carddisp.pl?gene=Tmem38a
Pericytes	Tacc1	0.287446	0.000566534	2.02348e-08	1.34365	0.920273	0.45	0.282	867	542	http://www.genecards.org/cgi-bin/carddisp.pl?gene=Tacc1
Pericytes	Cox6a1	0.291876	0.000569008	2.03231e-08	2.60003	1.94065	0.699	0.542	867	542	http://www.genecards.org/cgi-bin/carddisp.pl?gene=Cox6a1
Pericytes	Pum2	0.329636	0.000617577	2.20579e-08	1.40693	0.915282	0.474	0.315	867	542	http://www.genecards.org/cgi-bin/carddisp.pl?gene=Pum2
Pericytes	Wipf1	0.323977	0.000621626	2.22025e-08	0.930203	0.541971	0.347	0.201	867	542	http://www.genecards.org/cgi-bin/carddisp.pl?gene=Wipf1
Pericytes	Wipi2	0.292427	0.000624229	2.22955e-08	0.549218	0.264979	0.231	0.111	867	542	http://www.genecards.org/cgi-bin/carddisp.pl?gene=Wipi2
Pericytes	Uqcr10	-0.714887	0.000639826	2.28526e-08	1.75327	3.51909	0.552	0.614	867	542	http://www.genecards.org/cgi-bin/carddisp.pl?gene=Uqcr10
Pericytes	Fermt2	-0.41069	0.000645562	2.30574e-08	1.53489	2.36969	0.497	0.594	867	542	http://www.genecards.org/cgi-bin/carddisp.pl?gene=Fermt2
Pericytes	Pcmtd2	0.32214	0.000657333	2.34779e-08	0.804581	0.443453	0.313	0.175	867	542	http://www.genecards.org/cgi-bin/carddisp.pl?gene=Pcmtd2
Pericytes	Trim56	0.359518	0.000667241	2.38318e-08	1.08625	0.626072	0.363	0.221	867	542	http://www.genecards.org/cgi-bin/carddisp.pl?gene=Trim56
Pericytes	Rb1cc1	0.352317	0.000667809	2.3852e-08	1.86497	1.2442	0.543	0.393	867	542	http://www.genecards.org/cgi-bin/carddisp.pl?gene=Rb1cc1
Pericytes	Metap2	0.253085	0.00071377	2.54936e-08	2.93242	2.2997	0.72	0.568	867	542	http://www.genecards.org/cgi-bin/carddisp.pl?gene=Metap2
Pericytes	Tspo	-0.413338	0.000741539	2.64854e-08	1.33388	2.10818	0.441	0.542	867	542	http://www.genecards.org/cgi-bin/carddisp.pl?gene=Tspo
Pericytes	Ankrd11	0.302909	0.000745188	2.66158e-08	2.64779	1.95696	0.678	0.515	867	542	http://www.genecards.org/cgi-bin/carddisp.pl?gene=Ankrd11
Pericytes	Ap2a2	0.352776	0.0007893	2.81913e-08	0.874549	0.467914	0.326	0.19	867	542	http://www.genecards.org/cgi-bin/carddisp.pl?gene=Ap2a2
Pericytes	Il6st	0.29322	0.000812827	2.90316e-08	1.2898	0.868654	0.452	0.288	867	542	http://www.genecards.org/cgi-bin/carddisp.pl?gene=Il6st
Pericytes	Tmem126a	-0.522168	0.000825666	2.94902e-08	0.282214	0.841403	0.126	0.227	867	542	http://www.genecards.org/cgi-bin/carddisp.pl?gene=Tmem126a
Pericytes	Polr1a	0.292646	0.000829643	2.96322e-08	0.660403	0.355558	0.26	0.135	867	542	http://www.genecards.org/cgi-bin/carddisp.pl?gene=Polr1a
Pericytes	Dclk3	0.270437	0.000842998	3.01092e-08	0.458457	0.209161	0.191	0.081	867	542	http://www.genecards.org/cgi-bin/carddisp.pl?gene=Dclk3
Pericytes	Prpf4b	0.293712	0.000849623	3.03458e-08	2.70081	2.01912	0.669	0.511	867	542	http://www.genecards.org/cgi-bin/carddisp.pl?gene=Prpf4b
Pericytes	Wbp11	0.332913	0.000853928	3.04996e-08	1.2176	0.760625	0.427	0.277	867	542	http://www.genecards.org/cgi-bin/carddisp.pl?gene=Wbp11
Pericytes	Nmt2	0.347827	0.000861839	3.07822e-08	0.851794	0.455078	0.315	0.179	867	542	http://www.genecards.org/cgi-bin/carddisp.pl?gene=Nmt2
Pericytes	Arf5	-0.311252	0.000862054	3.07898e-08	1.35222	1.91859	0.475	0.585	867	542	http://www.genecards.org/cgi-bin/carddisp.pl?gene=Arf5
Pericytes	Scaf11	0.331388	0.000878026	3.13603e-08	2.07188	1.44145	0.572	0.411	867	542	http://www.genecards.org/cgi-bin/carddisp.pl?gene=Scaf11
Pericytes	Rcc2	0.254513	0.000912411	3.25884e-08	0.399434	0.173104	0.183	0.076	867	542	http://www.genecards.org/cgi-bin/carddisp.pl?gene=Rcc2
Pericytes	Axl	0.335884	0.000944945	3.37505e-08	0.630161	0.291574	0.236	0.116	867	542	http://www.genecards.org/cgi-bin/carddisp.pl?gene=Axl
Pericytes	Mga	0.305627	0.000961631	3.43464e-08	1.71235	1.19453	0.527	0.358	867	542	http://www.genecards.org/cgi-bin/carddisp.pl?gene=Mga
Pericytes	Ndufb5	-0.732384	0.0010011	3.57562e-08	1.32361	2.8604	0.482	0.554	867	542	http://www.genecards.org/cgi-bin/carddisp.pl?gene=Ndufb5
Pericytes	Serpinb6a	-0.379525	0.00102351	3.65567e-08	1.51314	2.26938	0.497	0.589	867	542	http://www.genecards.org/cgi-bin/carddisp.pl?gene=Serpinb6a
Pericytes	Tek	0.250159	0.00102889	3.67487e-08	0.411283	0.186612	0.18	0.072	867	542	http://www.genecards.org/cgi-bin/carddisp.pl?gene=Tek
Pericytes	Anapc5	-0.485026	0.00104783	3.74253e-08	0.531247	1.14315	0.221	0.332	867	542	http://www.genecards.org/cgi-bin/carddisp.pl?gene=Anapc5
Pericytes	Macrod1	-0.485641	0.00106125	3.79044e-08	0.266859	0.773866	0.121	0.22	867	542	http://www.genecards.org/cgi-bin/carddisp.pl?gene=Macrod1
Pericytes	Bola2	0.301265	0.00112623	4.02252e-08	1.91109	1.36247	0.603	0.448	867	542	http://www.genecards.org/cgi-bin/carddisp.pl?gene=Bola2
Pericytes	M6pr	0.322369	0.00113375	4.04941e-08	0.717402	0.373502	0.288	0.157	867	542	http://www.genecards.org/cgi-bin/carddisp.pl?gene=M6pr
Pericytes	2010111I01Rik	-0.354544	0.00114485	4.08903e-08	0.506485	0.926164	0.212	0.33	867	542	http://www.genecards.org/cgi-bin/carddisp.pl?gene=2010111I01Rik
Pericytes	Acot13	-0.395361	0.00115016	4.10799e-08	0.182904	0.555841	0.08	0.172	867	542	http://www.genecards.org/cgi-bin/carddisp.pl?gene=Acot13
Pericytes	Sepw1	-1.79164	0.00117125	4.18332e-08	1.4077	7.33566	0.442	0.526	867	542	http://www.genecards.org/cgi-bin/carddisp.pl?gene=Sepw1
Pericytes	Pitpnc1	0.352878	0.00119778	4.2781e-08	0.712148	0.340647	0.239	0.116	867	542	http://www.genecards.org/cgi-bin/carddisp.pl?gene=Pitpnc1
Pericytes	Eif3k	-0.298193	0.00120032	4.28717e-08	3.85981	4.97564	0.818	0.834	867	542	http://www.genecards.org/cgi-bin/carddisp.pl?gene=Eif3k
Pericytes	Immp1l	-0.412673	0.00125546	4.4841e-08	0.300958	0.731769	0.144	0.249	867	542	http://www.genecards.org/cgi-bin/carddisp.pl?gene=Immp1l
Pericytes	U2surp	0.335568	0.00130282	4.65326e-08	1.56306	1.03115	0.483	0.33	867	542	http://www.genecards.org/cgi-bin/carddisp.pl?gene=U2surp
Pericytes	Bola3	-0.829493	0.0013159	4.69996e-08	0.451833	1.58	0.181	0.282	867	542	http://www.genecards.org/cgi-bin/carddisp.pl?gene=Bola3
Pericytes	Ube4b	0.289825	0.00136885	4.8891e-08	0.645376	0.34592	0.266	0.138	867	542	http://www.genecards.org/cgi-bin/carddisp.pl?gene=Ube4b
Pericytes	Ylpm1	0.342184	0.00139728	4.99064e-08	1.01981	0.593319	0.364	0.225	867	542	http://www.genecards.org/cgi-bin/carddisp.pl?gene=Ylpm1
Pericytes	Vcp	0.308955	0.00143529	5.12642e-08	2.27819	1.64624	0.639	0.485	867	542	http://www.genecards.org/cgi-bin/carddisp.pl?gene=Vcp
Pericytes	Ndufs8	-0.412264	0.0014396	5.1418e-08	0.631511	1.17117	0.275	0.384	867	542	http://www.genecards.org/cgi-bin/carddisp.pl?gene=Ndufs8
Pericytes	Vsir	0.326376	0.00151137	5.39814e-08	0.626121	0.296892	0.242	0.124	867	542	http://www.genecards.org/cgi-bin/carddisp.pl?gene=Vsir
Pericytes	Smim11	-0.40806	0.00154242	5.50902e-08	0.726556	1.29097	0.298	0.415	867	542	http://www.genecards.org/cgi-bin/carddisp.pl?gene=Smim11
Pericytes	Ap2b1	0.332082	0.00157854	5.63805e-08	1.3279	0.849259	0.457	0.299	867	542	http://www.genecards.org/cgi-bin/carddisp.pl?gene=Ap2b1
Pericytes	H6pd	0.334115	0.00158006	5.64347e-08	0.686823	0.338107	0.27	0.149	867	542	http://www.genecards.org/cgi-bin/carddisp.pl?gene=H6pd
Pericytes	Pi4k2b	0.323728	0.00161068	5.75283e-08	0.723206	0.376846	0.269	0.146	867	542	http://www.genecards.org/cgi-bin/carddisp.pl?gene=Pi4k2b
Pericytes	Serinc1	0.255706	0.00163883	5.85339e-08	1.71098	1.27066	0.555	0.399	867	542	http://www.genecards.org/cgi-bin/carddisp.pl?gene=Serinc1
Pericytes	Nmt1	0.323464	0.00164601	5.87904e-08	1.7093	1.16514	0.55	0.395	867	542	http://www.genecards.org/cgi-bin/carddisp.pl?gene=Nmt1
Pericytes	Phip	0.348771	0.00168456	6.0167e-08	2.22706	1.53406	0.549	0.386	867	542	http://www.genecards.org/cgi-bin/carddisp.pl?gene=Phip
Pericytes	Pmp22	-0.474255	0.00168726	6.02635e-08	1.10961	1.93067	0.376	0.489	867	542	http://www.genecards.org/cgi-bin/carddisp.pl?gene=Pmp22
Pericytes	Cdv3	-0.480132	0.00169903	6.06841e-08	0.888608	1.63436	0.328	0.435	867	542	http://www.genecards.org/cgi-bin/carddisp.pl?gene=Cdv3
Pericytes	Ptch1	0.271212	0.00171899	6.1397e-08	0.564106	0.296054	0.234	0.113	867	542	http://www.genecards.org/cgi-bin/carddisp.pl?gene=Ptch1
Pericytes	Kdm5a	0.343129	0.0017609	6.28936e-08	1.39694	0.889578	0.454	0.297	867	542	http://www.genecards.org/cgi-bin/carddisp.pl?gene=Kdm5a
Pericytes	Glg1	0.293157	0.0017746	6.33831e-08	1.59467	1.11755	0.518	0.352	867	542	http://www.genecards.org/cgi-bin/carddisp.pl?gene=Glg1
Pericytes	Dnajb6	0.325488	0.00186197	6.65037e-08	2.20287	1.55598	0.624	0.48	867	542	http://www.genecards.org/cgi-bin/carddisp.pl?gene=Dnajb6
Pericytes	Ssr3	0.324841	0.00186317	6.65467e-08	1.26406	0.807595	0.454	0.304	867	542	http://www.genecards.org/cgi-bin/carddisp.pl?gene=Ssr3
Pericytes	Ank2	0.319849	0.00190824	6.81564e-08	0.886369	0.511271	0.323	0.186	867	542	http://www.genecards.org/cgi-bin/carddisp.pl?gene=Ank2
Pericytes	Kmt2a	0.314946	0.00196475	7.01748e-08	3.10342	2.29866	0.687	0.537	867	542	http://www.genecards.org/cgi-bin/carddisp.pl?gene=Kmt2a
Pericytes	Uhrf2	0.279702	0.00197438	7.05188e-08	0.862841	0.534536	0.328	0.188	867	542	http://www.genecards.org/cgi-bin/carddisp.pl?gene=Uhrf2
Pericytes	Pgm5	0.313073	0.00199495	7.12533e-08	0.78521	0.436961	0.285	0.157	867	542	http://www.genecards.org/cgi-bin/carddisp.pl?gene=Pgm5
Pericytes	Hnrnpdl	0.324147	0.00213773	7.6353e-08	1.84291	1.27084	0.548	0.397	867	542	http://www.genecards.org/cgi-bin/carddisp.pl?gene=Hnrnpdl
Pericytes	Pabpc1	0.266834	0.0021734	7.7627e-08	5.55474	4.44792	0.87	0.742	867	542	http://www.genecards.org/cgi-bin/carddisp.pl?gene=Pabpc1
Pericytes	Tma7	-0.663945	0.00219428	7.83729e-08	0.918944	2.04039	0.368	0.454	867	542	http://www.genecards.org/cgi-bin/carddisp.pl?gene=Tma7
Pericytes	Ctdsp2	0.298133	0.00224312	8.01172e-08	1.88054	1.34276	0.571	0.424	867	542	http://www.genecards.org/cgi-bin/carddisp.pl?gene=Ctdsp2
Pericytes	Uaca	-0.321407	0.00261387	9.33593e-08	0.123663	0.404071	0.051	0.129	867	542	http://www.genecards.org/cgi-bin/carddisp.pl?gene=Uaca
Pericytes	Igf2r	0.270269	0.00268184	9.5787e-08	2.16111	1.62108	0.611	0.45	867	542	http://www.genecards.org/cgi-bin/carddisp.pl?gene=Igf2r
Pericytes	Sf3b2	0.291753	0.00268441	9.58785e-08	2.73483	2.05102	0.699	0.563	867	542	http://www.genecards.org/cgi-bin/carddisp.pl?gene=Sf3b2
Pericytes	Zc3h4	0.269956	0.00276382	9.87149e-08	0.419789	0.177495	0.167	0.068	867	542	http://www.genecards.org/cgi-bin/carddisp.pl?gene=Zc3h4
Pericytes	Ilf2	0.2883	0.00280497	1.00185e-07	1.04842	0.677383	0.393	0.249	867	542	http://www.genecards.org/cgi-bin/carddisp.pl?gene=Ilf2
Pericytes	Iscu	-0.347604	0.00283846	1.01381e-07	0.297283	0.650722	0.131	0.234	867	542	http://www.genecards.org/cgi-bin/carddisp.pl?gene=Iscu
Pericytes	Dync1i2	0.322408	0.00284282	1.01537e-07	2.21303	1.56957	0.603	0.446	867	542	http://www.genecards.org/cgi-bin/carddisp.pl?gene=Dync1i2
Pericytes	Samd4	0.404417	0.00284287	1.01538e-07	0.976364	0.493225	0.3	0.175	867	542	http://www.genecards.org/cgi-bin/carddisp.pl?gene=Samd4
Pericytes	Nfil3	-0.295008	0.00296264	1.05816e-07	0.214252	0.489756	0.076	0.166	867	542	http://www.genecards.org/cgi-bin/carddisp.pl?gene=Nfil3
Pericytes	Bnip3	-0.386319	0.00308142	1.10058e-07	0.134698	0.483112	0.06	0.14	867	542	http://www.genecards.org/cgi-bin/carddisp.pl?gene=Bnip3
Pericytes	Spsb1	0.28023	0.00310794	1.11006e-07	0.580625	0.301581	0.208	0.096	867	542	http://www.genecards.org/cgi-bin/carddisp.pl?gene=Spsb1
Pericytes	Oxct1	-0.33672	0.00315978	1.12857e-07	0.524086	0.92474	0.213	0.33	867	542	http://www.genecards.org/cgi-bin/carddisp.pl?gene=Oxct1
Pericytes	Nr1d2	0.298303	0.00318654	1.13813e-07	0.669676	0.357795	0.251	0.131	867	542	http://www.genecards.org/cgi-bin/carddisp.pl?gene=Nr1d2
Pericytes	Cisd1	-0.550716	0.003201	1.1433e-07	0.285233	0.882626	0.126	0.221	867	542	http://www.genecards.org/cgi-bin/carddisp.pl?gene=Cisd1
Pericytes	Jtb	-0.395261	0.00343243	1.22595e-07	0.3564	0.78391	0.156	0.26	867	542	http://www.genecards.org/cgi-bin/carddisp.pl?gene=Jtb
Pericytes	Ythdc1	0.316501	0.00354293	1.26542e-07	1.85716	1.29434	0.55	0.399	867	542	http://www.genecards.org/cgi-bin/carddisp.pl?gene=Ythdc1
Pericytes	Stt3a	0.315767	0.00355341	1.26917e-07	0.654653	0.329388	0.265	0.148	867	542	http://www.genecards.org/cgi-bin/carddisp.pl?gene=Stt3a
Pericytes	Ppp1r14b	-0.344237	0.00375435	1.34094e-07	5.44866	7.18644	0.857	0.854	867	542	http://www.genecards.org/cgi-bin/carddisp.pl?gene=Ppp1r14b
Pericytes	Cdc42ep3	-0.274188	0.00390411	1.39442e-07	0.259744	0.523426	0.089	0.185	867	542	http://www.genecards.org/cgi-bin/carddisp.pl?gene=Cdc42ep3
Pericytes	Gcn1l1	0.289156	0.00394788	1.41006e-07	0.565522	0.281193	0.238	0.122	867	542	http://www.genecards.org/cgi-bin/carddisp.pl?gene=Gcn1l1
Pericytes	Txn2	-0.47952	0.00400463	1.43033e-07	0.674009	1.33404	0.285	0.386	867	542	http://www.genecards.org/cgi-bin/carddisp.pl?gene=Txn2
Pericytes	Serpinh1	0.269527	0.00422048	1.50742e-07	2.26093	1.70524	0.565	0.397	867	542	http://www.genecards.org/cgi-bin/carddisp.pl?gene=Serpinh1
Pericytes	Fam133b	0.289057	0.00450262	1.60819e-07	0.997592	0.634902	0.351	0.212	867	542	http://www.genecards.org/cgi-bin/carddisp.pl?gene=Fam133b
Pericytes	Capn6	-0.288992	0.0046905	1.6753e-07	0.0926065	0.334931	0.044	0.116	867	542	http://www.genecards.org/cgi-bin/carddisp.pl?gene=Capn6
Pericytes	Sod1	0.296012	0.00481661	1.72034e-07	1.67942	1.18239	0.548	0.38	867	542	http://www.genecards.org/cgi-bin/carddisp.pl?gene=Sod1
Pericytes	Cnot3	0.305347	0.00488692	1.74545e-07	0.950265	0.578248	0.359	0.221	867	542	http://www.genecards.org/cgi-bin/carddisp.pl?gene=Cnot3
Pericytes	Rbm24	-0.334805	0.00506997	1.81083e-07	0.200445	0.514009	0.063	0.146	867	542	http://www.genecards.org/cgi-bin/carddisp.pl?gene=Rbm24
Pericytes	Cib2	-0.502723	0.00507155	1.8114e-07	0.162924	0.647729	0.07	0.153	867	542	http://www.genecards.org/cgi-bin/carddisp.pl?gene=Cib2
Pericytes	Lgalsl	-0.352621	0.00512172	1.82932e-07	0.118285	0.427914	0.051	0.125	867	542	http://www.genecards.org/cgi-bin/carddisp.pl?gene=Lgalsl
Pericytes	Arl13b	0.3428	0.0051413	1.83631e-07	0.7867	0.408829	0.278	0.153	867	542	http://www.genecards.org/cgi-bin/carddisp.pl?gene=Arl13b
Pericytes	Dstn	0.279662	0.00516001	1.84299e-07	3.2025	2.46196	0.749	0.572	867	542	http://www.genecards.org/cgi-bin/carddisp.pl?gene=Dstn
Pericytes	Limd1	0.33684	0.00535287	1.91188e-07	0.95672	0.549279	0.332	0.201	867	542	http://www.genecards.org/cgi-bin/carddisp.pl?gene=Limd1
Pericytes	Clk1	0.295615	0.00552732	1.97418e-07	2.89595	2.17413	0.657	0.5	867	542	http://www.genecards.org/cgi-bin/carddisp.pl?gene=Clk1
Pericytes	Eif5	0.283942	0.0056114	2.00421e-07	3.05826	2.33323	0.72	0.566	867	542	http://www.genecards.org/cgi-bin/carddisp.pl?gene=Eif5
Pericytes	Polr2j	-0.330235	0.00575739	2.05636e-07	0.423086	0.789129	0.196	0.303	867	542	http://www.genecards.org/cgi-bin/carddisp.pl?gene=Polr2j
Pericytes	Creb3l2	0.283326	0.00595171	2.12576e-07	0.821013	0.496316	0.31	0.177	867	542	http://www.genecards.org/cgi-bin/carddisp.pl?gene=Creb3l2
Pericytes	Ahcyl1	0.288654	0.00612106	2.18625e-07	0.734443	0.419928	0.294	0.17	867	542	http://www.genecards.org/cgi-bin/carddisp.pl?gene=Ahcyl1
Pericytes	Fam168a	0.304536	0.00612205	2.1866e-07	1.09819	0.698912	0.394	0.253	867	542	http://www.genecards.org/cgi-bin/carddisp.pl?gene=Fam168a
Pericytes	Ube2b	-0.714028	0.00613886	2.19261e-07	1.80376	3.59922	0.548	0.618	867	542	http://www.genecards.org/cgi-bin/carddisp.pl?gene=Ube2b
Pericytes	Srp9	-0.380418	0.006522	2.32945e-07	1.08084	1.70867	0.404	0.502	867	542	http://www.genecards.org/cgi-bin/carddisp.pl?gene=Srp9
Pericytes	Mllt4	0.276851	0.00685958	2.45003e-07	0.779707	0.468953	0.293	0.166	867	542	http://www.genecards.org/cgi-bin/carddisp.pl?gene=Mllt4
Pericytes	0610012G03Rik	-0.512573	0.00690906	2.4677e-07	0.37118	0.956114	0.16	0.256	867	542	http://www.genecards.org/cgi-bin/carddisp.pl?gene=0610012G03Rik
Pericytes	Prrc2b	0.291252	0.00706768	2.52435e-07	1.66544	1.17818	0.548	0.376	867	542	http://www.genecards.org/cgi-bin/carddisp.pl?gene=Prrc2b
Pericytes	Bag1	-0.647128	0.00711515	2.54131e-07	1.06613	2.23565	0.363	0.459	867	542	http://www.genecards.org/cgi-bin/carddisp.pl?gene=Bag1
Pericytes	Clstn1	0.253366	0.00740248	2.64393e-07	0.810032	0.518502	0.331	0.194	867	542	http://www.genecards.org/cgi-bin/carddisp.pl?gene=Clstn1
Pericytes	Trim28	0.283686	0.00741173	2.64723e-07	0.622022	0.332474	0.263	0.146	867	542	http://www.genecards.org/cgi-bin/carddisp.pl?gene=Trim28
Pericytes	Ndufa8	-0.566855	0.00752521	2.68777e-07	0.561693	1.31332	0.251	0.343	867	542	http://www.genecards.org/cgi-bin/carddisp.pl?gene=Ndufa8
Pericytes	Prpf18	0.26021	0.00759657	2.71325e-07	0.578245	0.317781	0.232	0.116	867	542	http://www.genecards.org/cgi-bin/carddisp.pl?gene=Prpf18
Pericytes	Pax7	-0.371962	0.00782034	2.79318e-07	3.52349	4.8539	0.705	0.742	867	542	http://www.genecards.org/cgi-bin/carddisp.pl?gene=Pax7
Pericytes	Phf21a	0.263139	0.00799125	2.85422e-07	0.672943	0.394018	0.278	0.157	867	542	http://www.genecards.org/cgi-bin/carddisp.pl?gene=Phf21a
Pericytes	Syne2	0.323612	0.00804551	2.8736e-07	1.84115	1.27027	0.513	0.36	867	542	http://www.genecards.org/cgi-bin/carddisp.pl?gene=Syne2
Pericytes	Col15a1	0.29367	0.00863766	3.0851e-07	0.762104	0.437567	0.286	0.162	867	542	http://www.genecards.org/cgi-bin/carddisp.pl?gene=Col15a1
Pericytes	Tmem50a	0.290734	0.00890436	3.18036e-07	1.72481	1.22749	0.552	0.393	867	542	http://www.genecards.org/cgi-bin/carddisp.pl?gene=Tmem50a
Pericytes	Itih5	0.507272	0.00927943	3.31432e-07	3.76269	2.35079	0.539	0.411	867	542	http://www.genecards.org/cgi-bin/carddisp.pl?gene=Itih5
Pericytes	Nexn	-0.586527	0.00932275	3.32979e-07	0.530164	1.29774	0.17	0.271	867	542	http://www.genecards.org/cgi-bin/carddisp.pl?gene=Nexn
Pericytes	Tmco1	0.292667	0.00961799	3.43524e-07	1.15172	0.756648	0.4	0.255	867	542	http://www.genecards.org/cgi-bin/carddisp.pl?gene=Tmco1
Pericytes	Rbm28	0.273561	0.00992166	3.5437e-07	0.820845	0.506339	0.3	0.173	867	542	http://www.genecards.org/cgi-bin/carddisp.pl?gene=Rbm28
Pericytes	Itpripl2	0.337257	0.0100252	3.58068e-07	1.49096	0.971709	0.458	0.323	867	542	http://www.genecards.org/cgi-bin/carddisp.pl?gene=Itpripl2
Pericytes	Dhx9	0.25753	0.0101222	3.61532e-07	1.04613	0.711628	0.375	0.244	867	542	http://www.genecards.org/cgi-bin/carddisp.pl?gene=Dhx9
Pericytes	Fbn1	0.306502	0.0104689	3.73916e-07	1.62685	1.12407	0.484	0.339	867	542	http://www.genecards.org/cgi-bin/carddisp.pl?gene=Fbn1
Pericytes	Pik3ca	0.274286	0.010538	3.76383e-07	0.848583	0.528518	0.319	0.186	867	542	http://www.genecards.org/cgi-bin/carddisp.pl?gene=Pik3ca
Pericytes	Sec63	0.263572	0.0106486	3.80334e-07	1.33023	0.941135	0.443	0.29	867	542	http://www.genecards.org/cgi-bin/carddisp.pl?gene=Sec63
Pericytes	Snta1	-0.270806	0.0106599	3.80737e-07	0.10377	0.331679	0.048	0.12	867	542	http://www.genecards.org/cgi-bin/carddisp.pl?gene=Snta1
Pericytes	Rtf1	0.341842	0.0110219	3.93667e-07	1.34528	0.850505	0.437	0.295	867	542	http://www.genecards.org/cgi-bin/carddisp.pl?gene=Rtf1
Pericytes	Swi5	-0.372212	0.0110608	3.95057e-07	1.47222	2.19988	0.535	0.596	867	542	http://www.genecards.org/cgi-bin/carddisp.pl?gene=Swi5
Pericytes	Rapgef6	0.282836	0.0110838	3.9588e-07	0.83901	0.511617	0.306	0.177	867	542	http://www.genecards.org/cgi-bin/carddisp.pl?gene=Rapgef6
Pericytes	Rwdd1	-0.57343	0.0111588	3.98558e-07	1.02203	2.00889	0.369	0.452	867	542	http://www.genecards.org/cgi-bin/carddisp.pl?gene=Rwdd1
Pericytes	Zdhhc5	0.265628	0.0112459	4.01669e-07	0.482589	0.233271	0.204	0.1	867	542	http://www.genecards.org/cgi-bin/carddisp.pl?gene=Zdhhc5
Pericytes	Pgm2l1	0.272852	0.0112998	4.03594e-07	0.421004	0.176139	0.164	0.07	867	542	http://www.genecards.org/cgi-bin/carddisp.pl?gene=Pgm2l1
Pericytes	Arl3	-0.348911	0.0113746	4.06265e-07	0.651537	1.1034	0.275	0.382	867	542	http://www.genecards.org/cgi-bin/carddisp.pl?gene=Arl3
Pericytes	Cited2	0.354152	0.0119189	4.25705e-07	1.8881	1.25945	0.493	0.354	867	542	http://www.genecards.org/cgi-bin/carddisp.pl?gene=Cited2
Pericytes	Col4a1	0.30431	0.0122564	4.37761e-07	3.09554	2.31669	0.686	0.552	867	542	http://www.genecards.org/cgi-bin/carddisp.pl?gene=Col4a1
Pericytes	Pold4	-0.40336	0.0125981	4.49963e-07	0.488618	0.968824	0.194	0.301	867	542	http://www.genecards.org/cgi-bin/carddisp.pl?gene=Pold4
Pericytes	Higd1a	-0.425743	0.0127618	4.55812e-07	0.351121	0.814912	0.159	0.256	867	542	http://www.genecards.org/cgi-bin/carddisp.pl?gene=Higd1a
Pericytes	Tnpo1	0.255707	0.0127839	4.56601e-07	1.62961	1.2025	0.507	0.354	867	542	http://www.genecards.org/cgi-bin/carddisp.pl?gene=Tnpo1
Pericytes	Mxd4	0.301277	0.0130342	4.6554e-07	1.13989	0.736591	0.392	0.253	867	542	http://www.genecards.org/cgi-bin/carddisp.pl?gene=Mxd4
Pericytes	Adamts5	0.336573	0.0132852	4.74505e-07	3.13819	2.27711	0.585	0.439	867	542	http://www.genecards.org/cgi-bin/carddisp.pl?gene=Adamts5
Pericytes	Cyth3	0.302778	0.0139807	4.99347e-07	1.03177	0.647138	0.374	0.238	867	542	http://www.genecards.org/cgi-bin/carddisp.pl?gene=Cyth3
Pericytes	Fstl1	0.363002	0.0144695	5.16804e-07	2.2206	1.50416	0.559	0.413	867	542	http://www.genecards.org/cgi-bin/carddisp.pl?gene=Fstl1
Pericytes	Mrps18a	-0.347941	0.0144871	5.17434e-07	0.358966	0.729614	0.17	0.269	867	542	http://www.genecards.org/cgi-bin/carddisp.pl?gene=Mrps18a
Pericytes	Polr2c	-0.309272	0.014887	5.31715e-07	0.413625	0.751597	0.186	0.288	867	542	http://www.genecards.org/cgi-bin/carddisp.pl?gene=Polr2c
Pericytes	Ino80d	0.288591	0.0149526	5.34058e-07	1.08602	0.707828	0.393	0.251	867	542	http://www.genecards.org/cgi-bin/carddisp.pl?gene=Ino80d
Pericytes	F2r	0.290245	0.0149795	5.35021e-07	1.48664	1.03348	0.46	0.304	867	542	http://www.genecards.org/cgi-bin/carddisp.pl?gene=F2r
Pericytes	Glrx5	-0.369456	0.0150851	5.38791e-07	0.290046	0.666566	0.131	0.227	867	542	http://www.genecards.org/cgi-bin/carddisp.pl?gene=Glrx5
Pericytes	Caprin1	0.268322	0.0151727	5.4192e-07	1.20988	0.834829	0.419	0.28	867	542	http://www.genecards.org/cgi-bin/carddisp.pl?gene=Caprin1
Pericytes	Lix1	-0.332717	0.0155126	5.54063e-07	0.34699	0.696376	0.123	0.221	867	542	http://www.genecards.org/cgi-bin/carddisp.pl?gene=Lix1
Pericytes	Inhbb	0.280529	0.0155696	5.56098e-07	0.776035	0.46219	0.262	0.144	867	542	http://www.genecards.org/cgi-bin/carddisp.pl?gene=Inhbb
Pericytes	S100a10	-0.396652	0.0156601	5.59329e-07	3.15884	4.47491	0.657	0.703	867	542	http://www.genecards.org/cgi-bin/carddisp.pl?gene=S100a10
Pericytes	Elk3	0.275728	0.0158031	5.64438e-07	0.56254	0.29071	0.213	0.105	867	542	http://www.genecards.org/cgi-bin/carddisp.pl?gene=Elk3
Pericytes	Klf13	0.334905	0.0162964	5.82056e-07	1.92567	1.31957	0.518	0.378	867	542	http://www.genecards.org/cgi-bin/carddisp.pl?gene=Klf13
Pericytes	Ndrg2	-0.464794	0.0174259	6.22398e-07	1.63732	2.63982	0.518	0.583	867	542	http://www.genecards.org/cgi-bin/carddisp.pl?gene=Ndrg2
Pericytes	Ndufa11	-0.564457	0.0174298	6.22536e-07	0.766603	1.61251	0.299	0.391	867	542	http://www.genecards.org/cgi-bin/carddisp.pl?gene=Ndufa11
Pericytes	Cox14	-0.479786	0.0179977	6.4282e-07	0.796936	1.50589	0.338	0.421	867	542	http://www.genecards.org/cgi-bin/carddisp.pl?gene=Cox14
Pericytes	Rsrc2	0.267091	0.018093	6.46226e-07	3.49027	2.73139	0.751	0.609	867	542	http://www.genecards.org/cgi-bin/carddisp.pl?gene=Rsrc2
Pericytes	Pcm1	0.319637	0.0182741	6.52692e-07	2.2853	1.63242	0.606	0.461	867	542	http://www.genecards.org/cgi-bin/carddisp.pl?gene=Pcm1
Pericytes	Id1	-0.548794	0.0184078	6.57469e-07	0.855445	1.71426	0.236	0.341	867	542	http://www.genecards.org/cgi-bin/carddisp.pl?gene=Id1
Pericytes	Insig1	-0.329342	0.0186428	6.65861e-07	0.253933	0.575491	0.107	0.197	867	542	http://www.genecards.org/cgi-bin/carddisp.pl?gene=Insig1
Pericytes	G0s2	-0.377214	0.0190625	6.80851e-07	0.543718	1.00503	0.176	0.282	867	542	http://www.genecards.org/cgi-bin/carddisp.pl?gene=G0s2
Pericytes	Stip1	0.268872	0.0192924	6.89063e-07	0.762226	0.462592	0.3	0.185	867	542	http://www.genecards.org/cgi-bin/carddisp.pl?gene=Stip1
Pericytes	Pdlim5	-0.840769	0.0193345	6.90566e-07	0.294483	1.31842	0.131	0.216	867	542	http://www.genecards.org/cgi-bin/carddisp.pl?gene=Pdlim5
Pericytes	Mier1	0.252005	0.0195194	6.97171e-07	1.41172	1.02519	0.465	0.315	867	542	http://www.genecards.org/cgi-bin/carddisp.pl?gene=Mier1
Pericytes	Ube2m	-0.429221	0.0198321	7.08339e-07	0.486327	1.00135	0.216	0.314	867	542	http://www.genecards.org/cgi-bin/carddisp.pl?gene=Ube2m
Pericytes	Lin7a	-0.402798	0.0206789	7.38585e-07	0.591906	1.10461	0.191	0.29	867	542	http://www.genecards.org/cgi-bin/carddisp.pl?gene=Lin7a
Pericytes	Cyr61	-0.611089	0.0207625	7.41571e-07	0.885729	1.88028	0.193	0.297	867	542	http://www.genecards.org/cgi-bin/carddisp.pl?gene=Cyr61
Pericytes	Tm9sf3	0.289312	0.0212409	7.58659e-07	1.98461	1.44229	0.569	0.428	867	542	http://www.genecards.org/cgi-bin/carddisp.pl?gene=Tm9sf3
Pericytes	Abca5	0.270869	0.0217852	7.78097e-07	1.50287	1.07443	0.482	0.33	867	542	http://www.genecards.org/cgi-bin/carddisp.pl?gene=Abca5
Pericytes	Zyx	0.278479	0.0221548	7.91299e-07	1.46852	1.03519	0.46	0.315	867	542	http://www.genecards.org/cgi-bin/carddisp.pl?gene=Zyx
Pericytes	Cd9	-0.401336	0.0226215	8.07967e-07	2.32749	3.39472	0.616	0.655	867	542	http://www.genecards.org/cgi-bin/carddisp.pl?gene=Cd9
Pericytes	Pdgfa	-0.348473	0.0227239	8.11625e-07	0.490505	0.897729	0.168	0.271	867	542	http://www.genecards.org/cgi-bin/carddisp.pl?gene=Pdgfa
Pericytes	Gltscr2	0.25725	0.023724	8.47348e-07	3.43947	2.71442	0.761	0.631	867	542	http://www.genecards.org/cgi-bin/carddisp.pl?gene=Gltscr2
Pericytes	Smad5	0.274518	0.0238678	8.52483e-07	0.761688	0.456434	0.294	0.177	867	542	http://www.genecards.org/cgi-bin/carddisp.pl?gene=Smad5
Pericytes	Mrpl20	-0.32093	0.0242226	8.65153e-07	0.544409	0.929176	0.235	0.338	867	542	http://www.genecards.org/cgi-bin/carddisp.pl?gene=Mrpl20
Pericytes	Eif4a2	0.310073	0.0242428	8.65875e-07	2.50639	1.82826	0.656	0.539	867	542	http://www.genecards.org/cgi-bin/carddisp.pl?gene=Eif4a2
Pericytes	Hint3	-0.314273	0.0242444	8.65935e-07	0.122027	0.395112	0.057	0.129	867	542	http://www.genecards.org/cgi-bin/carddisp.pl?gene=Hint3
Pericytes	Serping1	-0.417151	0.025009	8.93241e-07	3.3866	4.85738	0.747	0.723	867	542	http://www.genecards.org/cgi-bin/carddisp.pl?gene=Serping1
Pericytes	Atp5j	-0.862104	0.0251271	8.97462e-07	2.59363	5.53209	0.706	0.714	867	542	http://www.genecards.org/cgi-bin/carddisp.pl?gene=Atp5j
Pericytes	Pias1	0.29166	0.0263791	9.42178e-07	0.691404	0.381812	0.256	0.142	867	542	http://www.genecards.org/cgi-bin/carddisp.pl?gene=Pias1
Pericytes	Kremen1	0.266494	0.0270974	9.67835e-07	0.616639	0.343972	0.25	0.137	867	542	http://www.genecards.org/cgi-bin/carddisp.pl?gene=Kremen1
Pericytes	Lsm6	-0.366313	0.0282401	1.00865e-06	1.21685	1.85764	0.433	0.511	867	542	http://www.genecards.org/cgi-bin/carddisp.pl?gene=Lsm6
Pericytes	Dnaja1	-0.425592	0.0283584	1.01287e-06	2.3658	3.52069	0.519	0.592	867	542	http://www.genecards.org/cgi-bin/carddisp.pl?gene=Dnaja1
Pericytes	Emc7	0.28137	0.0284079	1.01464e-06	1.28313	0.878577	0.448	0.301	867	542	http://www.genecards.org/cgi-bin/carddisp.pl?gene=Emc7
Pericytes	Trib1	0.422925	0.028777	1.02782e-06	1.77942	1.0732	0.283	0.164	867	542	http://www.genecards.org/cgi-bin/carddisp.pl?gene=Trib1
Pericytes	Uqcr11	-0.485205	0.0290048	1.03596e-06	2.99755	4.5957	0.725	0.775	867	542	http://www.genecards.org/cgi-bin/carddisp.pl?gene=Uqcr11
Pericytes	Larp7	0.300536	0.0298157	1.06492e-06	0.991361	0.616887	0.34	0.214	867	542	http://www.genecards.org/cgi-bin/carddisp.pl?gene=Larp7
Pericytes	Slc25a11	-0.372563	0.0301487	1.07682e-06	0.308644	0.694237	0.143	0.234	867	542	http://www.genecards.org/cgi-bin/carddisp.pl?gene=Slc25a11
Pericytes	Bdp1	0.273443	0.030232	1.07979e-06	0.852147	0.53236	0.296	0.179	867	542	http://www.genecards.org/cgi-bin/carddisp.pl?gene=Bdp1
Pericytes	Ndufa4	-0.680324	0.0308805	1.10295e-06	2.427	4.49177	0.653	0.686	867	542	http://www.genecards.org/cgi-bin/carddisp.pl?gene=Ndufa4
Pericytes	Fnip1	0.275481	0.0317611	1.1344e-06	0.729878	0.429182	0.271	0.155	867	542	http://www.genecards.org/cgi-bin/carddisp.pl?gene=Fnip1
Pericytes	Higd2a	-0.342609	0.0318738	1.13843e-06	0.478709	0.875072	0.201	0.301	867	542	http://www.genecards.org/cgi-bin/carddisp.pl?gene=Higd2a
Pericytes	Pkig	-0.32257	0.0319832	1.14234e-06	0.171916	0.465547	0.081	0.161	867	542	http://www.genecards.org/cgi-bin/carddisp.pl?gene=Pkig
Pericytes	Tfdp2	0.347673	0.0322331	1.15126e-06	1.15525	0.693701	0.355	0.234	867	542	http://www.genecards.org/cgi-bin/carddisp.pl?gene=Tfdp2
Pericytes	Timm8b	-0.496803	0.0325	1.1608e-06	0.37329	0.937827	0.185	0.268	867	542	http://www.genecards.org/cgi-bin/carddisp.pl?gene=Timm8b
Pericytes	Emsy	0.310384	0.0326461	1.16601e-06	0.800395	0.451887	0.287	0.17	867	542	http://www.genecards.org/cgi-bin/carddisp.pl?gene=Emsy
Pericytes	Ewsr1	0.272086	0.0332467	1.18747e-06	1.26255	0.873668	0.418	0.29	867	542	http://www.genecards.org/cgi-bin/carddisp.pl?gene=Ewsr1
Pericytes	S100a13	-0.356876	0.0335717	1.19908e-06	0.626733	1.08328	0.241	0.338	867	542	http://www.genecards.org/cgi-bin/carddisp.pl?gene=S100a13
Pericytes	Spen	0.306055	0.0339345	1.21203e-06	1.17544	0.759606	0.408	0.279	867	542	http://www.genecards.org/cgi-bin/carddisp.pl?gene=Spen
Pericytes	Hspa9	0.281461	0.0342719	1.22408e-06	1.59742	1.13704	0.519	0.391	867	542	http://www.genecards.org/cgi-bin/carddisp.pl?gene=Hspa9
Pericytes	Nbr1	0.272114	0.0368753	1.31707e-06	0.676747	0.388523	0.271	0.157	867	542	http://www.genecards.org/cgi-bin/carddisp.pl?gene=Nbr1
Pericytes	Mkks	-0.38086	0.0368835	1.31736e-06	0.228131	0.599171	0.11	0.194	867	542	http://www.genecards.org/cgi-bin/carddisp.pl?gene=Mkks
Pericytes	Pxdn	0.287401	0.037016	1.3221e-06	0.695136	0.388955	0.265	0.153	867	542	http://www.genecards.org/cgi-bin/carddisp.pl?gene=Pxdn
Pericytes	Srek1	0.260074	0.0371008	1.32512e-06	0.966191	0.641858	0.356	0.225	867	542	http://www.genecards.org/cgi-bin/carddisp.pl?gene=Srek1
Pericytes	Lhfp	0.32233	0.0388036	1.38594e-06	0.945533	0.555993	0.337	0.218	867	542	http://www.genecards.org/cgi-bin/carddisp.pl?gene=Lhfp
Pericytes	Cp	-0.38874	0.0391305	1.39762e-06	1.31812	2.03499	0.356	0.461	867	542	http://www.genecards.org/cgi-bin/carddisp.pl?gene=Cp
Pericytes	Tanc2	0.271975	0.040114	1.43275e-06	2.16727	1.62308	0.597	0.435	867	542	http://www.genecards.org/cgi-bin/carddisp.pl?gene=Tanc2
Pericytes	Kat6a	0.272051	0.0446158	1.59354e-06	1.04584	0.694247	0.373	0.238	867	542	http://www.genecards.org/cgi-bin/carddisp.pl?gene=Kat6a
Pericytes	Dph3	-0.4745	0.0447327	1.59771e-06	0.629714	1.26438	0.251	0.349	867	542	http://www.genecards.org/cgi-bin/carddisp.pl?gene=Dph3
Pericytes	Tsc1	0.25406	0.0453211	1.61873e-06	0.461848	0.225809	0.179	0.085	867	542	http://www.genecards.org/cgi-bin/carddisp.pl?gene=Tsc1
Pericytes	Srsf1	0.265186	0.0458066	1.63607e-06	0.803577	0.500741	0.31	0.186	867	542	http://www.genecards.org/cgi-bin/carddisp.pl?gene=Srsf1
Pericytes	Npepl1	-0.276786	0.0474829	1.69594e-06	0.170381	0.417908	0.078	0.157	867	542	http://www.genecards.org/cgi-bin/carddisp.pl?gene=Npepl1
Pericytes	Vldlr	0.348454	0.0480861	1.71748e-06	1.20614	0.732761	0.348	0.227	867	542	http://www.genecards.org/cgi-bin/carddisp.pl?gene=Vldlr
Pericytes	Daam1	0.273537	0.0485663	1.73463e-06	0.675182	0.385859	0.251	0.144	867	542	http://www.genecards.org/cgi-bin/carddisp.pl?gene=Daam1
Pericytes	Timm17a	-0.383013	0.0501828	1.79237e-06	0.516078	0.977061	0.217	0.314	867	542	http://www.genecards.org/cgi-bin/carddisp.pl?gene=Timm17a
Pericytes	4930453N24Rik	-0.33099	0.050516	1.80427e-06	0.158124	0.456776	0.073	0.148	867	542	http://www.genecards.org/cgi-bin/carddisp.pl?gene=4930453N24Rik
Pericytes	Mysm1	0.265349	0.0505848	1.80673e-06	0.785458	0.485496	0.285	0.168	867	542	http://www.genecards.org/cgi-bin/carddisp.pl?gene=Mysm1
Pericytes	Pigp	-0.401563	0.0508119	1.81484e-06	0.737848	1.29559	0.286	0.382	867	542	http://www.genecards.org/cgi-bin/carddisp.pl?gene=Pigp
Pericytes	Fam21	0.299182	0.0510085	1.82186e-06	0.707405	0.38763	0.26	0.149	867	542	http://www.genecards.org/cgi-bin/carddisp.pl?gene=Fam21
Pericytes	Eif3h	-0.297466	0.0517206	1.84729e-06	4.28297	5.49269	0.841	0.825	867	542	http://www.genecards.org/cgi-bin/carddisp.pl?gene=Eif3h
Pericytes	Ddx39b	0.277979	0.0529248	1.8903e-06	1.24829	0.854269	0.439	0.304	867	542	http://www.genecards.org/cgi-bin/carddisp.pl?gene=Ddx39b
Pericytes	Deb1	-0.513407	0.0566493	2.02333e-06	0.262744	0.802462	0.125	0.207	867	542	http://www.genecards.org/cgi-bin/carddisp.pl?gene=Deb1
Pericytes	Dnajc15	-0.356671	0.0567681	2.02758e-06	0.14697	0.468658	0.072	0.146	867	542	http://www.genecards.org/cgi-bin/carddisp.pl?gene=Dnajc15
Pericytes	Esd	-0.315994	0.0576808	2.06018e-06	0.929164	1.40156	0.355	0.446	867	542	http://www.genecards.org/cgi-bin/carddisp.pl?gene=Esd
Pericytes	Tpp2	0.273043	0.0588997	2.10371e-06	0.84749	0.528931	0.309	0.196	867	542	http://www.genecards.org/cgi-bin/carddisp.pl?gene=Tpp2
Pericytes	Rarres2	-0.412909	0.0601651	2.14891e-06	1.13512	1.84263	0.344	0.446	867	542	http://www.genecards.org/cgi-bin/carddisp.pl?gene=Rarres2
Pericytes	Ptpn9	0.271808	0.061145	2.18391e-06	0.557671	0.290189	0.223	0.122	867	542	http://www.genecards.org/cgi-bin/carddisp.pl?gene=Ptpn9
Pericytes	Cyc1	-0.589346	0.0650792	2.32442e-06	0.601431	1.40946	0.269	0.351	867	542	http://www.genecards.org/cgi-bin/carddisp.pl?gene=Cyc1
Pericytes	Npepps	0.28642	0.0657025	2.34669e-06	1.04751	0.678827	0.37	0.242	867	542	http://www.genecards.org/cgi-bin/carddisp.pl?gene=Npepps
Pericytes	Ppp1r11	-0.308433	0.0662921	2.36774e-06	0.422732	0.761857	0.191	0.288	867	542	http://www.genecards.org/cgi-bin/carddisp.pl?gene=Ppp1r11
Pericytes	Trappc2l	-0.278638	0.0671444	2.39818e-06	0.303084	0.580705	0.136	0.229	867	542	http://www.genecards.org/cgi-bin/carddisp.pl?gene=Trappc2l
Pericytes	Nf1	0.268104	0.0697778	2.49224e-06	0.998324	0.659429	0.371	0.245	867	542	http://www.genecards.org/cgi-bin/carddisp.pl?gene=Nf1
Pericytes	Pnisr	0.271609	0.0717531	2.56279e-06	2.40317	1.81917	0.638	0.498	867	542	http://www.genecards.org/cgi-bin/carddisp.pl?gene=Pnisr
Pericytes	Cyp39a1	0.254247	0.0771613	2.75596e-06	0.485758	0.245696	0.191	0.096	867	542	http://www.genecards.org/cgi-bin/carddisp.pl?gene=Cyp39a1
Pericytes	Wdr45b	0.252612	0.0779175	2.78297e-06	0.693115	0.421159	0.284	0.173	867	542	http://www.genecards.org/cgi-bin/carddisp.pl?gene=Wdr45b
Pericytes	S100a16	-0.345692	0.0780655	2.78825e-06	1.07166	1.63258	0.39	0.474	867	542	http://www.genecards.org/cgi-bin/carddisp.pl?gene=S100a16
Pericytes	Vdac1	-0.957294	0.0794053	2.83611e-06	1.09377	3.06539	0.381	0.456	867	542	http://www.genecards.org/cgi-bin/carddisp.pl?gene=Vdac1
Pericytes	Prdm2	0.293696	0.0809382	2.89086e-06	0.876631	0.530972	0.322	0.207	867	542	http://www.genecards.org/cgi-bin/carddisp.pl?gene=Prdm2
Pericytes	Ctr9	0.260443	0.0815014	2.91097e-06	0.736204	0.449438	0.276	0.162	867	542	http://www.genecards.org/cgi-bin/carddisp.pl?gene=Ctr9
Pericytes	Dnajc21	-0.550972	0.0860249	3.07254e-06	0.54777	1.2676	0.208	0.297	867	542	http://www.genecards.org/cgi-bin/carddisp.pl?gene=Dnajc21
Pericytes	Ncor2	0.29431	0.0873259	3.11901e-06	0.839442	0.499995	0.318	0.199	867	542	http://www.genecards.org/cgi-bin/carddisp.pl?gene=Ncor2
Pericytes	Atp6v1g1	-0.373483	0.0878752	3.13862e-06	1.46442	2.1926	0.51	0.565	867	542	http://www.genecards.org/cgi-bin/carddisp.pl?gene=Atp6v1g1
Pericytes	Ago2	0.25402	0.0906128	3.2364e-06	1.01391	0.688777	0.376	0.251	867	542	http://www.genecards.org/cgi-bin/carddisp.pl?gene=Ago2
Pericytes	Hsbp1	-0.326436	0.0915785	3.2709e-06	1.02741	1.5422	0.396	0.482	867	542	http://www.genecards.org/cgi-bin/carddisp.pl?gene=Hsbp1
Pericytes	Tardbp	0.29995	0.0930709	3.3242e-06	1.19435	0.782424	0.407	0.282	867	542	http://www.genecards.org/cgi-bin/carddisp.pl?gene=Tardbp
Pericytes	Supt16	0.29503	0.093248	3.33052e-06	1.2074	0.799157	0.398	0.268	867	542	http://www.genecards.org/cgi-bin/carddisp.pl?gene=Supt16
Pericytes	Fcho2	0.259591	0.093667	3.34549e-06	0.943321	0.623304	0.347	0.223	867	542	http://www.genecards.org/cgi-bin/carddisp.pl?gene=Fcho2
Pericytes	Fam174a	-0.320716	0.0936855	3.34615e-06	0.26989	0.58603	0.114	0.199	867	542	http://www.genecards.org/cgi-bin/carddisp.pl?gene=Fam174a
Pericytes	Arl2	-0.276615	0.094136	3.36224e-06	0.20243	0.456562	0.098	0.177	867	542	http://www.genecards.org/cgi-bin/carddisp.pl?gene=Arl2
Pericytes	Wdr70	0.255581	0.0976607	3.48813e-06	0.509603	0.264518	0.202	0.105	867	542	http://www.genecards.org/cgi-bin/carddisp.pl?gene=Wdr70
Pericytes	Fxyd6	-0.365744	0.0991938	3.54289e-06	2.64851	3.70127	0.684	0.688	867	542	http://www.genecards.org/cgi-bin/carddisp.pl?gene=Fxyd6
Pericytes	Psmb5	-0.336856	0.100874	3.6029e-06	0.841115	1.32533	0.339	0.434	867	542	http://www.genecards.org/cgi-bin/carddisp.pl?gene=Psmb5
Pericytes	Atp5g1	-1.34955	0.10442	3.72954e-06	2.12725	6.96924	0.58	0.629	867	542	http://www.genecards.org/cgi-bin/carddisp.pl?gene=Atp5g1
Pericytes	Frg1	0.253367	0.105013	3.75073e-06	1.01941	0.69416	0.378	0.251	867	542	http://www.genecards.org/cgi-bin/carddisp.pl?gene=Frg1
Pericytes	Mtfr1l	-0.325478	0.110544	3.94827e-06	0.256736	0.57479	0.125	0.208	867	542	http://www.genecards.org/cgi-bin/carddisp.pl?gene=Mtfr1l
Pericytes	Snx3	-0.405539	0.111063	3.96683e-06	0.592675	1.10963	0.257	0.349	867	542	http://www.genecards.org/cgi-bin/carddisp.pl?gene=Snx3
Pericytes	Rsf1	0.315328	0.112952	4.0343e-06	1.22713	0.789878	0.379	0.266	867	542	http://www.genecards.org/cgi-bin/carddisp.pl?gene=Rsf1
Pericytes	Zfp106	-0.653268	0.11307	4.03851e-06	1.68538	3.22337	0.517	0.568	867	542	http://www.genecards.org/cgi-bin/carddisp.pl?gene=Zfp106
Pericytes	Crat	-0.344521	0.117055	4.18084e-06	0.12989	0.434654	0.059	0.125	867	542	http://www.genecards.org/cgi-bin/carddisp.pl?gene=Crat
Pericytes	Ccdc124	-0.313736	0.118459	4.23099e-06	0.295691	0.610442	0.131	0.22	867	542	http://www.genecards.org/cgi-bin/carddisp.pl?gene=Ccdc124
Pericytes	App	0.295191	0.119451	4.26643e-06	1.41798	0.970565	0.43	0.306	867	542	http://www.genecards.org/cgi-bin/carddisp.pl?gene=App
Pericytes	Lamtor1	-0.355471	0.121524	4.34045e-06	0.327	0.697768	0.144	0.232	867	542	http://www.genecards.org/cgi-bin/carddisp.pl?gene=Lamtor1
Pericytes	Fhl1	-1.35258	0.12668	4.52461e-06	0.707458	3.3603	0.264	0.351	867	542	http://www.genecards.org/cgi-bin/carddisp.pl?gene=Fhl1
Pericytes	1700021F05Rik	-0.302591	0.132465	4.73122e-06	0.235267	0.523526	0.104	0.185	867	542	http://www.genecards.org/cgi-bin/carddisp.pl?gene=1700021F05Rik
Pericytes	Cdc42ep5	-0.29431	0.134682	4.81041e-06	0.332577	0.634137	0.143	0.231	867	542	http://www.genecards.org/cgi-bin/carddisp.pl?gene=Cdc42ep5
Pericytes	Huwe1	0.27709	0.140022	5.00113e-06	1.83056	1.33593	0.55	0.426	867	542	http://www.genecards.org/cgi-bin/carddisp.pl?gene=Huwe1
Pericytes	Ik	0.280772	0.142196	5.07879e-06	1.36936	0.950338	0.457	0.338	867	542	http://www.genecards.org/cgi-bin/carddisp.pl?gene=Ik
Pericytes	Dctn6	-0.274972	0.14329	5.11788e-06	0.216067	0.471405	0.101	0.181	867	542	http://www.genecards.org/cgi-bin/carddisp.pl?gene=Dctn6
Pericytes	Gtf3c2	0.291065	0.152541	5.44828e-06	0.691931	0.382813	0.26	0.159	867	542	http://www.genecards.org/cgi-bin/carddisp.pl?gene=Gtf3c2
Pericytes	Ddx5	0.266083	0.153077	5.46743e-06	10.2225	8.33238	0.948	0.834	867	542	http://www.genecards.org/cgi-bin/carddisp.pl?gene=Ddx5
Pericytes	Spp1	-0.3146	0.159605	5.70057e-06	0.10129	0.369638	0.048	0.111	867	542	http://www.genecards.org/cgi-bin/carddisp.pl?gene=Spp1
Pericytes	Tceb2	-0.338115	0.160061	5.71686e-06	2.53938	3.47415	0.689	0.727	867	542	http://www.genecards.org/cgi-bin/carddisp.pl?gene=Tceb2
Pericytes	Xpo7	0.267399	0.160135	5.71952e-06	0.56442	0.299746	0.227	0.129	867	542	http://www.genecards.org/cgi-bin/carddisp.pl?gene=Xpo7
Pericytes	Echs1	-0.278033	0.165664	5.917e-06	0.492664	0.809916	0.204	0.303	867	542	http://www.genecards.org/cgi-bin/carddisp.pl?gene=Echs1
Pericytes	Pdcd11	0.281694	0.170697	6.09676e-06	0.966568	0.617747	0.349	0.232	867	542	http://www.genecards.org/cgi-bin/carddisp.pl?gene=Pdcd11
Pericytes	Ndufc1	-0.913799	0.174625	6.23707e-06	1.48313	3.67822	0.488	0.539	867	542	http://www.genecards.org/cgi-bin/carddisp.pl?gene=Ndufc1
Pericytes	Vdac3	-0.430323	0.175006	6.25064e-06	0.463017	0.971467	0.2	0.286	867	542	http://www.genecards.org/cgi-bin/carddisp.pl?gene=Vdac3
Pericytes	Cdk14	0.279432	0.177975	6.35672e-06	1.20502	0.816749	0.415	0.277	867	542	http://www.genecards.org/cgi-bin/carddisp.pl?gene=Cdk14
Pericytes	Smim10l1	-0.486246	0.200305	7.15425e-06	0.635279	1.29069	0.255	0.336	867	542	http://www.genecards.org/cgi-bin/carddisp.pl?gene=Smim10l1
Pericytes	Setd7	0.266135	0.200471	7.16018e-06	0.773965	0.47513	0.292	0.183	867	542	http://www.genecards.org/cgi-bin/carddisp.pl?gene=Setd7
Pericytes	Chchd3	-0.742742	0.204805	7.315e-06	0.515782	1.53644	0.208	0.288	867	542	http://www.genecards.org/cgi-bin/carddisp.pl?gene=Chchd3
Pericytes	Blvrb	-0.318487	0.205227	7.33006e-06	0.445242	0.802249	0.191	0.282	867	542	http://www.genecards.org/cgi-bin/carddisp.pl?gene=Blvrb
Pericytes	Ifitm3	-0.388188	0.210669	7.52442e-06	3.07114	4.3281	0.618	0.653	867	542	http://www.genecards.org/cgi-bin/carddisp.pl?gene=Ifitm3
Pericytes	Lrp1	0.256643	0.220049	7.85947e-06	1.71191	1.26996	0.528	0.386	867	542	http://www.genecards.org/cgi-bin/carddisp.pl?gene=Lrp1
Pericytes	Emc6	-0.430013	0.228072	8.14602e-06	0.304739	0.757805	0.148	0.227	867	542	http://www.genecards.org/cgi-bin/carddisp.pl?gene=Emc6
Pericytes	Tex10	0.250581	0.240479	8.58916e-06	0.466452	0.232638	0.191	0.103	867	542	http://www.genecards.org/cgi-bin/carddisp.pl?gene=Tex10
Pericytes	Mrps16	-0.294444	0.242288	8.65378e-06	0.526182	0.871729	0.213	0.312	867	542	http://www.genecards.org/cgi-bin/carddisp.pl?gene=Mrps16
Pericytes	Supt5	0.276167	0.244877	8.74623e-06	0.958884	0.617611	0.354	0.238	867	542	http://www.genecards.org/cgi-bin/carddisp.pl?gene=Supt5
Pericytes	Fkbp5	0.302413	0.248369	8.87096e-06	0.493887	0.211385	0.183	0.1	867	542	http://www.genecards.org/cgi-bin/carddisp.pl?gene=Fkbp5
Pericytes	Cep128	-0.294982	0.250511	8.94747e-06	0.225178	0.503133	0.093	0.168	867	542	http://www.genecards.org/cgi-bin/carddisp.pl?gene=Cep128
Pericytes	Psmb2	-0.299814	0.260683	9.31078e-06	0.70054	1.09334	0.28	0.378	867	542	http://www.genecards.org/cgi-bin/carddisp.pl?gene=Psmb2
Pericytes	Arid5b	0.255992	0.265288	9.47527e-06	1.1466	0.797584	0.36	0.242	867	542	http://www.genecards.org/cgi-bin/carddisp.pl?gene=Arid5b
Pericytes	Id2	-0.371937	0.266727	9.52664e-06	0.394381	0.804453	0.122	0.207	867	542	http://www.genecards.org/cgi-bin/carddisp.pl?gene=Id2
Pericytes	Dusp23	-0.273518	0.270137	9.64845e-06	0.161946	0.404504	0.068	0.137	867	542	http://www.genecards.org/cgi-bin/carddisp.pl?gene=Dusp23
Pericytes	Atp5e	-0.794148	0.27109	9.68249e-06	5.36381	10.0352	0.877	0.887	867	542	http://www.genecards.org/cgi-bin/carddisp.pl?gene=Atp5e
Pericytes	Ap4s1	-0.286742	0.284575	1.01641e-05	0.236055	0.507841	0.107	0.185	867	542	http://www.genecards.org/cgi-bin/carddisp.pl?gene=Ap4s1
Pericytes	Rab6b	0.252836	0.285531	1.01983e-05	0.637532	0.374291	0.25	0.148	867	542	http://www.genecards.org/cgi-bin/carddisp.pl?gene=Rab6b
Pericytes	Uba1	0.268978	0.286551	1.02347e-05	0.884597	0.564041	0.344	0.229	867	542	http://www.genecards.org/cgi-bin/carddisp.pl?gene=Uba1
Pericytes	Ccnt1	0.263652	0.287889	1.02825e-05	0.942311	0.6179	0.346	0.232	867	542	http://www.genecards.org/cgi-bin/carddisp.pl?gene=Ccnt1
Pericytes	Klf10	0.283433	0.29613	1.05768e-05	0.906093	0.56611	0.295	0.183	867	542	http://www.genecards.org/cgi-bin/carddisp.pl?gene=Klf10
Pericytes	Srp14	-0.31848	0.29756	1.06279e-05	1.2904	1.85617	0.457	0.53	867	542	http://www.genecards.org/cgi-bin/carddisp.pl?gene=Srp14
Pericytes	Gpi1	-0.387612	0.317121	1.13266e-05	0.863407	1.43776	0.341	0.419	867	542	http://www.genecards.org/cgi-bin/carddisp.pl?gene=Gpi1
Pericytes	Usp9x	0.317131	0.328019	1.17158e-05	1.71353	1.17806	0.502	0.386	867	542	http://www.genecards.org/cgi-bin/carddisp.pl?gene=Usp9x
Pericytes	H2-D1	-0.320616	0.328125	1.17196e-05	1.09593	1.61753	0.4	0.467	867	542	http://www.genecards.org/cgi-bin/carddisp.pl?gene=H2-D1
Pericytes	Park7	-0.546433	0.333956	1.19278e-05	2.06309	3.47355	0.618	0.635	867	542	http://www.genecards.org/cgi-bin/carddisp.pl?gene=Park7
Pericytes	Ube2d1	-0.444713	0.370085	1.32183e-05	0.392702	0.895527	0.166	0.245	867	542	http://www.genecards.org/cgi-bin/carddisp.pl?gene=Ube2d1
Pericytes	Pla2g16	-0.272783	0.371731	1.32771e-05	0.23421	0.491094	0.103	0.179	867	542	http://www.genecards.org/cgi-bin/carddisp.pl?gene=Pla2g16
Pericytes	Hoxc10	-0.290018	0.378525	1.35197e-05	0.291936	0.579593	0.116	0.197	867	542	http://www.genecards.org/cgi-bin/carddisp.pl?gene=Hoxc10
Pericytes	Rpn1	0.26135	0.38335	1.3692e-05	0.902878	0.587584	0.33	0.218	867	542	http://www.genecards.org/cgi-bin/carddisp.pl?gene=Rpn1
Pericytes	Mettl23	-0.353422	0.383869	1.37106e-05	0.441423	0.841544	0.189	0.279	867	542	http://www.genecards.org/cgi-bin/carddisp.pl?gene=Mettl23
Pericytes	Rbm6	0.259661	0.389368	1.3907e-05	0.940082	0.62052	0.344	0.231	867	542	http://www.genecards.org/cgi-bin/carddisp.pl?gene=Rbm6
Pericytes	Drap1	-0.475511	0.390435	1.39451e-05	1.53284	2.52169	0.522	0.557	867	542	http://www.genecards.org/cgi-bin/carddisp.pl?gene=Drap1
Pericytes	Ankrd40	-0.389222	0.404105	1.44333e-05	0.40051	0.834229	0.18	0.262	867	542	http://www.genecards.org/cgi-bin/carddisp.pl?gene=Ankrd40
Pericytes	Dusp22	-0.250114	0.40483	1.44593e-05	0.130834	0.344902	0.061	0.125	867	542	http://www.genecards.org/cgi-bin/carddisp.pl?gene=Dusp22
Pericytes	Fam213b	-0.271998	0.425279	1.51896e-05	0.153293	0.392578	0.074	0.142	867	542	http://www.genecards.org/cgi-bin/carddisp.pl?gene=Fam213b
Pericytes	Ndufb2	-0.475772	0.432843	1.54598e-05	1.07621	1.88731	0.392	0.456	867	542	http://www.genecards.org/cgi-bin/carddisp.pl?gene=Ndufb2
Pericytes	Nenf	-0.29394	0.466249	1.6653e-05	1.65501	2.255	0.544	0.611	867	542	http://www.genecards.org/cgi-bin/carddisp.pl?gene=Nenf
Pericytes	Abcf1	0.270507	0.474688	1.69543e-05	1.43295	1.01699	0.457	0.341	867	542	http://www.genecards.org/cgi-bin/carddisp.pl?gene=Abcf1
Pericytes	Gstm1	-0.308489	0.479342	1.71206e-05	3.44574	4.50565	0.723	0.747	867	542	http://www.genecards.org/cgi-bin/carddisp.pl?gene=Gstm1
Pericytes	Pcf11	0.347036	0.484104	1.72907e-05	1.1809	0.714615	0.339	0.236	867	542	http://www.genecards.org/cgi-bin/carddisp.pl?gene=Pcf11
Pericytes	Ndufs3	-0.479502	0.493572	1.76288e-05	0.633799	1.27794	0.262	0.341	867	542	http://www.genecards.org/cgi-bin/carddisp.pl?gene=Ndufs3
Pericytes	Mrps24	-0.423408	0.496087	1.77187e-05	0.840284	1.46799	0.338	0.417	867	542	http://www.genecards.org/cgi-bin/carddisp.pl?gene=Mrps24
Pericytes	1810058I24Rik	-0.462321	0.534916	1.91055e-05	0.68254	1.31813	0.276	0.354	867	542	http://www.genecards.org/cgi-bin/carddisp.pl?gene=1810058I24Rik
Pericytes	Smarca5	0.280477	0.535369	1.91217e-05	2.58651	1.95284	0.627	0.498	867	542	http://www.genecards.org/cgi-bin/carddisp.pl?gene=Smarca5
Pericytes	Erdr1	0.26488	0.542591	1.93796e-05	1.00366	0.667579	0.362	0.24	867	542	http://www.genecards.org/cgi-bin/carddisp.pl?gene=Erdr1
Pericytes	Stat3	0.290351	0.554901	1.98193e-05	1.07517	0.696874	0.343	0.234	867	542	http://www.genecards.org/cgi-bin/carddisp.pl?gene=Stat3
Pericytes	Psmd8	-0.370552	0.557894	1.99262e-05	0.63084	1.10843	0.268	0.347	867	542	http://www.genecards.org/cgi-bin/carddisp.pl?gene=Psmd8
Pericytes	Cacybp	-0.289365	0.560116	2.00056e-05	0.561971	0.908888	0.232	0.323	867	542	http://www.genecards.org/cgi-bin/carddisp.pl?gene=Cacybp
Pericytes	Egln1	-0.385425	0.561172	2.00433e-05	0.469236	0.919181	0.202	0.286	867	542	http://www.genecards.org/cgi-bin/carddisp.pl?gene=Egln1
Pericytes	Fdx1l	-0.311981	0.566392	2.02297e-05	0.388318	0.723473	0.168	0.256	867	542	http://www.genecards.org/cgi-bin/carddisp.pl?gene=Fdx1l
Pericytes	Hist1h1c	-0.314504	0.569101	2.03265e-05	0.191407	0.481615	0.073	0.14	867	542	http://www.genecards.org/cgi-bin/carddisp.pl?gene=Hist1h1c
Pericytes	Ndufs6	-0.561463	0.590411	2.10876e-05	0.764256	1.60363	0.311	0.375	867	542	http://www.genecards.org/cgi-bin/carddisp.pl?gene=Ndufs6
Pericytes	Nfkb1	0.365951	0.608325	2.17274e-05	1.33636	0.812913	0.321	0.212	867	542	http://www.genecards.org/cgi-bin/carddisp.pl?gene=Nfkb1
Pericytes	Lamtor2	-0.302516	0.630822	2.2531e-05	0.585071	0.954858	0.248	0.334	867	542	http://www.genecards.org/cgi-bin/carddisp.pl?gene=Lamtor2
Pericytes	Gk5	0.260247	0.63849	2.28048e-05	0.590294	0.327808	0.223	0.133	867	542	http://www.genecards.org/cgi-bin/carddisp.pl?gene=Gk5
Pericytes	Myl12b	-0.2974	0.680699	2.43124e-05	0.667878	1.0497	0.258	0.358	867	542	http://www.genecards.org/cgi-bin/carddisp.pl?gene=Myl12b
Pericytes	Npc2	-0.326607	0.706498	2.52339e-05	1.02924	1.54479	0.381	0.463	867	542	http://www.genecards.org/cgi-bin/carddisp.pl?gene=Npc2
Pericytes	Arhgef1	0.284276	0.746764	2.6672e-05	0.871642	0.536905	0.304	0.205	867	542	http://www.genecards.org/cgi-bin/carddisp.pl?gene=Arhgef1
Pericytes	Cox8a	-0.258377	0.755276	2.69761e-05	5.5237	6.80321	0.889	0.869	867	542	http://www.genecards.org/cgi-bin/carddisp.pl?gene=Cox8a
Pericytes	Taf10	-0.338135	0.756023	2.70028e-05	0.695858	1.14377	0.284	0.375	867	542	http://www.genecards.org/cgi-bin/carddisp.pl?gene=Taf10
Pericytes	Mdh1	-0.616101	0.775495	2.76982e-05	0.698895	1.60394	0.287	0.363	867	542	http://www.genecards.org/cgi-bin/carddisp.pl?gene=Mdh1
Pericytes	Tm9sf4	0.259308	0.77959	2.78445e-05	0.757317	0.468218	0.291	0.19	867	542	http://www.genecards.org/cgi-bin/carddisp.pl?gene=Tm9sf4
Pericytes	Cwf19l2	0.267605	0.784619	2.80241e-05	0.783993	0.481958	0.271	0.177	867	542	http://www.genecards.org/cgi-bin/carddisp.pl?gene=Cwf19l2
Pericytes	Fam96a	-0.273979	0.790914	2.8249e-05	0.15846	0.400737	0.075	0.14	867	542	http://www.genecards.org/cgi-bin/carddisp.pl?gene=Fam96a
Pericytes	Uqcrb	-0.891321	0.79925	2.85467e-05	1.72738	4.05895	0.557	0.59	867	542	http://www.genecards.org/cgi-bin/carddisp.pl?gene=Uqcrb
Pericytes	Cd81	-0.314018	0.819553	2.92718e-05	1.83551	2.525	0.566	0.605	867	542	http://www.genecards.org/cgi-bin/carddisp.pl?gene=Cd81
Pericytes	Lsm12	-0.43469	0.826806	2.95309e-05	0.674684	1.26354	0.265	0.345	867	542	http://www.genecards.org/cgi-bin/carddisp.pl?gene=Lsm12
Pericytes	1700020I14Rik	-0.490468	0.828137	2.95784e-05	0.770834	1.48785	0.286	0.362	867	542	http://www.genecards.org/cgi-bin/carddisp.pl?gene=1700020I14Rik
Pericytes	Notch3	0.263111	0.828599	2.95949e-05	3.20185	2.50136	0.729	0.587	867	542	http://www.genecards.org/cgi-bin/carddisp.pl?gene=Notch3
Pericytes	Hacd1	-0.27626	0.833606	2.97738e-05	0.152989	0.396329	0.076	0.142	867	542	http://www.genecards.org/cgi-bin/carddisp.pl?gene=Hacd1
Pericytes	Mrpl12	-0.481504	0.862807	3.08167e-05	0.540401	1.15071	0.235	0.308	867	542	http://www.genecards.org/cgi-bin/carddisp.pl?gene=Mrpl12
Pericytes	Ugp2	-0.666489	0.915977	3.27158e-05	0.442066	1.28885	0.173	0.249	867	542	http://www.genecards.org/cgi-bin/carddisp.pl?gene=Ugp2
Pericytes	Wnt4	0.250517	0.952688	3.4027e-05	0.64628	0.383855	0.189	0.103	867	542	http://www.genecards.org/cgi-bin/carddisp.pl?gene=Wnt4
Pericytes	1110004F10Rik	0.258978	0.968175	3.45802e-05	1.58801	1.16275	0.504	0.397	867	542	http://www.genecards.org/cgi-bin/carddisp.pl?gene=1110004F10Rik
Pericytes	Mrps36	-0.446961	0.97072	3.4671e-05	0.457597	0.986947	0.198	0.277	867	542	http://www.genecards.org/cgi-bin/carddisp.pl?gene=Mrps36
Pericytes	Tob1	-0.298577	0.975976	3.48588e-05	0.283016	0.578021	0.112	0.186	867	542	http://www.genecards.org/cgi-bin/carddisp.pl?gene=Tob1
Pericytes	Aff4	0.266411	1	3.64741e-05	1.47055	1.05398	0.463	0.347	867	542	http://www.genecards.org/cgi-bin/carddisp.pl?gene=Aff4
Pericytes	Defb25	-0.26417	1	3.89117e-05	0.299226	0.560299	0.13	0.207	867	542	http://www.genecards.org/cgi-bin/carddisp.pl?gene=Defb25
Pericytes	Pdlim4	-0.370297	1	4.02904e-05	3.11072	4.3136	0.713	0.688	867	542	http://www.genecards.org/cgi-bin/carddisp.pl?gene=Pdlim4
Pericytes	Pde4b	0.374199	1	4.03781e-05	2.82687	1.95256	0.552	0.443	867	542	http://www.genecards.org/cgi-bin/carddisp.pl?gene=Pde4b
Pericytes	Psma2	-0.275747	1	4.13699e-05	0.918635	1.32274	0.359	0.445	867	542	http://www.genecards.org/cgi-bin/carddisp.pl?gene=Psma2
Pericytes	Serinc3	0.259035	1	4.44469e-05	1.06407	0.724835	0.377	0.269	867	542	http://www.genecards.org/cgi-bin/carddisp.pl?gene=Serinc3
Pericytes	Trip11	0.25549	1	4.483e-05	1.11023	0.767744	0.363	0.26	867	542	http://www.genecards.org/cgi-bin/carddisp.pl?gene=Trip11
Pericytes	Dnaja4	-0.297408	1	4.53373e-05	0.16625	0.433244	0.073	0.135	867	542	http://www.genecards.org/cgi-bin/carddisp.pl?gene=Dnaja4
Pericytes	Bmyc	-0.390806	1	4.70008e-05	0.937758	1.54064	0.314	0.387	867	542	http://www.genecards.org/cgi-bin/carddisp.pl?gene=Bmyc
Pericytes	Kcnq1ot1	0.35967	1	5.22451e-05	3.38185	2.41496	0.49	0.395	867	542	http://www.genecards.org/cgi-bin/carddisp.pl?gene=Kcnq1ot1
Pericytes	1810043H04Rik	-0.296123	1	5.24566e-05	0.482707	0.820527	0.193	0.277	867	542	http://www.genecards.org/cgi-bin/carddisp.pl?gene=1810043H04Rik
Pericytes	Zmiz1	0.260015	1	5.48683e-05	0.465939	0.224176	0.156	0.081	867	542	http://www.genecards.org/cgi-bin/carddisp.pl?gene=Zmiz1
Pericytes	Calm1	-0.390418	1	5.62852e-05	2.44881	3.52061	0.621	0.67	867	542	http://www.genecards.org/cgi-bin/carddisp.pl?gene=Calm1
Pericytes	Krtcap2	-0.263418	1	5.9544e-05	1.31722	1.7814	0.473	0.533	867	542	http://www.genecards.org/cgi-bin/carddisp.pl?gene=Krtcap2
Pericytes	Bcl7c	-0.292857	1	6.18728e-05	1.24046	1.74471	0.452	0.517	867	542	http://www.genecards.org/cgi-bin/carddisp.pl?gene=Bcl7c
Pericytes	Mrps7	-0.332971	1	6.20213e-05	0.252348	0.577463	0.123	0.192	867	542	http://www.genecards.org/cgi-bin/carddisp.pl?gene=Mrps7
Pericytes	Ggnbp2	0.252245	1	6.37918e-05	1.152	0.806795	0.397	0.284	867	542	http://www.genecards.org/cgi-bin/carddisp.pl?gene=Ggnbp2
Pericytes	Polr1d	-0.281072	1	6.45951e-05	1.67548	2.25097	0.556	0.6	867	542	http://www.genecards.org/cgi-bin/carddisp.pl?gene=Polr1d
Pericytes	Cdkn1c	-0.355743	1	6.59739e-05	0.5201	0.945187	0.065	0.127	867	542	http://www.genecards.org/cgi-bin/carddisp.pl?gene=Cdkn1c
Pericytes	Ndufa12	-0.612286	1	6.74191e-05	1.01442	2.07941	0.383	0.437	867	542	http://www.genecards.org/cgi-bin/carddisp.pl?gene=Ndufa12
Pericytes	Ptp4a2	-0.4369	1	6.76842e-05	1.79512	2.78373	0.543	0.598	867	542	http://www.genecards.org/cgi-bin/carddisp.pl?gene=Ptp4a2
Pericytes	1110001J03Rik	-0.367882	1	6.82191e-05	0.573755	1.03086	0.249	0.315	867	542	http://www.genecards.org/cgi-bin/carddisp.pl?gene=1110001J03Rik
Pericytes	Dusp3	0.274576	1	6.83542e-05	1.28551	0.889416	0.4	0.295	867	542	http://www.genecards.org/cgi-bin/carddisp.pl?gene=Dusp3
Pericytes	Mkln1	0.251005	1	7.45696e-05	1.37039	0.991862	0.446	0.327	867	542	http://www.genecards.org/cgi-bin/carddisp.pl?gene=Mkln1
Pericytes	Ubc	-0.740272	1	7.61645e-05	6.2327	11.0822	0.738	0.749	867	542	http://www.genecards.org/cgi-bin/carddisp.pl?gene=Ubc
Pericytes	Plxdc2	0.292181	1	7.88119e-05	1.31756	0.892674	0.398	0.303	867	542	http://www.genecards.org/cgi-bin/carddisp.pl?gene=Plxdc2
Pericytes	Mrpl17	-0.288893	1	8.41348e-05	0.439737	0.75893	0.197	0.273	867	542	http://www.genecards.org/cgi-bin/carddisp.pl?gene=Mrpl17
Pericytes	Sdhb	-0.600392	1	8.84219e-05	0.665332	1.52486	0.275	0.339	867	542	http://www.genecards.org/cgi-bin/carddisp.pl?gene=Sdhb
Pericytes	Prkcdbp	-0.362875	1	9.0969e-05	0.983219	1.55039	0.367	0.434	867	542	http://www.genecards.org/cgi-bin/carddisp.pl?gene=Prkcdbp
Pericytes	Ldhb	-0.408996	1	9.5415e-05	0.199516	0.59267	0.095	0.159	867	542	http://www.genecards.org/cgi-bin/carddisp.pl?gene=Ldhb
Pericytes	Mrpl33	-0.294374	1	9.6741e-05	1.20716	1.70676	0.413	0.48	867	542	http://www.genecards.org/cgi-bin/carddisp.pl?gene=Mrpl33
Pericytes	Kxd1	-0.347119	1	9.69323e-05	0.444488	0.837414	0.181	0.256	867	542	http://www.genecards.org/cgi-bin/carddisp.pl?gene=Kxd1
Pericytes	Msrb1	-0.287396	1	9.72801e-05	0.182792	0.443521	0.089	0.151	867	542	http://www.genecards.org/cgi-bin/carddisp.pl?gene=Msrb1
Pericytes	Txn1	-0.284793	1	9.95936e-05	1.84806	2.46961	0.552	0.624	867	542	http://www.genecards.org/cgi-bin/carddisp.pl?gene=Txn1
Pericytes	Gnl3	0.265921	1	0.000100382	1.26906	0.8871	0.403	0.301	867	542	http://www.genecards.org/cgi-bin/carddisp.pl?gene=Gnl3
Pericytes	Emp3	-0.360479	1	0.000106253	0.928784	1.47627	0.328	0.399	867	542	http://www.genecards.org/cgi-bin/carddisp.pl?gene=Emp3
Pericytes	Dnajc5	0.27109	1	0.000107483	0.647078	0.364922	0.232	0.149	867	542	http://www.genecards.org/cgi-bin/carddisp.pl?gene=Dnajc5
Pericytes	Maf	-0.313962	1	0.000112766	0.190745	0.480235	0.067	0.125	867	542	http://www.genecards.org/cgi-bin/carddisp.pl?gene=Maf
Pericytes	Idh3a	-0.325306	1	0.000113082	0.273029	0.595016	0.127	0.194	867	542	http://www.genecards.org/cgi-bin/carddisp.pl?gene=Idh3a
Pericytes	Aamdc	-0.269582	1	0.000114351	0.292883	0.558517	0.136	0.208	867	542	http://www.genecards.org/cgi-bin/carddisp.pl?gene=Aamdc
Pericytes	Mrpl57	-0.344902	1	0.000129885	0.399086	0.77693	0.187	0.258	867	542	http://www.genecards.org/cgi-bin/carddisp.pl?gene=Mrpl57
Pericytes	Cdh15	-0.27704	1	0.000131475	1.23859	1.71252	0.409	0.478	867	542	http://www.genecards.org/cgi-bin/carddisp.pl?gene=Cdh15
Pericytes	Ndufa9	-0.256048	1	0.000136024	0.26777	0.513975	0.123	0.192	867	542	http://www.genecards.org/cgi-bin/carddisp.pl?gene=Ndufa9
Pericytes	Rhob	0.291724	1	0.000144477	1.49393	1.03735	0.375	0.273	867	542	http://www.genecards.org/cgi-bin/carddisp.pl?gene=Rhob
Pericytes	Scand1	-0.266603	1	0.000145519	0.789287	1.15246	0.318	0.386	867	542	http://www.genecards.org/cgi-bin/carddisp.pl?gene=Scand1
Pericytes	Ndufa2	-0.385806	1	0.000148315	2.7806	3.93969	0.716	0.729	867	542	http://www.genecards.org/cgi-bin/carddisp.pl?gene=Ndufa2
Pericytes	Tppp3	0.361509	1	0.000156976	1.58181	1.00955	0.386	0.292	867	542	http://www.genecards.org/cgi-bin/carddisp.pl?gene=Tppp3
Pericytes	Gstm5	-0.272072	1	0.000157037	0.453719	0.755425	0.186	0.262	867	542	http://www.genecards.org/cgi-bin/carddisp.pl?gene=Gstm5
Pericytes	Ndufv1	-0.288392	1	0.000166148	0.657439	1.0242	0.263	0.339	867	542	http://www.genecards.org/cgi-bin/carddisp.pl?gene=Ndufv1
Pericytes	Cltb	-0.287317	1	0.0001688	0.576603	0.924037	0.242	0.315	867	542	http://www.genecards.org/cgi-bin/carddisp.pl?gene=Cltb
Pericytes	Fam104a	-0.339661	1	0.000171073	0.647188	1.08445	0.243	0.319	867	542	http://www.genecards.org/cgi-bin/carddisp.pl?gene=Fam104a
Pericytes	Tgfb2	-0.313852	1	0.000176001	0.399772	0.739948	0.142	0.214	867	542	http://www.genecards.org/cgi-bin/carddisp.pl?gene=Tgfb2
Pericytes	Mpst	-0.279921	1	0.000184592	0.458539	0.770853	0.204	0.277	867	542	http://www.genecards.org/cgi-bin/carddisp.pl?gene=Mpst
Pericytes	Cox6c	-0.644647	1	0.000187233	3.64884	6.26779	0.802	0.775	867	542	http://www.genecards.org/cgi-bin/carddisp.pl?gene=Cox6c
Pericytes	Ctsz	-0.292934	1	0.000195693	1.43193	1.97943	0.475	0.531	867	542	http://www.genecards.org/cgi-bin/carddisp.pl?gene=Ctsz
Pericytes	Stra13	-0.260739	1	0.000197152	0.355627	0.624166	0.163	0.234	867	542	http://www.genecards.org/cgi-bin/carddisp.pl?gene=Stra13
Pericytes	Pkm	-0.302905	1	0.000214634	2.12605	2.85638	0.614	0.675	867	542	http://www.genecards.org/cgi-bin/carddisp.pl?gene=Pkm
Pericytes	Bmp4	-0.407754	1	0.000220955	1.60243	2.45243	0.415	0.476	867	542	http://www.genecards.org/cgi-bin/carddisp.pl?gene=Bmp4
Pericytes	Tecr	-0.300063	1	0.000231953	0.829941	1.25302	0.322	0.397	867	542	http://www.genecards.org/cgi-bin/carddisp.pl?gene=Tecr
Pericytes	Zcrb1	-0.721115	1	0.000236378	0.787604	1.94679	0.277	0.334	867	542	http://www.genecards.org/cgi-bin/carddisp.pl?gene=Zcrb1
Pericytes	Rapsn	-0.266706	1	0.000242969	0.552944	0.868281	0.231	0.306	867	542	http://www.genecards.org/cgi-bin/carddisp.pl?gene=Rapsn
Pericytes	Rnf11	-0.284957	1	0.000245722	0.607212	0.958186	0.256	0.332	867	542	http://www.genecards.org/cgi-bin/carddisp.pl?gene=Rnf11
Pericytes	Ubxn2a	-0.481199	1	0.000267627	0.408873	0.96665	0.16	0.223	867	542	http://www.genecards.org/cgi-bin/carddisp.pl?gene=Ubxn2a
Pericytes	Nr3c1	-0.310922	1	0.000275671	1.31424	1.87082	0.429	0.489	867	542	http://www.genecards.org/cgi-bin/carddisp.pl?gene=Nr3c1
Pericytes	Lmo4	0.255584	1	0.000281795	1.80357	1.34841	0.517	0.413	867	542	http://www.genecards.org/cgi-bin/carddisp.pl?gene=Lmo4
Pericytes	Chrna1	-0.271311	1	0.000284029	0.369301	0.652615	0.136	0.205	867	542	http://www.genecards.org/cgi-bin/carddisp.pl?gene=Chrna1
Pericytes	Mrpl28	-0.2515	1	0.000304216	0.36123	0.620468	0.163	0.231	867	542	http://www.genecards.org/cgi-bin/carddisp.pl?gene=Mrpl28
Pericytes	Gtf2h5	-0.263472	1	0.000308252	0.909986	1.29268	0.352	0.426	867	542	http://www.genecards.org/cgi-bin/carddisp.pl?gene=Gtf2h5
Pericytes	Ubl5	-0.292039	1	0.000308345	1.36963	1.90131	0.497	0.537	867	542	http://www.genecards.org/cgi-bin/carddisp.pl?gene=Ubl5
Pericytes	Bod1l	0.250948	1	0.000333273	2.02033	1.53811	0.514	0.419	867	542	http://www.genecards.org/cgi-bin/carddisp.pl?gene=Bod1l
Pericytes	Coa3	-0.278511	1	0.000343032	0.451366	0.760423	0.203	0.268	867	542	http://www.genecards.org/cgi-bin/carddisp.pl?gene=Coa3
Pericytes	1500011K16Rik	-0.46912	1	0.000345838	0.4783	1.04636	0.205	0.269	867	542	http://www.genecards.org/cgi-bin/carddisp.pl?gene=1500011K16Rik
Pericytes	H2-K1	-0.275027	1	0.000360977	1.12489	1.57115	0.389	0.45	867	542	http://www.genecards.org/cgi-bin/carddisp.pl?gene=H2-K1
Pericytes	Ndufs5	-0.450721	1	0.000369742	1.56999	2.51247	0.541	0.566	867	542	http://www.genecards.org/cgi-bin/carddisp.pl?gene=Ndufs5
Pericytes	Psma1	-0.260556	1	0.000372176	0.526759	0.828965	0.227	0.299	867	542	http://www.genecards.org/cgi-bin/carddisp.pl?gene=Psma1
Pericytes	Enah	-0.26915	1	0.00038096	0.367953	0.648517	0.142	0.208	867	542	http://www.genecards.org/cgi-bin/carddisp.pl?gene=Enah
Pericytes	Ier3ip1	-0.307466	1	0.000389882	0.879295	1.32569	0.34	0.404	867	542	http://www.genecards.org/cgi-bin/carddisp.pl?gene=Ier3ip1
Pericytes	Cyb5a	-0.286101	1	0.000422534	0.999786	1.43842	0.351	0.417	867	542	http://www.genecards.org/cgi-bin/carddisp.pl?gene=Cyb5a
Pericytes	Ubb	-0.333328	1	0.000430884	5.24453	6.86759	0.866	0.843	867	542	http://www.genecards.org/cgi-bin/carddisp.pl?gene=Ubb
Pericytes	Ddx3x	0.363995	1	0.000432776	3.55111	2.53626	0.661	0.574	867	542	http://www.genecards.org/cgi-bin/carddisp.pl?gene=Ddx3x
Pericytes	Ndufs2	-0.27126	1	0.000441948	0.856955	1.24109	0.348	0.415	867	542	http://www.genecards.org/cgi-bin/carddisp.pl?gene=Ndufs2
Pericytes	Pdcd5	-0.589716	1	0.000454986	1.18262	2.28474	0.421	0.463	867	542	http://www.genecards.org/cgi-bin/carddisp.pl?gene=Pdcd5
Pericytes	Mrps34	-0.259294	1	0.00048153	0.322569	0.582973	0.152	0.216	867	542	http://www.genecards.org/cgi-bin/carddisp.pl?gene=Mrps34
Pericytes	Setd8	-0.282458	1	0.000490015	0.211811	0.473884	0.092	0.149	867	542	http://www.genecards.org/cgi-bin/carddisp.pl?gene=Setd8
Pericytes	Uqcrc2	-0.283402	1	0.000494253	0.86711	1.27239	0.338	0.4	867	542	http://www.genecards.org/cgi-bin/carddisp.pl?gene=Uqcrc2
Pericytes	Siva1	-0.2793	1	0.000506023	0.53951	0.868358	0.239	0.306	867	542	http://www.genecards.org/cgi-bin/carddisp.pl?gene=Siva1
Pericytes	Idh2	-0.306341	1	0.000507563	0.414441	0.749053	0.19	0.258	867	542	http://www.genecards.org/cgi-bin/carddisp.pl?gene=Idh2
Pericytes	Mrpl55	-0.3484	1	0.000519664	0.265684	0.611403	0.12	0.179	867	542	http://www.genecards.org/cgi-bin/carddisp.pl?gene=Mrpl55
Pericytes	Ank3	0.290714	1	0.000529755	2.04555	1.48973	0.512	0.421	867	542	http://www.genecards.org/cgi-bin/carddisp.pl?gene=Ank3
Pericytes	Coq10b	-0.345546	1	0.000535094	0.706759	1.16866	0.235	0.301	867	542	http://www.genecards.org/cgi-bin/carddisp.pl?gene=Coq10b
Pericytes	Mrpl14	-0.361595	1	0.00057014	0.479103	0.900419	0.201	0.266	867	542	http://www.genecards.org/cgi-bin/carddisp.pl?gene=Mrpl14
Pericytes	Mrps14	-0.282986	1	0.00057304	0.738782	1.11559	0.302	0.371	867	542	http://www.genecards.org/cgi-bin/carddisp.pl?gene=Mrps14
Pericytes	Cd82	-0.282946	1	0.000576295	1.62185	2.18994	0.519	0.548	867	542	http://www.genecards.org/cgi-bin/carddisp.pl?gene=Cd82
Pericytes	Ppp1r2	-0.279238	1	0.000586001	0.589594	0.929057	0.238	0.306	867	542	http://www.genecards.org/cgi-bin/carddisp.pl?gene=Ppp1r2
Pericytes	Timm13	-0.263345	1	0.000604444	0.941865	1.33074	0.351	0.419	867	542	http://www.genecards.org/cgi-bin/carddisp.pl?gene=Timm13
Pericytes	Mpp6	-0.429234	1	0.000605893	0.297171	0.746665	0.131	0.19	867	542	http://www.genecards.org/cgi-bin/carddisp.pl?gene=Mpp6
Pericytes	Clta	-0.259862	1	0.000614527	2.12631	2.74334	0.637	0.646	867	542	http://www.genecards.org/cgi-bin/carddisp.pl?gene=Clta
Pericytes	Hspa1b	-0.814601	1	0.000693979	10.4709	19.1752	0.699	0.673	867	542	http://www.genecards.org/cgi-bin/carddisp.pl?gene=Hspa1b
Pericytes	Selk	-0.288803	1	0.000710867	1.45919	2.0042	0.511	0.559	867	542	http://www.genecards.org/cgi-bin/carddisp.pl?gene=Selk
Pericytes	Fastk	-0.297681	1	0.000786565	0.227164	0.50839	0.106	0.162	867	542	http://www.genecards.org/cgi-bin/carddisp.pl?gene=Fastk
Pericytes	Vwa1	-0.263933	1	0.000829128	0.454105	0.746013	0.191	0.256	867	542	http://www.genecards.org/cgi-bin/carddisp.pl?gene=Vwa1
Pericytes	Uqcrq	-1.14218	1	0.000831847	1.87808	5.35233	0.526	0.568	867	542	http://www.genecards.org/cgi-bin/carddisp.pl?gene=Uqcrq
Pericytes	Fam162a	-0.255255	1	0.000910093	0.728589	1.06315	0.301	0.367	867	542	http://www.genecards.org/cgi-bin/carddisp.pl?gene=Fam162a
Pericytes	Vapb	-0.303638	1	0.000913755	0.558469	0.923545	0.228	0.293	867	542	http://www.genecards.org/cgi-bin/carddisp.pl?gene=Vapb
Pericytes	Rbx1	-0.283328	1	0.000972745	1.32923	1.83467	0.466	0.506	867	542	http://www.genecards.org/cgi-bin/carddisp.pl?gene=Rbx1
Pericytes	Atp5l	-0.475023	1	0.00103977	4.87474	7.16553	0.88	0.895	867	542	http://www.genecards.org/cgi-bin/carddisp.pl?gene=Atp5l
Pericytes	Hspe1	-0.312011	1	0.00114103	3.71523	4.85366	0.764	0.766	867	542	http://www.genecards.org/cgi-bin/carddisp.pl?gene=Hspe1
Pericytes	Wwp1	-0.493001	1	0.00118582	0.572253	1.21274	0.215	0.269	867	542	http://www.genecards.org/cgi-bin/carddisp.pl?gene=Wwp1
Pericytes	Ndufv2	-0.625237	1	0.00125423	0.977295	2.04991	0.37	0.404	867	542	http://www.genecards.org/cgi-bin/carddisp.pl?gene=Ndufv2
Pericytes	Hist1h1e	-0.254669	1	0.0012649	0.577529	0.88209	0.211	0.279	867	542	http://www.genecards.org/cgi-bin/carddisp.pl?gene=Hist1h1e
Pericytes	Cox5b	-0.641087	1	0.00126548	2.46124	4.39782	0.682	0.675	867	542	http://www.genecards.org/cgi-bin/carddisp.pl?gene=Cox5b
Pericytes	Pla2g12a	-0.331275	1	0.00135714	0.221984	0.537408	0.099	0.149	867	542	http://www.genecards.org/cgi-bin/carddisp.pl?gene=Pla2g12a
Pericytes	Fkbp2	-0.276138	1	0.0013887	0.853142	1.24406	0.326	0.384	867	542	http://www.genecards.org/cgi-bin/carddisp.pl?gene=Fkbp2
Pericytes	Nav1	-0.270337	1	0.00148445	2.11388	2.75562	0.551	0.57	867	542	http://www.genecards.org/cgi-bin/carddisp.pl?gene=Nav1
Pericytes	Hsph1	-0.377074	1	0.00164364	1.40984	2.12967	0.292	0.354	867	542	http://www.genecards.org/cgi-bin/carddisp.pl?gene=Hsph1
Pericytes	Mlf2	-0.254063	1	0.00165831	0.46223	0.743798	0.209	0.268	867	542	http://www.genecards.org/cgi-bin/carddisp.pl?gene=Mlf2
Pericytes	Bod1	-0.347989	1	0.00167952	0.375879	0.751197	0.17	0.223	867	542	http://www.genecards.org/cgi-bin/carddisp.pl?gene=Bod1
Pericytes	Idh3b	-0.302215	1	0.00191785	0.768787	1.18098	0.308	0.365	867	542	http://www.genecards.org/cgi-bin/carddisp.pl?gene=Idh3b
Pericytes	Mcee	-0.253566	1	0.00198731	0.295346	0.544246	0.141	0.196	867	542	http://www.genecards.org/cgi-bin/carddisp.pl?gene=Mcee
Pericytes	Atp5g3	-0.47422	1	0.00199315	1.24956	2.12501	0.428	0.463	867	542	http://www.genecards.org/cgi-bin/carddisp.pl?gene=Atp5g3
Pericytes	Grpel1	-0.279481	1	0.00202512	0.412281	0.714167	0.172	0.231	867	542	http://www.genecards.org/cgi-bin/carddisp.pl?gene=Grpel1
Pericytes	Prkrir	-0.335122	1	0.00208346	0.437366	0.813215	0.175	0.232	867	542	http://www.genecards.org/cgi-bin/carddisp.pl?gene=Prkrir
Pericytes	Vti1b	-0.262122	1	0.00208554	0.42768	0.712133	0.185	0.242	867	542	http://www.genecards.org/cgi-bin/carddisp.pl?gene=Vti1b
Pericytes	Mdh2	-0.348967	1	0.00209348	1.01741	1.56947	0.382	0.428	867	542	http://www.genecards.org/cgi-bin/carddisp.pl?gene=Mdh2
Pericytes	Col5a3	-0.301329	1	0.0021831	1.27152	1.79914	0.331	0.399	867	542	http://www.genecards.org/cgi-bin/carddisp.pl?gene=Col5a3
Pericytes	Cirbp	-0.277837	1	0.00225421	0.6984	1.0591	0.284	0.338	867	542	http://www.genecards.org/cgi-bin/carddisp.pl?gene=Cirbp
Pericytes	Psmd12	-0.297025	1	0.00268579	0.769533	1.17406	0.307	0.362	867	542	http://www.genecards.org/cgi-bin/carddisp.pl?gene=Psmd12
Pericytes	Kdm6b	0.407469	1	0.00272848	1.62189	0.976758	0.338	0.271	867	542	http://www.genecards.org/cgi-bin/carddisp.pl?gene=Kdm6b
Pericytes	Btbd1	-0.275755	1	0.00275126	0.303536	0.578096	0.134	0.185	867	542	http://www.genecards.org/cgi-bin/carddisp.pl?gene=Btbd1
Pericytes	Cox6b1	-0.431806	1	0.00279933	2.97281	4.35901	0.761	0.74	867	542	http://www.genecards.org/cgi-bin/carddisp.pl?gene=Cox6b1
Pericytes	Sdhc	-0.322554	1	0.00281418	0.470616	0.839068	0.21	0.26	867	542	http://www.genecards.org/cgi-bin/carddisp.pl?gene=Sdhc
Pericytes	Dnajb1	-1.09765	1	0.00303584	1.42619	4.19221	0.23	0.28	867	542	http://www.genecards.org/cgi-bin/carddisp.pl?gene=Dnajb1
Pericytes	Ndufb3	-0.400111	1	0.00308942	0.970251	1.59996	0.367	0.404	867	542	http://www.genecards.org/cgi-bin/carddisp.pl?gene=Ndufb3
Pericytes	Anxa2	-0.334665	1	0.00317836	2.17736	3.00692	0.566	0.574	867	542	http://www.genecards.org/cgi-bin/carddisp.pl?gene=Anxa2
Pericytes	Ndufa5	-0.575469	1	0.00332796	1.48074	2.6967	0.489	0.511	867	542	http://www.genecards.org/cgi-bin/carddisp.pl?gene=Ndufa5
Pericytes	Btg2	-0.753998	1	0.00335481	5.8824	10.6069	0.589	0.618	867	542	http://www.genecards.org/cgi-bin/carddisp.pl?gene=Btg2
Pericytes	Socs3	-0.378335	1	0.00366261	2.04255	2.95483	0.276	0.339	867	542	http://www.genecards.org/cgi-bin/carddisp.pl?gene=Socs3
Pericytes	Mrpl34	-0.311449	1	0.00380477	0.328056	0.648056	0.155	0.203	867	542	http://www.genecards.org/cgi-bin/carddisp.pl?gene=Mrpl34
Pericytes	Sat1	-0.403781	1	0.00385964	1.01815	1.66996	0.262	0.314	867	542	http://www.genecards.org/cgi-bin/carddisp.pl?gene=Sat1
Pericytes	Etfa	-0.283609	1	0.00402179	0.629316	0.983262	0.26	0.312	867	542	http://www.genecards.org/cgi-bin/carddisp.pl?gene=Etfa
Pericytes	Serpine1	0.372613	1	0.00513386	0.92826	0.489353	0.174	0.122	867	542	http://www.genecards.org/cgi-bin/carddisp.pl?gene=Serpine1
Pericytes	Minos1	-0.441818	1	0.00514882	1.27754	2.09362	0.469	0.491	867	542	http://www.genecards.org/cgi-bin/carddisp.pl?gene=Minos1
Pericytes	Nfkbiz	0.316723	1	0.005165	1.02021	0.622014	0.197	0.14	867	542	http://www.genecards.org/cgi-bin/carddisp.pl?gene=Nfkbiz
Pericytes	Thoc7	-0.270767	1	0.00557852	1.01216	1.42757	0.363	0.41	867	542	http://www.genecards.org/cgi-bin/carddisp.pl?gene=Thoc7
Pericytes	Atf3	-0.556125	1	0.00601698	2.89891	4.73262	0.215	0.273	867	542	http://www.genecards.org/cgi-bin/carddisp.pl?gene=Atf3
Pericytes	Atf4	-0.250093	1	0.00636005	1.17387	1.58535	0.388	0.435	867	542	http://www.genecards.org/cgi-bin/carddisp.pl?gene=Atf4
Pericytes	Ndufs4	-0.277116	1	0.00674382	0.400353	0.696906	0.175	0.223	867	542	http://www.genecards.org/cgi-bin/carddisp.pl?gene=Ndufs4
Pericytes	Vim	-0.316047	1	0.00682566	7.72328	9.85974	0.862	0.799	867	542	http://www.genecards.org/cgi-bin/carddisp.pl?gene=Vim
Pericytes	Junb	-0.553821	1	0.00703467	12.4153	18.6932	0.629	0.618	867	542	http://www.genecards.org/cgi-bin/carddisp.pl?gene=Junb
Pericytes	Mllt3	-0.372006	1	0.00714869	0.303478	0.686897	0.126	0.168	867	542	http://www.genecards.org/cgi-bin/carddisp.pl?gene=Mllt3
Pericytes	Mt1	-0.617804	1	0.0072266	6.64803	10.7362	0.517	0.59	867	542	http://www.genecards.org/cgi-bin/carddisp.pl?gene=Mt1
Pericytes	Lgals1	-0.380688	1	0.00731592	6.33407	8.54869	0.777	0.769	867	542	http://www.genecards.org/cgi-bin/carddisp.pl?gene=Lgals1
Pericytes	Spop	-0.29032	1	0.0075475	1.3197	1.83679	0.449	0.483	867	542	http://www.genecards.org/cgi-bin/carddisp.pl?gene=Spop
Pericytes	Psmd7	-0.311404	1	0.00761639	0.8687	1.3189	0.336	0.387	867	542	http://www.genecards.org/cgi-bin/carddisp.pl?gene=Psmd7
Pericytes	Dnajc19	-0.317964	1	0.00795642	0.639474	1.04372	0.264	0.304	867	542	http://www.genecards.org/cgi-bin/carddisp.pl?gene=Dnajc19
Pericytes	Zfp36l2	-0.369952	1	0.00810855	2.54467	3.58081	0.601	0.598	867	542	http://www.genecards.org/cgi-bin/carddisp.pl?gene=Zfp36l2
Pericytes	Gbas	-0.290501	1	0.0083116	0.460606	0.786417	0.193	0.238	867	542	http://www.genecards.org/cgi-bin/carddisp.pl?gene=Gbas
[truncated: 41 more rows]

## Sheet: Sinusoidal
cluster	gene	avg_log2FC	p_val_adj	p_val	exp_CD63_KO	exp_CD63_WT	pct_CD63_KO	pct_CD63_WT	n_CD63_KO	n_CD63_WT	GeneCardLink						p_val_adj, two-tailed Wilcoxon Rank Sum test corrected for multiple testing using the Benjamini-Hochberg procedure
[truncated: 1,510 more rows]

[truncated: 1 more sheets: All]
