# Supplementary material for: Endogenous IL-1 receptor antagonist restricts healthy and malignant myeloproliferation
Source: Nat Commun. 2023 Jan 3;14:12. doi: 10.1038/s41467-022-35700-9 (PMC9810723; doi:10.1038/s41467-022-35700-9)
Supplement: Supplementary file 9 — Source Data [file 41467_2022_35700_MOESM9_ESM.xlsx]

## Sheet: Figure 1
	1a									1b			1c			1d				1e			1f			1g				1h		1i				1j					1k
	Survival probability									IL1RN expression			IL1RN expression			IL1RN expression				IL1B/IL1RN expression			IL-1β/IL-1RN ratio			Mean similarity 7-AAD/NFκB				hCD45+ cells per mL of PB		BM hCD45+ cells in TBM				Fold expansion (%) PB hCD11b+					BM human % cells in TBM
	Global				M4-M5 patients					Normalized probe signal (log2)			mRNA (ratio)			mRNA (ratio)				log2 FC			PB hCD34+ cells			PB hCD34+ cells				Veh	hIL-1β	Veh	hIL-1β			Veh	IL-1RN	Can			hCD45+cells		hCD33+ cells		hCD34+ cells
	Low IL1RN expression		High IL1RN expression		Low IL1RN expression		High IL1RN expression			M0-M3	M4-M5		Control (C)	AML/MDS		Control	M0-M3	M4-M5/MDS		Control (C)	AML		Control (C)	AML		Control (C)	AML		AML 7 donor	3.39	3.685	18.597	30.099		AML 21 donor	0.856	-0.562	-0.407			Veh	IL-1RN	Veh	IL-1RN	Veh	IL-1RN
	time (years)	survival probability	time (years)	survival probability	time (years)	survival probability	time (years)	survival probability		7.34341	7.34873		0.847	0.231		0.847	0.231	0.959		-0.204	2.389		0.0116332	0.0174679		0.3613	1.425			1.728	10.192	19.029	26.162			0.067	0.219	-0.793		AML 3 donor	2.05	1.316	6.752	3.183	1.248
	0.0492813	0.99422	0.0930869	0.971429	0.0602327	0.985294	0.0930869	0.964286		4.90689	6.28725		1.198	0.052		1.198	0.052	0.065		-0.186	2.513		0.0146734	0.0121937		0.5871	0.6107			2.938	5.566	20.554	24.022		AML 23 donor	2.255					1.596	0.646	3.803	1.825	0.875	0.157
	0.0520192	0.991329	0.517454	0.942857	0.0876112	0.977941	0.517454	0.928571		4.90689	6.29829		1.34	0.315		1.34	0.315	0.842		0.331	0.472		0.0214409	0.0198365		0.694	1.615			1.853	6.596	23.267	37.906			1.516		-0.796				0.875		1.843		0.344
	0.0574949	0.988439	0.665298	0.914286	0.0958248	0.970588	0.665298	0.892857		5.33985	6.61912		2.002	0.047		2.002	0.047	0.422		1.347	3.635		0.0210307	0.0286192		0.4156	1.212			2.175	4.712	24.632	32.248			-0.009	-0.212	-0.343			1.193	0.425	3.828	2.578	0.557	0.213
	0.0602327	0.979769	0.804928	0.885714	0.109514	0.963235	0.804928	0.857143		4.90689	5.51096		1.233	0		1.233	0	0.801		0.89	1.826		0.0109935	0.0305852		0.398					5.548		22.906		AML 22 donor	0.316	-0.272	-0.578
	0.073922	0.976879	0.848734	0.857143	0.120465	0.948529	0.848734	0.821429		5.08746	6.04221		2.884	0.411		2.884	0.411	0.082		-0.301	-0.688		0.0114685						AML 9 donor	1.156	2.124					1.068	-0.221	-0.462
	0.0821355	0.973988	0.870637	0.828571	0.125941	0.933824	0.870637	0.785714		5.19771	6.14975		0.666	0.959		0.666	1.745			-0.191	7.375		0.0114685							1.896	2.016					1.199	0.197	-0.29
	0.0876112	0.971098	0.980151	0.8	0.150582	0.926471	0.980151	0.75		5.18587	7.85922		1.436	1.745		1.436	0.004			-0.999	2.773		0.00638767							0.528	10.727
	0.0958248	0.965318	1.07598	0.771429	0.158795	0.919118	1.31417	0.714286		6.19574	5.61176		1.345	0.004		1.345	0.24			0.353	2.982		0.0181392								2.494
	0.104038	0.962428	1.31417	0.742857	0.183436	0.911765	1.3306	0.678571		4.90689	7.97785		1.244	0.065		1.244	0.023			0.163	5.841		0.0168379
	0.109514	0.959538	1.3306	0.714286	0.235455	0.897059	1.41547	0.642857		5.03562	7.20065		1.383	0.24		1.383	0			-0.02	7.862
	0.11499	0.956647	1.36893	0.685714	0.251882	0.882353	1.56057	0.607143		5.36807	7.22882		1.69	0.801		1.69	0.064			-0.893	0.849
	0.120465	0.950867	1.40178	0.657143	0.290212	0.875	3.58111	0.571429		5.80736	6.1639		0.984	0.023		0.984	0.024			-0.137
	0.123203	0.945087	1.41547	0.628571	0.325804	0.867647	5.10335	0.533333		7.45121	4.90689		3.081	0.023		3.081	0.104			0.61
	0.125941	0.939306	1.56057	0.6	0.344969	0.852941	5.67556	0.495238		6.87036	6.24793		1.181	0		1.181	0			-0.471
	0.145106	0.936416	3.58111	0.571429	0.353183	0.845588	5.75496	0.457143		5.65535	6.28725		1.133	0.064		1.133	0.003			-1.467
	0.150582	0.933526	5.10335	0.541353	0.366872	0.838235				4.90689	8.808		2.517	0.024		2.517				0.061
	0.156057	0.930636	5.67556	0.511278	0.402464	0.830882				5.23649	7.9847		2.265	0.842		2.265				-1.041
	0.158795	0.924855	5.75496	0.481203	0.405202	0.823529				5.54535	7.14873		1.4	0.104		1.4				-1.186
	0.161533	0.921965	6.03422	0.451128	0.443532	0.816176				4.91648	6.4822		1.288	0.082		1.288
	0.164271	0.919075			0.462697	0.808824				6.82909	6.4363		1.788	0		1.788
	0.167009	0.916185			0.47091	0.801471				5.37504	7.47654		2.281	0.003		2.281
	0.183436	0.913295			0.492813	0.794118				4.90689	6.61765		1.346	0.422		1.346
	0.186174	0.910405			0.503765	0.786765				4.90689	9.46679		2.008			2.008
	0.194387	0.907514			0.506502	0.779412				4.90689	6.62205		0.72			0.72
	0.199863	0.901734			0.528405	0.772059				4.90689	6.59842		0.562			0.562
	0.227242	0.898844			0.542094	0.764706				4.90689	5.87036		1.808			1.808
	0.235455	0.893064			0.563997	0.757353				4.90689	7.56605		1.795			1.795
	0.251882	0.887283			0.583162	0.75				6.18982	5.67525		1.588			1.588
	0.257358	0.884393			0.596851	0.742647				4.90689	7.12309		1.253			1.253
	0.290212	0.881503			0.602327	0.735294				4.90689	6.55612		1.118			1.118
	0.325804	0.878613			0.643395	0.720588				4.90689	6.824		1.296			1.296
	0.339493	0.875723			0.648871	0.713235				6.20359	7.51491
	0.344969	0.869942			0.654346	0.705882				5.70874	7.56148
	0.353183	0.867052			0.678987	0.698529				4.90689	5.17393
	0.366872	0.861272			0.687201	0.691176				4.90689	5.78398
	0.402464	0.858382			0.689938	0.683824				5.72792	7.66534
	0.405202	0.852601			0.695414	0.676471				4.90689	6.64097
	0.443532	0.849711			0.733744	0.669118				5.42626	6.21335
	0.44627	0.846821			0.73922	0.661765				4.90689	6.67101
	0.462697	0.843931			0.750171	0.654412				4.90689	7.13031
	0.47091	0.84104			0.774812	0.647059				4.90689	7.41109
	0.487337	0.83815			0.821355	0.639706				4.90689	5.62352
	0.492813	0.83237			0.824093	0.632353				5.47573	6.16993
	0.503765	0.82948			0.826831	0.625				6.50621	7.67666
	0.506502	0.82659			0.867899	0.617647				4.90689	9.21917
	0.517454	0.823699			0.928131	0.610294				4.90689	5.27053
	0.528405	0.820809			0.950034	0.602941				4.90689	4.90689
	0.542094	0.817919			0.980151	0.595588				4.90689	6.10852
	0.54757	0.815029			0.982888	0.588235				6.01792	4.90689
	0.563997	0.803468			0.985626	0.580882				4.90689	4.90689
	0.566735	0.800578			0.988364	0.573529				4.90689	10.9132
	0.569473	0.797688			0.996578	0.566176				5.00899	7.2317
	0.580424	0.794798			1.06502	0.558824				4.90689	6.33807
	0.583162	0.789017			1.11157	0.551471				4.90689	7.64746
	0.591376	0.786127			1.13895	0.544118				4.90689	6.37156
	0.594114	0.783237			1.20739	0.536765				4.90689	8.72792
	0.596851	0.780347			1.23203	0.529412				4.90689	6.6907
	0.599589	0.777457			1.28953	0.514706				5.84298	6.66534
	0.602327	0.774566			1.34155	0.507353				4.90689	7.46352
	0.605065	0.771676			1.36345	0.5				6.46924	6.80993
	0.643395	0.765874			1.38535	0.492647				4.90689	7.70113
	0.648871	0.762973			1.39083	0.485294				4.90689	6.47573
	0.654346	0.757171			1.577	0.477941				5.40939	6.86666
	0.673511	0.75427			1.61533	0.470588				5.56072	10.5703
	0.678987	0.751369			1.6345	0.463235				4.90689	6.4822
	0.681725	0.748468			1.859	0.455882				6.06178	6.94017
	0.687201	0.745567			1.91923	0.448529				4.90689	6.26303
	0.689938	0.742666			1.97673	0.441176				4.90689	5.52982
	0.692676	0.739765			2.05886	0.433824				5.93074	5.16591
	0.695414	0.736864			2.22313	0.426471				4.90689	5.08321
	0.70089	0.733963			2.25873	0.419118				4.90689	4.90689
	0.720055	0.728161			2.31075	0.411765				4.90689	7.01458
	0.731006	0.72526			2.51608	0.404412				6.69209	6.69766
	0.733744	0.722359			2.72142	0.397059				4.90689	5.69766
	0.73922	0.719458			2.74059	0.389706				4.90689	7.11686
	0.750171	0.713656			2.86927	0.382353				5.10852	6.82273
	0.752909	0.710754			3.02533	0.375				5.79181	7.57213
	0.766598	0.707853			3.35387	0.367647				4.90689	7.73403
	0.774812	0.704952			4.13963	0.360294				6.98641	6.64097
	0.788501	0.702051			4.72279	0.352628				4.90689	4.90689
	0.807666	0.69915			5.53046	0.343813				4.90689	7.10434
	0.813142	0.696249			5.71937	0.334765				4.90689	8.12309
	0.821355	0.693348			8.13689	0.320816				4.90689	5.50462
	0.824093	0.690447			8.22998	0.306868				10.3453	7.42291
	0.826831	0.687546								4.90689	7.49185
	0.832307	0.684645								4.90689	6.05311
	0.843258	0.681744								5.25172	6.82655
	0.851472	0.678843								4.90689	4.90689
	0.867899	0.675942								4.90689	8.06985
	0.873374	0.673041								4.90689	7.20848
	0.892539	0.67014								6.08958	7.71631
	0.900753	0.667239								5.34341	6.52199
	0.906229	0.664338								4.90689	9.01653
	0.928131	0.661437								4.90689	7.808
	0.930869	0.658536								5.4363	6.77215
	0.944559	0.655635								4.99549	7.70321
	0.950034	0.652734								5.1127	6.42122
	0.952772	0.649833								5.58796	6.76686
	0.974675	0.646932								5.40939	6.84046
	0.980151	0.644031								4.90689	7.05528
	0.982888	0.64113								5.04002	4.97269
	0.985626	0.638229								5.36807	9.62333
	0.988364	0.635327								4.90689	5.60585
	0.996578	0.632426								5.0917	6.15178
	0.999316	0.629525								4.96809	9.82289
	1.01027	0.626624								5.46271	6.45451
	1.01848	0.623723								5.80219	8.21432
	1.05681	0.620822								5.39917	6.41278
	1.06502	0.617921								6.42794	7.11686
	1.06776	0.612119								6.21917	5.57894
	1.07871	0.609218								6.30561	5.3505
	1.09788	0.606317								5.06178	7.33985
	1.11157	0.603416								4.90689	6.72247
	1.13895	0.600515								4.90689	6.99549
	1.14716	0.597614								8.03452	6.44989
	1.15811	0.594713								4.90689	6.49665
	1.16906	0.591812								4.90689	6.3147
	1.18549	0.588911								5.56682	4.90689
	1.19097	0.58601								5.07039	8.21868
	1.20739	0.583109								6.46434	6.71425
	1.21013	0.580208								7.54612	6.89724
	1.22108	0.577307								5.848	4.90689
	1.23203	0.574406								7.65033	7.06824
	1.24846	0.571505								4.90689	6.32733
	1.27036	0.568604								4.90689	5.97039
	1.28953	0.562802								5.48543	7.20065
	1.295	0.5599								4.99095	5.02237
	1.34155	0.556999								4.90689	5.89724
	1.36345	0.554098								6.67948	6.56986
	1.38535	0.551197								5.02237	7.07039
	1.39083	0.548296								6.61176	5.2854
	1.3963	0.545395								4.90689	6.15785
	1.43463	0.542494								5.61176	7.49025
	1.46749	0.539593								4.90689	6.96694
	1.47844	0.536692								5.70874	7.02569
	1.49487	0.533791								4.90689	4.90689
	1.577	0.53089								5.23266	7.14771
	1.57974	0.527989								6.24983	4.90689
	1.58795	0.522187								6.34518	7.58646
	1.60438	0.519286								5.77347	7.69418
	1.61533	0.516385								5.35403	7.48945
	1.6345	0.513484								5.67525	6.31107
	1.64819	0.510583								6.03122	7.71973
	1.65092	0.507682								4.90689	8.57365
	1.68104	0.504781								5.26679	7.02901
	1.73032	0.50188								5.12516	5.62059
	1.78508	0.498979								6.42794	7.83036
	1.79877	0.496078								4.90689	6.16993
	1.82888	0.493177								5.43962	8.04494
	1.83162	0.490276								4.90689	6.86295
	1.859	0.487375								4.90689	6.52826
	1.91102	0.484473								4.90689	4.90689
	1.91923	0.481572								5.09592	7.81186
	1.97673	0.478671								8.78888	6.0268
	2.03149	0.47577								6.14975	6.9472
	2.05886	0.472869								7.23362	6.11478
	2.07803	0.469968								5.58195	7.51649
	2.12731	0.467067								8.28355	7.4271
	2.13005	0.464166								8.36107	7.94075
	2.20123	0.461265								6.84298	7.49426
	2.22313	0.458364								5.63517	7.57818
	2.25873	0.455463								6.07895	7.58421
	2.31075	0.452562								5.40939	6.3345
	2.44216	0.449661								6.1416	6.72247
	2.49144	0.44676								5.64386	7.05311
	2.51608	0.443859								5.32553	7.12101
	2.65298	0.440958								4.90689	7.69766
	2.72142	0.438057								6.69905	7.1334
	2.74059	0.435156								5.61471	4.90689
	2.86927	0.432255								5.66959	7.32912
	2.90486	0.429354								7.05961
	3.02533	0.426433								7.08215
	3.2334	0.423512								7.00563
	3.28816	0.420591								4.90689
	3.35387	0.417671								4.90689
	3.38125	0.41475								4.90689
	3.70431	0.411808								4.90689
	4.13963	0.408867								5.53916
	4.24641	0.405925								4.90689
	4.51198	0.402941								8.75288
	4.61054	0.399956								4.90689
	4.72279	0.396949								4.90689
	4.87885	0.393919								4.90689
	5.31691	0.39069								4.90689
	5.53046	0.387379								4.90689
	5.71937	0.384039								4.90689
	7.02259	0.37991								4.90689
	7.04449	0.37578								4.90689
	7.04997	0.371651								4.90689
	8.13689	0.366947								5.02237
	8.22998	0.362181								9.2621
	8.96099	0.35708								5.15381
	10.8419	0.348578								5.03122
	11.9836	0.334635								4.90689
										4.90689
										5.47249
										5.83036
										5.38543
										4.90689
										4.90689
										5.33985
										4.90689
										4.90689
										4.90689
										4.90689
										4.90689
										5.51412
										4.90689
										4.90689
										5.35403
										5.19771
										5.64097
										5.59395
										4.90689
										4.90689
										4.90689
										6.89724
										5.04439
										4.90689
										4.90689
										6.36457
										6.6879
										5.82528

## Sheet: Figure 2
	2a			2b													2c			2d					2e			2f			2g					2h					2i					2j
	BM nucleated cells			BM HSC and MPP subsets													BM CFU-C			BM CD11b+ myeloid cells		BM B220+ lymphocytes			BM IL-1β			BM IL-1r1+ cells			PB CD11b+ myeloid cells		PB neutrophils			BM CD11b+ myeloid cells		BM B220+ lymphocytes			PB CD11b+ myeloid cells		PB CD11b+ Gr-1hi f4/80- granulocytes			BM nucleated cells		BM CD11b+ myeloid cells
	Cells in TBM (x10e6)			Cells in TBM (x10e4)													CFU-C in TBM (x10e4)			Cells in TBM (x10e6)		Cells in TBM (x10e6)			pg per mg of protein			Cells in TBM (%)			Cells per ml of PB (x10e6)		Cells per ml of PB (x10e6)			Cells in TBM (%)		Cells in TBM (%)			Cells in PB (%)		Cells in PB (%)			Cells in TBM (x10e6)		Cells in TBM (x10e6)
	WT	IL-1rn - KO		HSC		MPP1		MPP2		MPP3		MPP4		MPP5			WT	IL-1rn - KO		WT	IL-1rn - KO	WT	IL-1rn - KO		WT	IL-1rn - KO		WT	IL-1rn - KO		Vehicle (-)	IL-1RN (+)	Vehicle (-)	IL-1RN (+)		Vehicle (-)	IL-1RN (+)	Vehicle (-)	IL-1RN (+)		Isotype (-)	IL-1β mAb (+)	Isotype (-)	IL-1β mAb (+)		Isotype (-)	IL-1β mAb (+)	Isotype (-)	IL-1β mAb (+)
	121.34	159.12		WT	IL-1rn - KO	WT	IL-1rn - KO	WT	IL-1rn - KO	WT	IL-1rn - KO	WT	IL-1rn - KO	WT	IL-1rn - KO		41.291	41.905		71.2775	120.374	37.628	32.031		191.347	301.865		0.0157	0.0163		3.018	2.279	1.47	0.74		85.83	75.611	10.872	16.256		21.606	19.357	12.783	9.535		268.8	182.64	221.773	144.835
	111.74	147.86		18.9453	10.8633	7.9838	5.2321	3.884	14.6322	14.6298	36.0041	25.5481	39.8173	20.165	6.3149		31.353	40.033		67.1971	115.551	37.299	24.693		180.614	328.609		0.0159	0.0386		3.462	2.759	1.9	1.12		86.169	78.056	7.811	16.16		27.67	18.883	18.624	10.351		239.2	187.32	200.387	161.342
	131.44	159.92		14.9016	9.7932	8.0594	3.9812	5.5409	13.2804	10.5151	44.5781	20.5684	37.5746	14.7112	4.0541		40.194	43.106		92.9793	132.969	33.011	22.005		236.478	326.116		0.02	0.0232		3.856	3.034	1.68	1.2		79.589	73.036	12.675	18.566		24.497	17.118	15.309	10.374		263.16	165.08	230.907	138.425
	116.8	159.88		10.6221	6.2655	6.9425	4.506	5.5887	7.1238	21.7301	17.7236	23.431	19.5689	15.151	5.5692		30.123	48.194		77.8951	125.223	29.275	31.624		183.579	297.429		0.0056	0.0381		5.752	1.809	2.56	0.64		85.8	76.532	8.505	15.01		23.03	18.141	14.553	10.687		184.8	202.28	153.763	171.161
	114.38	148.98		6.0348	9.2624	4.4605	5.5493	7.303	7.6303	31.0924	17.2192	18.498	17.26	7.5908	4.492		29.001	44.094		79.0549	130.01	25.372	13.775		259.951	266.67		0.0104	0.0146		3.716		1.5			82.441		11.238			36.58		26.688			235.08	217.52	209.856	178.042
	113.22	157		12.6474	8.1167	6.4884	6.2769	3.9194	8.8201	14.4589	15.5299	17.8842	27.4885	11.3948	6.6363		37.107	31.051		77.2092	134.825	28.979	17.802		218.084	313.224		0.0056	0.0347
	98.9	134.12		12.1513	11.5679	5.3568	4.5216	3.4914	4.484	12.3225	14.3939	22.7794	17.0692	10.611	6.5564			43.911			111.958		14.54		222.143	388.37		0.006	0.0166
	89.58	176.44		12.4631	11.5	4.9054	6.8412	3.0043	5.2464	10.116	17.8796	17.3216	24.49	10.2568	4.8896			59.52							227.697	426.726
	114.84	89.46		13.738	3.8519	6.2075	1.1752	2.4423	4.2654	10.278	13.0574	19.8437	15.8648	13.1783	1.9804			32.194							180.855	297.544
	124.22	94.22		11.8947	12.5031	4.3643	4.497	1.5831	7.3043	8.8569	19.2875	14.3764	26.4099	11.2957	4.9389			49.104								344.393
	138.1	136.72																								494.214
	153.02	123.34																								350.226
	149.44	141.14
	155.94	172.2
	153.78	198.4
	142.24	151.5
		163.68
		144.12
		181.56
		173.42
		191.16
		170.5
		165.44
[truncated: 20 more columns]

## Sheet: Figure3
	3a																3b								3c				3d
	Volcano plots																NFkB activity								log2Fold Change diff gene expression RNA seq				Cells in PB (%)
	LT-HSC					ST-HSC					MPP						LT-HSC		ST-HSC		MPP				LT-HSC	ST-HSC	MPP		PB CD11b+ myeloid cells		PB CD11b+ Gr-1+ f4/80+ monocytes		PB B220+ lymphocytes
	Gene name	Log2FC	p-adj value	score	Is target of NFKB	Gene name	Log2FC	p-adj value	score	Is target of NFKB	Gene name	Log2FC	p-adj value	score	Is target of NFKB		WT	IL-1rn - KO	WT	IL-1rn - KO	WT	IL-1rn - KO			IL-1rn - KO	IL-1rn - KO	IL-1rn - KO		Vehicle (-)	Bortezomib (+)	Vehicle (-)	Bortezomib (+)	Vehicle (-)	Bortezomib (+)
	Itgam	2.29203	1.46301e-18	17.9814	FALSE	Dntt	1.55881	2.20904e-42	41.685	FALSE	Myl10	1.47832	3.93541e-26	25.448	FALSE		2.67126	11.9645	2.16493	19.8494	1.01536	11.7433		Cebpa	1.72507	0.342267	0.359139		22.919	14.118	3.862	2.056	49.529	71.361
	Stat3	1.01197	2.6608e-16	15.6078	FALSE	Pim2	1.25134	1.0309e-32	32.0112	FALSE	1700024P16Rik	3.33636	3.75381e-21	20.6962	FALSE		3.28776	15.0788	2.87884	14.8038	3.25918	11.5812			0.380115	0.519839	0.790988		18.772	7.926	4.621	1.903	56.623	51.185
	Arhgap30	1.13547	9.48098e-16	15.066	FALSE	Max	-1.76668	6.8331e-32	31.2154	FALSE	Ifitm1	0.980648	3.68899e-18	17.4607	TRUE		0	22.2287	2.47884	13.0553	9.07829	18.5537			1.24037	0.656488	0.411486		28.078	15.408	6.104	4.219	52.745	56.643
	Ltf	3.26367	6.19479e-15	14.578	TRUE	Stat3	0.90899	2.93116e-31	30.5465	FALSE	Csf1r	1.27221	1.52044e-15	14.8725	FALSE									Spi1	0.854114	0.935192	0.237648		25.688	22.638	4.417	5.044	47.584	56.349
	Rasa4	1.68977	2.90729e-14	13.6416	FALSE	Itgam	1.64731	1.76536e-30	29.7987	FALSE	Gbp4	3.39017	1.89557e-15	15.1076	FALSE										0.999471	0.9069	0.501103		32.462	13.598	5.669	1.403	40.6	52.618
	Thbs1	2.35367	3.51927e-14	13.6579	TRUE	Pim1	1.40489	4.92405e-26	25.3466	TRUE	Mc5r	-0.822961	5.82029e-13	12.2627	FALSE										1.5097	0.450797	0.314854		24.078	15.411	5.029	3.876	48.884	68.658
	Bace2	2.99155	1.19001e-13	13.2662	FALSE	Socs3	2.17073	9.423e-22	21.1376	FALSE	Pim1	1.15063	1.11166e-12	12.0093	TRUE									Csf2rb	1.91666	0.977844	0.706917		25.461		6.625		51.035
	Vldlr	1.75538	1.26546e-13	13.0167	FALSE	Afap1l1	1.01838	8.31706e-20	19.1072	FALSE	Gbp8	1.95089	3.52621e-12	11.6177	FALSE										1.59579	0.809355	0.869575
	Vps18	1.45535	1.80883e-12	11.8324	FALSE	Mical1	0.89834	9.18085e-20	19.0583	FALSE	Rmnd5b	0.796808	4.37146e-12	11.3873	FALSE										1.17596	1.41305	1.12021
	Camp	2.89893	4.59139e-12	11.7028	FALSE	Selp	1.28809	2.15952e-18	17.7125	TRUE	Gbp6	1.99231	5.27437e-12	11.4525	FALSE									Runx1	0.487211	0.0420144	0.153854
	LOC101056014	-1.06589	1.46581e-11	10.8862	FALSE	Cdv3	-0.980901	1.30565e-17	16.9126	FALSE	Thbs1	3.19761	7.15285e-12	11.5951	TRUE										0.374918	-0.026844	0.274823
	S100a9	2.99308	2.7266e-11	10.9802	FALSE	Hk1	0.682786	8.09733e-17	16.1061	FALSE	Gbp11	3.1095	1.62291e-11	11.2288	FALSE										0.395628	0.122385	0.0794552
	Unc93b1	1.09371	5.17331e-11	10.3442	FALSE	Ighv1-66	-6.43182	2.59101e-16	16.8614	FALSE	Angpt1	-0.762938	1.86974e-11	10.7553	TRUE									Hoxa9	0.375603	0.416971	-0.272053
	N4bp3	2.04456	6.51455e-11	10.3893	FALSE	Coro7	0.754285	7.02265e-16	15.1723	FALSE	Gm7676	0.809463	1.34866e-09	8.90695	FALSE										0.13629	0.307363	0.0841395
	Gbp11	3.1563	9.59761e-11	10.5033	FALSE	Flt3	0.749828	9.97693e-16	15.0197	FALSE	Paqr5	-1.11776	2.34295e-08	7.71167	FALSE										0.747806	0.296867	-0.135064
	Tm6sf1	1.22031	9.59761e-11	10.0919	FALSE	Il4ra	1.28779	3.70379e-15	14.4887	TRUE	Ccr5	2.54985	1.24508e-07	7.36057	TRUE
	Als2cl	1.87363	1.30805e-10	10.0594	FALSE	Zfp146	-1.48156	1.52759e-14	13.8952	FALSE	Itgam	0.838623	1.24508e-07	6.95554	FALSE
	Mt1	-1.136	1.86593e-10	9.7952	TRUE	Man2b1	0.729152	2.2932e-14	13.659	TRUE	Dntt	0.73096	1.24508e-07	6.94338	FALSE
	S100a8	3.04302	5.03654e-10	9.78316	FALSE	N4bp3	1.67675	9.65401e-14	13.1229	FALSE	Als2cl	1.57092	4.84436e-07	6.50723	FALSE
	Gfi1	1.86413	5.63423e-10	9.43515	FALSE	Jak1	0.579891	1.09352e-13	12.9741	TRUE	Cd33	1.24038	4.84436e-07	6.43543	FALSE
	Il4ra	1.55401	5.63423e-10	9.37881	TRUE	Vldlr	1.35749	2.02648e-13	12.7656	FALSE	Wfdc17	0.885685	4.84436e-07	6.37657	FALSE
	Gbp6	1.52824	5.7019e-10	9.36946	FALSE	Sbno2	1.34164	2.56168e-13	12.6627	TRUE	Pla2g7	2.77726	6.6645e-07	6.77193	FALSE
	Fgd2	1.5244	1.2378e-09	9.03685	TRUE	Als2cl	1.47331	2.5915e-13	12.6724	FALSE	Vegfa	1.53603	6.83012e-07	6.35403	TRUE
	Slc18a2	0.748956	1.2378e-09	8.93878	FALSE	Slc44a2	0.788998	7.04731e-13	12.1776	FALSE	Tspan13	0.538931	8.98216e-07	6.07059	FALSE
	Pim2	1.59099	1.38401e-09	9.00059	FALSE	Rmnd5b	0.816449	1.21829e-12	11.9422	FALSE	Csf2rb	0.908399	2.10803e-06	5.74835	TRUE
	Selp	1.12558	1.74297e-09	8.83074	TRUE	Ap3d1	0.800556	1.33652e-12	11.901	TRUE	Fchsd2	-0.563194	3.1816e-06	5.52613	TRUE
	Tubb6	1.6703	2.03371e-09	8.85075	FALSE	Pdgfrb	1.0344	1.66452e-12	11.824	FALSE	Bhlhe40	1.94383	4.44388e-06	5.69429	TRUE
	Plcg2	0.95914	2.40317e-09	8.67242	TRUE	Rftn1	0.679761	2.25821e-12	11.6661	FALSE	D930048N14Rik	2.2724	4.54765e-06	5.80543	FALSE
	Adgrl4	1.02405	4.62504e-09	8.39756	FALSE	Tmed9	-1.20935	2.42678e-12	11.6778	FALSE	Sema4a	1.41226	4.54765e-06	5.52573	TRUE
	Arhgap27	1.20943	1.13834e-08	8.03527	FALSE	Sqstm1	0.812224	2.59716e-12	11.6139	FALSE	Cd300lb	1.31606	4.80672e-06	5.47857	FALSE
	Nop10	-0.754875	1.6897e-08	7.80876	TRUE	Fgd2	1.02968	3.28842e-12	11.5291	TRUE	Itgal	0.537937	5.14037e-06	5.31629	TRUE
	Sipa1	0.980753	2.38262e-08	7.68578	FALSE	Arid5a	1.12543	4.199e-12	11.4324	TRUE	Gpr146	1.31912	9.71884e-06	5.18306	FALSE
	Igkv5-43	-2.68431	3.71893e-08	7.89963	FALSE	Rab3il1	1.33755	4.34631e-12	11.4403	FALSE	Slc22a3	-0.704267	1.12033e-05	5.0005	FALSE
	Arid5a	1.74987	3.71893e-08	7.63287	TRUE	Bpifc	1.39066	4.65876e-12	11.4167	FALSE	Ppp1r3b	0.923848	1.20359e-05	5.00552	FALSE
	Pim1	1.33562	3.81832e-08	7.53741	TRUE	Ddx17	-1.07734	5.06705e-12	11.3465	FALSE	Ern1	0.896258	2.25773e-05	4.73198	FALSE
	Lcn2	3.30005	3.82287e-08	8.11858	FALSE	Pink1	0.853224	7.92351e-12	11.1338	FALSE	Hp	1.30947	2.84359e-05	4.73096	FALSE
	LOC108169013	1.053	4.07584e-08	7.46443	FALSE	Arpc3	-0.653509	8.14099e-12	11.1086	FALSE	Lmo7	2.32338	3.84961e-05	4.98865	FALSE
	Slc44a2	0.858494	4.12035e-08	7.4348	FALSE	Supt5	0.554836	8.30763e-12	11.0944	TRUE	Tox	-1.08277	4.59268e-05	4.47102	FALSE
	Man2c1	1.28554	4.51193e-08	7.45728	TRUE	Rasa3	0.782873	1.07007e-11	10.9985	FALSE	Nedd4	-0.557996	5.44948e-05	4.3	FALSE
	Rpl41	-0.767528	4.51193e-08	7.38563	FALSE	Coro1c	0.602209	2.07954e-11	10.699	FALSE	S100a8	2.33921	6.50595e-05	4.79586	FALSE
	Pkn1	1.10329	5.27316e-08	7.36108	FALSE	B2m	-0.58143	2.3417e-11	10.6464	TRUE	Hlf	-0.58866	6.57529e-05	4.22331	TRUE
	Csf3r	1.2302	5.96197e-08	7.3286	FALSE	Rpl41	-0.67737	3.64784e-11	10.4599	FALSE	Gbp9	1.9641	7.2888e-05	4.57988	FALSE
	Pdgfrb	1.64987	7.13234e-08	7.33474	FALSE	Csf2rb	1.08986	5.59071e-11	10.3103	TRUE	Unc93b1	0.56695	7.90557e-05	4.14106	FALSE
	Cyth4	1.27841	7.37314e-08	7.24601	TRUE	Ehmt1	0.616279	7.65174e-11	10.135	FALSE	Slc16a12	1.05069	0.000104625	4.1167	FALSE
	Wdfy4	0.809417	7.74804e-08	7.15673	FALSE	Pxn	0.938564	1.03559e-10	10.0288	FALSE	Selp	1.22787	0.000111483	4.13911	TRUE
	Tnfaip8	0.700822	9.01699e-08	7.07971	FALSE	Pgs1	1.00239	1.41146e-10	9.9012	FALSE	Spint1	1.18896	0.000115213	4.11405	FALSE
	Ggt5	1.57943	1.12823e-07	7.12487	FALSE	Tm6sf1	0.694125	1.4613e-10	9.85973	FALSE	Cybb	1.8259	0.000115418	4.34046	FALSE
	Myl10	1.55959	1.74236e-07	6.93647	FALSE	Nufip2	-0.904916	1.66025e-10	9.8216	FALSE	Atp1a3	1.04232	0.000133804	4.01132	TRUE
	Cd72	1.37762	1.76277e-07	6.89287	FALSE	Lmnb1	-1.06714	1.77422e-10	9.80921	FALSE	Sqrdl	0.918652	0.00013988	3.96221	FALSE
	Spi1	1.14876	2.62067e-07	6.68109	TRUE	Swap70	0.705806	2.49117e-10	9.6295	TRUE	Dhx40	0.885198	0.000165877	3.88247	TRUE
	Ighv1-66	-8.43506	2.76842e-07	10.6843	FALSE	Slc28a2	0.695005	2.92371e-10	9.55936	FALSE	Mmp14	2.37264	0.000168086	4.45825	FALSE
	Tnfrsf1b	0.758214	3.4101e-07	6.51153	TRUE	Tbc1d9b	0.587381	2.92371e-10	9.55214	FALSE	Rftn1	0.673614	0.000208894	3.74122	FALSE
	Mical1	1.48312	4.75818e-07	6.49418	FALSE	Ccnd2	-0.58691	3.8183e-10	9.4364	TRUE	Axl	1.49223	0.000240209	3.91496	FALSE
	Eps8	1.37459	6.83806e-07	6.31645	FALSE	Tgfbi	1.54722	4.98946e-10	9.42975	FALSE	Ptpn1	0.442876	0.000240209	3.6464	TRUE
	Clnk	1.43081	7.7977e-07	6.27338	FALSE	Bcl3	1.49855	6.5862e-10	9.30286	TRUE	Cebpd	1.10172	0.000241902	3.78046	TRUE
	Sh2d5	0.858853	8.93308e-07	6.10967	FALSE	Coro2a	0.637646	1.19931e-09	8.94383	FALSE	9030617O03Rik	0.788623	0.000259254	3.67196	FALSE
	Coro2a	0.75148	9.46395e-07	6.07062	FALSE	Wdr6	0.529519	1.31164e-09	8.89796	FALSE	Txndc11	0.671109	0.000262475	3.64326	FALSE
	Fam84b	1.03091	1.1027e-06	6.04608	FALSE	Ighv1-72	3.15814	1.50283e-09	9.37127	FALSE	Mmp8	3.04682	0.000269777	4.69264	TRUE
	Tmem215	2.42875	1.16006e-06	6.41321	FALSE	Slco3a1	0.569662	1.55219e-09	8.82745	FALSE	Nod1	0.70822	0.000269777	3.63859	FALSE
	Atp5g3	-0.624188	1.1806e-06	5.96067	FALSE	Prpf19	-1.08613	1.56494e-09	8.87223	FALSE	Fads2	0.987184	0.000326087	3.62372	FALSE
	Map3k14	1.24291	1.28049e-06	6.02228	FALSE	Tha1	1.08893	2.1308e-09	8.73956	FALSE	Abcg3	0.973572	0.000326087	3.62004	FALSE
	Slco3a1	0.698675	1.68059e-06	5.81665	FALSE	Elf2	-1.00582	2.1308e-09	8.7296	FALSE	Ltf	2.9654	0.000410732	4.50129	TRUE
	Muc13	0.673163	1.68059e-06	5.81364	FALSE	Hmha1	0.497317	2.1308e-09	8.68571	FALSE	Vit	2.08255	0.000410732	3.97555	FALSE
	Gm10039	-0.625791	1.69858e-06	5.80375	FALSE	Plcg2	0.739727	2.18279e-09	8.69252	TRUE	Car2	-0.465481	0.000637486	3.22925	FALSE
	Itprip	0.910428	2.21029e-06	5.72836	FALSE	Poldip3	0.638606	2.20583e-09	8.67995	TRUE	5031439G07Rik	0.656023	0.000674583	3.23811	FALSE
	Jak3	1.20344	2.31662e-06	5.76221	TRUE	Mtmr3	0.58217	2.21057e-09	8.67505	TRUE	Fads3	1.04941	0.000740682	3.30159	TRUE
	Npm1	-0.692401	2.38429e-06	5.66511	FALSE	Ffar2	1.19254	2.26814e-09	8.7262	FALSE	Mid2	-7.16567	0.000821146	7.80177	FALSE
	Cox8a	-0.600608	2.74589e-06	5.59365	FALSE	Il10ra	1.81991	2.51198e-09	8.79044	TRUE	Tgm1	1.94279	0.000821146	3.64626	TRUE
	Rps5	-0.630519	2.97846e-06	5.56186	FALSE	Fam53c	0.874288	2.73131e-09	8.60814	TRUE	Adgre5	0.763063	0.000821146	3.17853	FALSE
	Gas5	-0.683852	3.04263e-06	5.55897	FALSE	5031439G07Rik	0.942709	3.38087e-09	8.52327	FALSE	2610020H08Rik	-1.17306	0.000829543	3.29691	FALSE
	Il17re	1.06746	3.0849e-06	5.61319	FALSE	Ndst2	0.698784	4.25847e-09	8.39986	FALSE	Mgst2	1.06684	0.00087322	3.23958	FALSE
	Il1r1	1.60864	3.13285e-06	5.73432	FALSE	Galnt6	0.629823	4.4788e-09	8.37256	TRUE	Rnd3	1.18875	0.000909793	3.26514	FALSE
	Tex30	-0.687582	3.41825e-06	5.50927	FALSE	Cyth4	1.08005	5.20148e-09	8.35399	TRUE	Hpse	0.886324	0.000909793	3.16759	TRUE
	Plppr3	1.32168	3.64463e-06	5.59665	FALSE	Sh2d5	0.655759	5.28682e-09	8.30274	FALSE	Rasa4	0.601072	0.000909793	3.09989	FALSE
	Arap1	1.03364	3.71999e-06	5.52697	TRUE	Adam17	0.777881	5.82029e-09	8.27171	FALSE	Pik3ap1	0.523385	0.00137471	2.90926	TRUE
	Pink1	1.47634	3.7862e-06	5.61921	FALSE	Frmd8	0.675679	5.82029e-09	8.26273	FALSE	Muc13	0.484087	0.00140522	2.89304	FALSE
	Mtmr3	0.930214	4.0585e-06	5.47129	TRUE	Wipi2	0.683871	8.1519e-09	8.1176	FALSE	Tmem51	1.52723	0.00150134	3.21009	FALSE
	Col18a1	1.88142	4.80287e-06	5.64147	TRUE	Mid1ip1	0.755135	8.41687e-09	8.11008	TRUE	Ddx4	-0.764654	0.00174165	2.86304	FALSE
	Arhgap9	0.707459	5.10144e-06	5.33938	FALSE	Pan2	0.79532	1.19904e-08	7.96099	TRUE	Sytl4	-1.19605	0.00223212	2.90858	FALSE
	Parp10	0.884329	5.34091e-06	5.34603	TRUE	Gab1	0.926753	1.34487e-08	7.92569	FALSE	Siglece	1.98186	0.00229315	3.30077	FALSE
	Ighv1-55	-1.77828	5.71484e-06	5.53636	FALSE	Sft2d2	0.648804	1.36435e-08	7.89179	FALSE	Clk1	-0.527643	0.00244277	2.66488	FALSE
	Mt2	-1.1001	5.86716e-06	5.34599	FALSE	Sema4a	1.46954	1.40162e-08	7.98968	TRUE	Alas1	0.464255	0.00244277	2.65305	TRUE
	Ern1	1.38454	6.24594e-06	5.38542	FALSE	Ncln	0.666345	1.43604e-08	7.87109	FALSE	Iglc1	5.31254	0.00252308	5.9138	TRUE
	Hcls1	0.91438	6.24594e-06	5.28412	FALSE	Arhgef3	0.733965	1.6695e-08	7.81197	FALSE	Tmem2	0.862211	0.00280794	2.69335	FALSE
	Dut	-0.62372	6.72656e-06	5.20968	FALSE	Rnr2	-0.954107	1.99316e-08	7.75934	FALSE	Blnk	1.21642	0.00312528	2.78483	TRUE
	Capn2	1.10897	7.00635e-06	5.27245	FALSE	Pnpla7	0.736285	2.02246e-08	7.72927	FALSE	Itm2a	-0.565472	0.00354411	2.51489	FALSE
	Gm10073	-0.649835	8.01548e-06	5.13734	FALSE	Tex2	0.618172	2.40054e-08	7.64472	FALSE	Rab3il1	0.861746	0.00364702	2.58588	FALSE
	S100a10	-0.603482	8.61211e-06	5.10072	TRUE	Kdelr1	-0.770369	2.57279e-08	7.62859	FALSE	Bcam	1.12572	0.00365112	2.68496	FALSE
	Ncf1	1.42759	9.02244e-06	5.24278	FALSE	Pnpla2	0.672584	2.67317e-08	7.60278	FALSE	Lrrc8c	0.412318	0.00365112	2.4722	FALSE
	Emilin1	1.10863	9.02244e-06	5.16506	FALSE	Rasa4	1.09664	2.67598e-08	7.65151	FALSE	A830080D01Rik	-0.585812	0.00389138	2.48008	FALSE
	Furin	1.64471	9.3303e-06	5.29217	FALSE	Gm2a	0.444593	2.67598e-08	7.58556	TRUE	Nlrp3	2.35665	0.00410901	3.35381	FALSE
	Clstn3	0.994157	9.33483e-06	5.1272	FALSE	Trf	0.53883	3.40102e-08	7.4878	FALSE	Tfcp2	-0.846769	0.00446382	2.49818	FALSE
	Gm8186	-0.736842	1.07505e-05	5.02291	FALSE	Plppr3	0.582347	4.10386e-08	7.40973	FALSE	Emp1	0.900142	0.00461522	2.50325	FALSE
	Snrpd3	-0.602796	1.13371e-05	4.9821	FALSE	Elmo2	0.697215	4.71863e-08	7.35929	FALSE	Cyth4	0.703891	0.00519948	2.39004	TRUE
	Nme1	-0.495898	1.33002e-05	4.90129	FALSE	Tab1	0.750922	4.97368e-08	7.34183	FALSE	Pou2f2	0.469308	0.00523643	2.32874	FALSE
	Shisa5	0.598246	1.39495e-05	4.89216	FALSE	Camp	3.23096	5.41666e-08	7.95222	FALSE	Slco2b1	1.5616	0.00546218	2.7492	TRUE
	Capn5	0.990958	1.5794e-05	4.9027	FALSE	Cmtm6	0.479698	5.70776e-08	7.2594	FALSE	Tm6sf1	0.428595	0.00546218	2.30287	FALSE
	Map3k3	0.9016	1.62316e-05	4.87376	FALSE	Pstpip1	0.89405	5.85826e-08	7.28728	FALSE	Arrdc3	0.721433	0.00550769	2.37143	FALSE
	Bpifc	2.33804	1.65249e-05	5.32284	FALSE	Xpc	0.514229	6.18886e-08	7.22671	FALSE	Tex2	0.425876	0.00561093	2.2909	FALSE
	Slc25a5	-0.46166	1.65249e-05	4.80409	FALSE	Vdac1	-0.709511	6.55958e-08	7.21808	FALSE	Arntl	0.869007	0.00569073	2.40717	FALSE
	Sema4a	1.65416	1.69388e-05	5.04973	TRUE	Parvg	0.598999	6.55958e-08	7.20806	FALSE	Fcgrt	1.03416	0.00574276	2.468	TRUE
	Tjp3	1.28713	1.90424e-05	4.89262	FALSE	B4galnt1	0.445079	6.81567e-08	7.1803	FALSE	Gimap8	-2.20492	0.00594677	3.13297	FALSE
	Snrpd1	-0.65526	1.90637e-05	4.76506	FALSE	Adgrl4	0.492397	7.69048e-08	7.13107	FALSE	Lat2	-0.405951	0.00655498	2.22085	FALSE
	Ngp	2.77791	2.12969e-05	5.4352	FALSE	Dach1	-0.771969	9.06491e-08	7.08482	FALSE	Lcn2	2.98906	0.00776876	3.65856	FALSE
	Csf2rb	1.59518	2.23078e-05	4.91746	TRUE	Car2	-0.472403	9.16624e-08	7.05365	FALSE	P2ry14	0.411379	0.00949213	2.06405	FALSE
	Gm9118	-0.720325	2.23078e-05	4.70699	FALSE	Dennd3	0.910526	9.26571e-08	7.09182	FALSE	Slc22a23	1.98282	0.00966246	2.82692	FALSE
	Adora2a	1.16366	2.24848e-05	4.79156	TRUE	Tsc22d1	0.799049	9.26571e-08	7.07837	TRUE	Lonrf3	-1.05565	0.00966246	2.2747	FALSE
	Abr	0.874599	2.40765e-05	4.70049	TRUE	Amfr	0.493802	9.99003e-08	7.01783	FALSE	Il1r1	0.536668	0.00966246	2.08516	FALSE
	Serpinb1a	0.715283	2.40765e-05	4.67347	FALSE	Txn1	-0.589506	1.03185e-07	7.01121	FALSE	Lax1	0.511273	0.00966246	2.07877	TRUE
	Rpl14	-0.531997	2.40765e-05	4.64895	FALSE	Myc	0.546791	1.05892e-07	6.99654	TRUE	Syt11	-1.11947	0.0100583	2.28979	TRUE
	Hspe1	-0.784745	2.60382e-05	4.65107	FALSE	Unc13d	0.516822	1.24469e-07	6.92425	TRUE	Abi3	0.538261	0.0111007	2.02741	TRUE
	Flt3	0.810945	2.65447e-05	4.64732	FALSE	Malat1	-0.488351	1.24594e-07	6.92175	FALSE	Itm2c	0.397549	0.0121558	1.95604	FALSE
	Sbno2	1.14062	2.77324e-05	4.69759	TRUE	Satb1	0.645867	1.6934e-07	6.80197	TRUE	Bcl3	0.924317	0.0122778	2.12269	TRUE
	Tcirg1	0.853856	3.04517e-05	4.59639	FALSE	Atg7	0.741583	1.81034e-07	6.7829	FALSE	Bbx	-0.404999	0.012919	1.9317	TRUE
	Tgfbi	1.91971	3.27643e-05	4.87821	FALSE	Smad1	0.509936	1.9287e-07	6.73407	FALSE	Gem	-0.93892	0.0136045	2.08919	FALSE
	Man2b1	0.633597	3.43835e-05	4.50839	TRUE	Eif3b	0.532864	1.93103e-07	6.73532	TRUE	Iglv1	4.59685	0.0138919	4.95786	FALSE
	Cux1	0.500585	3.43835e-05	4.49163	FALSE	Nkx2-3	0.982775	2.01397e-07	6.76768	FALSE	Plekhm2	0.819474	0.0139952	2.02705	TRUE
	Tecpr1	1.18292	3.79977e-05	4.57579	FALSE	Hsp90aa1	-0.689342	2.02371e-07	6.72925	TRUE	Plxnb2	0.687426	0.0143156	1.96814	FALSE
	Exoc8	0.861118	3.79977e-05	4.50334	FALSE	Gm14303	-0.586818	2.03214e-07	6.71773	FALSE	Sec61a1	0.341652	0.0147662	1.86234	FALSE
	Plxnb2	1.45221	3.87106e-05	4.64501	FALSE	Gpr146	0.871014	2.03579e-07	6.74772	FALSE	Strbp	-0.321511	0.0157666	1.83071	FALSE
	Gm8203	-0.453019	3.91337e-05	4.43067	FALSE	Npm1	-0.649794	2.04243e-07	6.72134	FALSE	Trpc6	0.872345	0.0161418	1.99309	FALSE
	Csrnp1	1.14766	3.99916e-05	4.54531	FALSE	Champ1	0.745472	2.05033e-07	6.72959	FALSE	Vsir	0.793862	0.0161418	1.96001	FALSE
	Scarf1	0.993365	3.99916e-05	4.50882	FALSE	Mgat1	0.700914	2.13036e-07	6.70827	FALSE	Cobll1	-0.639222	0.0164192	1.89567	FALSE
	Gmip	1.01913	4.16341e-05	4.49754	FALSE	Pgr	1.33206	2.27387e-07	6.77547	TRUE	Dgkg	-0.926249	0.0164316	2.01041	FALSE
	Nrde2	1.23433	4.73411e-05	4.49746	FALSE	Esam	0.6987	2.42978e-07	6.65123	FALSE	Cysltr1	1.91183	0.0170899	2.60352	FALSE
	Plcg1	0.754651	4.75715e-05	4.38803	FALSE	Spi1	0.781523	2.90691e-07	6.58312	TRUE	Prss57	0.404721	0.0182846	1.78442	TRUE
	Rps6ka1	0.574822	4.75715e-05	4.36071	TRUE	Dcaf8	0.459292	2.90691e-07	6.55268	FALSE	Stap1	-0.390639	0.0182846	1.78128	FALSE
	Rplp1	-0.659905	4.77605e-05	4.37103	FALSE	Tmem229b	0.877292	3.28985e-07	6.54191	FALSE	Ctsb	0.6247	0.0196344	1.8177	TRUE
	Atpif1	-0.576427	4.77605e-05	4.35921	FALSE	Sgta	0.814137	3.28985e-07	6.53374	FALSE	Rasd1	1.51368	0.019868	2.27761	FALSE
	Hp	2.03709	4.80256e-05	4.77487	FALSE	Gtf2ird1	0.648294	3.55766e-07	6.48134	FALSE	Zfp758	-0.690927	0.019868	1.83675	FALSE
	Cox6b1	-0.548711	4.84869e-05	4.34913	FALSE	9030617O03Rik	1.18466	3.61051e-07	6.55045	FALSE	Wee1	-0.384458	0.019868	1.74473	TRUE
	Cox6a1	-0.509634	4.84869e-05	4.34437	FALSE	Vps18	0.989777	3.61804e-07	6.51713	FALSE	Nrxn1	-0.667285	0.0208441	1.80861	FALSE
	Mkl1	0.920251	4.85684e-05	4.41071	FALSE	D930048N14Rik	2.22506	3.68598e-07	6.80736	FALSE	N4bp3	0.858719	0.0223614	1.86052	FALSE
	Plcb3	1.15917	4.9335e-05	4.46011	FALSE	Por	0.78816	3.71322e-07	6.47837	FALSE	Akr1c13	-0.554229	0.0224093	1.74019	FALSE
	Hmha1	0.664505	5.07903e-05	4.34533	FALSE	Colgalt1	0.567695	3.7854e-07	6.44693	TRUE	Csf2rb2	1.62873	0.024437	2.29154	TRUE
	Gm14586	-0.550229	5.31789e-05	4.30953	FALSE	Rps26-ps1	-0.646025	4.21344e-07	6.40801	FALSE	Tnfrsf11a	1.84281	0.0245175	2.44739	FALSE
	Rps11	-0.565694	5.36407e-05	4.30781	FALSE	Dhx8	0.757876	4.2232e-07	6.41925	FALSE	Tlr1	2.04088	0.0259463	2.58464	TRUE
	Mapkapk2	0.876251	5.6275e-05	4.33908	FALSE	Pik3ap1	0.955154	4.22988e-07	6.44484	TRUE	Lair1	0.444859	0.0262486	1.64229	TRUE
	Abca7	0.653178	5.6275e-05	4.29959	TRUE	Fmnl3	-1.28263	4.62377e-07	6.46355	FALSE	Il10ra	0.455769	0.0265823	1.64001	TRUE
	Rpl29	-0.60148	5.62814e-05	4.29199	FALSE	Arid3a	-0.988064	4.70085e-07	6.4045	TRUE	Arpp21	0.728259	0.0284481	1.70889	FALSE
	Slc16a12	1.25669	5.65661e-05	4.42945	FALSE	Gm10288	-0.602541	4.71232e-07	6.35539	FALSE	Xbp1	0.3926	0.031498	1.55219	FALSE
	Ldlrad3	0.910142	5.72302e-05	4.33891	FALSE	Paqr7	0.654669	4.83088e-07	6.34981	FALSE	Mettl13	0.559234	0.0325099	1.5896	FALSE
	Cd34	0.846604	6.17703e-05	4.29352	FALSE	Cox6b1	-0.529713	4.91115e-07	6.33102	FALSE	Sema4d	0.475063	0.0325099	1.56198	FALSE
	Zyx	0.663307	6.17703e-05	4.26116	FALSE	Itgal	0.722678	4.93322e-07	6.34814	TRUE	Lfng	0.444421	0.0325099	1.55294	TRUE
	Ybx1	-0.541366	6.17703e-05	4.24389	FALSE	Il11ra1	1.05464	5.19844e-07	6.37201	FALSE	Aldoc	1.06974	0.0325871	1.83177	TRUE
	Qsox1	0.943578	6.73558e-05	4.27701	FALSE	Adssl1	0.655033	5.48238e-07	6.2952	FALSE	Man2b1	0.298561	0.0325871	1.51663	TRUE
	Stat2	0.784286	7.91593e-05	4.17581	FALSE	Gm12346	-0.576333	5.52329e-07	6.28429	FALSE	Arhgap21	-0.563234	0.0329858	1.58511	FALSE
	Trf	0.718284	7.91593e-05	4.16392	FALSE	Swi5	-0.539919	5.56627e-07	6.2777	TRUE	Pfkfb4	1.00025	0.0332156	1.7852	FALSE
	Tubb4b	-0.548748	7.91593e-05	4.13804	FALSE	Gramd1a	0.607024	6.27692e-07	6.23189	FALSE	Prmt3	-0.3712	0.0334205	1.52195	FALSE
	Prtn3	0.721394	8.02345e-05	4.15869	TRUE	Il17re	0.765298	6.42402e-07	6.23931	FALSE	Pstpip1	0.442045	0.0357849	1.51235	FALSE
	Mns1	-0.954172	8.77708e-05	4.16736	TRUE	Slc29a1	0.738831	6.51394e-07	6.23012	TRUE	Fam120c	-0.789274	0.0364942	1.64017	FALSE
	Cd244	1.45052	9.12653e-05	4.29222	FALSE	Icam1	0.86441	6.5418e-07	6.24442	TRUE	Plekhm1	0.721262	0.0368663	1.60461	FALSE
	Dhrs3	1.00312	9.20621e-05	4.15871	FALSE	Atg13	0.641271	6.68533e-07	6.20809	TRUE	Prss30	3.22077	0.0369412	3.52497	FALSE
	Rpl8	-0.456175	9.29617e-05	4.05742	FALSE	Arhgap27	1.11593	7.15615e-07	6.24582	FALSE	Themis2	0.642485	0.0369412	1.56997	FALSE
	Cox7a2	-0.592388	9.59987e-05	4.06117	FALSE	Fam234a	1.02484	7.26233e-07	6.22388	FALSE	Ighv1-26	-2.47491	0.0394566	2.84536	FALSE
	P2ry14	1.10552	9.7227e-05	4.16173	FALSE	Palm	0.636931	7.51186e-07	6.15728	TRUE	Maml3	0.780128	0.0394566	1.60608	FALSE
	Ctsb	0.64348	9.97227e-05	4.05262	TRUE	Ccdc64	1.66099	7.8664e-07	6.32617	FALSE	Soat1	0.58831	0.0394566	1.52217	FALSE
	Myo1f	0.872106	0.000103107	4.08099	FALSE	Tjp3	1.02829	9.28227e-07	6.11936	FALSE	Adam17	0.56641	0.0398386	1.50996	FALSE
	Pcp4l1	1.15157	0.000112213	4.1144	FALSE	Nop10	-0.587097	9.28227e-07	6.06085	TRUE	Ncf1	0.430745	0.0398386	1.46448	FALSE
	Pgm1	-0.528312	0.000114239	3.97743	FALSE	Flot2	0.551556	9.36672e-07	6.05359	TRUE	Fam169a	-1.04764	0.0413325	1.73557	FALSE
	Urgcp	1.14157	0.000116079	4.09748	FALSE	Laptm4a	-0.436373	9.43224e-07	6.04117	FALSE	Ms4a6c	0.725834	0.0428495	1.54868	FALSE
	Mmp2	1.86804	0.000121099	4.33951	FALSE	Nop58	-0.640607	9.63695e-07	6.05007	FALSE	LOC108168101	-0.703868	0.0428495	1.53851	FALSE
	Znrf1	0.780807	0.00012418	3.98323	TRUE	Lmo4	-0.981793	9.97902e-07	6.0807	FALSE	Spi1	0.354178	0.0428495	1.41316	TRUE
	Gm4540	-0.673291	0.000124619	3.96204	FALSE	Csf1r	1.35252	1.00058e-06	6.15031	FALSE	Mtfr2	-0.390843	0.0434675	1.41681	FALSE
	Spns2	0.572592	0.000124619	3.94618	FALSE	Ikbkb	0.475423	1.00058e-06	6.01856	TRUE	Btaf1	0.394585	0.0447174	1.40603	FALSE
	Tuba1b	-0.436964	0.000127816	3.91786	FALSE	Cant1	0.636846	1.10497e-06	5.9906	FALSE	Gng12	-0.32962	0.0447174	1.38919	FALSE
	Slc38a10	0.765222	0.000133961	3.94789	FALSE	Npm3-ps1	-1.58648	1.12364e-06	6.15727	FALSE	Ctsg	0.452928	0.0447989	1.42275	FALSE
	Mmp9	3.15781	0.00013829	4.98651	TRUE	Snrpd3	-0.470345	1.13799e-06	5.96244	FALSE	Chga	1.75404	0.0448793	2.21216	FALSE
	Aldh1l1	1.20442	0.00014131	4.03383	FALSE	Osbp	0.667376	1.33503e-06	5.9123	TRUE	Myd88	0.370744	0.0464324	1.38377	FALSE
	Fut8	0.626396	0.00014131	3.90045	TRUE	Gm8186	-0.59182	1.34817e-06	5.90001	FALSE	Cd68	0.691275	0.0468539	1.49826	FALSE
	Akna	0.89098	0.000148452	3.93073	FALSE	Rela	0.504152	1.53859e-06	5.8347	FALSE	Lgmn	1.01781	0.048064	1.66539	FALSE
	Tmem51	2.2216	0.000153057	4.41485	FALSE	Ppp3r1	-0.608973	1.57014e-06	5.83592	TRUE	Ffar2	0.759313	0.048064	1.52123	FALSE
	Hk3	1.04784	0.000157241	3.94513	FALSE	Xab2	0.476654	1.57799e-06	5.82144	FALSE	Palm	0.414812	0.048064	1.38191	TRUE
	Lpcat4	1.00188	0.000163569	3.91661	FALSE	Thbs1	3.18346	1.58786e-06	6.61551	TRUE	Basp1	0.355476	0.048064	1.36527	FALSE
	Fam105a	0.927644	0.000163569	3.89828	FALSE	Stx4a	-0.801629	1.58786e-06	5.85433	TRUE	Zcchc11	-0.30986	0.048064	1.35411	FALSE
	Fut7	1.41341	0.000166972	4.03313	FALSE	Tnfrsf1b	0.649569	1.58786e-06	5.83545	TRUE	Surf4	0.306198	0.048064	1.35328	TRUE
	Bcl3	1.65639	0.00016871	4.12045	TRUE	Usp19	0.593427	1.58786e-06	5.82947	FALSE	Sec23b	0.327633	0.0493098	1.3475	TRUE
	Hspd1-ps3	-0.54968	0.000170314	3.80863	FALSE	Mars	0.567336	1.63791e-06	5.81346	FALSE	P4hb	0.232575	0.0493098	1.3276	FALSE
	Lcp1	0.711789	0.000177062	3.8188	FALSE	Csnk2a1	-0.943325	1.68807e-06	5.84918	FALSE	Slc6a15	-1.2534	0.0498433	1.80755	FALSE
	Aldoc	1.48653	0.000179714	4.02963	TRUE	Gnaq	-0.863264	1.72941e-06	5.82641	FALSE	Fanca	0.670312	0.050226	1.46182	FALSE
	9030619P08Rik	0.980782	0.000179805	3.87149	FALSE	Eif4a2	-0.420506	1.72941e-06	5.77743	TRUE	Frmd6	0.588258	0.0512531	1.41805	FALSE
	Adam15	0.841572	0.000179805	3.83859	FALSE	Gm15519	0.71598	1.78921e-06	5.79176	FALSE	Cpxm1	-0.89213	0.0516509	1.56591	FALSE
	Pxn	0.800478	0.000186943	3.81326	FALSE	Rps3	-0.469314	1.98801e-06	5.72086	TRUE	Pi16	2.01261	0.0520656	2.38701	FALSE
	Gm6477	-0.80271	0.000191	3.80461	FALSE	Rps5	-0.51619	1.98881e-06	5.72473	FALSE	Socs3	1.8903	0.0520656	2.28483	FALSE
	Cox5a	-0.513952	0.000191	3.75431	FALSE	Lcmt2	0.795939	2.11965e-06	5.72929	TRUE	Cd93	-0.344534	0.0523882	1.3263	FALSE
	Gbx2	1.34505	0.000191395	3.95389	FALSE	Cep68	0.532549	2.11965e-06	5.69867	FALSE	Wfs1	0.965446	0.0547357	1.58873	FALSE
	Tomm6	-0.50408	0.000206073	3.72029	FALSE	Ybx1	-0.4027	2.18559e-06	5.67474	FALSE	Kit	-0.307738	0.0581501	1.2732	FALSE
	Ctsg	1.47481	0.000207937	3.96645	FALSE	Mafk	0.578868	2.22799e-06	5.68165	FALSE	Tgif1	-0.37507	0.0598011	1.2795	TRUE
	Hsp90aa1	-0.860286	0.000211447	3.77415	TRUE	Gm15452	-0.845676	2.22933e-06	5.71474	FALSE	Tecpr2	1.01396	0.0604768	1.58513	FALSE
	Arntl	0.948544	0.000218135	3.78215	FALSE	Acly	0.55249	2.48849e-06	5.63123	FALSE	Sulf2	0.968144	0.0606142	1.55545	FALSE
	Madd	0.635389	0.000221062	3.7103	TRUE	Cenpw	-0.911547	2.51278e-06	5.67355	FALSE	Pim2	0.507914	0.0606142	1.31913	FALSE
	Hspd1	-0.506805	0.000235072	3.66402	FALSE	Hcls1	0.759729	2.51278e-06	5.65115	FALSE	Gcnt2	-0.341421	0.0606142	1.26439	TRUE
	Lsr	1.44719	0.000236184	3.90483	FALSE	Pik3r4	0.635567	2.5531e-06	5.62893	FALSE	Lmo2	-0.278149	0.0606142	1.2488	FALSE
	Nup37	-0.557302	0.000236622	3.66852	TRUE	Polr3e	0.509529	2.71523e-06	5.58947	TRUE	B430306N03Rik	1.27792	0.0610673	1.76276	FALSE
	Nrk	-2.7341	0.000242587	4.5326	FALSE	Ppp1r12c	0.55905	2.75185e-06	5.58841	FALSE	Nufip2	-0.31752	0.0610673	1.25502	FALSE
	Esr1	1.04339	0.000246834	3.75545	TRUE	Acap1	0.59646	2.78443e-06	5.58719	TRUE	Anxa4	-0.328448	0.0613658	1.25579	TRUE
	Mdga1	0.708605	0.000246834	3.67653	TRUE	Engase	0.934428	2.81865e-06	5.62807	FALSE	Cttn	0.60006	0.0613975	1.35228	FALSE
	Pnpla7	0.696897	0.000246834	3.67429	FALSE	Vav1	0.373589	2.81865e-06	5.56252	FALSE	Il6st	0.572368	0.0613975	1.34022	TRUE
	Gm10288	-0.543	0.000246834	3.64823	FALSE	Ssbp4	0.66668	2.8513e-06	5.58489	TRUE	Evpl	2.32173	0.0623861	2.61577	TRUE
	Rpl14-ps1	-0.476045	0.000252884	3.62844	FALSE	Fads2	0.716836	3.01145e-06	5.56756	FALSE	BC026585	-0.537593	0.0628023	1.31676	FALSE
	Ccar2	0.859285	0.000255287	3.69429	FALSE	Rraga	-0.72936	3.29531e-06	5.53041	FALSE	Acvrl1	1.45037	0.062909	1.88326	FALSE
	Tespa1	0.979938	0.000264402	3.70951	FALSE	Cpsf1	0.554331	3.29531e-06	5.51006	FALSE	Rps6ka3	0.584335	0.0630053	1.33527	FALSE
	Gm6863	-0.475539	0.000264402	3.6092	FALSE	Gm6560	0.503935	3.30643e-06	5.50376	FALSE	S100a9	2.76392	0.0635374	3.01198	FALSE
	Icam1	0.957606	0.000264638	3.7033	TRUE	Gm9843	-0.47399	3.40614e-06	5.48824	FALSE	2610035D17Rik	-0.610773	0.0636617	1.34304	FALSE
	Mgat1	0.929319	0.000264638	3.69609	FALSE	Lgals3bp	0.5592	3.66572e-06	5.46453	FALSE	Dach1	-0.810993	0.0638205	1.44424	FALSE
	Vill	0.918257	0.000266717	3.69003	FALSE	Arl11	0.928212	3.88754e-06	5.48937	FALSE	Hk1	0.677177	0.0648316	1.36763	FALSE
	Cks2	-0.860994	0.000266717	3.6762	FALSE	Eps8	0.949711	3.89872e-06	5.49182	FALSE	Fgd2	0.334376	0.0660955	1.2263	TRUE
	Il16	0.65974	0.000268825	3.63097	FALSE	Lrp10	0.455665	3.94808e-06	5.42279	FALSE	Clu	1.69572	0.066834	2.06303	FALSE
	Clec4e	1.23076	0.000276682	3.76487	FALSE	Myd88	0.537381	4.07305e-06	5.4168	FALSE	Ddost	0.218914	0.066834	1.19522	FALSE
	Atg9a	1.06672	0.000286779	3.69958	TRUE	Pisd	0.545215	4.16581e-06	5.40785	FALSE	Gm32554	0.85825	0.0675886	1.45113	FALSE
	Strn4	1.22575	0.00028997	3.74398	FALSE	Ankrd13a	0.432534	4.23538e-06	5.39049	FALSE	Ldlrad4	0.568321	0.0683165	1.29666	FALSE
	Gm6472	-0.504988	0.00028997	3.57351	FALSE	Capn2	0.78448	4.28902e-06	5.42466	FALSE	Prnp	1.24728	0.0691011	1.70367	FALSE
	Gm2a	0.742604	0.000301268	3.5985	TRUE	Dcaf7	0.685672	4.28902e-06	5.41126	FALSE	Dock4	2.30623	0.0697861	2.57984	FALSE
	Nfam1	1.04233	0.000329928	3.63426	TRUE	Ncf1	0.725797	4.45648e-06	5.40001	FALSE	Il12rb2	-0.642504	0.0705206	1.31878	TRUE
	Rpl36al	-0.62088	0.000330824	3.53535	FALSE	Atp5a1	0.499723	4.46951e-06	5.37303	FALSE	Atxn2	0.430908	0.0705206	1.22966	FALSE
	Cox7b	-0.671853	0.000333553	3.54115	FALSE	Ncdn	0.638906	4.50624e-06	5.38423	FALSE	Desi1	0.370159	0.0705206	1.20971	FALSE
	Irf5	0.723631	0.000341817	3.54094	FALSE	Ddx5	-0.504193	4.50624e-06	5.36991	FALSE	Pla2g4c	-3.1354	0.070935	3.33935	TRUE
	Jdp2	1.07348	0.000345847	3.62377	FALSE	Rexo2	-0.506974	4.58823e-06	5.36237	FALSE	Creb5	1.64122	0.0715175	2.00149	FALSE
	Nasp	-0.77281	0.000345847	3.54634	FALSE	Rtcb	0.410925	4.63711e-06	5.34956	FALSE	Rpgrip1	-0.852933	0.0715175	1.42824	FALSE
	Itga2b	1.03908	0.000348947	3.61001	FALSE	Themis2	1.11665	4.66999e-06	5.44638	FALSE	Lrrc75a	0.503396	0.0727964	1.24427	FALSE
	Hip1r	0.724707	0.000352379	3.52822	FALSE	Rpl7-ps7	-0.565809	4.70958e-06	5.35698	FALSE	Elmo2	0.437214	0.0727964	1.219	FALSE
	Gadd45g	1.3541	0.000366728	3.69287	FALSE	Aldh1a1	-0.797502	4.753e-06	5.38244	FALSE	Emb	0.302559	0.0727964	1.17743	FALSE
	Map7d1	0.877979	0.000376691	3.53479	TRUE	Fes	0.647912	4.84938e-06	5.35366	FALSE	Mafb	1.6798	0.0729322	2.02847	FALSE
	Mrpl55	-0.657767	0.000379778	3.48314	FALSE	Tmem215	1.66816	4.90054e-06	5.56563	FALSE	Gm35189	2.34797	0.0781539	2.59586	FALSE
	Rltpr	0.982078	0.000381159	3.55715	FALSE	Psmb7	-0.511909	5.13348e-06	5.3143	FALSE	Trem3	1.34416	0.0781539	1.74136	FALSE
	Sft2d2	0.70495	0.000381159	3.49082	FALSE	Magoh	-0.565963	5.15727e-06	5.31778	FALSE	Sorl1	0.454994	0.0788646	1.19327	FALSE
	Rpl19-ps11	-0.437959	0.000390451	3.43646	FALSE	Gramd4	0.716813	5.16994e-06	5.33489	TRUE	Rab27a	0.398573	0.0788646	1.17292	TRUE
	Swap70	0.595176	0.000391081	3.45932	TRUE	Ftsj3	0.469134	5.45226e-06	5.28429	FALSE	Ralgapa1	-0.324461	0.0816587	1.13535	FALSE
	Slc8b1	1.20206	0.000394821	3.60963	TRUE	Pdcd4	-0.838022	5.51222e-06	5.32503	FALSE	Psap	0.430178	0.0818743	1.16889	FALSE
	Rps27l	-0.556394	0.000394821	3.44878	FALSE	Anxa2	0.749252	6.06172e-06	5.27093	FALSE	Spred1	-0.427262	0.0818743	1.16782	FALSE
	Mir682	-0.55197	0.000394821	3.44807	FALSE	Tnpo1	-0.710634	6.35516e-06	5.24524	FALSE	Pgm2l1	-0.526818	0.0829645	1.20263	FALSE
	Ip6k1	0.485467	0.000394821	3.43805	FALSE	Wfdc17	1.49005	6.56369e-06	5.39279	FALSE	Pgs1	0.489393	0.0829645	1.18672	FALSE
	Prdx6	-0.454415	0.000394821	3.4338	FALSE	Tial1	-0.672396	6.57755e-06	5.22538	FALSE	Ssbp4	0.360892	0.0829645	1.13975	TRUE
	Tmem14c	-0.579381	0.000409093	3.43736	TRUE	Rpl10a-ps1	-0.540046	6.81383e-06	5.19476	FALSE	Bcl2	-0.273872	0.0863912	1.09823	TRUE
	Cks1b	-0.564948	0.000414431	3.4294	FALSE	Ext2	0.580165	6.84899e-06	5.19686	FALSE	Cmtm7	-0.21295	0.0865566	1.08383	FALSE
	Pik3ap1	1.25702	0.000439043	3.58509	TRUE	Gosr2	0.452725	6.92419e-06	5.17946	FALSE	Lifr	1.37001	0.0867919	1.73314	FALSE
	Tbc1d2	1.19901	0.000440863	3.56347	FALSE	Mbtps1	0.490624	7.10842e-06	5.17155	FALSE	Scyl1	0.378929	0.0867919	1.12713	FALSE
	Atp13a2	0.558417	0.000440863	3.40184	FALSE	Jdp2	0.943514	7.11329e-06	5.23368	FALSE	Ak1	2.03131	0.0929173	2.27838	TRUE
	Gm6560	0.607182	0.000454739	3.39694	FALSE	Slc2a3	0.541791	7.35777e-06	5.16177	FALSE	Ighv1-80	-3.85701	0.0986451	3.98603	FALSE
	F11r	0.938499	0.00045912	3.46749	TRUE	Usp22	0.459064	7.95403e-06	5.12003	TRUE	Itgb3	1.06057	0.101636	1.45285	FALSE
	Cxxc5	0.717504	0.000470351	3.40405	TRUE	Parp1	0.609198	8.11483e-06	5.12704	FALSE	Tmem38a	1.28731	0.104223	1.61912	TRUE
	Atp5g1	-0.664596	0.000470351	3.3933	FALSE	Prkca	-0.707095	8.13846e-06	5.13834	FALSE	Slc8b1	0.616524	0.104223	1.15953	TRUE
	Rps2	-0.634471	0.000492648	3.36777	FALSE	Il1r1	1.11858	8.2415e-06	5.20559	FALSE	Snhg17	0.509453	0.104223	1.10632	FALSE
	Htra3	1.77983	0.000500419	3.74996	FALSE	Rbbp4	-0.697007	8.2415e-06	5.13155	TRUE	Slc31a1	0.373218	0.104223	1.05057	FALSE
	Dntt	1.2463	0.000502458	3.52647	FALSE	Arhgap1	0.714455	8.34836e-06	5.12841	FALSE	March7	0.330217	0.104863	1.03355	FALSE
	Mfsd12	0.955765	0.000502458	3.43456	FALSE	Fam168b	0.679431	8.38288e-06	5.12187	FALSE	Cdkn1a	0.926021	0.104954	1.34757	TRUE
	Arhgef3	0.769978	0.000502458	3.38757	FALSE	Xpr1	-1.35816	8.75399e-06	5.23697	FALSE	Rsad1	-0.561638	0.106595	1.12282	FALSE
	Hypk	-0.51392	0.000503131	3.33812	FALSE	Vill	0.746534	8.85928e-06	5.10745	FALSE	Stat3	0.421318	0.10801	1.05437	FALSE
	Adssl1	0.806964	0.00050527	3.39381	FALSE	Kctd10	0.52968	8.85928e-06	5.08029	FALSE	Pqlc3	0.408881	0.10801	1.04946	FALSE
	Gucd1	0.665072	0.000506256	3.36207	FALSE	Hook2	0.690317	8.96888e-06	5.09425	TRUE	Gimap1	-0.393217	0.108322	1.0423	FALSE
	Cyp4f16	0.950725	0.000508251	3.42838	FALSE	F11r	0.662975	8.97445e-06	5.09035	TRUE	Snx9	0.427134	0.10951	1.05123	TRUE
	Dtx2	0.925342	0.000508251	3.42143	FALSE	Nrde2	0.689724	9.03332e-06	5.09109	FALSE	Gfpt2	1.37787	0.109701	1.6792	FALSE
	Map1s	0.650354	0.000508251	3.35751	TRUE	Macf1	-0.508826	9.16868e-06	5.06332	FALSE	Aldh1l1	0.864729	0.109701	1.29188	FALSE
	Cox17	-0.619649	0.000508251	3.3517	FALSE	Fam102a	0.940135	9.19131e-06	5.12361	FALSE	Trak2	0.539631	0.112107	1.09289	FALSE
	Pex6	0.791791	0.00050924	3.38693	FALSE	Magt1	-0.483465	9.26748e-06	5.05621	FALSE	Tyk2	0.398028	0.112107	1.03035	FALSE
	Tnip2	0.817183	0.000517387	3.38627	FALSE	Ndufa4	-0.448982	9.34754e-06	5.0493	FALSE	Trem1	1.7139	0.114168	1.95593	TRUE
	Gm12338	-0.626738	0.000517387	3.34542	FALSE	Ptma	-0.406281	9.56519e-06	5.03572	TRUE	Clec4a1	1.56493	0.114168	1.82681	FALSE
	Gm4332	-0.588048	0.000534131	3.32477	FALSE	Ubr4	-0.629818	9.83374e-06	5.04674	FALSE	Lrp1	1.00734	0.114168	1.37948	FALSE
	Trafd1	0.576599	0.000543911	3.315	FALSE	Chaf1a	0.493819	1.03325e-05	5.01019	FALSE	Jdp2	0.674754	0.114168	1.1591	FALSE
	Sec24c	0.512893	0.000545144	3.30355	FALSE	Tnfrsf1a	0.471471	1.03325e-05	5.00804	FALSE	Mtf2	-0.291202	0.114168	0.98642	FALSE
	Plekhb2	0.637016	0.000561057	3.31282	FALSE	Cox8a	-0.501998	1.07816e-05	4.99262	FALSE	Cst7	0.464449	0.11628	1.04355	FALSE
	Usp19	0.631326	0.000561915	3.31107	FALSE	Atmin	0.674109	1.13985e-05	4.9889	FALSE	Cx3cl1	-2.26739	0.118932	2.4487	FALSE
	Spata2	0.79317	0.000565727	3.34286	FALSE	Nap1l4	0.525005	1.13985e-05	4.97095	FALSE	Tmem106a	0.886856	0.118932	1.28124	TRUE
	Xpc	0.48758	0.000566004	3.28358	FALSE	Rtfdc1	0.497047	1.13985e-05	4.96808	FALSE	Gm5864	-0.507662	0.118932	1.05489	FALSE
	Napsa	0.650707	0.000577239	3.30337	FALSE	Ccr2	1.13833	1.14003e-05	5.07246	FALSE	Galnt4	0.867436	0.119017	1.26765	FALSE
	Nkx2-3	1.21978	0.000583211	3.45655	FALSE	Cox5a	-0.431279	1.16264e-05	4.95337	FALSE	Pign	0.582161	0.119017	1.09243	FALSE
	Gm14303	-0.631475	0.000588861	3.29114	FALSE	Lsm14b	-1.8939	1.21183e-05	5.26872	FALSE	1810026B05Rik	-0.479624	0.119017	1.04141	FALSE
	Txnl1	-0.46533	0.000588861	3.26333	FALSE	Mapkapk2	0.559641	1.23034e-05	4.94177	FALSE	Gpd1l	0.39688	0.119017	1.00599	FALSE
	Pgr	1.48967	0.000633258	3.52832	TRUE	Sec61a1	0.856845	1.25068e-05	4.97717	FALSE	Smpdl3a	-0.384275	0.119017	1.00108	TRUE
	Trim14	0.624343	0.000633258	3.25879	FALSE	Pisd-ps3	0.582065	1.30948e-05	4.91747	FALSE	Ptgir	-1.52893	0.120159	1.78451	TRUE
	Ypel3	0.489456	0.000633258	3.23565	FALSE	P3h1	1.35754	1.35718e-05	5.05313	FALSE	Il15	-0.460943	0.120159	1.02923	TRUE
	Slc35c2	0.746856	0.000646529	3.27569	FALSE	6330416G13Rik	1.09211	1.35718e-05	4.98838	FALSE	Abhd17b	0.361377	0.123727	0.976838	FALSE
	2010107E04Rik	-0.608915	0.000646529	3.24702	FALSE	Jakmip1	0.884261	1.35718e-05	4.94703	FALSE	Nf2	0.506768	0.128029	1.02651	TRUE
	Relt	0.844145	0.000666889	3.28622	TRUE	Atf7	-0.805595	1.35718e-05	4.93358	FALSE	Hk3	-0.346751	0.128031	0.957665	FALSE
	Samd10	0.774554	0.00069111	3.25398	TRUE	Spns3	0.66093	1.35718e-05	4.91203	FALSE	Serpina3g	0.412932	0.128959	0.980717	FALSE
	Rmnd5b	0.531856	0.00069111	3.20489	FALSE	H3f3a	-0.416363	1.35718e-05	4.88514	FALSE	Gls	-0.313212	0.128959	0.943078	FALSE
	Atp5j2	-0.572411	0.000692384	3.21108	FALSE	Pafah1b1	-0.660441	1.35993e-05	4.91109	TRUE	Gltp	0.236036	0.128959	0.92033	FALSE
	Mif	-0.566541	0.000714723	3.19647	FALSE	Map7d1	0.541392	1.38117e-05	4.88982	TRUE	Ttpa	0.535211	0.130718	1.03311	FALSE
	Brat1	0.967255	0.000772104	3.25916	TRUE	Smpd2	0.781306	1.3876e-05	4.92017	FALSE	Afap1l1	0.431998	0.133484	0.975448	FALSE
	Ptma	-0.459045	0.000772104	3.14599	TRUE	Xist	-0.777222	1.3876e-05	4.91952	FALSE	Gbp10	2.46994	0.134986	2.61859	FALSE
	Anxa1	0.563034	0.000795774	3.14994	FALSE	Tex30	-0.526191	1.3941e-05	4.88413	FALSE	Nos1ap	0.650076	0.134986	1.08582	TRUE
	Mrps16	-0.60469	0.000800378	3.15519	FALSE	BC005537	-0.844471	1.43494e-05	4.91624	TRUE	Adgrd1	-0.884645	0.13584	1.23864	FALSE
	Accs	0.828159	0.000816706	3.19706	FALSE	Lemd2	0.588861	1.44185e-05	4.87676	TRUE	Gfi1b	0.569111	0.136032	1.03656	TRUE
	Gm5560	-0.438773	0.000816706	3.11895	FALSE	Gm14586	-0.501718	1.44185e-05	4.86701	FALSE	Zfp729b	-0.603941	0.13647	1.05494	TRUE
	Lbp	0.888451	0.000820686	3.21118	TRUE	Mlh1	0.652809	1.45411e-05	4.88125	FALSE	Ccr1	1.57345	0.136757	1.79508	FALSE
	Padi4	1.28419	0.000837731	3.33413	FALSE	Gm12174	-0.542127	1.51405e-05	4.85025	FALSE	4930503L19Rik	-0.68806	0.136886	1.10422	FALSE
	Gga1	0.990717	0.000837731	3.23246	TRUE	Shc1	0.531967	1.53398e-05	4.84348	FALSE	Acp5	1.00129	0.137573	1.32087	FALSE
	Slc35f2	0.880264	0.000840885	3.19877	TRUE	Csnk1d	0.525893	1.6319e-05	4.81611	FALSE	Tubgcp5	0.541896	0.137942	1.01675	FALSE
	Fam168b	0.941441	0.00084598	3.21363	FALSE	Rps11	-0.476071	1.63394e-05	4.81038	FALSE	Trim14	0.312852	0.138822	0.912828	FALSE
	Rps26-ps1	-0.684199	0.00084598	3.1479	FALSE	Shisa5	0.754076	1.663e-05	4.83823	FALSE	Emilin2	0.717134	0.139361	1.11659	TRUE
	Txn1	-0.562761	0.000857428	3.11801	FALSE	Hip1r	0.633188	1.82802e-05	4.78014	FALSE	Arhgdia	0.295933	0.139361	0.905579	FALSE
	Erh	-0.472057	0.000881924	3.09083	FALSE	Gm6863	-0.374614	1.82802e-05	4.7528	FALSE	Serpini1	-0.748396	0.141928	1.13097	FALSE
	Hfe	1.61939	0.000884528	3.45615	FALSE	Jak3	0.690194	1.92553e-05	4.76569	TRUE	Hspa13	0.389063	0.142402	0.931615	FALSE
	LOC102638448	-0.54725	0.000889245	3.09967	FALSE	Milr1	0.836697	1.96884e-05	4.77959	FALSE	Prtn3	0.348811	0.142685	0.914739	TRUE
	Fam43a	0.973897	0.000912927	3.19177	FALSE	Mki67	-0.680681	1.96884e-05	4.75476	FALSE	Tspo	0.2682	0.142685	0.887136	TRUE
	Tubb4b-ps1	-0.557152	0.000925832	3.08421	FALSE	Arap1	0.658376	2.00951e-05	4.74283	TRUE	Lilrb4a	1.3529	0.144881	1.59193	FALSE
	Cacybp	-0.489296	0.000926677	3.07228	FALSE	Fam134c	-1.00232	2.03414e-05	4.79749	FALSE	Coro2a	0.249321	0.149499	0.862197	FALSE
	Adrbk1	0.63567	0.000936862	3.09432	FALSE	Gart	0.364498	2.03958e-05	4.7046	FALSE	Serpinb9	-0.463114	0.151336	0.941791	FALSE
	Rasa3	0.899274	0.000943153	3.15624	FALSE	Sytl1	0.945589	2.12949e-05	4.76646	FALSE	Pltp	1.76441	0.154924	1.9414	TRUE
	Rps4x	-0.558357	0.000951273	3.07285	FALSE	Map3k3	0.624854	2.20006e-05	4.69929	FALSE	Cenpb	0.547925	0.155405	0.976704	FALSE
	Mrpl36	-0.496875	0.000952157	3.06188	FALSE	Rps16-ps2	-0.449927	2.29097e-05	4.66174	FALSE	Abca3	0.681313	0.158101	1.05161	FALSE
	LOC102638850	-0.846807	0.000957012	3.13559	FALSE	Nucks1	-0.575228	2.38951e-05	4.65735	TRUE	Cebpa	0.533043	0.158609	0.961047	FALSE
	Plin3	0.614547	0.000957012	3.08099	TRUE	Nelfa	0.60315	2.45918e-05	4.64851	TRUE	Arid5a	0.528885	0.158609	0.958748	TRUE
	Nfatc1	0.562293	0.000964475	3.06768	FALSE	Rcc2	0.362351	2.48961e-05	4.61811	TRUE	Zfp397	-0.492754	0.158609	0.9393	FALSE
	Elane	2.19012	0.000986572	3.71912	TRUE	Os9	0.57354	2.52566e-05	4.63326	FALSE	Klhl2	0.463541	0.158609	0.924309	FALSE
	Tha1	0.90922	0.000993701	3.13738	FALSE	Cstf2t	0.563085	2.54718e-05	4.62832	FALSE	Cd300a	0.410176	0.158609	0.898734	FALSE
	Igsf10	1.58016	0.00100072	3.39043	FALSE	Ptbp1	0.470205	2.59098e-05	4.61058	TRUE	Gm34680	0.878941	0.159295	1.18702	FALSE
	Themis2	1.22998	0.00101046	3.23817	FALSE	Hp	0.782355	2.63713e-05	4.64522	FALSE	Dusp18	-1.46541	0.159333	1.66845	TRUE
	Rps6ka6	-1.21779	0.00101046	3.23356	FALSE	Pmpca	0.48734	2.63713e-05	4.60473	FALSE	Gadd45b	0.820677	0.16368	1.13636	TRUE
	Ffar2	1.66643	0.00103056	3.42034	FALSE	Abr	0.762308	2.64317e-05	4.64091	TRUE	Pidd1	-0.465848	0.163821	0.913362	FALSE
	Arhgap4	0.897888	0.00105505	3.1092	FALSE	Ccar2	0.446554	2.64317e-05	4.5996	FALSE	Rbms1	0.472665	0.164621	0.915045	TRUE
	Ndufa2	-0.503959	0.00107615	3.01061	FALSE	Cap1	-0.977163	2.65023e-05	4.67987	FALSE	Lyn	0.293822	0.166568	0.832018	TRUE
	Usp20	0.700062	0.00110341	3.039	FALSE	Gm6394	-0.523388	2.65023e-05	4.60655	FALSE	Snd1	0.247907	0.166568	0.816933	FALSE
	Mpzl1	0.726548	0.0011055	3.04441	FALSE	Gm35189	1.93634	2.65246e-05	4.96915	FALSE	Hfe	0.627219	0.167557	0.997662	FALSE
	Gm10123	-0.438824	0.0011055	2.98883	FALSE	Gm42362	-1.60027	2.73195e-05	4.83597	FALSE	C030037D09Rik	-0.936085	0.168335	1.21452	FALSE
	Epb41	0.537985	0.00111055	3.00304	FALSE	Arhgap4	0.84353	2.73195e-05	4.64083	FALSE	Creb3l2	0.770521	0.168335	1.09202	FALSE
	Gm14539	-0.525268	0.00111215	3.00018	FALSE	Ddb1	0.416732	2.74379e-05	4.58064	FALSE	Nbeal2	0.410437	0.1693	0.873744	FALSE
	Phf5a	-0.555751	0.00111241	3.00556	FALSE	Ikbke	0.846825	2.78135e-05	4.63378	TRUE	Sbno2	0.527577	0.172291	0.92824	TRUE
	Snrpe	-0.688818	0.00112095	3.02976	TRUE	Bckdha	0.638173	2.78643e-05	4.59944	FALSE	4930402H24Rik	-0.881513	0.172522	1.16596	FALSE
	Slc22a17	0.839264	0.00112826	3.06474	FALSE	Fam69b	1.10421	2.8049e-05	4.68409	FALSE	Pgr	0.683204	0.172522	1.02429	TRUE
	Bcas2	-0.441188	0.0011436	2.97463	FALSE	Ap1g2	0.724923	2.8654e-05	4.60029	FALSE	Sirt1	-0.430175	0.17368	0.873516	TRUE
	Gpr107	0.689989	0.00114671	3.02041	FALSE	Mbnl3	-0.597498	2.8752e-05	4.58047	FALSE	Grm1	-2.00336	0.17392	2.14255	FALSE
	Gm13835	-0.391464	0.00118277	2.95316	FALSE	Pi16	1.93783	2.98315e-05	4.92278	FALSE	Ppargc1a	-1.46647	0.174916	1.65041	FALSE
	Tab1	1.13647	0.00119448	3.13599	FALSE	Gm6472	-0.431242	3.00127e-05	4.54321	FALSE	Zbed5	-0.689339	0.177835	1.01866	FALSE
	Mad2l1	-0.564982	0.00119448	2.97692	FALSE	Hnrnpa0	-0.889855	3.00822e-05	4.60842	FALSE	Specc1	0.47847	0.177835	0.889611	FALSE
	Vamp1	1.35689	0.00121136	3.2169	FALSE	Trim14	0.572458	3.06566e-05	4.54963	FALSE	Timeless	0.346866	0.181747	0.817745	FALSE
	Rexo1	0.697652	0.00121136	2.999	TRUE	Tmem43	0.552775	3.08078e-05	4.54508	FALSE	Foxp1	-0.225667	0.181747	0.774155	FALSE
	Sell	0.867113	0.00122009	3.0399	FALSE	Srp68	0.451734	3.21856e-05	4.51499	TRUE	Ivns1abp	-0.195421	0.184763	0.758976	FALSE
	Cd37	0.703049	0.00122009	2.99723	FALSE	Rcc1	0.473189	3.28258e-05	4.50868	FALSE	Il4ra	0.466362	0.184925	0.868785	TRUE
	Tcp11l2	0.567895	0.0012413	2.96109	FALSE	Fam134a	0.526347	3.30264e-05	4.51194	FALSE	Tmed8	0.671165	0.186485	0.991171	TRUE
	Chad	1.40172	0.00124403	3.22565	FALSE	Mir682	-0.473136	3.32399e-05	4.50326	FALSE	Paqr8	-0.619236	0.188379	0.953432	FALSE
	Rubcn	0.966266	0.00125527	3.05794	FALSE	Abcf3	0.487153	3.35537e-05	4.5007	FALSE	Mars	0.260412	0.188431	0.770208	FALSE
	Fancd2	-0.949413	0.00127448	3.04639	FALSE	Ptk7	1.09821	3.367e-05	4.60561	FALSE	Hspa5	0.375853	0.190684	0.811919	FALSE
	Trim46	1.94485	0.00127699	3.48663	FALSE	Copg1	0.488305	3.39544e-05	4.4957	FALSE	Zfp667	-0.885833	0.19126	1.14051	TRUE
	Dpy30	-0.491429	0.00130465	2.92607	FALSE	Pkn1	0.53775	3.43789e-05	4.49598	FALSE	Etv5	-0.655222	0.19337	0.968791	FALSE
	Sytl1	1.11418	0.00130817	3.09112	FALSE	Cd93	-0.501704	3.45202e-05	4.49004	FALSE	Bace2	1.56092	0.195598	1.71424	FALSE
	LOC102631912	-0.583286	0.00130817	2.94174	FALSE	Vsir	0.870559	3.53012e-05	4.53652	FALSE	Nabp1	0.537438	0.195598	0.889384	TRUE
	Gmnn	-0.578426	0.00130817	2.94078	FALSE	Mrc1	2.10526	3.62004e-05	4.91499	FALSE	Ppic	-0.521081	0.195598	0.879596	FALSE
	Gm13461	-0.416849	0.00131495	2.91109	FALSE	Gm5500	0.708886	3.66554e-05	4.49215	FALSE	Lcor	-0.504277	0.195598	0.869746	FALSE
	Hdac5	0.729168	0.00135388	2.95965	FALSE	Cirbp	0.634194	3.71158e-05	4.4756	TRUE	Dusp6	-0.503051	0.195598	0.869036	FALSE
	Arl8a	0.645737	0.00135992	2.93832	FALSE	Dnajc11	0.47883	3.71531e-05	4.45581	FALSE	Fbxo7	0.359863	0.195598	0.794773	FALSE
	Ndufa4	-0.511036	0.00135992	2.91168	FALSE	Tra2b	-0.404289	3.7433e-05	4.44517	FALSE	Ipo11	-0.343702	0.196294	0.7862	FALSE
	Grb10	-0.489396	0.00135992	2.90796	FALSE	Dpp3	0.71125	3.76859e-05	4.48063	TRUE	Tspan32	-0.267285	0.197042	0.754379	FALSE
	Polr2j	-0.484788	0.00135992	2.90719	FALSE	Akt1	0.550225	3.879e-05	4.44546	FALSE	Lamp1	0.229522	0.197042	0.74184	FALSE
	Ltbp3	0.723557	0.00143727	2.93311	FALSE	Wbp2	0.482688	3.8866e-05	4.43676	TRUE	Dnah8	-0.464572	0.199147	0.840824	FALSE
	Pkm	0.547201	0.00145219	2.89025	FALSE	Otud5	0.452364	3.88734e-05	4.43349	FALSE	Prrg2	-0.949255	0.200465	1.17823	FALSE
	Serbp1	-0.369421	0.00148458	2.85242	FALSE	Ccdc97	0.70104	3.9615e-05	4.45761	FALSE	Hsp90aa1	-0.391751	0.201221	0.798961	TRUE
	Tipin	-0.438573	0.0014935	2.85963	FALSE	Arhgap30	0.477501	4.05971e-05	4.41739	FALSE	Mex3c	-0.32233	0.203159	0.763537	FALSE
	Prex1	0.659362	0.00150847	2.89749	FALSE	Lcp1	0.420438	4.23956e-05	4.39285	FALSE	Oat	0.308798	0.203159	0.757924	FALSE
	Arhgap25	0.596456	0.00151979	2.88064	TRUE	Dhx30	0.604405	4.25864e-05	4.41232	FALSE	Ccdc88c	0.561984	0.203481	0.891047	TRUE
	Zfp335	0.632538	0.00155365	2.87899	FALSE	LOC102636203	-0.755442	4.29504e-05	4.43189	FALSE	Pxmp2	-0.859196	0.204952	1.10093	FALSE
	Sulf2	1.77203	0.00156345	3.31862	FALSE	Fcho1	0.610961	4.35697e-05	4.40341	TRUE	Mapkapk2	0.498573	0.204952	0.849941	FALSE
	Gm4617	-0.416891	0.00160325	2.82592	FALSE	Selplg	0.495856	4.37932e-05	4.38671	FALSE	Cx3cr1	1.21486	0.206534	1.39467	FALSE
	Myo1g	0.803189	0.00160566	2.90749	FALSE	Tubb6	1.08312	4.50576e-05	4.47916	FALSE	Gpr4	1.04159	0.206534	1.24665	FALSE
	Syncrip	-0.496643	0.00162923	2.83191	FALSE	Ifitm1	0.56176	4.59786e-05	4.37367	TRUE	Zfp867	-0.864655	0.206534	1.10312	FALSE
	LOC102632476	-0.769558	0.00162932	2.89225	FALSE	Mdn1	-0.778978	4.67165e-05	4.40003	TRUE	Phlda3	0.861994	0.206534	1.10103	FALSE
	Fads2	0.951019	0.00168496	2.93194	FALSE	Smc2	-0.406809	4.67399e-05	4.34938	TRUE	Arhgef5	-0.697588	0.206534	0.977684	FALSE
	I830077J02Rik	2.05194	0.00169082	3.44875	FALSE	Dlg5	-4.52454	4.69549e-05	6.26145	FALSE	Sgk1	0.656691	0.206534	0.948937	FALSE
	Arl11	1.42974	0.00169082	3.11891	FALSE	Mir6236	-0.971068	4.73617e-05	4.43226	FALSE	Pdlim1	-0.4389	0.206534	0.813555	FALSE
	Parm1	-1.0062	0.00169082	2.94888	FALSE	Nelfcd	0.47207	4.74806e-05	4.34918	TRUE	Ncoa5	0.334281	0.206534	0.762222	FALSE
	Rpl10a-ps1	-0.556307	0.00171132	2.82204	FALSE	Chmp1a	0.504977	4.80818e-05	4.34745	FALSE	Slc1a5	-0.244699	0.206534	0.727403	FALSE
	Pik3cd	1.37597	0.00172635	3.08654	FALSE	Rpl34-ps1	-0.555088	4.87236e-05	4.34784	FALSE	Tmem176a	0.222332	0.206534	0.720187	FALSE
	Ctsa	0.511092	0.00177213	2.79857	FALSE	Plod3	0.699944	4.91833e-05	4.36467	FALSE	Paip2	-0.192628	0.206534	0.711578	TRUE
	Gm10169	-0.510166	0.00177574	2.79753	FALSE	Ncstn	0.417201	4.98197e-05	4.32278	FALSE	Clcn5	0.837948	0.207194	1.08143	FALSE
	Lnp	-0.848073	0.00180763	2.87101	FALSE	Prss57	0.603286	4.99438e-05	4.34362	TRUE	Pik3ip1	-0.376522	0.207194	0.780455	FALSE
	Cebpd	1.10047	0.00183676	2.94897	TRUE	Iars2	0.439581	5.18163e-05	4.30802	FALSE	Zbtb44	-0.343654	0.207194	0.765139	FALSE
	Cd300a	0.645659	0.00183676	2.8111	FALSE	Slc38a10	0.425948	5.19612e-05	4.30544	FALSE	Tmem26	1.50126	0.208224	1.64869	FALSE
	Eef2k	0.508671	0.00186764	2.77571	TRUE	Rpl32p	-0.438754	5.38323e-05	4.29144	FALSE	Prkg1	-0.756291	0.209021	1.01692	FALSE
	Gm3531	-0.391513	0.00186764	2.75665	FALSE	Tapbpl	0.7402	5.53162e-05	4.32102	TRUE	Cux1	0.243916	0.209021	0.722243	FALSE
	Afap1l1	0.890388	0.00188565	2.86634	FALSE	Gm9118	-0.509139	5.60544e-05	4.28177	FALSE	Zfp658	0.898886	0.210659	1.12496	TRUE
	Inpp5k	0.48161	0.00188565	2.76678	TRUE	Cyth1	0.53413	5.63904e-05	4.28224	FALSE	Ttk	-0.521533	0.210738	0.854003	FALSE
	Coro1a	0.694428	0.00188965	2.81075	TRUE	Gm6627	0.633388	5.87228e-05	4.27834	FALSE	S100a10	-0.267107	0.2117	0.725258	TRUE
	Cd27	0.647538	0.00192217	2.79233	FALSE	Gm9105	0.562192	5.87228e-05	4.26838	FALSE	Chsy1	0.325934	0.211975	0.748414	FALSE
	Krba1	0.973181	0.00196416	2.87645	FALSE	Mrpl36	-0.450665	5.87228e-05	4.25513	FALSE	Gtf2i	-0.250567	0.211975	0.718801	FALSE
	Pcna	-0.637835	0.00196759	2.78022	FALSE	Bap1	0.420782	6.11812e-05	4.23434	FALSE	Zpbp	-0.646499	0.213286	0.931801	TRUE
	Rpl34-ps1	-0.551067	0.00196759	2.7616	FALSE	Gm14539	-0.556045	6.26405e-05	4.23977	FALSE	Ckap4	0.295746	0.213286	0.73332	FALSE
	Ccdc64	1.58802	0.00197887	3.13547	FALSE	Nfatc1	0.538427	6.26405e-05	4.23749	FALSE	Gm15658	0.517173	0.213662	0.8466	FALSE
	Pstpip1	0.929647	0.00198479	2.85772	FALSE	Vapb	-0.639951	6.50517e-05	4.23537	FALSE	Ngp	3.13048	0.215765	3.20055	FALSE
	Cd177	4.96237	0.00198788	5.65011	FALSE	Aen	0.717097	6.56995e-05	4.24347	FALSE	1700040L02Rik	0.537951	0.216421	0.855114	FALSE
	Lsp1	0.534551	0.00203644	2.74371	FALSE	Golt1b	-0.584606	6.59872e-05	4.22122	FALSE	Zfp862-ps	-0.979358	0.218405	1.1814	FALSE
	Mrps15	-0.503942	0.00203644	2.73791	FALSE	Muc13	0.378163	6.59872e-05	4.19761	FALSE	Gosr2	0.303403	0.218539	0.726826	FALSE
	Slco2b1	1.86112	0.00206897	3.26633	TRUE	C1rl	0.955726	6.72728e-05	4.28023	FALSE	Fndc3b	0.560937	0.219659	0.864838	TRUE
	Socs3	2.73002	0.00207659	3.82748	FALSE	Zfp251	0.929809	6.72728e-05	4.27451	FALSE	Dhx30	0.254108	0.223491	0.698594	FALSE
	Rpl37rt	-0.585759	0.00207659	2.74586	FALSE	Arrdc3	0.928923	6.72728e-05	4.27432	FALSE	Ahcyl1	-0.189875	0.223491	0.677875	FALSE
	Creb5	1.49339	0.00208962	3.06794	FALSE	Lbp	0.534961	6.72728e-05	4.20632	TRUE	Pilrb2	1.52128	0.223751	1.65441	FALSE
	Tomm22	-0.502351	0.00210435	2.72361	FALSE	Gm4617	-0.422137	6.72728e-05	4.19346	FALSE	Gngt2	0.846909	0.2241	1.06732	FALSE
	Gm12346	-0.755142	0.00216188	2.77008	FALSE	Cux1	0.327816	6.7325e-05	4.18468	FALSE	Zfp275	-0.669498	0.2241	0.93282	FALSE
	Tmc6	0.527603	0.00217744	2.71384	FALSE	Furin	1.03126	6.7485e-05	4.29639	FALSE	Sh3kbp1	-0.301137	0.226025	0.712599	FALSE
	Hnf4a	1.22765	0.00220059	2.92732	FALSE	Wwp2	0.547851	6.76293e-05	4.2057	FALSE	Fam105a	0.374381	0.226716	0.745362	FALSE
	Crlf2	0.679722	0.00221848	2.73961	FALSE	Rpl19-ps11	-0.392733	6.80445e-05	4.18567	FALSE	G2e3	-0.369648	0.226716	0.742996	FALSE
	Kcnq1ot1	-0.582466	0.00225005	2.71112	FALSE	Plxnb2	1.03978	6.89715e-05	4.28927	FALSE	Gpr18	0.87113	0.227092	1.08321	FALSE
	C1rl	0.954434	0.00226429	2.812	FALSE	Aldh1l1	1.06313	7.49445e-05	4.26005	FALSE	Odf2l	-0.453335	0.22832	0.78548	FALSE
	Gm15452	-0.814613	0.00226429	2.76767	FALSE	Ddx56	0.510425	7.69028e-05	4.1456	FALSE	Ephx1	1.47399	0.229679	1.60649	FALSE
	Orai2	0.701681	0.00226429	2.73656	TRUE	Rpl37rt	-0.45946	7.77545e-05	4.13488	FALSE	Filip1l	0.824765	0.233312	1.03911	FALSE
	Tyk2	0.538358	0.00226429	2.6993	FALSE	Gm1966	0.583479	7.80358e-05	4.14894	FALSE	Slc27a2	-1.13135	0.236596	1.29299	FALSE
	Acap1	0.828427	0.00227939	2.76901	TRUE	Il16	0.574078	7.88836e-05	4.14298	FALSE	Cabin1	0.320531	0.236596	0.703283	FALSE
	Pear1	0.770115	0.00227939	2.75213	TRUE	Lcn2	1.94936	8.04806e-05	4.53468	FALSE	Zfp608	-0.282853	0.236596	0.68693	FALSE
	Mpo	0.648332	0.00227955	2.72053	FALSE	Cacybp	-0.393524	8.15379e-05	4.10753	FALSE	LOC102636203	-0.903497	0.237646	1.09808	FALSE
	Abca4	1.33524	0.00229637	2.95753	FALSE	Pkm	0.475816	8.24487e-05	4.11144	FALSE	Mfsd7b	0.499297	0.237646	0.799225	FALSE
	Ltbr	0.574444	0.00233145	2.69432	FALSE	Afg3l2	0.415826	8.56432e-05	4.08851	FALSE	Poc1b	-0.330874	0.237646	0.706357	FALSE
	Cdca8	-0.543195	0.00233145	2.68783	FALSE	Tmem86a	0.892669	8.74112e-05	4.15545	FALSE	Selplg	0.212125	0.238341	0.657935	FALSE
	Leng8	0.52482	0.00233145	2.68418	TRUE	LOC102631912	-0.549775	8.74112e-05	4.0955	FALSE	Rragb	-0.386263	0.239092	0.731696	FALSE
	Minos1	-0.430819	0.00233145	2.6674	FALSE	Clk3	0.427871	8.84476e-05	4.07583	FALSE	Clk4	-0.390951	0.239174	0.734057	FALSE
	Sorl1	1.57553	0.00234238	3.06611	FALSE	Akna	0.5279	8.88053e-05	4.08581	FALSE	Rabgap1l	-0.293231	0.239174	0.687009	FALSE
	C1ra	0.973742	0.00235763	2.80215	FALSE	Dap	0.47131	8.88832e-05	4.0785	FALSE	Tsc22d3	-0.823075	0.241507	1.0287	FALSE
	Marveld1	0.761114	0.00238452	2.73081	FALSE	Gm32908	1.12358	8.91488e-05	4.20286	FALSE	Zfp934	-0.911981	0.245537	1.09712	FALSE
	Itm2c	0.724146	0.00242322	2.714	FALSE	Ppic	-0.561164	8.9518e-05	4.0868	FALSE	Pik3r5	0.683597	0.245537	0.916112	FALSE
	Adar	0.632482	0.00243237	2.6894	FALSE	Tmsb4x	-0.395903	9.07039e-05	4.06172	FALSE	Gm39972	1.57587	0.247369	1.68861	FALSE
	Cfp	1.20875	0.00243906	2.87883	FALSE	Atp10a	0.508796	9.32578e-05	4.0623	FALSE	St6galnac3	0.625844	0.247369	0.871615	FALSE
	Lrg1	2.37686	0.00246763	3.52841	TRUE	Frmd6	0.874764	9.42855e-05	4.1195	FALSE	Tle3	0.403426	0.247369	0.728549	FALSE
	Saraf	0.477208	0.00249386	2.64651	FALSE	Msl2	-0.694576	9.51968e-05	4.08092	FALSE	Cds2	0.48024	0.24769	0.773289	FALSE
	Cnn2	0.509697	0.00252696	2.64694	TRUE	Srebf1	0.699378	9.61903e-05	4.0773	FALSE	Cd53	0.256047	0.24769	0.657956	FALSE
	Nbea	-1.13481	0.00252962	2.83406	FALSE	Stk10	0.63775	9.71591e-05	4.06288	FALSE	Serp1	0.231269	0.253477	0.639355	FALSE
	Nlrx1	1.05634	0.00252962	2.80356	TRUE	Snrpert	-0.474269	9.74822e-05	4.03902	FALSE	Ipcef1	-0.588816	0.255002	0.835999	FALSE
	Spns3	1.00593	0.00252962	2.78496	FALSE	2010107E04Rik	-0.522478	9.87986e-05	4.03918	FALSE	Xist	-0.280695	0.255002	0.656491	FALSE
	Dag1	0.583427	0.00252962	2.66167	FALSE	Spns2	0.365943	0.000100204	4.01582	FALSE	Syne3	0.797539	0.260154	0.988951	FALSE
	Uqcr10	-0.495042	0.00252962	2.64371	FALSE	Rpl7	-0.50326	0.000100733	4.02839	FALSE	Mex3a	-0.642402	0.260154	0.868698	FALSE
	Pacs1	0.793941	0.00253926	2.71402	FALSE	Unc45a	0.682208	0.000104966	4.03701	FALSE	Nucb2	0.553057	0.260154	0.804878	FALSE
	Gm5436	-0.461703	0.00255562	2.6333	FALSE	Nktr	-0.552112	0.000104966	4.01707	FALSE	Cpne2	-0.309579	0.262754	0.657847	FALSE
	Nme2	-0.606167	0.00257091	2.6599	FALSE	Mprip	0.349239	0.000106057	3.98977	FALSE	Il12a	0.327658	0.263659	0.665245	TRUE
	Cyp11a1	1.52177	0.0026303	2.99536	FALSE	Rab11fip3	0.776264	0.000107299	4.0446	FALSE	Smurf2	0.519325	0.266222	0.774625	FALSE
	Gm8730	-0.357969	0.00263233	2.60438	FALSE	Ighg2b	1.7748	0.000107935	4.34577	FALSE	I830077J02Rik	0.73607	0.266369	0.933739	FALSE
	Hint1	-0.449708	0.00265976	2.61413	TRUE	Rps13-ps2	-0.604659	0.000110422	4.00288	FALSE	Pcyox1l	-0.474918	0.266369	0.745397	FALSE
	Ptpn6	0.406047	0.00271637	2.59794	TRUE	Polg	0.575594	0.000110422	3.99859	FALSE	Sirpb1a	1.86503	0.267781	1.95084	FALSE
	Frmd8	0.869525	0.00272952	2.70735	FALSE	LOC108167725	0.567635	0.000110878	3.99568	FALSE	Itgad	1.70773	0.267781	1.80105	FALSE
	Itga6	0.445387	0.00275086	2.59898	FALSE	Snrpe	-0.59728	0.00011257	3.99349	TRUE	Phlpp2	-1.34999	0.267781	1.46626	FALSE
	Tmem261	-0.528752	0.00277124	2.61142	FALSE	Pdk1	0.516939	0.000114047	3.97666	TRUE	Plvap	1.26231	0.267781	1.38595	FALSE
	Gm10250	-0.420429	0.00277124	2.59166	FALSE	Ncf4	0.686202	0.000116961	3.99139	TRUE	Stk11ip	0.607222	0.267781	0.834359	FALSE
	Nedd8	-0.409368	0.00277124	2.58988	FALSE	Gm4800	-0.724399	0.000116977	3.99807	FALSE	Camkmt	-0.550407	0.267781	0.793967	FALSE
	Cdc42se2	0.48913	0.00277581	2.60298	TRUE	Anapc11	-0.510037	0.000116977	3.96484	FALSE	Jak2	0.342294	0.267781	0.666784	FALSE
	Gm9843	-0.467198	0.00278017	2.59828	FALSE	Nfam1	0.556125	0.000118685	3.9648	TRUE	Gm973	1.47628	0.267961	1.5832	FALSE
	Plbd2	0.729901	0.00280448	2.65447	FALSE	Uqcr10	-0.471414	0.000120402	3.94762	FALSE	9630013D21Rik	-1.71588	0.268956	1.80818	FALSE
	Sugp2	0.71493	0.00280448	2.65039	FALSE	Apba3	0.795591	0.000126525	3.97819	TRUE	Pdcd6ip	0.226963	0.268956	0.613821	FALSE
	Rexo2	-0.481594	0.00286608	2.58792	FALSE	Aldoc	1.62612	0.000127011	4.22189	TRUE	Ryr1	1.21361	0.269209	1.34076	FALSE
	Nup210	0.46231	0.00287543	2.58301	TRUE	LOC654426	-0.414992	0.000127801	3.91552	FALSE	Dnajc21	-0.461811	0.269944	0.732612	FALSE
	Rps20	-0.681171	0.002878	2.63063	FALSE	Prr14	0.464315	0.000129383	3.91575	TRUE	Vps33a	0.40019	0.269944	0.695415	FALSE
	Gata2	0.594264	0.002878	2.60948	FALSE	Exoc7	0.491659	0.000130303	3.91603	TRUE	Tmem237	-0.431509	0.270202	0.713566	FALSE
	Cyb561d1	0.774032	0.00295519	2.6452	FALSE	Mapk8ip3	0.608342	0.000130871	3.93052	FALSE	Leng8	0.387299	0.270202	0.687734	TRUE
	Orai1	0.599715	0.0030009	2.59305	FALSE	Rnf40	0.532829	0.000130871	3.91954	TRUE	Spata6	0.392309	0.270632	0.689999	FALSE
	Zfp444	1.09717	0.00301399	2.74928	FALSE	Zdhhc7	0.553545	0.000134369	3.91107	FALSE	Armc10	-0.278737	0.270632	0.632367	FALSE
	Myd88	0.561353	0.00301399	2.5826	FALSE	Serpinb8	-2.05761	0.000134519	4.38407	FALSE	Fcgr3	0.849927	0.271068	1.02165	FALSE
	Hps6	1.31608	0.00303028	2.84165	FALSE	Med22	0.788212	0.000134519	3.95064	TRUE	Gas5	-0.280914	0.271068	0.632704	FALSE
	Atp8b4	1.01113	0.00304635	2.71178	FALSE	Cluh	0.721809	0.000134519	3.93793	TRUE	Tespa1	-0.245802	0.271068	0.617916	FALSE
	Gm5424	-0.709079	0.0030824	2.60931	FALSE	Myo1g	0.594749	0.000134618	3.91632	FALSE	Osbpl1a	-0.229147	0.271068	0.611481	FALSE
	Gm8394	-0.480369	0.00311275	2.55247	FALSE	Mc5r	-0.504711	0.000134723	3.90333	FALSE	Zcchc3	0.540202	0.276062	0.777362	FALSE
	Banf1	-0.381269	0.00314426	2.53136	FALSE	Zmynd19	-0.632829	0.000136065	3.9177	FALSE	Ovca2	-0.54648	0.27658	0.781156	FALSE
	Sh2d3c	0.945063	0.0031664	2.67214	TRUE	Add1	0.3278	0.000136525	3.87867	FALSE	Dnajb9	0.347851	0.276944	0.657212	FALSE
	Orc6	-0.463364	0.00319021	2.53882	FALSE	Axl	1.26899	0.000137344	4.06532	FALSE	Mlycd	0.383559	0.278504	0.674781	FALSE
	Gm2199	-0.539882	0.00322615	2.54914	FALSE	Pdia3	-0.364918	0.000137835	3.87785	FALSE	Gm41313	-0.772445	0.279441	0.950403	FALSE
	Gaa	0.417004	0.00322615	2.52597	TRUE	Hspe1	-0.734304	0.000138355	3.92825	FALSE	Cd2ap	0.513697	0.279508	0.755224	FALSE
	Gm6542	-0.446272	0.00323904	2.52927	FALSE	U2af1	-0.911371	0.000139447	3.96184	TRUE	Fam46a	-0.456248	0.279508	0.717384	FALSE
	Adap1	0.662212	0.00324656	2.57518	FALSE	Gm20467	0.908508	0.00013988	3.95987	FALSE	Rrbp1	0.420731	0.279508	0.695337	FALSE
	Ndufa6	-0.53476	0.00338708	2.5274	TRUE	Zfyve27	0.496976	0.000143194	3.87607	FALSE	Ctsd	0.322378	0.279508	0.640629	FALSE
	Gm10443	-0.779649	0.00341131	2.58734	FALSE	Qsox1	0.460086	0.00014488	3.86646	FALSE	Zfp874a	-0.44262	0.279636	0.708641	FALSE
	Adamts10	0.789964	0.00341715	2.58976	FALSE	Gak	0.411705	0.000145566	3.85897	FALSE	Gm5514	-0.356207	0.279636	0.658135	FALSE
	Bex6	1.04572	0.00344969	2.67508	TRUE	Derl1	0.391143	0.000145566	3.85683	TRUE	Eif4a2	-0.236619	0.279636	0.60187	TRUE
	Psmg2	-0.52181	0.00350191	2.51052	FALSE	Taf1c	0.651267	0.000147266	3.88685	FALSE	Lrrc59	0.210211	0.279636	0.591986	FALSE
	Lasp1	0.497789	0.00350471	2.5053	FALSE	D630045J12Rik	-1.06728	0.00015056	3.9685	FALSE	Slc35e1	0.439571	0.279988	0.706312	TRUE
	Pfkfb4	1.18962	0.00355287	2.72302	FALSE	Eml2	-1.14683	0.000150592	3.99054	FALSE	Ttc7	0.34701	0.279988	0.652741	FALSE
	Mgat2	0.752711	0.00355287	2.56247	FALSE	Cpa3	-0.741422	0.000154819	3.88164	FALSE	Gm42355	1.57003	0.280505	1.66426	FALSE
	Mob3a	0.426995	0.00361234	2.47926	TRUE	Arhgap9	0.498882	0.000155679	3.84031	FALSE	Fastkd3	0.379054	0.283389	0.666008	FALSE
	Gm15772	-0.523845	0.00361625	2.4973	FALSE	Gng12	-0.463378	0.000156436	3.83377	FALSE	Phf14	-0.375089	0.283389	0.663759	FALSE
	Galnt10	0.735249	0.00370236	2.54025	FALSE	Rpa3	-0.583274	0.000156842	3.84899	FALSE	AB124611	1.0101	0.283443	1.14895	FALSE
	Pisd-ps1	0.942563	0.00374695	2.60297	FALSE	Nasp	-0.434718	0.000157198	3.82832	FALSE	Bmpr1a	-1.40218	0.284821	1.50453	FALSE
	Ptpn1	0.506698	0.00374918	2.47841	TRUE	Eif2ak2	-0.610489	0.000157792	3.85062	TRUE	Cep170	-0.368159	0.285388	0.657336	FALSE
	Casp3	-0.66019	0.00375145	2.51403	FALSE	Actr1b	0.444038	0.000158526	3.82576	FALSE	Slc13a2	1.6686	0.288853	1.7536	FALSE
	Sort1	0.684844	0.00375255	2.5205	FALSE	Gna12	0.477223	0.000160758	3.82372	TRUE	Il2rb	-1.71415	0.292353	1.79543	FALSE
	Gm42047	-0.709948	0.00378313	2.52405	FALSE	Fhl1	-0.912504	0.000161006	3.90137	FALSE	Pilra	1.19546	0.292353	1.30935	FALSE
	Arhgap15	0.548305	0.00378313	2.48343	FALSE	Bhlhe40	1.37454	0.000163595	4.02801	TRUE	Cope	0.259088	0.292353	0.593618	TRUE
	Rpl18-ps2	-0.424735	0.00383414	2.45338	FALSE	Nos1ap	0.766895	0.000164503	3.86076	TRUE	Zfp64	0.420737	0.292791	0.679397	FALSE
	Chchd7	-0.536176	0.00384547	2.47385	TRUE	Gaa	0.482597	0.000168502	3.80413	TRUE	Itga5	0.368896	0.292791	0.648572	TRUE
	B3gnt8	1.55068	0.00386982	2.86772	FALSE	Nap1l1	-0.404709	0.000169549	3.79236	TRUE	Gm4798	-0.950582	0.292912	1.08994	FALSE
	Hnrnpul2	-0.661206	0.00386982	2.50129	TRUE	Zfp871	-0.815936	0.00017143	3.85329	FALSE	Egln1	0.305979	0.29369	0.613812	FALSE
	Esam	0.781956	0.003891	2.53363	FALSE	Adck5	0.807717	0.000172929	3.84786	FALSE	Ccl6	0.83191	0.294888	0.986579	TRUE
	Grn	0.584528	0.003891	2.47981	FALSE	Vps37c	0.570545	0.000173037	3.80488	FALSE	Slc38a2	-0.281561	0.298027	0.596393	FALSE
	Dok3	0.802437	0.00393033	2.53588	FALSE	Txnrd1	0.324356	0.000173355	3.77502	FALSE	Malt1	0.423699	0.298935	0.674196	FALSE
	Lrp12	0.923814	0.00399019	2.57073	FALSE	Parp3	0.944399	0.000176074	3.87126	FALSE	Dapp1	-0.285966	0.298935	0.597324	FALSE
	Zfp316	0.881439	0.00399019	2.55581	FALSE	Atp5c1	-0.401845	0.000176074	3.77575	FALSE	Uhrf1bp1l	0.38348	0.301108	0.647138	FALSE
	Rps8	-0.665259	0.00399019	2.48954	FALSE	Smco4	-1.21415	0.000177084	3.94339	FALSE	Vegfc	-1.04655	0.301303	1.16907	TRUE
	Il1rl1	-1.18147	0.00399091	2.67409	FALSE	Rps6ka1	0.432029	0.000178261	3.77376	TRUE	Il1rapl2	-2.51915	0.303575	2.5718	FALSE
	Arpc3	-0.563897	0.00399091	2.46431	FALSE	Pck2	0.438104	0.000178399	3.77412	FALSE	Bpifc	0.589943	0.303575	0.784909	FALSE
	Ndufc2	-0.462626	0.00402577	2.43942	FALSE	Ppil2	0.495709	0.000178628	3.78069	FALSE	B3gnt5	-0.379153	0.303575	0.641721	FALSE
	Ikbke	0.973352	0.0040817	2.57982	TRUE	Fads3	1.25149	0.000181736	3.94436	TRUE	Rab43	0.362601	0.303575	0.632082	FALSE
	2610307P16Rik	0.860108	0.00413875	2.53359	FALSE	Basp1	0.546705	0.000181736	3.7803	FALSE	Gm9199	1.08122	0.30591	1.19735	FALSE
	Uap1l1	0.69054	0.00415402	2.47962	FALSE	Gm10123	-0.321461	0.000181736	3.75435	FALSE	Snx8	0.681928	0.30591	0.85419	TRUE
	Rplp0	-0.369528	0.00415974	2.40944	FALSE	Gfi1	0.788905	0.000182485	3.8211	FALSE	Glmp	0.370417	0.30591	0.633895	FALSE
	Csad	0.664706	0.0041707	2.47088	FALSE	Tut1	0.624821	0.000183182	3.78899	TRUE	Ttll4	0.378654	0.308347	0.635971	TRUE
	Gins2	-0.563521	0.00424082	2.43855	FALSE	Lig3	0.598516	0.000183182	3.78474	FALSE	Gmcl1	-0.30168	0.311304	0.589808	FALSE
	Pcna-ps2	-0.513015	0.00427144	2.42433	FALSE	Rps27l	-0.456094	0.000183182	3.76485	FALSE	Rars2	-0.28397	0.311304	0.580948	TRUE
	Psmb7	-0.510524	0.00428132	2.42282	FALSE	Gm10250	-0.415566	0.000183182	3.76015	FALSE	Ccdc18	-0.503001	0.311341	0.714016	FALSE
	Ptk2	-1.10317	0.00429672	2.61132	FALSE	Dis3l	0.73585	0.000185944	3.8025	FALSE	Ppp1r12c	0.297486	0.312611	0.586105	FALSE
	Slc28a2	0.89341	0.00429862	2.52969	FALSE	Wdr24	0.78328	0.000186941	3.80969	FALSE	Bend5	-0.43016	0.313203	0.662744	FALSE
	Paqr7	0.682544	0.00429862	2.46313	FALSE	Edc4	0.578151	0.000187506	3.77156	TRUE	Phf20l1	-0.283015	0.314279	0.57688	FALSE
	Snhg5	-0.644275	0.00429862	2.4528	FALSE	Ndufa3	-0.464432	0.000191592	3.74652	TRUE	Tha1	0.395766	0.314512	0.639531	FALSE
	Sgk3	0.612749	0.00429862	2.44471	FALSE	LOC102633230	-0.506378	0.000193911	3.74677	FALSE	Acox3	0.456021	0.31541	0.677556	FALSE
	Gm5905	-0.370329	0.00429862	2.39547	FALSE	Msi2	-1.05339	0.000196884	3.8526	FALSE	Parp14	0.447637	0.31541	0.671941	FALSE
	Haao	0.950562	0.00430251	2.55007	TRUE	Thtpa	0.738106	0.000197422	3.77742	FALSE	Ercc6	-0.383368	0.31541	0.63095	FALSE
	Nfe2l1	0.673727	0.00435988	2.45479	FALSE	Manba	0.515453	0.000197422	3.74029	TRUE	Pycard	0.30942	0.31541	0.588954	TRUE
	Npr2	1.05662	0.00441708	2.58105	FALSE	Cactin	0.440545	0.000199192	3.72686	FALSE	Cryzl1	-0.31909	0.316107	0.593282	FALSE
	Gm5835	-0.340796	0.00441708	2.3794	FALSE	Rps14	-0.420586	0.000199496	3.72389	TRUE	Ndufa4	-0.255209	0.317215	0.56016	FALSE
	Wbp2	0.647312	0.00452748	2.43188	TRUE	Ighv4-1	3.54987	0.000200716	5.12567	FALSE	Kif3b	0.582067	0.317363	0.766322	FALSE
	Rpl36a-ps2	-0.642811	0.00455695	2.42796	FALSE	Ppm1f	0.723539	0.000200716	3.76755	FALSE	5930403L14Rik	-0.912777	0.322206	1.03687	FALSE
	Vps9d1	0.915852	0.00458457	2.51164	FALSE	Nckap1l	0.387966	0.000200716	3.71772	FALSE	4930447C04Rik	-1.15882	0.322363	1.2588	FALSE
	Gm6394	-0.51084	0.00461011	2.39149	FALSE	Plcg1	0.577218	0.000201003	3.74159	FALSE	Fbxo45	0.304168	0.322363	0.578137	FALSE
	Edc4	0.583314	0.00461584	2.40748	TRUE	Hmgb2	-0.376071	0.000201003	3.71588	TRUE	Ccr3	1.57636	0.323121	1.65095	FALSE
	Snx8	0.792257	0.0046167	2.46638	TRUE	Atp5g3	-0.344969	0.00020476	3.70485	FALSE	Stam2	0.339943	0.323383	0.596605	FALSE
	Tomm5	-0.584021	0.0046167	2.40758	FALSE	Rc3h1	-0.630356	0.000205685	3.7403	TRUE	Fhit	-1.5099	0.328982	1.58522	FALSE
	Mfng	1.07471	0.00467371	2.56622	FALSE	Gbp6	1.38003	0.000206144	3.93571	FALSE	Dgat2	1.81111	0.328989	1.87437	TRUE
	Atp5e	-0.462126	0.00467371	2.37572	FALSE	Tra2a	-0.584512	0.000209164	3.72565	FALSE	Cd83	1.05043	0.328989	1.15607	TRUE
	Serpina3g	0.676105	0.00471202	2.42303	FALSE	Pde2a	0.60819	0.000210474	3.72676	TRUE	Pmaip1	0.777351	0.328989	0.91509	FALSE
	Ybx3	-0.418938	0.00471202	2.36421	FALSE	Rhbdf2	0.760517	0.000211289	3.75299	TRUE	Stx11	1.29369	0.332374	1.3793	TRUE
	Stat6	0.476103	0.00471212	2.37499	FALSE	Cox7a2	-0.468197	0.000211289	3.70483	FALSE	Cdkl3	1.02598	0.332374	1.13202	FALSE
	Pigo	0.574368	0.00471638	2.39625	FALSE	Ighv14-4	5.0723	0.00021317	6.26151	FALSE	Dcun1d1	-0.237131	0.333864	0.532181	TRUE
	Gm10275	-0.492946	0.00483406	2.36757	FALSE	Pigw	-1.15877	0.000215889	3.84456	FALSE	Ier3	0.715901	0.335039	0.859097	TRUE
	Prpf19	-1.01666	0.00483539	2.52892	FALSE	Cerk	0.51842	0.000216913	3.70021	TRUE	Lbp	0.462625	0.335039	0.662991	TRUE
	Lcp2	0.486592	0.00483888	2.36584	TRUE	Chchd1	-0.526776	0.000217504	3.70022	FALSE	Fam234a	0.350886	0.335039	0.590471	FALSE
	Elmo1	0.55411	0.00484457	2.38014	TRUE	Rpn2	0.463092	0.000217973	3.69077	FALSE	Naglu	0.315182	0.335039	0.569978	FALSE
	Rpl39	-0.708375	0.00496437	2.41057	FALSE	Nagpa	0.686935	0.000218275	3.72489	FALSE	Blk	1.35287	0.335595	1.43356	FALSE
	Gm10384	0.991438	0.00499044	2.5063	FALSE	Nfe2l1	0.57382	0.000227053	3.68878	FALSE	Mllt11	-0.550787	0.335595	0.726786	FALSE
	Ampd2	0.840957	0.00499044	2.45067	FALSE	Angpt1	-0.444292	0.000227053	3.67086	TRUE	C030034L19Rik	-0.453948	0.335595	0.656445	FALSE
	Cant1	0.579359	0.00499044	2.37365	FALSE	Gm4204	-0.347193	0.000227053	3.66038	FALSE	Glb1	-0.296271	0.335595	0.559131	FALSE
	Sod2	-0.417199	0.00499044	2.33936	TRUE	Nop9	0.559671	0.000227259	3.68621	FALSE	Gm11223	-0.205832	0.335595	0.516931	FALSE
	Gm6415	-0.804339	0.00507168	2.43173	FALSE	Fut7	0.638181	0.000233	3.68828	FALSE	Map2k4	0.327138	0.336072	0.575574	FALSE
	Abhd17b	0.50882	0.00507168	2.35058	FALSE	Gm4900	0.625837	0.000233947	3.68442	FALSE	Mrc1	1.48507	0.336172	1.55871	FALSE
	Cfdp1	-0.431176	0.00516106	2.32755	FALSE	Chpf2	0.51192	0.000233947	3.66679	FALSE	Pank3	0.574063	0.337572	0.742958	FALSE
	Tfeb	0.814939	0.00516126	2.42809	TRUE	Mob3a	0.397736	0.000240565	3.64056	TRUE	Sumf1	0.456409	0.337572	0.656314	TRUE
	Aspm	-0.770494	0.00516126	2.41353	FALSE	Polr3h	0.61777	0.000245834	3.66184	FALSE	Zfp606	-0.446786	0.337572	0.649659	FALSE
	Iqce	0.876922	0.00518251	2.44792	FALSE	Hpse	1.27618	0.000249881	3.82164	TRUE	Acpp	2.048	0.337924	2.1015	FALSE
	Gm11273	-0.480764	0.00518251	2.33548	FALSE	Rasal3	0.573054	0.000249881	3.64756	FALSE	Caskin2	0.66629	0.339534	0.81487	TRUE
	Tle1	1.02526	0.00531976	2.49454	FALSE	Rcsd1	0.550113	0.000249881	3.64403	FALSE	Ifi204	1.83501	0.339741	1.89396	FALSE
	Nop58	-0.460706	0.00535129	2.31779	FALSE	Hint1	-0.395156	0.000249881	3.62388	TRUE	Gmppb	0.587918	0.339741	0.751977	FALSE
	Mpnd	0.677983	0.00539727	2.367	FALSE	Tek	0.513497	0.000255276	3.6295	FALSE	Susd3	0.511263	0.339741	0.693694	FALSE
	Tspan2	1.36118	0.00541297	2.64388	FALSE	Mcts1	-0.487381	0.000255276	3.6259	FALSE	Msi2	-0.421683	0.339741	0.630585	FALSE
	Prelid2	-0.734029	0.00541297	2.38246	FALSE	Abracl	-0.404027	0.000255276	3.61563	FALSE	Sptbn1	-0.301544	0.339741	0.55745	FALSE
	Ccnd2	-0.530876	0.00541297	2.32791	TRUE	Strn4	0.742914	0.000256847	3.66638	FALSE	Myl12b	-0.175221	0.339741	0.500524	FALSE
	Ddx46	-0.393039	0.00545744	2.29689	FALSE	Cks1b	-0.413032	0.000257678	3.61261	FALSE	Sptssa	-0.240766	0.339927	0.526847	FALSE
	Enho	2.31513	0.0055466	3.23253	FALSE	Ctbp1	0.380021	0.000261371	3.60284	FALSE	Ighv1-74	-1.03035	0.340439	1.13164	FALSE
	Ap3d1	0.501288	0.0055466	2.311	TRUE	Smc4	-0.306908	0.000264311	3.59102	FALSE	Ear2	1.59908	0.341386	1.6658	FALSE
	Swi5	-0.386319	0.0055466	2.28881	TRUE	Cdc37	0.619886	0.000265458	3.62933	FALSE	Gm12942	-0.380248	0.341386	0.602037	FALSE
	Lekr1	-1.14258	0.00555612	2.52815	FALSE	Ctsb	0.690958	0.000272311	3.63128	TRUE	Hpgd	1.13979	0.341817	1.23145	FALSE
	Exoc3l2	0.988311	0.00564513	2.45596	FALSE	Ndufa6	-0.490117	0.000275195	3.59394	TRUE	Bcl9l	0.552476	0.343594	0.721445	FALSE
	Snapc4	0.660568	0.00568054	2.34075	FALSE	Emb	0.310226	0.000275534	3.57332	FALSE	Banp	0.778406	0.344356	0.905692	FALSE
	Mrpl34	-0.487017	0.00568928	2.29716	FALSE	Ddx54	0.478546	0.000286321	3.57532	FALSE	Timp3	1.71002	0.344946	1.77139	FALSE
	Cul9	0.647719	0.00572108	2.33419	FALSE	Arfgap1	0.568582	0.000286792	3.58777	FALSE	Clec4a2	1.28992	0.344946	1.37024	FALSE
	Ndufb5	-0.425676	0.00572833	2.28202	FALSE	Gm15429	-0.881041	0.000288944	3.6472	FALSE	Cyp27a1	0.779805	0.344946	0.906515	FALSE
	Csf2rb2	1.19164	0.0058141	2.53329	TRUE	Gltp	0.388252	0.000289095	3.56019	FALSE	Brat1	0.453686	0.348151	0.644831	TRUE
	LOC105244345	-0.578285	0.00585975	2.30581	FALSE	Cnnm3	0.478433	0.000290404	3.56921	TRUE	Lxn	-0.303521	0.348151	0.549637	FALSE
	Nos1ap	1.14075	0.00588675	2.50495	TRUE	Ppp6r1	0.552958	0.000304727	3.5593	FALSE	AI429214	-0.898406	0.349034	1.00802	FALSE
	Cct6a	-0.365584	0.00588675	2.25989	FALSE	Trappc9	0.607523	0.00030533	3.56734	FALSE	8430408G22Rik	-0.874221	0.349034	0.986525	FALSE
	Zer1	0.518568	0.00589707	2.28888	FALSE	Tomm40	0.558065	0.00030533	3.55925	FALSE	Zfp870	-0.698824	0.351098	0.83366	FALSE
	Pkn3	0.780294	0.00602173	2.3534	FALSE	Ndufb3	-0.527902	0.000310244	3.54779	FALSE	Irf6	0.775501	0.351435	0.898698	FALSE
	Mdn1	-0.682065	0.00602173	2.32268	TRUE	Mien1	-0.553494	0.000311368	3.55014	TRUE	Gk	-0.511418	0.351735	0.683717	FALSE
	Msl3l2	0.933844	0.0060313	2.40804	FALSE	Ptk2b	0.517729	0.000311368	3.54474	FALSE	Samd10	-0.353325	0.351735	0.575116	TRUE
	Gm12174	-0.646071	0.0060313	2.31171	FALSE	Def8	0.464594	0.000311368	3.53737	FALSE	Klhl9	-0.351083	0.352082	0.573404	FALSE
	Rpl7-ps7	-0.636586	0.0060313	2.30907	FALSE	Brd9	0.465344	0.000313383	3.53469	FALSE	Fam196a	-1.99313	0.35266	2.04388	FALSE
	Rnr1	-0.996794	0.0060388	2.43265	FALSE	Htra3	3.20768	0.000313533	4.75029	FALSE	Tmem229b	0.520178	0.353439	0.688916	FALSE
	Gtf2h5	-0.488413	0.00610185	2.26776	FALSE	Anxa6	0.407874	0.000320052	3.5185	TRUE	Tnfrsf1b	0.339174	0.353898	0.564403	TRUE
	Rpl4	-0.344749	0.00612995	2.23924	FALSE	Gm8394	-0.415484	0.000321524	3.51741	FALSE	Zbtb46	0.935802	0.354473	1.03856	TRUE
	Tbc1d10b	0.768284	0.00614713	2.34099	TRUE	Taf1d	-0.500455	0.000324058	3.52508	FALSE	Zfp72	-0.803987	0.354473	0.921559	FALSE
	Rpl7	-0.580625	0.00618338	2.28381	FALSE	Gli3	-3.48227	0.000325488	4.92835	FALSE	Gtdc1	-0.770724	0.354613	0.892601	FALSE
	Gm5844	-0.735496	0.0062182	2.3257	FALSE	Usp5	0.627626	0.000325488	3.54349	FALSE	Lgals1	0.494921	0.354613	0.669079	FALSE
	BC035044	0.78635	0.00621922	2.34221	FALSE	Lsm3	-0.54646	0.000326841	3.52824	FALSE	Smg6	-0.352324	0.354613	0.57171	FALSE
	Col4a2	0.918154	0.00627366	2.38619	FALSE	Sfpq	-0.425467	0.000333725	3.50255	FALSE	Ccdc117	-0.307978	0.354613	0.545501	FALSE
	Gm8566	-0.572935	0.00627366	2.27578	FALSE	Clip1	0.392646	0.000336573	3.49505	FALSE	Vim	-0.250715	0.354613	0.515343	TRUE
	Car2	-0.482839	0.00627366	2.25478	FALSE	Rpl14	-0.380525	0.000336986	3.49318	FALSE	Bcl6	0.460823	0.355697	0.64334	FALSE
	Eef1b2	-0.437719	0.00627366	2.24555	FALSE	Aacs	0.673662	0.000340471	3.53274	FALSE	9030619P08Rik	0.375407	0.35587	0.585038	FALSE
	Rps26	-0.647263	0.00627585	2.29547	FALSE	Mrps15	-0.446163	0.000340471	3.4965	FALSE	She	1.59296	0.355948	1.65493	FALSE
	Ndufb6	-0.529979	0.00631358	2.26267	FALSE	Taf15	-1.28057	0.000341243	3.69588	FALSE	D630045J12Rik	-0.62601	0.355948	0.770157	FALSE
	Lars2	-0.432743	0.0063324	2.24062	FALSE	Pprc1	0.499454	0.000341243	3.50273	FALSE	Adamtsl4	2.09045	0.361362	2.13668	FALSE
	Gm32908	1.99792	0.00640769	2.96686	FALSE	Dad1	-0.346096	0.00034359	3.48121	FALSE	C3	1.31851	0.361362	1.39064	TRUE
	Pdk2	0.674451	0.00649869	2.2888	FALSE	Rpia	-1.50815	0.000346716	3.77443	FALSE	Tnks	-0.522005	0.361362	0.684035	FALSE
	Susd3	0.918785	0.00652896	2.37046	FALSE	Zfp326	-0.660943	0.000346716	3.52259	FALSE	Snap23	0.377535	0.361362	0.581333	FALSE
	Gm10131	-0.403957	0.00652896	2.22218	FALSE	Gm8722	-0.437265	0.000346716	3.48755	FALSE	Wdr6	0.249995	0.368251	0.500729	FALSE
	Ets1	0.721013	0.00657381	2.29821	FALSE	Fundc2	-0.489181	0.000350772	3.48943	FALSE	Hnf4a	-0.822268	0.368647	0.929489	FALSE
	Ppp6r1	0.772692	0.00661726	2.31225	FALSE	Mkrn2	0.487266	0.000350772	3.48917	TRUE	Prkca	-0.538809	0.368647	0.691478	FALSE
	H6pd	0.884054	0.00666099	2.34916	FALSE	Hist1h2bc	-0.657736	0.000354898	3.51204	FALSE	Gns	0.275158	0.373009	0.509054	FALSE
	Mrpl42	-0.530616	0.00666099	2.24021	FALSE	Sptssa	-0.365825	0.000355466	3.46855	FALSE	Capn15	0.486619	0.378756	0.643878	FALSE
	Banp	0.740033	0.00673537	2.29427	FALSE	Mmp14	1.02761	0.000358062	3.59599	FALSE	Pcbp2	-0.294517	0.378756	0.514316	FALSE
	Wdr90	0.891503	0.00678039	2.34483	FALSE	Gfod2	0.849586	0.000366305	3.53963	FALSE	Sdpr	2.09317	0.378983	2.13516	FALSE
	Snx19	0.561071	0.00681176	2.23821	FALSE	Rplp1	-0.47921	0.000368042	3.46738	FALSE	Zfp366	1.75144	0.378983	1.80142	TRUE
	Sh3bp1	0.442396	0.00681176	2.21144	FALSE	Pspc1	-0.587362	0.000370676	3.48092	FALSE	Spic	0.916094	0.378983	1.00836	TRUE
	Traf3ip3	0.728054	0.00699527	2.27485	FALSE	Ighv7-3	1.70049	0.000371951	3.82795	FALSE	B230307C23Rik	-0.527204	0.378983	0.674911	FALSE
	Tmem229b	1.15087	0.00699723	2.44312	FALSE	Cul4a	0.366383	0.000377649	3.44246	FALSE	Trim47	0.507477	0.378983	0.659617	FALSE
	Srebf1	0.608469	0.00699723	2.23933	FALSE	Prkg1	-0.824695	0.000381376	3.51671	FALSE	Ero1l	0.459529	0.378983	0.62348	FALSE
	Psmd6	-0.355685	0.00699871	2.18414	FALSE	AI597479	0.554817	0.00038836	3.4556	FALSE	Osbpl3	-0.394537	0.378983	0.577253	FALSE
	Mgrn1	0.48282	0.00700228	2.20819	FALSE	Mcur1	0.439298	0.00038836	3.43894	FALSE	Ddx26b	-0.279635	0.378983	0.505724	FALSE
	Cacnb1	1.49945	0.00709181	2.62061	FALSE	Bloc1s6	0.537654	0.000393491	3.44725	FALSE	Mtdh	-0.213526	0.378983	0.472392	FALSE
	Fam234a	0.882215	0.00709181	2.32326	FALSE	Pcp4l1	0.771075	0.000398128	3.48632	FALSE	Klk8	-0.425566	0.382477	0.596091	FALSE
	Ppm1f	0.956045	0.00710919	2.35132	FALSE	Actr2	-0.563704	0.000400357	3.444	FALSE	Srp68	0.201182	0.383923	0.461874	TRUE
	Rbm25	-0.375758	0.00715578	2.178	FALSE	Brd8	0.349661	0.000403088	3.41256	TRUE	Ppp1r9b	0.392758	0.385328	0.570785	FALSE
	Dhx38	0.872662	0.00721506	2.31272	FALSE	Xk	-0.721166	0.000403918	3.46948	FALSE	Slx1b	-0.53656	0.385931	0.6774	FALSE
	Unc13d	0.645511	0.00721658	2.23683	TRUE	Tmem167	-0.396487	0.000407455	3.41303	FALSE	Pola1	-0.376886	0.385931	0.559479	FALSE
	Poldip3	0.474615	0.00721658	2.19363	TRUE	Myo1f	0.427714	0.000408689	3.41549	FALSE	Gpr160	0.337662	0.385931	0.533844	FALSE
	Slc40a1	-0.476644	0.00728279	2.1902	FALSE	Tnfaip8	0.37968	0.000409773	3.40867	FALSE	Sh3rf1	-0.746741	0.3863	0.853378	FALSE
	Tle3	0.616675	0.00732226	2.22262	FALSE	Birc6	-0.649658	0.000410571	3.44836	FALSE	Tyrobp	0.400397	0.3863	0.575282	FALSE
	Slc12a7	0.681731	0.00732753	2.24124	FALSE	Mfge8	0.441	0.000410571	3.4152	FALSE	Ppp6r3	0.339151	0.3863	0.534467	FALSE
	Anxa2	0.630765	0.00739193	2.22262	FALSE	Etv5	-0.718366	0.000417614	3.45474	FALSE	Numa1	0.2077	0.3863	0.462354	FALSE
	Mboat7	0.77587	0.00747073	2.26375	TRUE	R3hcc1	0.548802	0.00042175	3.41927	FALSE	Chad	1.09515	0.386682	1.17031	FALSE
	Gm11221	-0.434189	0.00747073	2.17051	FALSE	Trim35	0.454557	0.00042561	3.4015	FALSE	Iigp1	-0.586539	0.386682	0.71715	FALSE
	Il1b	2.01771	0.00751635	2.92959	TRUE	Gm10073	-0.423173	0.000426128	3.39692	FALSE	Tmem241	0.501326	0.388946	0.647702	FALSE
	Anp32b	-0.384122	0.00751635	2.15845	FALSE	Fam3a	0.67701	0.000428121	3.4358	FALSE	Rhobtb3	-0.3836	0.392672	0.558535	FALSE
	Ralgds	0.897762	0.00752675	2.30538	TRUE	Minos1	-0.359411	0.000428121	3.38755	FALSE	Cebpg	-0.282124	0.393936	0.493229	FALSE
	Repin1	0.402754	0.00753052	2.16104	FALSE	Ptov1	0.393281	0.000428619	3.39081	FALSE	Arhgap6	0.431342	0.397527	0.588696	FALSE
	Psmb2	-0.366826	0.00758767	2.1514	FALSE	Srgn	-0.381296	0.000428619	3.38944	FALSE	Arhgap27	0.394146	0.397527	0.562013	FALSE
	Odc1	-0.581798	0.00761075	2.19701	TRUE	Samd1	-0.625429	0.000432524	3.42164	FALSE	Tapbpl	0.464102	0.398896	0.61213	TRUE
	Gab2	0.806698	0.00761787	2.26658	FALSE	Pecam1	0.505164	0.000434774	3.39948	FALSE	Sgta	0.295121	0.399865	0.495549	FALSE
	Gypa	-0.82853	0.00764172	2.27318	FALSE	Hdgfrp2	0.518135	0.000439903	3.3964	FALSE	Abcg1	-0.427364	0.402184	0.58234	TRUE
	Rpl23a-ps3	-0.538489	0.00764636	2.18397	FALSE	Snd1	0.305467	0.000442653	3.36782	FALSE	Pld3	0.551479	0.402753	0.678324	FALSE
	Med16	0.586624	0.00774475	2.19099	TRUE	Anks3	0.717763	0.000454276	3.41887	FALSE	Fads1	0.270914	0.407329	0.474908	FALSE
	Hip1	1.17867	0.00776609	2.41672	FALSE	Aldh4a1	0.62552	0.000454276	3.4007	FALSE	Cc2d2a	-1.88224	0.408311	1.92202	FALSE
	Syvn1	0.569211	0.00776609	2.18523	FALSE	Ddx41	0.481801	0.000454501	3.37701	FALSE	LOC101055909	0.319969	0.408311	0.503695	FALSE
	Tnfaip8l2	0.737855	0.00785478	2.23045	FALSE	Spred2	-0.824381	0.000457861	3.43952	FALSE	Cbr3	1.33575	0.408338	1.39124	TRUE
	Mpeg1	1.40232	0.00790417	2.52696	TRUE	Rap1a	-0.540617	0.000457861	3.38274	FALSE	Rai14	-0.702074	0.408338	0.802629	FALSE
	Gm9616	-0.52538	0.0080473	2.15924	FALSE	Rpl9-ps6	-0.514311	0.000458838	3.37773	FALSE	Tpd52-ps	0.389976	0.408338	0.550806	FALSE
	Atp5o	-0.49331	0.00807193	2.15037	FALSE	Ercc2	1.22675	0.00046285	3.55306	FALSE	1110059E24Rik	0.346544	0.408338	0.520959	FALSE
	Slirp	-0.694343	0.00809949	2.20378	FALSE	Padi4	0.925125	0.00046285	3.46051	FALSE	Kmt2a	-0.312904	0.408338	0.499214	TRUE
	Gm14450	-0.520105	0.00815526	2.15235	FALSE	Fam129b	0.626264	0.00046285	3.39286	FALSE	Faf1	-0.312266	0.408338	0.498814	FALSE
	Psmb4	-0.400381	0.00816303	2.12619	FALSE	Eef1b2	-0.395655	0.00046312	3.3577	FALSE	Marcks	0.422364	0.41103	0.572263	TRUE
	Rcan3	0.846864	0.00819948	2.25155	FALSE	Fbxo7	0.514378	0.000463862	3.37306	FALSE	Mipol1	-0.654666	0.411817	0.759632	FALSE
	Snrpg	-0.769613	0.00820161	2.22354	FALSE	Ints1	0.481091	0.000463862	3.36815	FALSE	Canx	0.16437	0.41224	0.418482	FALSE
	Fam65a	0.436196	0.00824419	2.12902	FALSE	Mga	-0.60661	0.000463908	3.38831	FALSE	Adamts6	-0.929093	0.413569	1.00511	FALSE
	Fam3a	0.562272	0.0082699	2.15707	FALSE	Selenbp1	0.567161	0.000467057	3.37858	FALSE	Wdr19	-0.733328	0.413569	0.827529	TRUE
	Runx1t1	-1.45703	0.008276	2.54134	FALSE	Man1c1	0.833837	0.000470224	3.43057	FALSE	Zfp319	0.692703	0.413569	0.791753	FALSE
	Rrp15	-0.44321	0.00829637	2.12778	FALSE	Plcb3	0.506891	0.000473071	3.36349	FALSE	Slc12a9	0.680785	0.413569	0.781347	FALSE
	Ndufc1	-0.681121	0.0083452	2.18732	FALSE	Rgs18	-0.304757	0.000475826	3.3365	FALSE	Acss1	0.459421	0.413569	0.598417	FALSE
	Ncf2-rs	0.541988	0.0083452	2.14806	FALSE	Snx12	-0.519456	0.000480552	3.35867	FALSE	Cited2	-0.245786	0.413569	0.455462	FALSE
	Elmo2	0.49151	0.0083452	2.13589	FALSE	Sidt2	0.384549	0.000480552	3.34047	FALSE	Icam2	-0.276484	0.415613	0.471	FALSE
	Mrpl15	-0.391247	0.00835384	2.11462	FALSE	Adgrg3	0.401365	0.000484061	3.33931	FALSE	Nupr1	1.43961	0.416224	1.48909	FALSE
	Magoh	-0.583979	0.00837072	2.15776	FALSE	Stat2	0.528167	0.000486019	3.35518	FALSE	Aldh1b1	0.411737	0.416224	0.560749	TRUE
	Mapkapk3	0.54821	0.00837072	2.14836	FALSE	Egln2	0.585985	0.000489562	3.36166	FALSE	Ssr1	0.189166	0.418755	0.422727	TRUE
	Klc3	2.02396	0.00844687	2.89741	FALSE	Uap1l1	0.580091	0.000489562	3.36064	FALSE	Trip4	-0.420421	0.418884	0.565303	TRUE
	Nsmaf	0.379826	0.00844687	2.10781	FALSE	Nol6	0.441985	0.000489562	3.33957	FALSE	Myo1f	0.237074	0.418884	0.446113	FALSE
	Gm11349	-0.634369	0.00846976	2.16706	FALSE	Tecpr1	0.86752	0.000492706	3.41929	FALSE	Stmn1	-0.208003	0.418884	0.431368	FALSE
	Etaa1	-0.554319	0.00847275	2.14484	FALSE	Gtf2a2	-0.454321	0.000492706	3.33847	FALSE	Nrgn	-0.289113	0.422349	0.472978	FALSE
	Jak1	0.455252	0.00847275	2.1214	TRUE	Sept1	0.449503	0.000492706	3.33782	FALSE	Pxylp1	-0.247359	0.42479	0.446588	FALSE
	Card11	2.01027	0.0085163	2.88532	TRUE	LOC102634709	-0.410105	0.000492706	3.33274	FALSE	Pfkfb2	-0.667692	0.428064	0.762626	FALSE
	Gpr146	0.634448	0.0085163	2.16481	FALSE	Tbc1d10b	0.632277	0.000505956	3.35599	TRUE	Msl1	-0.326482	0.428064	0.492318	TRUE
	Fam162a	-0.450368	0.0085163	2.11818	FALSE	Atg101	0.574609	0.000505956	3.3456	FALSE	Sdc1	-0.321651	0.428064	0.489128	FALSE
	Gm13436	-0.44879	0.0085163	2.11785	FALSE	Rpl7l1	0.527562	0.000505956	3.33784	FALSE	Ctsc	0.290108	0.428064	0.468987	FALSE
	Pdk1	0.434778	0.0085163	2.11492	TRUE	Gm13835	-0.311834	0.000505956	3.31061	FALSE	Prrc1	0.240864	0.428064	0.440229	FALSE
	Uqcrh	-0.457772	0.00853847	2.11867	FALSE	Fut8	0.318208	0.000509689	3.30803	TRUE	Itch	0.232722	0.428064	0.435828	FALSE
	Tbc1d8	0.868871	0.00864258	2.23883	FALSE	Noc4l	0.606666	0.000510117	3.34776	FALSE	Nxnl2	-2.23229	0.429457	2.26227	FALSE
	Zfyve27	0.76369	0.00864258	2.20015	FALSE	Pum2	-0.631088	0.000513448	3.34949	FALSE	3830403N18Rik	1.89699	0.430777	1.93192	FALSE
	Bex4	-0.787697	0.0086652	2.20754	TRUE	Rn18s-rs5	-2.04112	0.000514659	3.87043	FALSE	H2-Q5	-0.518866	0.430777	0.634817	TRUE
	Psmb1	-0.401151	0.0086652	2.10088	FALSE	LOC102640946	-0.483176	0.000514659	3.32379	FALSE	Pdxk	-0.412792	0.430777	0.551514	TRUE
	Ehbp1l1	0.677351	0.00871189	2.1684	FALSE	Cox7b	-0.479145	0.000514659	3.3232	FALSE	Ccnl1	-0.216202	0.430777	0.42487	TRUE
	LOC102631979	-1.40258	0.00873525	2.4911	FALSE	Lrrk1	0.752086	0.000515795	3.37245	FALSE	Gm32196	0.608931	0.431492	0.709959	FALSE
	S1pr3	1.19118	0.0087432	2.37816	FALSE	Maged1	0.671014	0.000515795	3.3553	FALSE	Cyth3	0.559717	0.432295	0.667787	FALSE
	Abhd8	0.934926	0.0087432	2.26071	FALSE	Crlf2	0.458077	0.000515795	3.31928	FALSE	Utp23	-0.55699	0.432458	0.665413	FALSE
	Igsf6	1.82722	0.00881973	2.74952	FALSE	Mier2	0.747062	0.000518016	3.36952	FALSE	Dennd1c	0.379201	0.432458	0.525671	FALSE
	Gm5833	1.58103	0.00882653	2.59219	FALSE	Kat5	0.479747	0.000521427	3.31768	FALSE	Ankrd50	0.746057	0.433564	0.829658	FALSE
	Ugt1a7c	0.896253	0.00883669	2.24076	FALSE	Glg1	0.447039	0.000522569	3.31216	FALSE	Hnrnph2	-0.225476	0.433654	0.427205	FALSE
	Tubgcp5	0.599059	0.00883669	2.1393	FALSE	Gm15427	-0.388145	0.000522569	3.30473	FALSE	Fam219a	1.58493	0.433808	1.6259	FALSE
	Ran	-0.35845	0.00884331	2.08444	FALSE	Pfkm	0.524141	0.000523297	3.32285	FALSE	Fam43a	0.44864	0.433808	0.576915	FALSE
	Elmo3	0.90479	0.0088805	2.24222	FALSE	Memo1	-0.45502	0.000523297	3.31265	FALSE	Olfm5	-1.49094	0.433975	1.53438	FALSE
	Gm13157	-0.5443	0.0088805	2.12254	FALSE	Chad	1.30803	0.000523888	3.5319	FALSE	Pgam1-ps2	-0.2395	0.433975	0.434502	FALSE
	Rpl38-ps2	-0.476991	0.0088805	2.10628	FALSE	Gpat4	0.414029	0.000523888	3.30678	FALSE	Cenpl	-0.432404	0.435552	0.563263	FALSE
	Man1c1	1.31785	0.00890292	2.43744	FALSE	Dynll2	-0.961802	0.000524602	3.41827	FALSE	Bmt2	-0.363806	0.435552	0.512491	FALSE
	Psmd7	-0.409292	0.0089278	2.08973	FALSE	Fam120c	-0.605039	0.000529624	3.33144	FALSE	Gt	-0.359607	0.435552	0.509519	FALSE
	Rabep2	0.637785	0.00902765	2.1416	FALSE	Lrrc59	0.31178	0.000529624	3.29083	FALSE	Ptpn4	-0.485204	0.436089	0.604425	FALSE
	2510039O18Rik	0.845363	0.00907929	2.21002	FALSE	Ubl5	-0.538288	0.00053265	3.31752	FALSE	Igsf9b	-1.4079	0.437466	1.45296	FALSE
	Ccdc58	-0.69294	0.00907929	2.15632	FALSE	Syncrip	-0.468364	0.000532714	3.30684	FALSE	Btbd9	-0.301507	0.437466	0.468858	FALSE
	Fads3	0.892216	0.00913139	2.22609	TRUE	Lsm8	-0.432505	0.000543228	3.29354	FALSE	Zfp970	-0.755631	0.437858	0.836433	FALSE
	Cep170b	1.02131	0.00913432	2.28077	FALSE	Fam208a	-0.650095	0.000545477	3.32735	FALSE	Pparg	1.63057	0.439324	1.66924	FALSE
	Psma2	-0.46717	0.00915711	2.09109	FALSE	Myl12a	-0.333316	0.000549646	3.27691	FALSE	Irf2bpl	0.794235	0.439823	0.870666	TRUE
	Casc5	-0.584809	0.00924048	2.1167	FALSE	Lsm12	-0.727266	0.000556564	3.33475	FALSE	Arap3	1.00277	0.44127	1.06385	FALSE
	Rps25	-0.501238	0.00924048	2.09515	FALSE	LOC108168031	-0.580783	0.000556564	3.3059	FALSE	Ldhb	-0.376317	0.441866	0.517139	FALSE
	Gltp	0.395179	0.00924048	2.07233	FALSE	Ctsa	0.454245	0.000564332	3.28007	FALSE	Sidt2	0.282955	0.441866	0.453743	FALSE
	Rin3	0.570644	0.0094794	2.10215	FALSE	Mapkapk3	0.33864	0.000568996	3.26251	FALSE	Ldha	0.195429	0.441866	0.404983	FALSE
	Timm17a	-0.472925	0.0094794	2.07776	FALSE	Spsb3	0.649094	0.000571258	3.30749	FALSE	Cebpe	1.47714	0.442546	1.51898	TRUE
	Arhgef18	0.581857	0.0094865	2.10491	FALSE	Cd1d1	0.427458	0.000571258	3.27122	FALSE	Evl	0.588315	0.443345	0.686226	TRUE
	Arhgef10	0.992978	0.00950263	2.2528	FALSE	Pnpla6	0.787379	0.000573271	3.33589	FALSE	Zgrf1	-0.46271	0.443953	0.581783	FALSE
	Osbpl7	0.895077	0.00950263	2.2114	FALSE	Tcirg1	0.522827	0.000578348	3.27975	FALSE	Hook1	0.344858	0.443953	0.493252	FALSE
	Irf7	0.756803	0.00950263	2.15914	TRUE	Dmxl1	-0.782919	0.000589502	3.32306	FALSE	Tsc2	0.295984	0.443953	0.46041	FALSE
	Pisd-ps3	0.628458	0.00950263	2.11756	FALSE	Nfe2l2	0.32854	0.000589502	3.24618	FALSE	Cd34	-0.199366	0.443953	0.405114	FALSE
	Prdx1	-0.353486	0.00958316	2.04921	FALSE	Cdk5rap3	0.456007	0.000598101	3.25532	FALSE	Sirpa	0.470335	0.444136	0.587759	FALSE
	Abcd2	1.52419	0.00960089	2.52868	FALSE	Bex4	-1.02461	0.000600738	3.38034	TRUE	1190002N15Rik	-0.290984	0.444136	0.457074	FALSE
	Dhx34	0.862079	0.00960089	2.19414	FALSE	Cd9	-0.494351	0.000600738	3.25903	FALSE	Spopl	0.270191	0.444136	0.444126	FALSE
	Armc5	0.971195	0.00965605	2.23702	FALSE	Taf5l	0.391501	0.000606799	3.24069	TRUE	Faap20	-0.2618	0.444136	0.439072	FALSE
	Mrps22	-0.544097	0.00965605	2.08736	FALSE	Abcc3	1.70615	0.000607984	3.64065	FALSE	Txnrd3	-0.44989	0.444996	0.571011	FALSE
	Ndufb9	-0.361404	0.00965605	2.04735	TRUE	Uba7	0.501252	0.000615627	3.24957	FALSE	BC017158	0.303305	0.445015	0.464364	FALSE
	Gm9625	-0.36066	0.00965605	2.04722	FALSE	Emd	-0.759623	0.000634911	3.28629	FALSE	Fes	0.273517	0.449508	0.442044	FALSE
	Cyth1	0.653767	0.0096708	2.11796	FALSE	Gm12338	-0.443952	0.000634911	3.22796	FALSE	C5ar1	1.98435	0.449686	2.01448	FALSE
	Memo1	-0.482944	0.0096708	2.07162	FALSE	Ptpn6	0.517239	0.000635625	3.23837	TRUE	S100a6	0.529445	0.450154	0.632827	TRUE
	D930048N14Rik	1.73306	0.00976068	2.65437	FALSE	Lrpap1	0.353292	0.000644719	3.21013	FALSE	Hcfc2	-0.444648	0.450154	0.5638	FALSE
	Sla	0.475196	0.00976068	2.06591	FALSE	Emilin2	0.528977	0.000645217	3.23385	TRUE	Tlr12	1.46389	0.450483	1.50429	FALSE
	Dkc1	-0.442808	0.00976068	2.05871	FALSE	Irf8	0.677772	0.000653483	3.25609	TRUE	Tmem70	-0.204033	0.450483	0.401955	FALSE
	Arhgap17	0.455304	0.00979761	2.05983	FALSE	Rpl26	-0.593936	0.000655008	3.23868	FALSE	Arl5b	-0.611875	0.451023	0.70283	TRUE
	Gm2000	-0.389534	0.0098196	2.04534	FALSE	Rad21	-0.40795	0.000655008	3.20978	FALSE	Chdh	-0.562719	0.451023	0.660478	FALSE
	D030056L22Rik	-0.511631	0.0098733	2.06977	TRUE	Ctsd	0.315235	0.000657799	3.19748	FALSE	Gga1	0.42092	0.451023	0.544749	TRUE
	LOC108167548	-0.671818	0.00998102	2.1106	FALSE	P2ry14	0.566339	0.000668495	3.22502	FALSE	Tnfaip8l2	0.376292	0.451023	0.511052	FALSE
	F13a1	2.24545	0.0100547	3.00542	TRUE	Crem	-1.16344	0.000670446	3.38017	FALSE	Zscan18	-1.00992	0.451039	1.06748	FALSE
	Gm16897	1.06937	0.0100547	2.26585	FALSE	Mfng	0.828603	0.000670446	3.28002	FALSE	Tgfbi	0.606383	0.451657	0.697752	FALSE
	Ldhd	1.04779	0.0100547	2.25575	FALSE	Ugt1a7c	0.741768	0.000679174	3.2537	FALSE	Slc38a7	-0.486074	0.451657	0.596176	FALSE
	Emb	0.673363	0.0100547	2.10807	FALSE	Psmg2	-0.461229	0.000680497	3.20058	FALSE	Gm41640	-0.472025	0.451657	0.584778	FALSE
	Cdc7	-0.41612	0.0100582	2.04036	FALSE	Gm4540	-0.477677	0.000683655	3.20101	FALSE	Dusp5	0.352571	0.451657	0.49342	FALSE
	Ptger1	1.11613	0.01019	2.28323	FALSE	Arntl	0.846035	0.000691487	3.2715	FALSE	Mknk1	0.350673	0.451657	0.492066	TRUE
	Tbc1d9b	0.380608	0.010248	2.02544	FALSE	Ost4	-0.51493	0.000691941	3.20161	FALSE	Pgam2	3.41522	0.451757	3.43261	FALSE
	Bzw2	-0.319075	0.010248	2.01479	FALSE	Dpf2	0.482484	0.000692614	3.19614	FALSE	Mxra8	1.44713	0.453319	1.48736	FALSE
	Rpl3	-0.466359	0.0102749	2.04219	FALSE	Itm2c	0.420778	0.000692614	3.1874	FALSE	Xdh	1.00683	0.453319	1.06384	TRUE
	Shc1	0.476335	0.0102754	2.04446	FALSE	Plbd2	0.542439	0.00069279	3.20563	FALSE	Rpl9	-0.637534	0.453319	0.724229	FALSE
	LOC73899	0.748893	0.0102835	2.12425	FALSE	Nod1	0.966965	0.000696525	3.30183	FALSE	Pnkd	-0.502255	0.453319	0.608538	FALSE
	Ndrg1	0.456445	0.010288	2.03941	FALSE	Vps9d1	0.770875	0.000703845	3.2454	FALSE	Ifnar1	0.321058	0.453319	0.470251	FALSE
	Selplg	0.35468	0.01031	2.01815	FALSE	I730030J21Rik	0.628105	0.000703845	3.21449	FALSE	Atp6v0a2	0.293361	0.453319	0.451795	TRUE
	Gm4204	-0.453701	0.0103765	2.03517	FALSE	Tgm2	0.599166	0.000703845	3.20896	TRUE	Hells	-0.248894	0.453319	0.424271	FALSE
	Fes	0.768195	0.0103829	2.12723	FALSE	Trp53rka	0.619196	0.000705953	3.21148	FALSE	Ralb	0.344561	0.453518	0.486466	FALSE
	Gm7694	1.08409	0.0103884	2.26038	FALSE	Cdk6	-0.582977	0.000712469	3.20077	FALSE	Gskip	0.293159	0.453518	0.451519	FALSE
	Gm11361	-0.50556	0.0104295	2.04521	FALSE	Snapin	0.398212	0.000712469	3.17233	FALSE	Cox6a2	2.2293	0.455185	2.25535	FALSE
	Eml4	0.551809	0.0104656	2.05568	FALSE	Iba57	0.700336	0.000731141	3.21325	FALSE	Cd14	1.18072	0.455185	1.22921	FALSE
	Snrpa1	-0.385366	0.0104656	2.01738	FALSE	Arhgap25	0.631483	0.000731141	3.19895	TRUE	Amigo1	-0.483456	0.455185	0.592086	FALSE
	Fbp1	0.859795	0.0104884	2.15797	FALSE	Apbb3	0.723453	0.000737779	3.21454	FALSE	St6galnac4	0.277312	0.455185	0.440156	TRUE
	Aldh1a1	-0.485891	0.0104884	2.03806	FALSE	Adk	-0.309154	0.000740502	3.1457	FALSE	Peli1	-0.240953	0.455185	0.418203	FALSE
	Tmem184b	0.735073	0.010504	2.11077	FALSE	2510039O18Rik	0.589554	0.000741365	3.18501	FALSE	Dsel	-0.743626	0.456886	0.817747	FALSE
	Acyp1	-0.550463	0.010504	2.05379	FALSE	Trp53bp1	0.51659	0.00074304	3.17134	FALSE	9130019O22Rik	-0.584177	0.456886	0.676013	FALSE
	Gen1	-1.43386	0.0105059	2.4435	FALSE	Dhx38	0.596655	0.000743193	3.18528	FALSE	Ccdc191	-0.435099	0.456886	0.552306	FALSE
	Naa38	-0.569789	0.0105059	2.05898	FALSE	Fbxo31	0.51455	0.000749841	3.16711	FALSE	Zeb1	-0.320117	0.456886	0.467124	TRUE
	Nap1l1	-0.498205	0.0105059	2.04033	TRUE	Pacsin2	0.331608	0.000763939	3.13453	TRUE	Sh2b3	0.242835	0.456886	0.417971	FALSE
	Zfp787	1.12462	0.0105846	2.27303	FALSE	Hk3	0.54983	0.000767708	3.16296	FALSE	Gm16973	-0.612133	0.458143	0.699734	FALSE
	Lsm8	-0.506971	0.0107061	2.03455	FALSE	Tfip11	0.641504	0.000769091	3.17941	FALSE	Mtus1	0.736724	0.458399	0.810874	FALSE
	Gm6274	-0.623442	0.0108109	2.06261	FALSE	Sirt3	0.462178	0.000770929	3.14711	TRUE	Ugcg	0.276004	0.45923	0.43635	FALSE
	Fancb	-0.757447	0.0109566	2.10157	FALSE	Cog7	0.575791	0.000775558	3.16323	FALSE	Glyr1	0.242701	0.45923	0.416085	FALSE
	Tspan5	0.485646	0.0109566	2.01959	FALSE	Chtf8	1.44136	0.000780525	3.42561	FALSE	Sel1l3	2.16391	0.462375	2.18969	FALSE
	Rpl39-ps	-0.624127	0.011012	2.05519	FALSE	Rps11-ps1	-0.6029	0.000780683	3.16547	FALSE	Gm30365	-1.53761	0.462375	1.57369	FALSE
	Slc4a2	1.00092	0.0111625	2.19387	FALSE	Gm5844	-0.55168	0.000792719	3.14957	FALSE	Olfm1	0.822658	0.462375	0.888254	FALSE
	Pdlim1	-0.486528	0.0111625	2.01195	FALSE	Cks2	-0.627014	0.000795681	3.16205	FALSE	Hmgcs1	0.406794	0.462375	0.526982	FALSE
	Gm6136	-0.408255	0.0111963	1.99319	FALSE	Pbdc1	-0.445102	0.000795681	3.13106	FALSE	Grn	0.258422	0.462375	0.423097	FALSE
	Hnrnph1	-0.395718	0.0112368	1.98912	FALSE	Lmo7	2.93262	0.000800876	4.26476	FALSE	Hcar2	1.0524	0.463144	1.10422	FALSE
	Sstr2	1.73105	0.0113084	2.60495	FALSE	Osbpl7	1.08636	0.000802479	3.28066	FALSE	Nhsl2	0.806405	0.465302	0.872175	FALSE
	Eif1ax	-0.39682	0.0113084	1.98663	FALSE	Pabpn1	-0.462175	0.000802479	3.12988	FALSE	Ppm1f	0.366288	0.465302	0.494538	FALSE
	Ids	0.64982	0.0113934	2.04911	TRUE	Rps26	-0.618306	0.000806072	3.15481	FALSE	AI314180	0.20971	0.465393	0.392838	FALSE
	Nudt1	-0.544039	0.0113934	2.01806	TRUE	Map3k4	0.464831	0.0008085	3.12706	FALSE	Actr5	0.392732	0.465744	0.514164	TRUE
	Map4k1	0.545094	0.0114268	2.01712	TRUE	Rps3a1	-0.413315	0.0008085	3.11982	FALSE	LOC102640024	0.464206	0.466578	0.570174	FALSE
	Tra2a	-0.745528	0.0114724	2.07864	FALSE	Rps4x	-0.496657	0.000810981	3.13064	FALSE	Cenpj	0.500803	0.467269	0.599991	FALSE
	Elac1	0.738747	0.0115089	2.07493	FALSE	Mtr	0.494154	0.000810981	3.13024	FALSE	Tet2	0.397523	0.467269	0.516924	FALSE
	Rftn1	0.46955	0.0115565	1.99327	FALSE	Grn	0.41774	0.000816504	3.11617	FALSE	5430427O19Rik	-0.295071	0.467269	0.443004	TRUE
	Anapc11	-0.475983	0.0116112	1.9928	FALSE	Kctd12	-0.633747	0.000821893	3.1496	FALSE	Kat5	0.275509	0.467517	0.430045	FALSE
	Sgsm1	1.18524	0.0116284	2.2687	FALSE	Lsp1	0.425929	0.000822917	3.11391	FALSE	Ccdc125	-0.418308	0.469323	0.531895	FALSE
	Metap2	-0.423301	0.0116469	1.97958	FALSE	Fbxo21	0.574998	0.000823337	3.13756	FALSE	Tmem50b	0.42929	0.470065	0.540158	FALSE
	Zfp579	0.752194	0.0116594	2.0745	FALSE	Copg2	-0.530695	0.000823337	3.12974	FALSE	Rnf14	-0.230559	0.470065	0.400797	FALSE
	Mkrn3	1.39386	0.011671	2.38304	FALSE	Klhl9	-0.471659	0.000823337	3.12028	FALSE	Pgls	0.207233	0.470065	0.387848	FALSE
	Mgat4b	0.592564	0.011671	2.02168	FALSE	Srsf3	-0.325407	0.000823337	3.10154	FALSE	Lrrc36	-1.47522	0.472662	1.51069	FALSE
	Ctsh	1.31987	0.0119027	2.33349	FALSE	Rps2	-0.530548	0.000824309	3.12921	FALSE	Nsmaf	0.18691	0.473134	0.374928	FALSE
	Ctu1	1.11246	0.0119027	2.22277	FALSE	Dynlrb1	-0.36518	0.000824309	3.10546	FALSE	Zbtb14	-0.283004	0.478218	0.42747	FALSE
	Ikbkap	0.490691	0.0119027	1.98593	FALSE	Cog8	0.512576	0.000826904	3.12487	FALSE	Zxda	-0.830759	0.480909	0.889519	FALSE
	Mrpl52	-0.462304	0.0119027	1.97911	FALSE	Sema6b	0.913151	0.000827123	3.21484	FALSE	Clec2i	0.679786	0.480909	0.750462	FALSE
	Eif2s1	-0.402761	0.0119027	1.96605	FALSE	Psma7	-0.337976	0.000828896	3.09998	FALSE	Exd2	-0.360077	0.480909	0.480353	FALSE
	Med22	0.963888	0.0119457	2.15086	TRUE	Fchsd1	0.725383	0.000833131	3.16357	FALSE	Zfp930	-0.331005	0.480909	0.458965	FALSE
	Rassf2	0.548348	0.0120146	1.99705	FALSE	Gm7676	0.532548	0.000836533	3.12325	FALSE	Aatf	-0.284166	0.480909	0.426421	FALSE
	Timp2	0.716319	0.0120961	2.04679	TRUE	Aldh9a1	0.487353	0.000840062	3.11406	FALSE	Rad21	-0.221564	0.480909	0.387524	FALSE
	Ndufa3	-0.503981	0.0122637	1.97671	TRUE	Gm8121	-0.448737	0.000840062	3.10825	FALSE	LOC108168201	1.30393	0.481444	1.34201	FALSE
	2700060E02Rik	-0.644132	0.0123762	2.01324	FALSE	Rpl39	-0.681963	0.000843019	3.1489	FALSE	Zfp780b	-0.657769	0.481444	0.730368	FALSE
	Slc7a8	0.735349	0.0124218	2.04276	FALSE	Elp3	0.48386	0.000843019	3.11201	FALSE	Armcx5	0.482099	0.481444	0.577232	FALSE
	Tgfbr2	0.554889	0.0124896	1.98268	FALSE	Cnppd1	0.498849	0.000852335	3.10966	TRUE	Lancl1	-0.446075	0.481444	0.547504	FALSE
	LOC108168031	-0.538111	0.0124896	1.97805	FALSE	Ikbkap	0.558031	0.00085613	3.11781	FALSE	Atf6	0.368094	0.481444	0.486077	FALSE
	Ska1	-0.74488	0.0126661	2.03833	FALSE	Shfm1	-0.318506	0.000870737	3.07664	FALSE	Btrc	-0.346274	0.481444	0.469769	TRUE
	Sfxn2	-0.609699	0.012678	1.99252	TRUE	Ptpn1	0.493589	0.000889651	3.09045	TRUE	C1rl	0.657818	0.48177	0.730284	FALSE
	5031439G07Rik	0.770101	0.0127003	2.0466	FALSE	Slc35b4	0.44498	0.000895708	3.08015	FALSE	Ybey	-0.754319	0.481826	0.818264	TRUE
	Snrpert	-0.580774	0.0127643	1.98105	FALSE	Ampd2	0.587129	0.000899187	3.10222	FALSE	Mepce	-0.340616	0.481826	0.465379	FALSE
	Shank3	-0.861879	0.0128869	2.07711	FALSE	Poldip2	0.45068	0.000899187	3.07931	TRUE	Lyz2	0.319136	0.481826	0.449896	FALSE
	Klf1	-0.73506	0.0129134	2.02694	TRUE	Gm7962	0.636025	0.000901379	3.11081	FALSE	Clec12a	-0.318204	0.481826	0.449235	FALSE
	Rpl28-ps1	-0.516266	0.0129489	1.95709	FALSE	Rmi2	-0.899401	0.000905315	3.17332	FALSE	Rpusd4	0.31416	0.481826	0.44638	FALSE
	Snhg3	-0.679986	0.0129806	2.0055	FALSE	Rnf220	0.497916	0.000905315	3.08366	TRUE	Stard3	0.273811	0.481826	0.418964	TRUE
	Gclm	-0.346596	0.0130448	1.91617	TRUE	Homez	0.477198	0.000905315	3.08039	FALSE	Pgrmc1	-0.245195	0.481826	0.400848	FALSE
	Islr	1.61816	0.0130617	2.48352	FALSE	Atpif1	-0.406154	0.000905315	3.07018	FALSE	Serbp1	-0.180768	0.481826	0.365015	FALSE
	Gm8430	-0.509701	0.0131977	1.94739	FALSE	Vrk3	0.465185	0.000905696	3.07837	FALSE	Jak3	0.385208	0.482154	0.498755	TRUE
	I730030J21Rik	0.710554	0.0132214	2.0086	FALSE	Rpl32	-0.515906	0.000907432	3.08562	TRUE	Sh3bp5	0.327335	0.482154	0.455543	FALSE
	Trdmt1	-0.949291	0.0132391	2.10442	FALSE	LOC102638850	-0.653375	0.000911069	3.10986	FALSE	AI607873	1.18079	0.482337	1.22251	FALSE
	Rab43	0.817919	0.0132391	2.04851	FALSE	Rab43	0.560126	0.000911069	3.09161	FALSE	Gadd45g	0.866799	0.482337	0.922826	FALSE
	Rpl30	-0.627839	0.0132391	1.9803	FALSE	Kansl3	0.517363	0.000911069	3.08415	TRUE	Ciita	0.855622	0.482337	0.912336	FALSE
	Crocc	1.32888	0.0132594	2.30018	FALSE	Rbck1	0.321237	0.000911069	3.05737	FALSE	Cerkl	-0.808412	0.482337	0.868215	FALSE
	Palld	1.06938	0.0132714	2.16033	FALSE	Vnn1	1.58604	0.000914029	3.42802	FALSE	Npr2	0.792918	0.482337	0.853807	FALSE
	Cd53	1.03454	0.0132714	2.14329	FALSE	Nbea	-1.16479	0.000914029	3.25461	FALSE	Zfp202	-0.485226	0.482337	0.579406	FALSE
	Sepn1	0.540717	0.0132793	1.95316	FALSE	Rpl13a	-0.498721	0.000914029	3.07969	FALSE	Tie1	-0.449708	0.482337	0.550004	FALSE
	Cct4	-0.341415	0.0133078	1.90671	FALSE	Tbc1d17	0.449228	0.000914029	3.07206	FALSE	Zfp932	-0.381505	0.482337	0.495795	FALSE
	Ssb	-0.366143	0.0133416	1.91021	FALSE	Grina	0.389955	0.000914029	3.06396	FALSE	Mavs	-0.359453	0.482337	0.479034	FALSE
	Sec31b	1.57547	0.0134235	2.44683	FALSE	Smarcd2	0.432683	0.000919595	3.06708	FALSE	Cdc7	-0.28085	0.482337	0.423254	FALSE
	Cd300lf	1.96459	0.0135336	2.71132	FALSE	Galnt11	0.693377	0.000922625	3.11317	FALSE	Tmem260	-0.279119	0.482337	0.422107	FALSE
	Snrk	0.836529	0.0135463	2.04692	FALSE	Samd12	-1.00487	0.000923459	3.19663	FALSE	Stom	0.236936	0.482337	0.395481	TRUE
	Als2	0.535755	0.0135463	1.94348	FALSE	Rhno1	-0.47433	0.000933076	3.06698	FALSE	Samm50	0.180179	0.482337	0.364323	FALSE
	Efhd2	0.527031	0.0136145	1.939	TRUE	Gid8	-0.411286	0.000939236	3.05504	FALSE	Srsf7	-0.157667	0.482337	0.353732	FALSE
	Dock2	0.455851	0.0136173	1.92078	TRUE	Casc3	0.373769	0.000939659	3.05002	TRUE	Prg3	2.49302	0.482509	2.51303	FALSE
	Stk10	0.761807	0.0137468	2.01163	FALSE	Slc25a5	-0.31517	0.000940214	3.04314	FALSE	Fgd6	1.4977	0.482509	1.53078	FALSE
	Igkv14-126	-2.82633	0.0138107	3.38333	FALSE	Farsa	0.486437	0.000950481	3.06096	TRUE	Il17ra	0.792245	0.482509	0.853125	FALSE
	Rabggtb	-0.466177	0.013916	1.91412	FALSE	Nedd4	-0.394767	0.000960479	3.04323	FALSE	Ets1	0.381905	0.482509	0.496004	FALSE
	Soat1	0.861415	0.0139329	2.04612	FALSE	Abcg2	-0.377599	0.000960479	3.04105	FALSE	Tpst1	0.363638	0.482509	0.48208	TRUE
	Lrsam1	0.819584	0.0139617	2.02805	TRUE	Rab3gap2	0.499159	0.000965231	3.0564	FALSE	Uso1	0.310866	0.482509	0.443629	FALSE
	Maged1	0.538175	0.0139691	1.93133	FALSE	Slc12a7	0.553151	0.000966009	3.06534	FALSE	Klf13	0.28022	0.482509	0.42272	FALSE
	Agap3	0.853872	0.0139823	2.04156	FALSE	Eef2k	0.382648	0.000966009	3.0392	TRUE	Camk1	-0.227645	0.482509	0.389861	FALSE
	LOC102633230	-0.440235	0.014042	1.90416	FALSE	Itgb5	1.0077	0.000969228	3.17759	FALSE	Pcgf5	-0.214192	0.482509	0.382162	FALSE
	Mrpl13	-0.417484	0.014042	1.89903	FALSE	Rassf5	0.312762	0.000995085	3.01839	FALSE	Scamp2	0.204721	0.482509	0.376935	FALSE
	Arhgef6	0.594463	0.0140614	1.94504	FALSE	Map2k7	0.475489	0.00100157	3.03677	FALSE	Med12l	-0.44993	0.48387	0.549393	FALSE
	Gbp4	1.08917	0.0141148	2.14709	FALSE	Parp8	0.45664	0.00101073	3.02997	TRUE	Cep57	-0.269343	0.484374	0.414315	FALSE
	Fgf3	0.8865	0.0141148	2.05173	FALSE	Ndufc2	-0.399215	0.00102613	3.01534	FALSE	Atp5s	-0.392628	0.485377	0.502695	FALSE
	Rab3il1	0.822699	0.0141148	2.02498	FALSE	Lars	0.413941	0.0010411	3.0111	FALSE	Morn4	-0.707392	0.485734	0.77379	FALSE
	Tgm2	0.593619	0.0141183	1.94311	TRUE	Prdm15	1.11148	0.0010538	3.17795	FALSE	Ephx2	1.51106	0.488389	1.54278	TRUE
	Ncl	-0.43366	0.0142159	1.89745	TRUE	Asap2	-1.05758	0.0010538	3.1595	FALSE	H6pd	0.577753	0.488389	0.656251	FALSE
	Homez	0.540761	0.0143259	1.92154	FALSE	Wwc2	0.533575	0.0010538	3.02468	FALSE	Rnpep	-0.221185	0.488389	0.381824	FALSE
	LOC102633523	-0.662894	0.0143332	1.95921	FALSE	Hsdl1	0.380497	0.00106276	2.99781	FALSE	S1pr2	0.626471	0.489507	0.699082	FALSE
	Nuak2	0.584323	0.0143809	1.93266	TRUE	Gm2199	-0.388739	0.001071	2.99554	FALSE	Eps8l2	1.27347	0.489751	1.31066	FALSE
	Haus3	-0.41755	0.0143854	1.88881	FALSE	Ndrg2	1.02797	0.00109126	3.13538	FALSE	Siglech	1.2664	0.489751	1.30379	FALSE
	Dennd1c	0.629766	0.0145243	1.94281	FALSE	Orc6	-0.433261	0.00109126	2.99359	FALSE	Ccdc155	1.40377	0.490975	1.43736	FALSE
	Pbxip1	0.423669	0.0145243	1.8861	FALSE	Rps3a2	-0.418864	0.00109126	2.99154	FALSE	Tmem29	-0.419861	0.491213	0.521151	FALSE
	Gm9385	-0.563374	0.0146513	1.9187	FALSE	Prrc2c	-0.413806	0.00109126	2.99084	FALSE	Adam8	1.06723	0.491417	1.11093	FALSE
	Aprt	-0.443921	0.0146513	1.88708	TRUE	Lrrc47	0.376834	0.00109274	2.98536	FALSE	Bcl2l14	0.641742	0.491417	0.712064	FALSE
	Tbc1d22a	0.708494	0.0146935	1.96504	TRUE	Cfdp1	-0.403502	0.00110669	2.98338	FALSE	Med16	0.327382	0.491417	0.449869	TRUE
	Psmc3ip	-0.60661	0.0146935	1.93065	FALSE	Tpra1	0.453957	0.00111705	2.98663	FALSE	R3hcc1	0.324378	0.491417	0.447688	FALSE
	1110001J03Rik	-0.511518	0.0147548	1.90117	FALSE	Ogdh	0.340451	0.00112449	2.96863	FALSE	Usp10	0.179238	0.491417	0.356832	FALSE
	Gnb4	-0.406432	0.0147548	1.87563	FALSE	Tmem51	1.73799	0.00112945	3.42143	FALSE	Lrp6	-0.426799	0.493398	0.525628	TRUE
	Rpl13a	-0.543453	0.01479	1.90902	FALSE	L3mbtl2	0.623924	0.00114867	3.00528	FALSE	Pole2	0.291416	0.493398	0.423144	FALSE
	Pbdc1	-0.425245	0.0149454	1.87437	FALSE	Polr1d	-0.469906	0.0011488	2.97707	FALSE	Adgrl1	0.586808	0.494151	0.661865	FALSE
	Gm15564	-0.554315	0.0150064	1.90611	FALSE	Fam21	0.415801	0.00114955	2.96873	FALSE	Zmym6	-0.535216	0.494151	0.616586	FALSE
	Ppp1r3d	1.01997	0.0150381	2.08877	FALSE	Atp1a3	0.987902	0.00115412	3.09941	TRUE	Gm5884	0.500972	0.494151	0.587107	FALSE
	Slc16a10	-0.731039	0.0150381	1.96394	FALSE	Susd3	0.866943	0.00115412	3.063	FALSE	Stk26	-0.204664	0.494151	0.368251	FALSE
	Aff1	-0.680838	0.0150381	1.94581	FALSE	Pacs1	0.479797	0.00115412	2.97667	FALSE	Rpn1	0.170903	0.494151	0.350613	FALSE
	Slc10a7	0.575676	0.0150381	1.91155	FALSE	Strip1	0.386503	0.00115412	2.96307	TRUE	Sema4g	-1.89073	0.495989	1.9151	FALSE
	Hmmr	-0.507987	0.0150381	1.89227	FALSE	Sorl1	0.718843	0.00117629	3.01639	FALSE	Gm7932	1.76621	0.495989	1.79227	FALSE
	Adk	-0.431952	0.0150381	1.87329	FALSE	Gm15772	-0.41181	0.00118358	2.95563	FALSE	Itgax	0.823688	0.495989	0.87818	FALSE
	Rps16-ps2	-0.377105	0.0150381	1.86141	FALSE	Kctd3	0.681029	0.00118618	3.00406	TRUE	Prkcdbp	-0.646311	0.495989	0.714462	FALSE
	Crb3	0.926958	0.0150561	2.0445	FALSE	Dnm2	0.423532	0.00118688	2.95609	FALSE	Trove2	-0.575067	0.495989	0.650723	FALSE
	Ctdsp2	0.462468	0.0150561	1.88006	FALSE	Rab27b	-0.461903	0.00119427	2.95917	FALSE	Elmod2	-0.487149	0.495989	0.574501	FALSE
	LOC108167594	-0.6595	0.0151463	1.93552	FALSE	Glyr1	0.469446	0.00119612	2.95969	FALSE	Zfp61	0.442409	0.495989	0.537088	FALSE
	Mov10	0.480905	0.0151463	1.88217	FALSE	Gm7846	-0.713284	0.00122095	2.99935	FALSE	Crispld1	-0.438969	0.495989	0.534257	FALSE
	Gm12989	-0.457186	0.0152075	1.87455	FALSE	Kif2a	-0.67946	0.00122997	2.98837	FALSE	Tob2	-0.391262	0.495989	0.495806	FALSE
	Ms4a7	2.01881	0.0153381	2.71423	FALSE	Eif3h	-0.432148	0.00123178	2.94139	FALSE	Thsd1	-0.38622	0.495989	0.491836	FALSE
	LOC105244208	-0.346429	0.0153381	1.84701	FALSE	Atp5j2	-0.435616	0.0012399	2.93908	FALSE	Nsmf	-0.369857	0.495989	0.479095	FALSE
	Ifngr2	0.61022	0.0153704	1.91324	TRUE	Gm13680	-0.42121	0.0012399	2.93697	FALSE	Dvl3	-0.3463	0.495989	0.461152	FALSE
	Tcn2	0.54511	0.0153908	1.89293	TRUE	Hexa	0.563288	0.00124629	2.9585	FALSE	Cenpo	-0.313564	0.495989	0.437104	TRUE
	Simc1	0.592125	0.0154168	1.9063	FALSE	Nup37	-0.396288	0.00125566	2.92807	TRUE	Synj2bp	-0.297895	0.495989	0.426003	FALSE
	Prkcd	0.394623	0.0155339	1.85127	TRUE	Tollip	0.339927	0.00125692	2.92054	FALSE	Zdhhc18	0.290115	0.495989	0.4206	TRUE
	Ficd	1.39799	0.0156471	2.28352	FALSE	Naprt	0.722733	0.0012584	2.98888	FALSE	Myh9	0.268545	0.495989	0.406022	TRUE
	5730508B09Rik	-0.622992	0.0156523	1.90989	FALSE	Hnrnpul2	-0.612043	0.0012584	2.96406	TRUE	Uvrag	0.261476	0.495989	0.401381	TRUE
	Eme2	0.774753	0.0156661	1.96428	FALSE	Mgrn1	0.488713	0.0012584	2.94107	FALSE	Mtmr1	0.241718	0.495989	0.3888	FALSE
	Man1a	0.576964	0.0156946	1.89425	FALSE	1810026J23Rik	0.397723	0.0012584	2.92732	FALSE	Micu2	-0.231089	0.495989	0.382282	FALSE
	Lsm3	-0.379175	0.0157939	1.84098	FALSE	Itpk1	0.783315	0.00125911	3.00387	FALSE	Ss18	-0.20843	0.495989	0.369026	FALSE
	Kifc2	1.74567	0.0158185	2.50806	FALSE	Ipo7	-0.483183	0.00125991	2.93964	TRUE	Ighm	-0.575327	0.499552	0.649503	FALSE
	LOC102637806	0.946658	0.0158185	2.03449	FALSE	Clk1	-0.422397	0.00125991	2.93027	FALSE	Irak2	0.621387	0.500787	0.690167	FALSE
	Tor4a	0.513833	0.0159015	1.87052	FALSE	Rab3d	0.699702	0.0012611	2.98249	FALSE	4930522L14Rik	-0.312627	0.500787	0.433525	FALSE
	Ms4a6c	1.44039	0.0159187	2.30388	FALSE	Cox6c	-0.46115	0.00128125	2.9289	FALSE	Dync1li1	0.306781	0.500787	0.429329	FALSE
	Zswim4	1.22881	0.0159187	2.17787	TRUE	Abcb10	0.492216	0.00128424	2.93295	FALSE	6430548M08Rik	1.51973	0.501116	1.54907	FALSE
	Tomm7	-0.520378	0.0159187	1.87188	FALSE	Susd1	-0.560284	0.00128432	2.94511	FALSE	Garem	-1.3158	0.502969	1.34923	FALSE
	Naglu	0.593237	0.0161629	1.88715	FALSE	Tug1	-0.550162	0.00129358	2.94014	FALSE	Taldo1	0.198955	0.502969	0.358693	FALSE
	Snrpf	-0.709893	0.016224	1.92548	FALSE	Ctc1	0.447608	0.0012949	2.92225	TRUE	Ctps2	-0.219894	0.503567	0.370301	FALSE
	LOC654426	-0.357744	0.0162713	1.824	FALSE	Trafd1	0.514048	0.00129689	2.9325	FALSE	Il17rb	-1.3677	0.508894	1.39881	FALSE
	Ipo13	0.73498	0.0163153	1.93262	TRUE	Cep76	-0.672904	0.00130594	2.96154	FALSE	Frmd4b	0.522373	0.510517	0.598441	FALSE
	Cetn2	-0.358839	0.0163153	1.82307	FALSE	Adam15	0.590502	0.00130927	2.94282	FALSE	Tmem191c	-0.432031	0.510839	0.521296	FALSE
	Ube3b	0.56198	0.016467	1.86983	FALSE	Gm10257	-0.433542	0.00131242	2.91435	FALSE	4930427A07Rik	-0.337971	0.510839	0.446455	FALSE
	Cds1	1.85393	0.0165049	2.57176	FALSE	Sipa1	0.509088	0.00131587	2.92542	FALSE	Stard7	0.208936	0.510839	0.358821	TRUE
	Ccng2	0.615502	0.0165823	1.88375	TRUE	B4gat1	0.76182	0.00131602	2.97977	FALSE	Gm13651	-0.414892	0.511168	0.507021	FALSE
	Khnyn	0.686099	0.016766	1.90352	FALSE	Cd34	0.324864	0.00131907	2.898	FALSE	Oscp1	-0.778005	0.511998	0.830552	FALSE
	Kremen1	0.990659	0.0167677	2.0332	FALSE	Atp13a1	0.504353	0.00132563	2.92144	FALSE	Ms4a3	0.706281	0.511998	0.763778	FALSE
	Cers4	0.48119	0.0168285	1.83806	FALSE	Gm3436	0.748001	0.00132977	2.9719	FALSE	2610021A01Rik	-0.506786	0.511998	0.584257	FALSE
	1700001L05Rik	-1.28383	0.0168812	2.18868	FALSE	Prdx4	-0.508686	0.00133048	2.92063	FALSE	Tmem194b	-0.315308	0.511998	0.428887	FALSE
	Fuz	1.00941	0.0168812	2.03986	FALSE	Eml3	0.529076	0.00133631	2.92239	TRUE	Anxa2	0.278984	0.511998	0.402935	FALSE
	Ppp1r26	1.3596	0.0169165	2.23324	FALSE	Gm14450	-0.420593	0.00133895	2.90386	FALSE	Noc4l	-0.234501	0.511998	0.373518	FALSE
	Jakmip1	0.760699	0.0169233	1.92793	FALSE	Dhrs3	0.680642	0.00134164	2.95191	FALSE	Spin1	-0.195	0.511998	0.350071	FALSE
	Rgmb	1.01818	0.0169375	2.04296	FALSE	Serbp1	-0.276122	0.00134164	2.88561	FALSE	Srpr	0.212933	0.513099	0.359617	FALSE
	Dcaf11	0.366081	0.0169998	1.80703	FALSE	Gatad2b	-0.773225	0.00134759	2.97276	TRUE	Mettl1	-0.292963	0.513531	0.411824	FALSE
	Rpl22l1	-0.867145	0.0171461	1.96726	FALSE	Suox	0.759315	0.00134759	2.96917	FALSE	Ms4a6d	1.65189	0.514217	1.67696	FALSE
	Colgalt1	0.554727	0.017399	1.84485	TRUE	Pex6	0.51005	0.00134759	2.9154	FALSE	Tbc1d32	-0.944157	0.514217	0.987355	FALSE
	Ndnf	-5.0836	0.0174889	5.37875	FALSE	Cars	0.557302	0.00135415	2.92197	FALSE	Pirb	0.717229	0.514217	0.77321	TRUE
	Eif2b1	-0.378338	0.0176077	1.79463	TRUE	Ppp3cc	0.744294	0.00136065	2.96131	FALSE	Slc6a6	0.281731	0.514217	0.403496	TRUE
	Itga9	1.13204	0.0176939	2.08606	FALSE	Med24	0.4572	0.00138587	2.89461	TRUE	Sephs2	0.217762	0.514217	0.361741	TRUE
	Gm29779	-0.395877	0.0177436	1.79515	FALSE	Gm6745	-2.41028	0.00138743	3.73851	FALSE	Ptpn7	-0.196404	0.514217	0.349301	FALSE
	Pnpla6	0.796587	0.0177954	1.92249	FALSE	Ppp5c	0.504132	0.00139077	2.90089	TRUE	Gm36851	-1.33571	0.518306	1.36586	FALSE
	Slc37a1	0.725477	0.0177954	1.89413	FALSE	Gulp1	-0.810005	0.00141952	2.96081	FALSE	Gm14630	-0.447775	0.518306	0.531003	FALSE
	Rbm28	-0.435853	0.0177954	1.80316	FALSE	Prrc1	0.401552	0.0014378	2.87053	FALSE	St6gal1	0.76153	0.519162	0.813008	TRUE
	Wbp1l	0.623822	0.0177979	1.85751	TRUE	Krt80	1.13694	0.00144829	3.05833	FALSE	Foxd2os	-0.593766	0.519162	0.658491	FALSE
	Limk1	0.808061	0.0178422	1.92624	TRUE	Ncapg	-0.411194	0.00144967	2.86836	TRUE	Ier5	0.478802	0.519162	0.557049	FALSE
	Ubl3	0.478426	0.0179341	1.81067	TRUE	Pex5	0.426425	0.00145142	2.87006	FALSE	St3gal4	0.286927	0.519162	0.404202	FALSE
	LOC100502580	-0.621542	0.0180052	1.85201	FALSE	Pdk2	0.583368	0.00145519	2.89644	FALSE	Tmem14c	0.270407	0.519162	0.392648	TRUE
	Mir6236	-0.808218	0.0180137	1.92254	FALSE	Hprt	-0.256349	0.00146716	2.84509	FALSE	Ngly1	-0.26233	0.519162	0.38713	TRUE
	Cyp27a1	1.28073	0.0180711	2.16295	FALSE	Pofut2	0.547874	0.00146987	2.88522	TRUE	Prkcb	0.797738	0.520822	0.846552	FALSE
	Rasal3	0.574275	0.0181292	1.83386	FALSE	Ctnnal1	0.728069	0.00147299	2.9239	FALSE	Mpl	-0.415621	0.520822	0.502996	FALSE
	Gsn	0.656453	0.0181568	1.86061	TRUE	Osbpl11	0.506892	0.00147357	2.87664	FALSE	Soga1	0.700861	0.521418	0.755771	FALSE
	Cep68	0.475657	0.0181568	1.80477	FALSE	Polrmt	0.466334	0.00149226	2.86437	TRUE	Sc5d	0.338145	0.52423	0.439329	FALSE
	Exoc3l	0.899589	0.0181809	1.95913	FALSE	Xpo6	0.363772	0.0014992	2.84747	FALSE	Fxyd5	0.163741	0.52423	0.324776	FALSE
	Pde2a	0.733858	0.0181967	1.88843	TRUE	Rps20	-0.575839	0.00151147	2.87878	FALSE	Pram1	1.4095	0.526324	1.4368	FALSE
	Smad1	0.563994	0.0181967	1.82913	FALSE	Ndufv2	-0.292808	0.00151147	2.83576	FALSE	Pbld1	1.36041	0.526324	1.38868	FALSE
	Tom1l2	0.521135	0.0181967	1.81637	FALSE	Znrf1	0.581662	0.00152994	2.87479	TRUE	Slc11a2	0.384608	0.526324	0.474998	TRUE
	Rps9	-0.340162	0.0181967	1.77295	TRUE	Cox6a1	-0.350264	0.00152994	2.83703	FALSE	Shmt1	-0.213712	0.526324	0.351244	FALSE
	Ddx54	0.551996	0.0182257	1.82481	FALSE	F2rl3	0.458174	0.0015361	2.85064	FALSE	Ccdc64	0.652538	0.526454	0.709539	FALSE
	Dpp4	0.462665	0.0182555	1.79911	TRUE	Limd1	0.390007	0.0015361	2.84048	FALSE	Fer1l5	-1.07347	0.527256	1.10887	FALSE
	Trp53bp1	0.453453	0.0182722	1.79638	FALSE	Slc16a12	0.789477	0.00153829	2.92165	FALSE	Nfkbib	0.2767	0.527364	0.392155	TRUE
	Gpr171	0.646892	0.0182857	1.85438	FALSE	Slc37a1	0.560299	0.00153829	2.86822	FALSE	4930415F15Rik	-1.00301	0.528352	1.04057	FALSE
	Pabpn1	-0.386078	0.0182857	1.78026	FALSE	Tspo	0.506991	0.00153829	2.85829	TRUE	Hgf	-0.418766	0.530644	0.501097	TRUE
	Cebpa	1.22209	0.0183904	2.12253	FALSE	Dpp4	0.454507	0.00153829	2.84944	TRUE	Fam214b	0.661592	0.530979	0.71644	FALSE
	Lemd2	0.871496	0.0183904	1.94194	TRUE	Socs7	-1.01578	0.00154214	2.98973	FALSE	Sart3	0.258103	0.530979	0.377094	FALSE
	Ppp1r13b	0.462544	0.0183904	1.79599	FALSE	Slc6a15	-0.788113	0.00154635	2.91909	FALSE	Gm4924	-0.609041	0.533717	0.6673	FALSE
	Gm4604	-0.568301	0.0184247	1.82532	FALSE	Rfx3	-0.960411	0.00155318	2.96844	FALSE	Xkr5	-0.498568	0.533717	0.568269	FALSE
	Flywch1	0.501548	0.0184268	1.80561	FALSE	Tprgl	0.342295	0.00155318	2.82956	FALSE	Atg7	0.400238	0.533717	0.484303	FALSE
	Jrk	1.04743	0.0184493	2.02582	FALSE	Gzmb	-0.962646	0.00155666	2.96824	FALSE	Sepp1	0.304919	0.533717	0.409066	FALSE
	Clcn7	0.616459	0.0185048	1.83911	FALSE	Gclc	0.449908	0.00156377	2.84167	TRUE	Ramp1	-0.171035	0.533717	0.321889	TRUE
	Fam49a	0.598697	0.0185048	1.83323	FALSE	Tprn	0.542065	0.00156488	2.85741	FALSE	Adap2	1.05788	0.534759	1.09225	FALSE
	A130010J15Rik	0.584568	0.0185048	1.82867	FALSE	LOC108167548	-0.590076	0.00157992	2.86284	FALSE	Clcn2	-0.758849	0.536697	0.805543	FALSE
	Golt1b	-0.576641	0.0185338	1.8255	FALSE	Rpl37a	-0.77124	0.0015818	2.90509	FALSE	Mdm4	-0.264111	0.536697	0.37789	FALSE
	Mcm8	-0.687046	0.01854	1.86319	FALSE	Tmem189	0.673984	0.0015818	2.8808	FALSE	Satb1	0.169533	0.536697	0.319042	TRUE
	Gm38708	0.658824	0.01854	1.85297	FALSE	Top3a	0.578997	0.0015818	2.86007	FALSE	Tmem184c	-0.278397	0.537523	0.387545	FALSE
	Uvrag	0.51798	0.0185585	1.80728	TRUE	Gm6552	-0.406785	0.00161307	2.82182	FALSE	Mtr	0.322884	0.537702	0.420549	FALSE
	LOC102640946	-0.432782	0.0186289	1.78313	FALSE	Traf3ip3	0.464055	0.00162092	2.82857	FALSE	Tmtc3	-0.639295	0.538609	0.693478	FALSE
	Metrnl	1.06575	0.0186988	2.03038	TRUE	Rabep2	0.512766	0.00163776	2.83255	FALSE	Acox1	0.340334	0.541636	0.432133	TRUE
	Trim35	0.47334	0.0189924	1.78531	FALSE	Gm7658	-0.297693	0.00164373	2.80004	FALSE	Dcdc2b	-1.50637	0.541688	1.52972	FALSE
	Ak1	0.863386	0.0190001	1.92565	TRUE	AU040320	0.51726	0.00165414	2.82912	FALSE	Rab44	0.456311	0.541817	0.528256	FALSE
	Nudt5	-0.619638	0.0190791	1.82768	FALSE	Rpl36al	-0.370418	0.00165414	2.80598	FALSE	Stx5a	0.239888	0.541817	0.358302	TRUE
	Ppid	-0.383587	0.0191333	1.76051	FALSE	Gm13436	-0.411088	0.0016572	2.81085	FALSE	Rpn2	0.163172	0.541817	0.312185	FALSE
	Lilr4b	1.73809	0.0192519	2.44213	FALSE	Gm11361	-0.54462	0.00166838	2.83059	FALSE	Rap2b	0.452982	0.542171	0.525239	FALSE
	Ldlr	0.783025	0.0192519	1.88578	TRUE	Slc35f2	0.6869	0.00166913	2.86119	TRUE	Zcchc4	0.402454	0.542171	0.482341	FALSE
	Eif3f	-0.368972	0.0193829	1.75188	FALSE	BC017643	0.414885	0.00167468	2.8069	FALSE	Nbas	-0.418078	0.542844	0.495164	FALSE
	6430548M08Rik	1.39607	0.0194261	2.20876	FALSE	Wdr4	0.621569	0.00167756	2.84408	FALSE	Gm7338	0.211591	0.545319	0.337822	FALSE
	Cand2	0.63103	0.0194261	1.82423	TRUE	Gm9385	-0.434152	0.00168512	2.80715	FALSE	Gpr84	1.36498	0.545552	1.39012	FALSE
	Fh1	-0.333282	0.0194652	1.7429	FALSE	Lonrf3	-0.859643	0.00170549	2.89856	FALSE	Stxbp4	-0.194629	0.545552	0.327316	TRUE
	Tesk1	0.661533	0.0195281	1.83289	FALSE	Tspan13	0.295902	0.00170589	2.78382	FALSE	Gm42362	0.696573	0.54712	0.744188	FALSE
	AI854703	1.03148	0.0195692	1.99567	FALSE	Grb10	-0.706947	0.00171475	2.85472	FALSE	Rcor3	-0.565439	0.54712	0.623155	TRUE
	Slc39a3	0.958514	0.0195892	1.95856	FALSE	Zscan21	0.532206	0.00173729	2.81097	FALSE	Gm30779	-0.504912	0.54712	0.568803	FALSE
	Exosc8	-0.378049	0.0196581	1.74783	FALSE	B3gnt8	0.999045	0.00177356	2.92693	FALSE	Mars2	-0.431024	0.54712	0.504363	FALSE
	Micall1	0.985839	0.0200698	1.96297	FALSE	Tomm7	-0.534533	0.00177391	2.80252	FALSE	Tns1	-0.352716	0.54712	0.439328	FALSE
	Tmie	0.978303	0.0200698	1.95919	FALSE	Lrg1	1.89391	0.00179862	3.335	TRUE	Cul9	-0.304537	0.54712	0.401676	FALSE
	Patz1	0.398423	0.0200698	1.74359	FALSE	Mrps14	-0.346441	0.00179862	2.76684	FALSE	Med10	0.281855	0.54712	0.384764	FALSE
	Pnpla2	0.529528	0.0201663	1.77615	FALSE	Dnajc15	-0.45942	0.00180615	2.78145	FALSE	Aig1	0.257315	0.54712	0.367167	FALSE
	Uqcrb	-0.487122	0.0202109	1.76305	FALSE	LOC102632739	-0.431643	0.00181954	2.77383	FALSE	Tgm2	0.692674	0.547942	0.740309	TRUE
	Hnrnpa0	-0.631587	0.0203165	1.80618	FALSE	Abcb8	0.41136	0.00183003	2.76828	FALSE	Rilpl2	-0.284139	0.5483	0.385806	TRUE
	Arpc1b	0.445768	0.0203826	1.74852	FALSE	Gga1	0.570436	0.00185725	2.79007	TRUE	Ppp1cb	-0.180664	0.5483	0.317413	TRUE
	Fgfbp3	0.824482	0.0204335	1.88008	FALSE	Wbscr16	0.492396	0.00185725	2.77516	FALSE	Cpsf6	-0.176099	0.549299	0.314182	FALSE
	Pip5k1c	0.383464	0.0204335	1.73262	FALSE	Arl2bp	0.428299	0.00185725	2.76451	TRUE	Dtnbp1	0.187875	0.549624	0.320722	TRUE
	Slc35c1	0.511026	0.0204449	1.76501	FALSE	Cebpd	0.675625	0.00187028	2.81051	TRUE	Cd4	0.802925	0.549978	0.843866	FALSE
	LOC102639044	-0.722375	0.0204533	1.83721	FALSE	Exoc3l2	0.519473	0.00190815	2.76856	FALSE	Ctsh	0.699844	0.549978	0.74646	FALSE
	Dpm3	-0.533704	0.0204533	1.77154	FALSE	Cdc42se2	0.386869	0.00192422	2.74316	TRUE	Sirt6	0.474236	0.549978	0.540667	FALSE
	Dad1	-0.417439	0.0204533	1.74005	FALSE	Sep15	-0.285021	0.00192436	2.73063	FALSE	Pde4dip	0.465028	0.549978	0.532608	FALSE
	Clca3a1	0.530459	0.0204839	1.76995	FALSE	Gm8514	0.892687	0.0019264	2.85823	FALSE	Supt3	-0.305293	0.549978	0.40078	TRUE
	Klc4	1.02871	0.0205191	1.97663	FALSE	Pcbd2	-0.604089	0.0019264	2.78164	FALSE	Limd2	-0.183021	0.549978	0.317675	TRUE
	Ms4a6b	0.947515	0.0205191	1.93561	FALSE	Col4a1	0.587951	0.0019264	2.77818	FALSE	Mrpl52	0.345252	0.552871	0.430629	FALSE
	Rab31	0.482702	0.0206241	1.75338	TRUE	Tmem14c	-0.366061	0.0019264	2.73982	TRUE	4933439C10Rik	-0.303759	0.552871	0.398135	FALSE
	Zfp651	2.04258	0.0206356	2.64814	FALSE	Fzr1	0.335229	0.0019264	2.73587	FALSE	Camp	2.52234	0.554289	2.53532	FALSE
	Sema6b	1.5408	0.020771	2.28145	FALSE	Art4	-0.642892	0.00193102	2.78931	FALSE	Tmem44	-1.03161	0.554619	1.0629	FALSE
	Cox6c	-0.452422	0.0208851	1.74001	FALSE	Tigar	1.0009	0.00194406	2.89014	FALSE	Igsf10	0.913043	0.554619	0.948254	FALSE
	Rpl9-ps6	-0.438498	0.0208851	1.73644	FALSE	Parp4	-0.895416	0.00194406	2.85532	FALSE	Ptpdc1	-0.691674	0.554619	0.737531	FALSE
	Rpl32p	-0.360555	0.0209948	1.71619	FALSE	Treml1	-0.648377	0.00194633	2.78725	FALSE	Krtcap3	0.673369	0.554619	0.720392	FALSE
	Med24	0.541715	0.0210219	1.76264	TRUE	Mad2l1	-0.418587	0.00194776	2.7426	FALSE	Lats2	0.479762	0.554619	0.543792	FALSE
	Slfn10-ps	0.528317	0.0210219	1.75856	FALSE	Vamp1	0.682206	0.00195366	2.79373	FALSE	Letm2	-0.396529	0.554619	0.471989	TRUE
	Mrpl38	-0.432088	0.0213362	1.72585	TRUE	Arl4a	-0.443869	0.00195366	2.74527	FALSE	Nfam1	0.308767	0.554619	0.401094	TRUE
	Rela	0.432577	0.0213454	1.72579	FALSE	Sema4d	0.473549	0.00197246	2.74613	FALSE	5530601H04Rik	-0.299625	0.554619	0.394099	FALSE
	Dhx57	0.52777	0.0216403	1.74639	FALSE	Rundc1	0.736131	0.00197465	2.8029	FALSE	Zbtb25	-0.284943	0.554619	0.383055	TRUE
	Rps10-ps2	-0.485965	0.0216441	1.73414	FALSE	Ctr9	0.308402	0.00197978	2.72092	FALSE	Sepn1	0.27855	0.554619	0.378324	FALSE
	Rpl17-ps3	-0.593967	0.0216577	1.7672	FALSE	Zdhhc3	0.327316	0.00198287	2.72245	FALSE	Tuba4a	-0.153739	0.554619	0.298621	TRUE
	Trim34a	0.58016	0.0218032	1.75986	FALSE	Tmem261	-0.445765	0.00200281	2.73493	FALSE	Zfp273	0.724437	0.554915	0.768264	FALSE
	Crtc1	0.443124	0.0218032	1.71956	TRUE	Wdr3	0.399983	0.00202517	2.72307	FALSE	Xrcc5	-0.244535	0.554915	0.353861	FALSE
	Lamtor2	-0.432613	0.0218032	1.71688	TRUE	Jrk	1.1655	0.00203762	2.93244	FALSE	Eif4enif1	0.230259	0.554915	0.34415	FALSE
	Rps3	-0.363568	0.0218032	1.70079	TRUE	Hipk2	-0.535513	0.00205026	2.74101	FALSE	Afmid	0.675041	0.556202	0.721517	FALSE
	Mki67	-0.727083	0.0218617	1.81254	FALSE	AI504432	-1.01537	0.00206735	2.87019	FALSE	Gm13710	1.82427	0.556243	1.84197	FALSE
	Sfxn1	-0.353468	0.0218712	1.69734	FALSE	Hck	1.31756	0.00207562	2.98892	FALSE	Wdr81	0.519288	0.556243	0.578403	FALSE
	Sirpa	0.845426	0.0219589	1.86145	FALSE	Psmc6	-0.313161	0.00207683	2.70082	FALSE	Sipa1l1	0.401989	0.556243	0.475905	FALSE
	Xylt2	0.733265	0.0220276	1.81203	FALSE	Got2-ps1	0.381292	0.00207693	2.70954	FALSE	Prex1	0.390582	0.556243	0.466309	FALSE
	Thg1l	-0.689266	0.0221076	1.79322	FALSE	Ssr4	-0.348399	0.00207936	2.7046	FALSE	Ap3s1	0.316142	0.556243	0.406	FALSE
	Atg7	0.564749	0.0221076	1.74914	FALSE	Cyp4f16	0.719223	0.00208818	2.77505	FALSE	N4bp2l2	-0.241799	0.556243	0.351222	FALSE
	Cdv3	-0.662868	0.0221843	1.78184	FALSE	Pura	-0.492432	0.00208818	2.72509	TRUE	Atp8b4	0.226713	0.556243	0.341012	FALSE
	Cd274	0.782025	0.022215	1.82897	TRUE	Surf4	0.382188	0.00208947	2.70708	TRUE	2610507B11Rik	0.198972	0.556243	0.323234	TRUE
	Lrrk1	0.549433	0.022215	1.74226	FALSE	Cd33	1.46007	0.00210975	3.0482	FALSE	Ppp2r2b	3.87103	0.556908	3.87937	FALSE
	Ost4	-0.527426	0.0222477	1.73483	FALSE	Capns1	-0.427141	0.00211772	2.70803	FALSE	Gpm6b	-1.14806	0.556908	1.17587	FALSE
	Mrpl18	-0.357964	0.0223133	1.68979	FALSE	Kmt2d	-0.654111	0.00212715	2.75109	FALSE	Aqp1	0.922536	0.556908	0.956922	FALSE
	Gm9294	-0.577753	0.0223351	1.74918	FALSE	Wbp11	0.469908	0.00212715	2.7132	FALSE	Snx20	0.280346	0.558914	0.377397	FALSE
	Nlrp10	1.52435	0.0223451	2.24696	FALSE	Nploc4	0.449625	0.00212715	2.70976	FALSE	Slc25a37	-0.32408	0.560351	0.410244	FALSE
	Trim47	0.673806	0.0224349	1.78142	FALSE	Dok3	0.661111	0.00214106	2.75002	FALSE	Tmtc4	0.494079	0.560544	0.554357	FALSE
	Slc35f5	0.573186	0.0224349	1.74585	FALSE	Ube3b	0.38332	0.00214106	2.69675	FALSE	Lman2l	-0.309479	0.560544	0.398716	TRUE
	Spata2l	1.12913	0.0225935	1.99607	FALSE	Megf8	-0.766902	0.00214116	2.77733	TRUE	Abcg2	-0.296579	0.560544	0.388788	FALSE
	Dennd3	0.863095	0.0226921	1.8569	FALSE	Hmgn5	-0.488237	0.00214116	2.71363	FALSE	Birc3	0.294448	0.560544	0.387165	TRUE
	Wrn	-0.550401	0.0227391	1.73296	FALSE	Gm8203	-0.273917	0.00214116	2.68337	FALSE	Cdca7l	-0.174043	0.560544	0.305758	FALSE
	Pgs1	0.536313	0.02289	1.7258	FALSE	Itsn1	-0.553333	0.00216028	2.72232	FALSE	Engase	0.499073	0.561123	0.55861	FALSE
	Six5	0.644458	0.0229826	1.76078	FALSE	Ube2g2	0.853041	0.00219211	2.79261	FALSE	Fam129a	0.489327	0.561123	0.549921	FALSE
	Rnf10	0.641159	0.0229826	1.75957	FALSE	St6galnac4	0.326475	0.00220811	2.67597	TRUE	Cars	0.312835	0.563644	0.39983	FALSE
	Mllt10	-0.443405	0.0229826	1.69753	TRUE	Tbca	-0.704852	0.00221633	2.74636	FALSE	E030024N20Rik	-1.06385	0.565159	1.09233	FALSE
	Sqstm1	0.68674	0.0230418	1.77566	FALSE	Snx20	0.57371	0.00221633	2.71566	FALSE	4930515G01Rik	-0.517512	0.567251	0.573101	FALSE
	Taf12	-0.419657	0.0230687	1.68991	FALSE	Slc25a36	-0.580806	0.00222063	2.71634	FALSE	Akr1b10	-0.338668	0.567251	0.418715	FALSE
	Dvl1	0.666407	0.023298	1.76345	FALSE	Atic	-0.494076	0.00222684	2.69794	FALSE	Calm2	-0.182526	0.567251	0.3065	FALSE
	Gm9197	-0.785612	0.0233185	1.81152	FALSE	Gm9616	-0.429536	0.00225811	2.68089	FALSE	Myo15	-1.15602	0.567577	1.1819	FALSE
	Wbp1	0.637471	0.0234814	1.74955	FALSE	Ndufs7	-0.319142	0.00227522	2.66218	TRUE	Tcf4	0.183487	0.567577	0.306873	TRUE
	Npc1	0.626262	0.0234814	1.74549	FALSE	Icam2	-0.356898	0.00227658	2.66671	FALSE	Cd300ld	1.896	0.568584	1.91179	FALSE
	Otud5	0.36916	0.0234814	1.67058	FALSE	Gm6274	-0.524035	0.00228483	2.69263	FALSE	Sec14l1	0.484852	0.569423	0.543041	TRUE
	Slc2a10	1.23162	0.0234871	2.04232	FALSE	9030624J02Rik	0.326658	0.00228584	2.66108	FALSE	Scarb2	0.425158	0.569423	0.49048	TRUE
	Gm6581	-0.479382	0.0235165	1.69771	FALSE	Slc8b1	0.664183	0.00229216	2.72203	TRUE	P2ry6	1.14783	0.571525	1.17327	TRUE
	Cenpe	-0.433542	0.0235165	1.68534	FALSE	Pigq	0.449099	0.00229216	2.67768	FALSE	Ap1s2	-0.434104	0.571525	0.497472	FALSE
	Dstyk	0.500036	0.0236806	1.70077	TRUE	2810417H13Rik	-0.625885	0.00229227	2.71292	FALSE	Taf1c	-0.39359	0.571525	0.462542	FALSE
	Csnk1d	0.403655	0.0238004	1.67285	FALSE	Stk4	0.351015	0.00229699	2.66208	FALSE	Kctd1	-0.378092	0.571525	0.449428	FALSE
	Tmem214	0.523163	0.0238025	1.7056	TRUE	Armc7	0.706792	0.00233367	2.72521	TRUE	Odc1	-0.251761	0.571525	0.34988	TRUE
	Gm13680	-0.517263	0.0238025	1.70379	FALSE	Limk1	-0.48611	0.00233367	2.67647	TRUE	Rbl1	-0.202555	0.571525	0.316323	FALSE
	Mrpl30	-0.500779	0.0238025	1.69886	TRUE	Sh3bgrl	-0.303934	0.00233367	2.64945	TRUE	Ikzf1	0.179422	0.571525	0.302034	TRUE
	Nxpe5	0.98448	0.0238122	1.89841	FALSE	Mrip-ps	0.467919	0.00233502	2.67298	FALSE	Rhod	-1.06088	0.573029	1.08809	FALSE
	Srsf3	-0.353023	0.0238427	1.6606	FALSE	Gm30816	-1.20753	0.00233834	2.89496	FALSE	Mgst1	0.357272	0.573029	0.431418	FALSE
	Psma1	-0.302054	0.0238938	1.6496	FALSE	Cebpa	0.511102	0.00234516	2.67903	FALSE	Spryd7	-0.33893	0.573029	0.416355	TRUE
	Ptk7	1.07712	0.0240333	1.94473	FALSE	Spcs1	-0.364544	0.00234516	2.65497	FALSE	Gm9144	-0.30581	0.573029	0.389869	FALSE
	Egln2	0.758886	0.0240333	1.7882	FALSE	Tfr2	0.278183	0.00234899	2.64379	FALSE	Myc	0.180135	0.573029	0.301541	TRUE
	Rab3d	0.651325	0.0240333	1.74528	FALSE	Rbm8a	-0.373081	0.00236195	2.65309	FALSE	Cage1	0.998774	0.573124	1.02761	TRUE
	Ap3s1	-0.526907	0.0240333	1.70276	FALSE	Rps10-ps1	-0.506789	0.00238685	2.6707	FALSE	Smtnl2	1.91875	0.573925	1.93385	FALSE
	Kctd10	0.424173	0.0240346	1.6738	FALSE	Gm10039	-0.36366	0.00242051	2.64125	FALSE	Qprt	-1.0148	0.573925	1.04306	FALSE
	P3h2	-0.873439	0.0240525	1.83944	FALSE	Cyb5rl	0.815703	0.00243557	2.73774	FALSE	Slc18a2	0.565107	0.573925	0.614408	FALSE
	Satb1	0.854281	0.0241189	1.82936	TRUE	Zwint	0.438424	0.00243557	2.64992	FALSE	Gm15453	0.279857	0.573925	0.36942	FALSE
	Actr10	-0.361688	0.0241657	1.65676	FALSE	Pbx1	-0.706879	0.00243581	2.70727	FALSE	Hmgcr	0.261551	0.573925	0.355753	FALSE
	Fchsd1	0.959481	0.0242458	1.87883	FALSE	Laptm4b	0.538235	0.00245295	2.66522	FALSE	2210008F06Rik	-1.73711	0.573945	1.75377	FALSE
	Lcmt2	0.623894	0.0242458	1.73166	TRUE	Nprl3	0.629526	0.00247094	2.68206	FALSE	Klf8	-0.919291	0.573945	0.950389	FALSE
	Txlna	0.444024	0.0242458	1.67528	FALSE	Tmcc2	0.685757	0.00247099	2.69581	TRUE	BC052040	-0.341488	0.573945	0.41804	FALSE
	Trim6	0.884391	0.0243221	1.84042	FALSE	Csf1	1.10304	0.00248873	2.82801	TRUE	Dnajc1	-0.264196	0.573945	0.357692	TRUE
	Rbm15b	0.742463	0.0244633	1.7743	FALSE	Tnfrsf14	-1.14968	0.00250149	2.84449	FALSE	Opa1	0.211592	0.573945	0.320803	FALSE
	Gfm1	-0.486582	0.024687	1.67956	FALSE	Yeats2	0.571479	0.0025043	2.66335	FALSE	Cript	-0.196953	0.573945	0.311342	FALSE
	Rpl6l	-0.483268	0.0248621	1.67566	FALSE	Dus1l	0.42592	0.0025043	2.63595	FALSE	Tmem33	-0.194675	0.574082	0.309826	FALSE
	4921524J17Rik	-0.469167	0.0249155	1.67076	FALSE	Rbpms	0.310841	0.00250684	2.61938	FALSE	Nepro	0.522645	0.575106	0.575221	FALSE
	Caskin2	0.657667	0.0249439	1.7327	TRUE	Aco1	0.459069	0.00252	2.63884	FALSE	Vps37c	0.360627	0.575106	0.433328	FALSE
	Slc35b4	0.438733	0.0249439	1.66199	FALSE	Pmaip1	1.34787	0.00252721	2.92627	FALSE	Sparc	1.80633	0.575421	1.8222	FALSE
	Calm1	-0.312357	0.0249439	1.63318	FALSE	Slc39a8	0.605797	0.00256332	2.66107	TRUE	Asah1	0.402338	0.575421	0.46849	FALSE
	Gm8129	-0.536839	0.0250728	1.68842	FALSE	4921524J17Rik	-0.47678	0.00256332	2.6347	FALSE	R3hcc1l	-0.335332	0.575421	0.412376	FALSE
	Gm13443	-0.391238	0.0250728	1.64791	FALSE	Mon1b	0.613341	0.00256854	2.66194	FALSE	Fgfbp3	0.523879	0.57545	0.576234	FALSE
	Dennd2a	1.18585	0.0251644	1.99091	FALSE	Zbtb17	0.435985	0.00256854	2.62675	TRUE	Gda	1.74024	0.575469	1.7567	FALSE
	Med25	0.689015	0.0252726	1.73962	FALSE	Vps13a	-0.522199	0.00258631	2.63949	FALSE	Gm40543	-1.69888	0.575469	1.71575	FALSE
	Psmd14	-0.326491	0.0252726	1.63037	FALSE	Cdk16	0.460895	0.00258631	2.62805	FALSE	Dus2	-0.648669	0.575469	0.691636	FALSE
	Rps3a1	-0.46698	0.0252921	1.66389	FALSE	Fcgrt	0.82471	0.00258973	2.71503	TRUE	Palb2	-0.55145	0.575469	0.601404	FALSE
	Dynll1	-0.586595	0.0255812	1.69671	FALSE	Pcsk7	0.575539	0.00261113	2.64651	TRUE	Smc5	-0.272665	0.575469	0.36323	FALSE
	Tbxas1	0.544662	0.0256193	1.68206	FALSE	Alg10b	-1.03557	0.00263382	2.77953	FALSE	Upf1	0.266755	0.575469	0.358815	TRUE
	Dhx30	0.492005	0.0256193	1.66575	FALSE	Zfyve19	0.422212	0.00265634	2.61009	FALSE	Rai1	0.310557	0.577787	0.391408	FALSE
	Gm6419	-0.450286	0.0256745	1.65301	FALSE	Cdk20	0.983643	0.00267059	2.75498	FALSE	Rest	-0.211011	0.578304	0.317954	FALSE
	Gm5514	0.65645	0.0257324	1.71974	FALSE	Irf5	0.683885	0.00267059	2.66271	FALSE	Cntln	-0.262868	0.57867	0.354315	FALSE
	Ndufa1	-0.431204	0.0257657	1.64643	FALSE	Mrps28	-0.382563	0.00267373	2.60117	FALSE	Mastl	0.972199	0.579598	1.00064	FALSE
	Ptger4	0.455944	0.0259076	1.65079	TRUE	Cox4i1	-0.311423	0.00267373	2.59166	FALSE	Cd300c	1.37058	0.579848	1.39086	FALSE
	Heatr6	0.435347	0.0259573	1.64441	FALSE	Creb5	1.53153	0.00269715	2.99096	FALSE	Zfp827	-0.886515	0.579848	0.917567	TRUE
	Il11ra1	1.00768	0.0260785	1.87712	FALSE	Xrcc1	0.578395	0.00270197	2.63264	FALSE	Ankrd40	0.217823	0.579848	0.321663	FALSE
	Gm10221	-0.499664	0.0261218	1.65998	FALSE	Tmem47	-2.71912	0.00271602	3.73876	FALSE	Acap3	0.452263	0.579879	0.510442	FALSE
	Mcm3ap	0.630728	0.0262215	1.70249	TRUE	Tbl1xr1	-0.548023	0.00274542	2.61936	TRUE	Katnal1	-0.419761	0.579879	0.48188	FALSE
	Ssbp4	0.765774	0.0262265	1.75693	TRUE	Taf6	0.618936	0.00274718	2.63484	FALSE	Ppp4r2	-0.330097	0.579879	0.40617	FALSE
	Rasgef1b	0.609784	0.0262448	1.69448	FALSE	Serpina3g	0.442173	0.00275257	2.59816	FALSE	Tlr8	1.34887	0.581693	1.36924	FALSE
	Mrpl20	-0.438563	0.0263028	1.63974	FALSE	Chmp6	0.520012	0.00275401	2.61231	FALSE	Zfp964	-1.01547	0.582255	1.04228	FALSE
	Prrc1	0.371704	0.0263028	1.62313	FALSE	Dgkd	0.439301	0.00276762	2.59534	FALSE	Pcyt1b	0.749312	0.582255	0.785264	FALSE
	Rnr2	-0.696212	0.0263553	1.7258	FALSE	Miip	0.62687	0.00277461	2.63252	FALSE	Gm32064	-2.36003	0.582457	2.37168	FALSE
	Acox1	0.557447	0.0263572	1.67461	TRUE	Sdpr	-0.546078	0.00281616	2.60815	FALSE	Garnl3	-1.41328	0.582457	1.43264	FALSE
	Bola3	-0.471084	0.0263572	1.64787	FALSE	Ilvbl	0.404103	0.00281616	2.58216	FALSE	Zfp369	0.755577	0.582457	0.7912	FALSE
	Sfxn3	0.454486	0.0264549	1.64166	FALSE	Dpy30	-0.373295	0.00282518	2.57614	FALSE	A230072C01Rik	-0.621915	0.582457	0.664741	FALSE
	Rpl26	-0.542578	0.0264887	1.66767	FALSE	Sf3b2	0.324608	0.00282518	2.56954	FALSE	Metrnl	0.501887	0.582457	0.554069	TRUE
	Rps15a	-0.764826	0.0265373	1.75191	FALSE	Hist1h1b	-1.13055	0.00284708	2.78536	FALSE	Zfp729a	-0.477411	0.582457	0.531998	TRUE
	Zfp319	0.706707	0.0265373	1.72733	FALSE	2410006H16Rik	-0.691841	0.00284997	2.63751	FALSE	Mmrn1	-0.469895	0.582457	0.525264	FALSE
	Ndrg2	0.825782	0.0265557	1.7791	FALSE	Tspyl2	0.605651	0.00284997	2.61623	FALSE	Adal	-0.408322	0.582457	0.470987	TRUE
	Znfx1	0.656915	0.0265557	1.70728	FALSE	Emilin1	0.35548	0.0028918	2.5636	FALSE	Lats1	-0.378313	0.582457	0.445221	FALSE
	Cenpb	1.00836	0.0266017	1.87022	FALSE	Adgrl2	-0.70718	0.0029062	2.6334	FALSE	Zfp87	-0.307117	0.582457	0.386551	FALSE
	Rgs3	0.870686	0.0266017	1.79972	FALSE	Mcm3ap	0.474043	0.00292475	2.57787	TRUE	Mef2a	0.24973	0.582457	0.342733	FALSE
	Nlrc3	0.868797	0.0266017	1.79881	FALSE	Igsf10	1.32178	0.00294573	2.85519	FALSE	Chd4	-0.185402	0.582457	0.299124	TRUE
	Ube2c	-0.69312	0.0266017	1.72085	FALSE	Noc2l	0.369702	0.0030039	2.54927	FALSE	Eef1a1	-0.139918	0.582457	0.273273	FALSE
	Snhg1	-0.554573	0.026632	1.6694	FALSE	Calm2	-0.243247	0.00300555	2.53378	FALSE	Pars2	0.469533	0.583697	0.524528	FALSE
	Xk	-0.501748	0.026632	1.65261	FALSE	Zkscan6	0.559592	0.00302299	2.58096	FALSE	Grik5	-0.458053	0.583697	0.514277	FALSE
	Rps13-ps2	-0.467929	0.026632	1.64265	FALSE	Htra2	0.434466	0.00302299	2.55675	FALSE	Rab38	-0.181109	0.583697	0.295752	FALSE
	Parvg	0.418846	0.0266375	1.62926	FALSE	Esco2	-0.47672	0.00304346	2.56139	FALSE	Stt3a	0.180428	0.583697	0.295335	FALSE
	Kmo	1.44636	0.0266842	2.13743	FALSE	Slc35f5	0.460898	0.00306393	2.55562	FALSE	Adgrl4	0.168776	0.583697	0.288364	FALSE
	Atp5k	-0.710761	0.0267127	1.72638	FALSE	Pigs	0.569169	0.003064	2.57734	TRUE	Camsap2	0.728817	0.584514	0.765218	FALSE
	Calcoco1	0.391493	0.0267127	1.62126	FALSE	Kmt2a	-0.484669	0.003064	2.56001	TRUE	Tnfsf14	0.647007	0.584514	0.687752	FALSE
	Tnfrsf21	0.389708	0.0268027	1.61941	TRUE	Gstm2-ps1	0.437532	0.003064	2.55151	FALSE	Nfxl1	0.477237	0.584514	0.531168	FALSE
	Ncf4	0.645472	0.0268074	1.69912	TRUE	2700038G22Rik	-1.06513	0.00307847	2.72818	FALSE	Cnrip1	-0.362608	0.584514	0.431125	TRUE
	Uros	-0.490954	0.0268872	1.64541	FALSE	Ankrd54	0.51758	0.00308031	2.56419	FALSE	Abhd8	-0.330122	0.584514	0.404185	FALSE
	Ccdc17	0.840498	0.0269513	1.78031	FALSE	Eif5b	-0.334632	0.00310837	2.5297	FALSE	Khdrbs3	-0.310452	0.584514	0.388285	FALSE
	St13	-0.419807	0.0269638	1.6244	FALSE	Zfp213	0.655383	0.00311087	2.59136	FALSE	Gtf3c1	0.30773	0.584514	0.386112	FALSE
	Gm13611	-0.51405	0.0271687	1.64815	FALSE	Mrpl49	-0.402074	0.00311087	2.53915	FALSE	Tifa	-0.303873	0.584514	0.383045	TRUE
	Rab11b	0.446166	0.0272088	1.62764	FALSE	Ryk	-0.985754	0.00312386	2.69226	FALSE	Tmem9b	0.278177	0.584514	0.362997	TRUE
	Gm16089	-0.523586	0.0275919	1.64478	FALSE	Galnt2	0.502217	0.00314301	2.55255	TRUE	Ehbp1l1	0.267246	0.584514	0.35469	FALSE
	Gm5297	-0.433703	0.0275919	1.61841	FALSE	Cdca7l	0.271052	0.00314301	2.51729	FALSE	Fam134b	-0.19699	0.584514	0.30527	FALSE
	Gm4366	-0.329058	0.0276052	1.59336	FALSE	Micu1	0.46936	0.00314435	2.5461	FALSE	Clec1b	2.08138	0.585717	2.09431	TRUE
	Gm5391	-0.388688	0.0276179	1.60654	FALSE	Rpl36a-ps2	-0.479374	0.00317898	2.5433	FALSE	Pard3b	-0.523709	0.585732	0.572918	TRUE
	Usp14	-0.326516	0.0276554	1.59206	FALSE	Chd9	-0.444961	0.00317899	2.53704	TRUE	Ddx5	-0.204171	0.586392	0.308906	FALSE
	LOC102640775	-0.847028	0.0278192	1.7713	FALSE	Pds5b	-0.363988	0.00317991	2.52397	FALSE	LOC108168940	0.988224	0.586829	1.01498	FALSE
	Mknk1	0.573098	0.0278598	1.65727	TRUE	Ufm1	-0.471661	0.00318629	2.54088	FALSE	Rhbdl3	0.808354	0.586829	0.840847	FALSE
	Pdxk	0.37912	0.027879	1.60028	TRUE	Ppp6r3	0.380418	0.00319332	2.52458	FALSE	Emcn	-0.426416	0.586829	0.485199	FALSE
	Zfand2a	0.710082	0.0278974	1.70894	FALSE	Lman2	0.415714	0.00320932	2.528	FALSE	Slc2a3	-0.390346	0.586829	0.453825	FALSE
	Hs3st1	1.22584	0.0279652	1.97881	FALSE	Arsk	-0.597284	0.00321196	2.56378	FALSE	Prpf18	0.311267	0.586829	0.38791	TRUE
	Cenpm	-0.486752	0.0279766	1.62769	TRUE	Rpl39-ps	-0.565936	0.00321503	2.55625	FALSE	Trafd1	0.268587	0.586829	0.354578	FALSE
	Acsl5	-0.308115	0.0281265	1.5812	FALSE	Snx24	0.931385	0.00321544	2.66108	FALSE	Colgalt1	0.217628	0.586829	0.317725	TRUE
	E2f8	-0.439345	0.0281627	1.61138	FALSE	LOC102638448	-0.411329	0.00324408	2.52267	FALSE	Cd300c2	0.981988	0.588082	1.00869	FALSE
	Scaf8	0.371872	0.0281627	1.5943	FALSE	Ostc	-0.321409	0.00324495	2.50946	FALSE	Klhl10	-0.38607	0.588235	0.449619	FALSE
	Dnm2	0.406792	0.0281827	1.60251	FALSE	Mfsd6	0.702506	0.0032621	2.58384	FALSE	1810037I17Rik	-0.291971	0.588235	0.371959	FALSE
	Tcof1	0.593156	0.0283313	1.6575	TRUE	TrnE	-1.14462	0.00326397	2.73708	FALSE	Tbl2	0.280563	0.589664	0.362406	FALSE
	Gmfg	0.545859	0.0283313	1.64117	TRUE	Sbk1	0.596151	0.00326397	2.55673	FALSE	Dennd3	-0.368456	0.590308	0.43378	FALSE
	Gm12918	-0.355534	0.0283831	1.58727	FALSE	Sqrdl	0.648912	0.0032653	2.56937	FALSE	Kdm4c	-0.339871	0.590308	0.409777	FALSE
	Gm7730	-0.451001	0.0283891	1.61125	FALSE	Cep350	-0.457702	0.00327842	2.52615	FALSE	LOC102643247	-0.680345	0.590668	0.717742	FALSE
	Nfia	-0.730278	0.0284035	1.71037	FALSE	Fgd5	1.10413	0.00328496	2.71785	FALSE	Amz1	1.059	0.591325	1.0833	FALSE
	Mprip	0.420155	0.0284035	1.60268	FALSE	Lats1	-0.819472	0.00329055	2.61448	FALSE	Trbc2	-1.76944	0.591493	1.78408	FALSE
	Rpl22	-0.412586	0.0284035	1.60071	FALSE	Ldoc1l	0.874893	0.00329115	2.6323	FALSE	Agap1	-0.446826	0.591493	0.501658	FALSE
	Zfp146	-1.10648	0.0285501	1.89985	FALSE	Dexi	0.712586	0.00332102	2.57912	FALSE	Zfp652	0.464333	0.591545	0.517296	FALSE
	BC002163	-0.520127	0.0285501	1.62963	FALSE	Hspa2	1.04341	0.00334014	2.68709	TRUE	Gm7265	-1.18517	0.591591	1.20689	FALSE
	Adam11	1.11829	0.0289856	1.90144	FALSE	Cep85	0.559154	0.00334393	2.5381	TRUE	Nqo2	0.38155	0.591591	0.444471	FALSE
	Spsb2	0.822541	0.0289856	1.74398	FALSE	Fam219b	0.462428	0.00334393	2.51856	FALSE	Pogz	-0.351888	0.591591	0.419284	FALSE
	Arhgef4	1.06758	0.0289895	1.87202	FALSE	Irf2bpl	0.916904	0.00336264	2.63781	TRUE	Usp7	0.275683	0.591591	0.357736	FALSE
	Lima1	0.728406	0.0289987	1.70143	FALSE	D030056L22Rik	-0.599466	0.00338716	2.54186	TRUE	Gm13456	-0.136332	0.591774	0.265517	FALSE
	Ndufa5	-0.459093	0.0290976	1.60328	FALSE	Gsk3b	-0.503359	0.00338716	2.52093	FALSE	Scmh1	-0.32816	0.593383	0.39883	TRUE
	Ighv1-39	-3.77584	0.0291291	4.07618	FALSE	Cox17	-0.411407	0.00338716	2.50419	FALSE	Slc45a3	1.85391	0.594673	1.8676	TRUE
	Dnah1	0.873542	0.0291291	1.76674	FALSE	Hgs	0.530797	0.00339182	2.52597	FALSE	Vcam1	1.65244	0.594673	1.66779	TRUE
	Fam89b	0.829282	0.0291527	1.74497	FALSE	Gmfg	0.425749	0.00343297	2.50084	TRUE	Hist1h2bg	-1.49187	0.594673	1.50885	FALSE
	Gm15421	-0.611622	0.0292312	1.65158	FALSE	Rps8	-0.583744	0.00344635	2.53088	FALSE	Il1b	1.421	0.594673	1.43882	TRUE
	Arhgef40	0.726825	0.0293499	1.69603	TRUE	Haus3	-0.347253	0.00346044	2.48525	FALSE	Tigar	0.545979	0.594673	0.590799	FALSE
	Basp1	0.587067	0.0293853	1.64051	FALSE	Polr2j	-0.369376	0.00347909	2.48613	FALSE	Nim1k	0.529783	0.594673	0.575865	FALSE
	Gcnt2	0.485886	0.0293853	1.60708	TRUE	Ptprc	0.329501	0.00348245	2.4801	FALSE	Ccdc15	0.512382	0.594673	0.559898	FALSE
	Dhfr	-0.433516	0.0293853	1.59203	FALSE	Cmpk1	-0.317682	0.00348245	2.47856	FALSE	Mn1	0.496703	0.594673	0.545586	FALSE
	Asns	-0.403236	0.0293853	1.58405	FALSE	Ephb6	0.786143	0.00354619	2.57326	FALSE	Fam189b	0.495055	0.594673	0.544086	FALSE
	Pomp	-0.362082	0.0293853	1.57408	FALSE	Fam105a	0.378895	0.00355248	2.4786	FALSE	Iba57	0.49428	0.594673	0.543381	FALSE
	Rpl3-ps1	-0.294277	0.0294308	1.55922	FALSE	Mars2	0.617856	0.00359052	2.52171	FALSE	Taf4b	-0.413418	0.594673	0.471025	FALSE
	BC147527	0.922637	0.0294362	1.78762	FALSE	Raf1	0.42635	0.00359623	2.48106	FALSE	Wdsub1	-0.354882	0.594673	0.420585	FALSE
	Lyrm4	-0.680791	0.0294362	1.67565	FALSE	Gm15421	-0.51434	0.00359624	2.49768	FALSE	Cdc14a	0.316952	0.594673	0.389113	TRUE
	Srebf2	0.661185	0.0294362	1.66778	FALSE	Ssb	-0.273123	0.00359624	2.45936	FALSE	Gm39000	-0.884925	0.595514	0.913107	FALSE
	Ncoa3	0.5752	0.0294362	1.6356	FALSE	Amz1	1.50109	0.00361836	2.86603	FALSE	Adgre4	1.54243	0.595558	1.55877	FALSE
	Tbl2	0.532562	0.0294362	1.62109	FALSE	Cetn3	-0.33369	0.00361836	2.46419	FALSE	Dcbld2	-1.26032	0.595558	1.28026	TRUE
	Tirap	0.679787	0.0294503	1.67505	FALSE	Tmed5	-0.320419	0.00362218	2.46197	FALSE	LOC108168412	-0.937794	0.595558	0.964425	FALSE
	Psmc2	-0.322977	0.0294837	1.56413	FALSE	Tmem177	0.614084	0.00363863	2.51518	FALSE	Dennd2a	0.679186	0.595558	0.715508	FALSE
	Rps11-ps2	-0.602302	0.0294957	1.64451	FALSE	Aldh16a1	0.45156	0.00363863	2.48051	TRUE	Psd3	-0.673113	0.595558	0.709747	FALSE
	D1Ertd622e	-0.465358	0.0294957	1.59944	FALSE	Gnpat	0.397095	0.00363863	2.47117	FALSE	Nr1d1	-0.61856	0.595558	0.658237	TRUE
	Pfas	-0.554919	0.0295033	1.62765	TRUE	Fam120b	0.432969	0.00365045	2.47581	FALSE	Slc22a18	-0.554798	0.595558	0.598715	FALSE
	Trabd	0.394572	0.029568	1.57926	TRUE	Hpf1	-0.322009	0.00366265	2.45739	FALSE	Fancd2	0.455479	0.595558	0.508055	FALSE
	Cyp4f13	0.577625	0.0297575	1.63204	FALSE	Prdx1	-0.286369	0.00367654	2.45134	FALSE	Epb41l3	-0.394019	0.595558	0.453773	FALSE
	Ppp1r3f	1.83771	0.0297759	2.38878	FALSE	Pdpk1	-0.616435	0.00369287	2.50952	FALSE	Nfat5	-0.364681	0.595558	0.428545	TRUE
	Eml3	0.725262	0.0297759	1.6897	TRUE	Slc35c2	0.453038	0.00369287	2.47446	FALSE	Rbm3	-0.360094	0.595558	0.424649	FALSE
	Neat1	0.462874	0.0298435	1.59384	FALSE	LOC105244345	-0.399093	0.00370644	2.46358	FALSE	Pter	-0.344431	0.595558	0.411451	FALSE
	Tep1	0.817613	0.0299599	1.72899	FALSE	Phka1	0.804981	0.00371886	2.55947	FALSE	Ahcyl2	-0.331405	0.595558	0.40061	TRUE
	Smarcd1	0.400912	0.0299599	1.57533	FALSE	Atp5e	-0.398943	0.00372071	2.46191	FALSE	Dnaaf2	-0.270716	0.595558	0.35206	FALSE
	Tial1	-0.445889	0.0299678	1.58726	FALSE	Parp10	0.512877	0.00374756	2.47987	TRUE	Ano10	-0.262936	0.595558	0.346113	FALSE
	Ndufb3	-0.436684	0.0299678	1.5847	FALSE	Brap	0.393654	0.00376025	2.45653	FALSE	Kpnb1	-0.244521	0.595558	0.332339	FALSE
	Psma6	-0.294761	0.0302824	1.54715	FALSE	Pde5a	-0.863491	0.00376915	2.57298	FALSE	Spast	0.235957	0.595558	0.32609	FALSE
	Ccr5	2.28686	0.0303769	2.74452	TRUE	Fcnb	1.48181	0.00377977	2.8398	FALSE	Mvb12a	0.23112	0.595558	0.322607	FALSE
	Eid2b	0.906724	0.0303769	1.76772	TRUE	Trim12c	-0.774666	0.00377977	2.54338	FALSE	Tbc1d9b	-0.224493	0.595558	0.317894	FALSE
	Abcb8	0.529338	0.0303769	1.60713	FALSE	Mapk1	-0.252699	0.0038033	2.433	FALSE	Pecam1	0.223617	0.595558	0.317275	FALSE
	Asb13	0.517237	0.0303769	1.60319	TRUE	Trim27	0.368288	0.00381413	2.44648	FALSE	Jmjd8	-0.222594	0.595558	0.316555	FALSE
	Dctn1	0.41137	0.0303769	1.57223	FALSE	P2ry13	1.76928	0.00383829	2.99445	TRUE	Plcb2	-0.203725	0.595558	0.303584	FALSE
	Fam63b	0.437045	0.030389	1.57897	FALSE	Cdk12	-0.609281	0.00383829	2.49151	TRUE	Usp37	-0.203515	0.595558	0.303443	TRUE
	Rpf2	-0.516872	0.0304267	1.6024	FALSE	Pabpc1	-0.383026	0.00383829	2.44604	FALSE	Zfand6	-0.171191	0.595558	0.282782	TRUE
	Gm34865	-0.497582	0.0304403	1.59609	FALSE	LOC105244208	-0.286988	0.00383829	2.43285	FALSE	Enho	1.11236	0.59597	1.13484	FALSE
	Ndc1	-0.429942	0.0304403	1.57632	FALSE	Trpv4	1.53824	0.00384661	2.86322	FALSE	Zfp65	-0.418568	0.59597	0.475103	FALSE
	Rpl32	-0.411519	0.0305288	1.57018	TRUE	Setx	-0.617916	0.00384899	2.49246	FALSE	Eci1	-0.209292	0.59597	0.307127	FALSE
	Igkv8-27	-4.18792	0.0306136	4.45321	FALSE	Prpf6	0.388035	0.00384899	2.44563	FALSE	B3gnt8	0.539065	0.597196	0.583708	FALSE
	Rad54b	-0.567093	0.0306691	1.61607	FALSE	Psma1	-0.263318	0.00384899	2.42897	FALSE	Wwp1	0.404299	0.597196	0.462149	FALSE
	Ighv1-22	-4.4596	0.0309917	4.70791	FALSE	Mrpl20	-0.358632	0.00387128	2.43866	FALSE	Jakmip1	0.285112	0.597196	0.362508	FALSE
	Aldh2	0.352556	0.0309917	1.5494	FALSE	Eif1ax	-0.355093	0.00387128	2.43814	FALSE	Sdr42e1	-0.750631	0.597469	0.783251	FALSE
	Itpk1	0.488085	0.0309945	1.5857	FALSE	R3hdm4	0.270653	0.00387239	2.42716	TRUE	Agap2	-0.501606	0.598473	0.548924	FALSE
	Epb41l1	1.8422	0.0310713	2.38048	FALSE	Tomm5	-0.474637	0.00388925	2.45643	FALSE	Arl8a	0.295815	0.600167	0.369689	FALSE
	Tmem86a	0.876391	0.0312317	1.74193	FALSE	LOC108167440	-0.542844	0.00390244	2.46908	FALSE	Tmem107	-0.294973	0.600167	0.369015	TRUE
	Me2	-0.310411	0.0312317	1.53707	FALSE	Pfkfb3	0.627168	0.00393456	2.48553	TRUE	Mecom	-0.286268	0.600167	0.362095	FALSE
	Kazn	1.18422	0.0312676	1.91497	FALSE	Rpl18a	-0.496722	0.00394674	2.45455	TRUE	Rnf213	-0.295301	0.60077	0.369016	TRUE
	Ptpa	0.779322	0.0313101	1.6942	FALSE	Gm6900	-0.428519	0.0039575	2.44049	FALSE	Pprc1	0.288778	0.60077	0.363817	FALSE
	Psap	0.706249	0.0313101	1.66185	FALSE	Xpnpep3	-0.650123	0.00396643	2.48804	FALSE	H3f3a	-0.174829	0.60077	0.28202	FALSE
	Dnajc14	0.436683	0.0313101	1.56642	FALSE	Commd1	-0.371427	0.00396643	2.43015	FALSE	Zfp746	0.226223	0.601418	0.316132	FALSE
	Prdx3	-0.385193	0.0313101	1.55285	FALSE	Rnf31	0.551154	0.00401162	2.45924	FALSE	Pcdhga4	-1.3872	0.605051	1.40426	FALSE
	Pno1	-0.367379	0.0313101	1.54853	TRUE	Ap3b1	0.329164	0.00403571	2.4166	FALSE	Asb2	1.11679	0.605646	1.13782	FALSE
	Pik3r5	1.54822	0.0313652	2.15816	FALSE	Dcaf12	0.389401	0.00407545	2.42134	FALSE	2210404O09Rik	-0.887554	0.605646	0.913882	FALSE
	Kdm1a	0.387875	0.0315034	1.55093	FALSE	Orai1	0.374712	0.00407545	2.41902	FALSE	Gm35853	0.800257	0.605646	0.829361	FALSE
	Gpatch2l	0.59035	0.0316405	1.61176	TRUE	Sptbn4	1.44063	0.00408633	2.78947	FALSE	Nlgn2	-0.493144	0.605646	0.539091	FALSE
	Uqcr11	-0.497295	0.0316405	1.58006	TRUE	Sufu	0.508509	0.00408633	2.44219	TRUE	Tmem184b	0.437969	0.605646	0.489127	FALSE
	Eef1d	-0.391882	0.0316405	1.55011	FALSE	C230091D08Rik	-1.10508	0.00413227	2.6275	FALSE	Vangl2	0.524498	0.605924	0.567838	FALSE
	Gm13199	-0.777157	0.0317015	1.68841	FALSE	Eya2	0.602512	0.0041578	2.45618	FALSE	Prdx6	-0.152602	0.605985	0.265726	FALSE
	Cenph	-0.525631	0.0317416	1.58789	FALSE	Acad8	0.518898	0.00416564	2.43622	FALSE	Ugdh	-0.289192	0.607718	0.361133	FALSE
	Gpsm1	0.637694	0.0317666	1.62811	FALSE	Ppp4r1	0.357618	0.00416564	2.40703	TRUE	Fndc4	-1.46625	0.608481	1.48204	FALSE
	Prpf8	-0.322785	0.031803	1.53192	FALSE	Sh2b1	0.40096	0.00417969	2.41241	TRUE	Iqsec1	0.578992	0.608481	0.617885	TRUE
	Tex9	-0.580651	0.0318609	1.60543	FALSE	Rpl14-ps1	-0.30498	0.00418408	2.39787	FALSE	Gimap5	-0.469046	0.608481	0.516288	FALSE
	Fam117a	0.383608	0.0318609	1.54512	FALSE	Eif3e	-0.379261	0.00418697	2.40815	FALSE	Gm13157	-0.336256	0.608855	0.399377	FALSE
	Gjb3	1.50703	0.0322175	2.1206	FALSE	Chil3	1.83847	0.00420263	3.0046	FALSE	Qk	0.207283	0.608855	0.299	FALSE
	Ifit1bl1	1.35195	0.0322197	2.01332	FALSE	S1pr3	0.757913	0.00420263	2.49441	FALSE	BC037704	0.744611	0.609463	0.775044	FALSE
	Gm2614	-0.629433	0.0322197	1.61922	FALSE	Snhg15	-0.497714	0.00420263	2.42804	FALSE	Pld1	-0.699762	0.61308	0.731311	TRUE
	Gm15915	-0.831656	0.0322539	1.70762	FALSE	Rab5c	-0.702496	0.00425847	2.47264	FALSE	Itpr1	0.296871	0.61308	0.365077	TRUE
	St3gal2	0.561264	0.0323461	1.59237	FALSE	Denr	-0.318312	0.00426674	2.39118	FALSE	Itga4	-0.258566	0.61308	0.334672	FALSE
	Cirbp	0.820388	0.0324866	1.69943	TRUE	Gm5833	1.5516	0.00426907	2.83245	FALSE	Riok3	-0.17528	0.61308	0.275449	FALSE
	Rbpms	0.52938	0.0325726	1.57856	FALSE	Mrpl42	-0.411069	0.00427428	2.40454	FALSE	Mrpl49	-0.296841	0.613366	0.364935	FALSE
	Coq7	-0.511557	0.0326123	1.57217	FALSE	Uba52	-0.6079	0.00429034	2.44431	TRUE	Cd38	0.897679	0.613457	0.922422	TRUE
	Sept1	0.493631	0.0326123	1.56643	FALSE	Mta2	0.246275	0.00429268	2.38005	TRUE	Gpr157	-1.3707	0.614747	1.3869	FALSE
	Pspc1	-0.467249	0.0326123	1.55832	FALSE	Stat5b	0.379617	0.00430801	2.39599	FALSE	Galnt5	-1.24743	0.615031	1.26517	FALSE
	Tmem173	0.422116	0.0326883	1.54441	TRUE	Wnk1	-0.514635	0.00433245	2.41865	FALSE	Pde4d	-0.373978	0.615031	0.429446	TRUE
	Atp5k-ps1	-0.627524	0.0327616	1.61181	FALSE	Anp32a	0.475391	0.00433245	2.41061	FALSE	Bard1	-0.72103	0.61557	0.751191	FALSE
	Atp13a3	-0.695801	0.0327622	1.63959	FALSE	Fbxw8	0.46372	0.00434628	2.40697	FALSE	Evi5l	0.55882	0.61557	0.59723	FALSE
	Hmgb2	-0.400428	0.0327622	1.53768	TRUE	Cep131	0.677398	0.00435513	2.45625	FALSE	Adi1	-0.162715	0.615783	0.266115	FALSE
	Sdpr	-0.343143	0.0327622	1.52377	FALSE	Gadd45g	0.766677	0.00435781	2.48211	FALSE	LOC102639543	0.450501	0.616298	0.497131	FALSE
	Ctsc	0.455988	0.0328444	1.55203	FALSE	Gm4332	-0.413697	0.00436771	2.39573	FALSE	Fopnl	-0.187031	0.616603	0.281208	FALSE
	Tcf7	0.924913	0.0330234	1.74624	FALSE	Ncf2-rs	0.409059	0.004374	2.39432	FALSE	Ppp2r1b	0.288055	0.616976	0.356319	FALSE
	Fgd5	0.924237	0.033192	1.74401	FALSE	Ttc7	0.350641	0.004374	2.38504	FALSE	Alpk1	0.861966	0.617477	0.887032	TRUE
	Galnt11	0.521974	0.0332056	1.56821	FALSE	Atrip	0.495105	0.00437734	2.41019	FALSE	Cpeb2	-0.860138	0.617477	0.885255	FALSE
	Dhdds	0.440549	0.0332509	1.54245	TRUE	Glud1	0.319762	0.00437734	2.38036	FALSE	Fam213b	0.785892	0.617477	0.813306	FALSE
	Gba	0.384185	0.0335032	1.52413	FALSE	Cd151	1.14015	0.00437961	2.61969	FALSE	Gas2	0.648096	0.617477	0.681079	FALSE
	Coro7	0.433596	0.0337494	1.53428	FALSE	Tcf3	0.356107	0.00437961	2.3853	TRUE	Diablo	-0.187207	0.617477	0.280867	FALSE
	Osbpl1a	0.400115	0.0338033	1.52448	FALSE	Nol9	0.415297	0.00439839	2.39302	FALSE	Tspan4	-0.172259	0.617477	0.271133	TRUE
	Pcsk7	0.52285	0.0338407	1.56074	TRUE	Atp9b	0.465141	0.00441409	2.40065	FALSE	Tspan3	-0.156027	0.617477	0.261121	FALSE
	Usp34	-0.679384	0.0338686	1.61959	FALSE	Magohb	-0.571563	0.00443567	2.42146	FALSE	Homez	0.260562	0.617697	0.334167	FALSE
	Jup	0.945239	0.0339277	1.74721	FALSE	Ndufaf2	-0.548152	0.00443567	2.41604	FALSE	Mettl15	-0.496697	0.617937	0.538899	FALSE
	Acox3	0.503197	0.0341359	1.5507	FALSE	Calm1	-0.311611	0.00443567	2.37358	FALSE	Cdkn2d	0.31939	0.617937	0.381725	FALSE
	C1qbp	-0.530049	0.0341687	1.55923	FALSE	Cds1	1.40034	0.00444152	2.73771	FALSE	Ehd4	0.256866	0.617937	0.331186	FALSE
	Hsp90ab1	-0.321424	0.0342663	1.49998	TRUE	Tfb1m	-0.603363	0.00444152	2.42861	TRUE	Srsf6	0.128942	0.617937	0.245622	FALSE
	Aldh16a1	0.673049	0.0342894	1.61206	TRUE	Gm8515	0.651159	0.00444938	2.44018	FALSE	Cxcr4	-0.321988	0.619768	0.383204	TRUE
	Cd68	1.08623	0.0344148	1.82237	FALSE	Trmt61a	0.537456	0.00449388	2.40812	FALSE	Oxsr1	0.31154	0.619768	0.374467	FALSE
	Cd79b	0.489291	0.0344518	1.54245	FALSE	Mrps24	-0.40494	0.00449388	2.38205	FALSE	Kras	-0.300415	0.620665	0.364908	FALSE
	Gm15427	-0.314939	0.0344518	1.49631	FALSE	Sypl	-0.337173	0.00451725	2.36924	FALSE	Paqr7	0.293884	0.620665	0.35955	FALSE
	Sh3tc1	0.943431	0.034545	1.73965	TRUE	Copa	0.306944	0.00458258	2.35894	FALSE	Sap30	-0.202733	0.620665	0.289843	FALSE
	Bud31	-0.398789	0.0346485	1.51379	FALSE	Prkcd	0.451039	0.00460375	2.38002	TRUE	Myom1	2.19522	0.621347	2.20493	FALSE
	Zgpat	0.868407	0.0347689	1.69772	FALSE	Cyp27a1	1.41669	0.00460406	2.73275	FALSE	Ghr	1.56155	0.621347	1.57517	FALSE
	Plpp1	-1.00439	0.0347711	1.77111	FALSE	Dcp2	-0.589766	0.00461309	2.40931	FALSE	Klhl11	1.14103	0.621347	1.15959	FALSE
	Atic	-0.642616	0.0347711	1.59405	FALSE	Slc25a12	0.322946	0.00463914	2.3558	TRUE	Ndrg2	1.09013	0.621347	1.10955	FALSE
	Tmem176b	0.470814	0.0347711	1.53288	FALSE	Fam84b	0.717758	0.0046545	2.44008	FALSE	Gm26910	-0.449271	0.621347	0.494525	FALSE
	Nploc4	0.460313	0.0347711	1.52968	FALSE	Hvcn1	0.90702	0.00469413	2.49887	FALSE	Zfp58	-0.415771	0.621347	0.464302	FALSE
	Morc3	0.408104	0.0349238	1.51296	FALSE	Tbc1d8	0.902304	0.00471679	2.49521	FALSE	Pglyrp1	0.404584	0.621347	0.454311	TRUE
	LOC100861913	1.47986	0.0351335	2.07483	FALSE	6430548M08Rik	2.41659	0.00474305	3.3527	FALSE	Tec	-0.291299	0.621347	0.357164	FALSE
	Ikzf2	0.531883	0.0351358	1.54846	FALSE	Epb41l4b	0.454392	0.00474305	2.36795	FALSE	St7	-0.227783	0.621347	0.307565	FALSE
	Snx20	0.670561	0.035215	1.60052	FALSE	Vps16	0.34682	0.00475787	2.34834	FALSE	Trrap	-0.222648	0.621347	0.303781	FALSE
	Llgl2	1.03666	0.0354233	1.78304	TRUE	Kcnk5	0.555342	0.00475911	2.38795	TRUE	Haus3	-0.209037	0.621347	0.293951	FALSE
	Arih2	0.720144	0.0354233	1.61962	FALSE	Sf3b6	-0.343547	0.00476238	2.34745	FALSE	Lyplal1	-0.702772	0.621393	0.73252	FALSE
	Sf3b6	-0.311386	0.0354233	1.48375	FALSE	Fam126a	0.494123	0.00478235	2.37239	FALSE	Adamts3	-0.658149	0.621702	0.68976	FALSE
	Myh10	-0.646963	0.0355284	1.58726	FALSE	4833439L19Rik	0.409843	0.00478612	2.35594	FALSE	Arhgef12	0.354801	0.621702	0.410478	FALSE
	Marcks	0.788768	0.0356329	1.64903	TRUE	Ino80d	-0.639389	0.00478889	2.40627	FALSE	Dcaf17	-0.28491	0.621702	0.351827	FALSE
	1110008F13Rik	-0.318712	0.0360475	1.4779	FALSE	Tmem128	-0.407972	0.00480328	2.35408	FALSE	Irf7	0.381853	0.621976	0.433983	TRUE
	Asf1b	-0.395083	0.0361106	1.4955	TRUE	Gdap10	-0.947176	0.00481044	2.50388	FALSE	Asph	0.300708	0.621976	0.364629	TRUE
	Angel1	0.885973	0.0361596	1.69224	TRUE	Mrpl13	-0.370538	0.00482917	2.34558	FALSE	Tada1	-0.218217	0.621976	0.300247	FALSE
	Trib3	1.49046	0.0362701	2.07277	FALSE	Tle4	0.429329	0.00483767	2.35483	FALSE	Phf2	0.353522	0.623645	0.408691	FALSE
	Anxa6	0.403964	0.0364136	1.49437	TRUE	Inpp5d	0.421918	0.00484504	2.35284	FALSE	Cadm1	1.37372	0.624409	1.38886	FALSE
	Krt18	0.630441	0.0366598	1.56812	FALSE	Tuba8	-0.470713	0.00485222	2.36145	FALSE	Xpo4	0.388284	0.624615	0.438793	FALSE
	Tcp1	-0.367198	0.0368994	1.47928	FALSE	Arhgef1	0.30903	0.00485222	2.3346	FALSE	Zfp955a	-0.288439	0.624615	0.353513	FALSE
	Ctsw	0.676132	0.0369152	1.58432	FALSE	Xrcc6	0.37494	0.00485872	2.34366	FALSE	Coa5	0.200373	0.624683	0.286189	FALSE
	Dnajc19-ps	-0.477424	0.0369152	1.51024	FALSE	Bdp1	-0.653067	0.00486096	2.4037	FALSE	Slc9a8	0.359336	0.626122	0.41288	TRUE
	Rsl1d1	-0.264406	0.0369152	1.45699	FALSE	Gypa	-1.46634	0.00486435	2.73861	FALSE	Klhl15	-0.382789	0.62632	0.433381	FALSE
	Zfp869	0.335885	0.0369865	1.47082	FALSE	Arfip2	0.626536	0.0048776	2.39519	FALSE	Gm35566	0.782579	0.626522	0.808495	FALSE
	Cct8	-0.379486	0.0370602	1.48055	TRUE	Tmem19	0.527528	0.0049087	2.36853	FALSE	Npff	1.25944	0.631237	1.27519	FALSE
	Mrpl32	-0.429752	0.0370927	1.49386	FALSE	Rrp7a	0.472915	0.00492003	2.35598	TRUE	Hoxb4	-0.84952	0.631659	0.872635	FALSE
	Fam53c	0.608537	0.0373217	1.55229	TRUE	Zik1	-0.633349	0.00494239	2.39145	FALSE	Gpatch2	0.377405	0.632357	0.426674	FALSE
	Tmem221	1.52318	0.0373315	2.08783	FALSE	Csnk1a1	-0.267441	0.00494475	2.32131	FALSE	Mefv	1.83564	0.634501	1.84624	FALSE
	Sirt3	0.621842	0.0373315	1.55745	TRUE	Polr2f	-0.369185	0.00497165	2.3329	FALSE	Fcna	1.44246	0.634501	1.45593	FALSE
	Fcnb	2.3136	0.0373365	2.71874	FALSE	Prickle3	0.778039	0.00497564	2.43102	FALSE	Tert	-0.629428	0.634501	0.659707	TRUE
	Cenpq	-0.509112	0.0375722	1.51334	FALSE	Acss2	0.468052	0.00498032	2.34983	FALSE	Nus1	-0.368331	0.634501	0.417973	FALSE
	Skap2	0.503663	0.0375722	1.51152	FALSE	Paip2b	-0.735764	0.00504731	2.4119	FALSE	Zfp961	-0.358841	0.634501	0.409634	FALSE
	Taf1d	-0.427521	0.0375861	1.48772	FALSE	Fubp3	0.517668	0.00505064	2.35427	FALSE	Ctc1	0.214485	0.634501	0.291611	TRUE
	Nqo1	-0.586307	0.0377168	1.53948	TRUE	Sod2	-0.331065	0.00508219	2.31772	TRUE	Ctsa	0.200547	0.634501	0.281517	FALSE
	Rnf180	0.580809	0.0378125	1.53638	FALSE	Ccdc71	-0.43043	0.00508732	2.33355	FALSE	Letm1	0.198566	0.634501	0.28011	FALSE
	Gpld1	-3.3638	0.0378514	3.65199	FALSE	Hoxa7	0.558357	0.00509725	2.35968	FALSE	Ccnd2	-0.171629	0.634501	0.261705	TRUE
	Tef	0.550643	0.0379845	1.52339	FALSE	Gm4604	-0.548611	0.0051097	2.35636	FALSE	Fam96a	-0.160865	0.634501	0.254776	FALSE
	Pnpo	0.589318	0.0380976	1.5366	FALSE	Rsbn1l	-0.536813	0.0051097	2.35364	FALSE	Cd27	-0.171188	0.635452	0.260925	FALSE
	Mfge8	0.536663	0.0381355	1.51678	FALSE	Chsy1	0.410149	0.00511015	2.32798	FALSE	Arhgap19	0.674138	0.635942	0.702215	FALSE
	Aff3	0.439186	0.0381508	1.48493	FALSE	Timp2	0.561977	0.00511443	2.35912	TRUE	Neto2	-0.553156	0.635942	0.587048	FALSE
	Anln	-0.754768	0.0383711	1.60459	TRUE	Mzt1	-0.399659	0.00512935	2.32455	FALSE	Fcgr2b	0.443635	0.635942	0.485239	FALSE
	Myeov2	-0.42003	0.0384667	1.47594	FALSE	Mfsd14b	0.330654	0.00515959	2.31116	FALSE	Qpctl	0.422664	0.635942	0.466144	FALSE
	Arrdc3	0.863407	0.0385331	1.65691	FALSE	Fam162a	-0.411183	0.00517917	2.32243	FALSE	Ints2	0.280946	0.635942	0.342892	FALSE
	Gm32374	0.788691	0.0385331	1.61923	FALSE	Gm33329	-1.99611	0.00518706	3.03415	FALSE	Rbm12b2	-0.388076	0.637752	0.434469	FALSE
	Orc5	-0.443634	0.0385331	1.48212	FALSE	Zdhhc21	-0.633138	0.00519444	2.37058	TRUE	Mpo	-0.236777	0.638063	0.306825	FALSE
	Cdk4	-0.297115	0.0385331	1.44504	FALSE	Tubgcp5	0.507515	0.00522335	2.3378	FALSE	Ei24	0.187661	0.638063	0.27073	FALSE
	Ctsf	0.65235	0.0391047	1.55157	FALSE	Stard7	0.322697	0.00522335	2.30475	TRUE	Fam92a	-0.276177	0.638998	0.337793	FALSE
	Polrmt	0.650179	0.0391047	1.55066	TRUE	Ccdc6	-0.48253	0.00522625	2.33227	FALSE	Arhgap32	-0.389057	0.639085	0.43494	FALSE
	Il12a	0.577968	0.0391047	1.5218	TRUE	S100a8	1.30252	0.00523373	2.62686	FALSE	Klhdc1	-0.369994	0.639085	0.417975	FALSE
	Rnpepl1	0.434153	0.0391047	1.4732	FALSE	Rasd1	1.79852	0.00525082	2.9038	FALSE	Insrr	-1.77113	0.640705	1.78165	FALSE
	Btf3	-0.378427	0.0391047	1.45775	FALSE	Pglyrp2	0.543567	0.00525628	2.34324	FALSE	Arid3a	0.668016	0.640705	0.695432	TRUE
	Abcf3	0.482819	0.0392552	1.48669	FALSE	Atg9a	0.527372	0.00525628	2.33954	TRUE	Pias4	0.369134	0.640705	0.416703	FALSE
	Atp5c1	-0.305716	0.0392552	1.43895	FALSE	Gm16089	-0.420523	0.00525628	2.31779	FALSE	Patz1	0.332492	0.640705	0.38462	FALSE
	Plekho1	0.545505	0.0395046	1.50565	FALSE	Alad	-0.321526	0.00525861	2.3017	FALSE	Ssr3	0.206238	0.640705	0.282693	FALSE
	Lyar	-0.355656	0.0395046	1.44772	FALSE	Ipo13	0.738715	0.00526744	2.39516	TRUE	Wdr54	-1.57666	0.642862	1.58829	FALSE
	Mrps36-ps1	-0.642117	0.0395775	1.54255	FALSE	Pwp2	0.41984	0.00526744	2.31676	FALSE	Stard9	0.865112	0.642862	0.886136	FALSE
	Eef1g	-0.423677	0.0396167	1.46473	TRUE	Ivd	0.403205	0.00526744	2.3138	FALSE	Ptprf	0.961453	0.643158	0.980374	FALSE
	Abcg3	0.616352	0.0397735	1.53004	FALSE	Zgpat	0.759785	0.005275	2.40116	FALSE	Cdc34	0.373286	0.643158	0.419625	TRUE
	Gm18913	-0.399991	0.0401922	1.45204	FALSE	Fto	0.33842	0.00528074	2.30231	FALSE	Aida	-0.351549	0.643773	0.400212	FALSE
	Ppa1	-0.29492	0.0403228	1.42529	FALSE	Nedd8	-0.328168	0.00528909	2.30015	FALSE	4933407K13Rik	-0.772602	0.644336	0.795834	FALSE
	Gpr65	0.840839	0.0403721	1.62789	FALSE	Tipin	-0.278685	0.00528909	2.29361	FALSE	D1Ertd622e	0.339557	0.644408	0.389511	FALSE
	Wfdc17	2.00287	0.0404992	2.4394	FALSE	Trpc4ap	0.240646	0.00528909	2.2893	FALSE	Kin	-0.290132	0.644408	0.34727	FALSE
	BC016579	1.32067	0.0404992	1.91921	FALSE	Adgrl1	-0.540766	0.00529918	2.33916	FALSE	Adssl1	0.218974	0.644408	0.290464	FALSE
	Bend3	-0.999285	0.0404992	1.71399	FALSE	Slc43a2	0.425634	0.00529918	2.31525	TRUE	Sdad1	0.265918	0.647402	0.326141	FALSE
	Tmem180	0.565456	0.0406021	1.50196	FALSE	Nudt18	0.631253	0.00532423	2.35974	FALSE	Psd4	0.243737	0.648106	0.308034	FALSE
	Tuba4a	-0.271466	0.0406309	1.41738	TRUE	Vps11	0.488123	0.00532423	2.32555	TRUE	Mst1	1.47393	0.648367	1.48589	FALSE
	Rassf5	0.317265	0.0408683	1.4244	FALSE	Mboat1	0.45616	0.00532423	2.31905	TRUE	Slc46a1	1.05969	0.648367	1.07627	TRUE
	Rnf208	1.15311	0.0409841	1.80402	FALSE	Otulin	0.38901	0.00532423	2.30678	FALSE	Cand2	0.508283	0.648367	0.541999	TRUE
	Rbm15	-0.665626	0.0409958	1.53868	FALSE	Gas5	-0.365624	0.00532423	2.30295	FALSE	Pik3c2a	0.452682	0.648367	0.490237	FALSE
	Galnt2	0.567729	0.0411135	1.49778	TRUE	Nudt4	0.360974	0.00532423	2.30222	FALSE	LOC108167725	0.365079	0.648367	0.410724	FALSE
	Atp1a3	1.54471	0.0411656	2.07501	TRUE	Stat4	0.309756	0.00532423	2.29475	FALSE	Hspa4l	-0.35697	0.648367	0.403533	FALSE
	Frmd6	0.650752	0.041168	1.53066	FALSE	Prx	0.835306	0.00533952	2.42115	FALSE	Gltscr1l	-0.270383	0.648367	0.329421	FALSE
	Wdr6	0.393949	0.0414939	1.43707	FALSE	Hcfc1	-0.378763	0.00539813	2.29917	FALSE	Ppp4r1	0.224073	0.648367	0.292609	TRUE
	Garem	-1.0582	0.0416313	1.73948	FALSE	Zkscan8	-0.962797	0.00543245	2.46114	FALSE	Pnrc2	-0.198253	0.648367	0.273342	FALSE
	Ifnar1	0.428663	0.0416313	1.4456	FALSE	Szrd1	-0.416326	0.00545909	2.30086	FALSE	Zfp24	-0.187028	0.648367	0.265313	FALSE
	Sprtn	-0.672468	0.0416931	1.53507	FALSE	Acot1	0.911227	0.0054834	2.43767	FALSE	Ddx39	0.175126	0.648367	0.257061	FALSE
	Chil3	2.7344	0.0418486	3.06214	FALSE	AI854703	0.934802	0.00548463	2.44649	FALSE	Ryr3	1.54679	0.649591	1.5581	FALSE
	Xist	-0.585919	0.0418486	1.49769	FALSE	Rbm41	-0.805789	0.00548463	2.40016	FALSE	Pilrb1	1.42517	0.649591	1.43743	FALSE
	Cyp4v3	0.521576	0.0418486	1.4737	FALSE	Mrpl35	-0.361778	0.00548463	2.28962	FALSE	1700048O20Rik	-0.786181	0.651954	0.807834	FALSE
	Ddx60	0.607451	0.0418948	1.5058	FALSE	Gm7517	0.650934	0.0054947	2.35193	FALSE	Krcc1	-0.201117	0.651954	0.273795	FALSE
	Rapgef2	0.69468	0.0424074	1.53834	FALSE	Plrg1	0.412359	0.00549511	2.29733	FALSE	Prmt7	-0.239558	0.6526	0.302892	FALSE
	Il1rap	0.499854	0.0427204	1.45774	FALSE	Purb	-0.464554	0.00549996	2.3069	FALSE	Lrrc1	-0.406628	0.654682	0.446309	TRUE
	Sphk2	0.67659	0.042851	1.52621	FALSE	N4bp2l2	-0.419887	0.00549996	2.29832	FALSE	Ccdc61	-0.443575	0.655123	0.4801	FALSE
	Nup155	-0.331091	0.0429171	1.40688	FALSE	Get4	0.483002	0.00552767	2.30855	FALSE	Hnmt	-0.375087	0.656045	0.417377	FALSE
	Snx3	-0.299436	0.0429171	1.39977	FALSE	H13	0.350735	0.00553585	2.28391	FALSE	Mtfp1	-0.403042	0.65639	0.442575	TRUE
	Rps19-ps6	-0.334165	0.0430935	1.40588	FALSE	Itih5	0.339574	0.00553585	2.28222	FALSE	Rasa2	-0.313825	0.65639	0.363203	TRUE
	Rpl34	-0.565026	0.0436357	1.47285	FALSE	Clnk	0.507354	0.00555184	2.31192	FALSE	Gm35229	-1.56367	0.658171	1.57418	FALSE
	Ablim1	0.751999	0.0438331	1.55248	FALSE	Ccnk	-0.949641	0.00555222	2.44729	FALSE	Hmox1	1.17425	0.658961	1.18814	TRUE
	Bckdha	0.68526	0.0438331	1.52128	FALSE	Oas3	0.532736	0.00558852	2.31484	TRUE	Wdr59	0.499564	0.658961	0.53139	FALSE
	Dtl	-0.299812	0.0438331	1.39089	FALSE	Aars2	0.555122	0.00559284	2.31977	TRUE	LOC108168763	-0.478032	0.658961	0.511201	FALSE
	Hspa9	-0.297746	0.0438799	1.39	TRUE	I830077J02Rik	0.898507	0.00559597	2.42474	FALSE	Bmp2k	0.390785	0.658961	0.430726	FALSE
	Chpf2	0.688375	0.0440197	1.52104	FALSE	Cdipt	0.50742	0.00559844	2.30839	FALSE	Slc35d3	-0.339615	0.658961	0.384903	FALSE
	Adgrg1	0.292092	0.0441427	1.38626	FALSE	Hsh2d	0.553051	0.00559914	2.3188	FALSE	Dohh	0.327602	0.658961	0.374346	FALSE
	Ephb6	0.743121	0.0442567	1.54454	FALSE	AW549877	-0.505375	0.00559914	2.30789	FALSE	Slc33a1	0.306666	0.658961	0.356168	FALSE
	Fam188b	0.813163	0.0443317	1.5788	FALSE	Emc1	0.501913	0.00560121	2.30698	FALSE	Gm14680	-0.270651	0.658961	0.325674	FALSE
	Btbd1	0.369338	0.0443317	1.40278	FALSE	Ncor1	-0.255171	0.00560121	2.26613	FALSE	Bod1l	-0.202204	0.658961	0.271475	FALSE
	Ltv1	-0.308803	0.0443317	1.38807	FALSE	Eny2	-0.556169	0.00562586	2.31754	FALSE	Atp11b	-0.183607	0.658961	0.257921	FALSE
	Eef1a1	-0.287651	0.0443445	1.3834	FALSE	Dhx32	0.417249	0.00564191	2.28696	FALSE	B2m	-0.177604	0.658961	0.253683	TRUE
	Calhm2	0.611455	0.0448621	1.48031	FALSE	B3gnt2	0.324617	0.0056512	2.27118	FALSE	E030011O05Rik	-0.90703	0.659708	0.924845	FALSE
	6720489N17Rik	-0.807675	0.0449124	1.57113	FALSE	Dusp28	-1.04776	0.00568075	2.478	FALSE	Bphl	0.227145	0.659708	0.290222	FALSE
	Abca2	0.474128	0.0452645	1.42541	FALSE	Rps11-ps2	-0.531433	0.00569247	2.30675	FALSE	Arl14ep	-0.375516	0.660053	0.41661	FALSE
	Etf1	-0.308172	0.0452645	1.37911	TRUE	Tmem176a	0.413579	0.00569268	2.28247	FALSE	Orai1	0.181436	0.660053	0.255873	FALSE
	Fcho1	0.630086	0.0453364	1.48396	TRUE	Ptbp3	-0.432162	0.00572444	2.28353	TRUE	N4bp2	-0.47191	0.66034	0.505156	FALSE
	Ncoa5	0.483627	0.0453384	1.42793	FALSE	Incenp	0.415856	0.00574401	2.27905	TRUE	Map3k3	0.301019	0.661222	0.350553	FALSE
	Ighv1-84	-2.65639	0.0453776	2.97665	FALSE	Tmem214	0.487323	0.00577852	2.29062	TRUE	Map10	0.795378	0.661395	0.81539	FALSE
	Gm7600	-0.497216	0.0454381	1.43169	FALSE	Kmt2c	-0.450004	0.005794	2.28183	FALSE	Zcchc24	0.618641	0.661395	0.644167	TRUE
	Nod1	0.73736	0.0454963	1.53125	FALSE	Ctsw	0.876881	0.00579411	2.40274	FALSE	Rag2	-0.426238	0.661395	0.462508	TRUE
	Nat10	-0.395203	0.0454963	1.399	TRUE	Gm6477	-0.558043	0.00582317	2.30346	FALSE	Mbd4	-0.290437	0.661395	0.341449	FALSE
	Hat1	-0.376994	0.0454963	1.39397	FALSE	Hacd4	-0.440825	0.00582568	2.27772	FALSE	Foxred1	0.270702	0.661395	0.324829	FALSE
	Rab17	0.790906	0.0456779	1.55625	FALSE	Rpl8	-0.296368	0.00582568	2.25422	FALSE	Atad5	-0.256363	0.661395	0.31298	FALSE
	Gm17807	-0.521667	0.0456779	1.43824	FALSE	Cenpq	-0.394831	0.00583327	2.26871	FALSE	Fyb	0.253662	0.661395	0.310771	FALSE
	Zwilch	-0.551931	0.0457412	1.44893	FALSE	Sirt7	0.367038	0.00583327	2.26404	FALSE	Fkbp15	0.244517	0.661395	0.303353	FALSE
	Ercc2	1.15871	0.0458839	1.77024	FALSE	Med25	0.550661	0.00583844	2.30058	FALSE	Ncf4	0.230821	0.661395	0.292425	TRUE
	P2ry1	-0.498519	0.0458839	1.42817	FALSE	Entpd1	0.702836	0.00588603	2.3383	FALSE	Golph3l	0.219308	0.661395	0.283426	FALSE
	Ubap1	0.454605	0.0461155	1.41137	FALSE	Saraf	0.402906	0.00589594	2.26556	FALSE	Akt1	0.185236	0.661395	0.257966	FALSE
	Dnajc15	-0.413896	0.0461155	1.39879	FALSE	Whsc1l1	-0.377642	0.00590108	2.26083	FALSE	Krt87	1.84346	0.661481	1.85218	FALSE
	Arhgef1	0.339446	0.0461155	1.3786	FALSE	Dtx2	0.810245	0.00592576	2.37006	FALSE	Noct	0.485686	0.661631	0.517754	FALSE
	Ms4a4c	1.79884	0.0461671	2.2405	FALSE	Rpl36-ps2	-0.682339	0.00595924	2.32709	FALSE	Ift172	-0.396376	0.661631	0.435077	FALSE
	Npm3-ps1	-0.834199	0.0461671	1.57477	FALSE	Xrn1	-0.543725	0.00598438	2.28851	FALSE	Rnf219	-0.31087	0.661631	0.358913	FALSE
	Nrros	0.390458	0.0463013	1.39036	FALSE	Tgfbr2	0.510318	0.00602741	2.27777	FALSE	Actr1b	0.21061	0.661631	0.27665	FALSE
	Rps10-ps1	-0.410587	0.0464257	1.39503	FALSE	Pisd-ps1	0.713659	0.00605375	2.32996	FALSE	Gm8292	-0.383136	0.664081	0.422373	FALSE
	Kif13b	0.828852	0.0464653	1.56957	FALSE	Kremen1	0.565565	0.00605375	2.28895	FALSE	Oas1a	0.274869	0.664081	0.32735	FALSE
	Rpl27a	-0.605794	0.0465349	1.46349	FALSE	2010111I01Rik	0.35308	0.00606913	2.24481	FALSE	Gpd2	-0.236157	0.664081	0.295594	FALSE
	Ugcg	-0.49899	0.0465897	1.42213	FALSE	Safb2	0.398333	0.00614845	2.24683	FALSE	Gbp3	0.215343	0.664081	0.279245	FALSE
	Trpm4	1.30434	0.0466045	1.86397	FALSE	Pfkl	0.364303	0.0061735	2.2393	FALSE	Ppm1m	0.279634	0.664658	0.33116	FALSE
	Gtpbp1	0.617753	0.0467194	1.46692	FALSE	Ptpra	0.269534	0.0061735	2.22585	FALSE	Gm32483	-1.89548	0.664871	1.90375	FALSE
	Emc10	0.728986	0.0469318	1.51539	FALSE	Irak1	0.272119	0.00622981	2.22225	FALSE	A430105I19Rik	1.58499	0.664871	1.59487	FALSE
	Birc5	-0.448692	0.0469318	1.40226	FALSE	Osbpl5	0.57534	0.00625101	2.27791	FALSE	Sdc4	0.757387	0.664871	0.777854	TRUE
	Tpst2	0.452305	0.0471075	1.40188	FALSE	Ptpa	0.460331	0.00625101	2.25161	FALSE	Hmmr	-0.336072	0.664871	0.379956	FALSE
	Sh2b3	0.429667	0.0471623	1.39426	FALSE	Cep97	-0.624172	0.00625418	2.29051	FALSE	Cog3	0.260724	0.664871	0.315276	FALSE
	Mir17hg	-0.785668	0.0472264	1.54112	FALSE	Atg4b	0.436487	0.00625418	2.24664	FALSE	Mia3	0.223462	0.664871	0.285232	FALSE
	Git1	0.498983	0.0472264	1.41661	FALSE	Aagab	0.444093	0.00625865	2.24782	TRUE	Pank2	0.213585	0.664871	0.277562	FALSE
	Rbmxl1	-0.319993	0.0472264	1.36388	FALSE	Daglb	0.481112	0.00626145	2.25524	FALSE	Cep120	-0.331989	0.665146	0.376265	FALSE
	Hpcal1	0.555774	0.0473313	1.4367	FALSE	Trim47	0.435667	0.00626962	2.24543	FALSE	Plek	-0.166947	0.666121	0.24291	TRUE
	Nectin4	1.42167	0.0476892	1.94106	FALSE	Acyp1	-0.464099	0.00629906	2.24913	FALSE	Klf3	0.201864	0.666127	0.268107	TRUE
	Fam102a	0.927234	0.0476892	1.61442	FALSE	Cct4	-0.245779	0.00629906	2.21441	FALSE	Fam49b	0.20207	0.666187	0.268236	TRUE
	Cdkn2d	0.5962	0.0476892	1.44984	FALSE	Fgfbp3	0.81401	0.00636717	2.34206	FALSE	Spcs2	0.183357	0.666187	0.254437	TRUE
	Bola2	-0.485611	0.0476892	1.40797	FALSE	Arhgap32	-0.795304	0.00638727	2.33434	FALSE	Ccsap	0.499718	0.66755	0.529645	FALSE
	Oas1a	0.429595	0.0476892	1.38965	FALSE	Gm13127	0.372909	0.00640586	2.2249	FALSE	Abca7	0.311387	0.66755	0.357447	TRUE
	Gpn3	-0.378558	0.0476892	1.37473	FALSE	Klhl17	0.534073	0.00641639	2.25681	FALSE	Mcat	0.265062	0.66755	0.317905	FALSE
	Il6st	0.715513	0.0478584	1.50149	TRUE	Stap1	-0.323234	0.00643076	2.21544	FALSE	Gm5844	-0.2572	0.66755	0.31138	FALSE
	Klhl17	0.755687	0.0479538	1.52029	FALSE	Cdc34	0.609743	0.00645227	2.27358	TRUE	Nsf	0.197004	0.66755	0.26385	FALSE
	Smarcd2	0.500981	0.0483496	1.40777	FALSE	Rida	-0.472225	0.00649599	2.23775	FALSE	Zmpste24	0.18693	0.66755	0.256415	FALSE
	Gm7658	-0.392432	0.0485364	1.37128	FALSE	Mkrn1	0.296317	0.00649877	2.20715	FALSE	Hexa	0.163939	0.66755	0.240171	FALSE
	Fam181b	1.4253	0.0486858	1.93762	FALSE	Adgrg1	0.276623	0.00650654	2.20408	FALSE	Gart	0.163104	0.66755	0.239602	FALSE
	Impdh1	0.526405	0.0488178	1.41313	FALSE	Dynll1	-0.44628	0.00651005	2.2315	FALSE	Ywhab	-0.119854	0.66755	0.212534	FALSE
	Morn1	0.894516	0.0489209	1.58669	FALSE	Igkv3-5	1.47814	0.00652583	2.63832	FALSE	Etv1	-1.68515	0.667669	1.69426	FALSE
	Rpl13	-0.452547	0.0489209	1.38644	FALSE	Ehbp1l1	0.524319	0.00652583	2.24738	FALSE	Csgalnact1	-0.532882	0.667669	0.561019	FALSE
	Zranb2	-0.338474	0.0489209	1.35351	FALSE	Faap100	0.487908	0.00654152	2.23815	FALSE	Dmxl1	-0.300996	0.667669	0.348393	FALSE
	Cops5	-0.311291	0.0489209	1.34697	FALSE	Atp6v0a2	0.362303	0.00663802	2.20789	TRUE	Fyn	-0.205589	0.667669	0.27027	FALSE
	Tmem246	0.671267	0.0489722	1.47202	TRUE	Ezr	0.268239	0.00663802	2.19442	TRUE	Smc4	-0.171258	0.667669	0.245169	FALSE
	Mafb	1.3157	0.0493428	1.85438	FALSE	Itga4	-0.558218	0.0066425	2.24808	FALSE	St5	0.744936	0.668001	0.765267	FALSE
	Sugp1	0.552959	0.0493428	1.41895	FALSE	Ccnf	0.516613	0.00664784	2.23777	FALSE	Ndn	-0.558027	0.668091	0.584873	FALSE
	Myl12a	-0.315451	0.0493428	1.34431	FALSE	Relt	0.526888	0.00671013	2.23623	TRUE	Rilpl1	-0.531692	0.668091	0.559803	TRUE
	Lpcat2	0.724287	0.0494993	1.49287	FALSE	Rps19-ps6	-0.33094	0.00673272	2.19688	FALSE	Htr7	1.05209	0.668816	1.06649	FALSE
	Bhlhe40	0.650154	0.0494993	1.45835	TRUE	Mlxip	-0.398756	0.00677225	2.20561	FALSE	Tmem82	-0.959191	0.668816	0.974969	FALSE
	Dcp2	-0.647886	0.0494993	1.45734	FALSE	Mmp15	1.57247	0.00677371	2.67917	FALSE	Arfgap3	0.419628	0.668816	0.454538	TRUE
	Nip7	-0.334629	0.0494993	1.34761	FALSE	Gripap1	0.331003	0.00679081	2.1932	TRUE	Slc39a10	-0.261942	0.668816	0.314851	FALSE
	Prdx6b	-0.452693	0.0496394	1.38051	FALSE	Snrpd1	-0.441717	0.00679504	2.21235	FALSE	Ppp1r16b	0.57183	0.669936	0.597707	TRUE
	Myh9	0.582947	0.0496837	1.42818	TRUE	Cog2	0.384159	0.00684537	2.19843	FALSE	Ap5z1	0.360806	0.669936	0.400556	FALSE
	Engase	0.838079	0.0498203	1.54891	FALSE	Ets1	0.487727	0.00686107	2.2179	FALSE	Slpi	0.463909	0.670904	0.495236	FALSE
	Tapbpl	0.504419	0.0498206	1.39685	TRUE	Asna1	-0.373185	0.00687587	2.19463	FALSE	D8Ertd82e	1.11354	0.671418	1.1269	FALSE
	Stk4	0.32402	0.0499267	1.34139	FALSE	Gtf2a1	-0.559272	0.00687885	2.23363	FALSE	Wdr1	0.1488	0.671594	0.228108	FALSE
	Ttyh3	0.684582	0.0499601	1.47045	TRUE	Emp3	-0.281979	0.00687937	2.18076	TRUE	Kcng1	0.487554	0.673625	0.516864	FALSE
	Gm15501	-0.592196	0.0499921	1.42953	FALSE	Chd1l	0.330865	0.00688946	2.18699	FALSE	Nagpa	0.313553	0.673746	0.357392	FALSE
	Fmnl1	0.591713	0.0500426	1.42893	FALSE	Prkch	0.392022	0.0069049	2.19612	FALSE	Lilr4b	1.04107	0.67385	1.05509	FALSE
	Itgb3bp	-0.823039	0.0500554	1.5391	FALSE	Tmem258	-0.365004	0.00693714	2.18946	FALSE	Macf1	-0.156603	0.675221	0.231545	FALSE
	Ctc1	0.34729	0.050059	1.34609	TRUE	Sil1	0.378172	0.00695819	2.1904	TRUE	Tbxas1	0.302127	0.67629	0.346605	FALSE
	Fam110b	0.606428	0.0501238	1.43445	FALSE	Htt	-0.6226	0.00696633	2.24505	FALSE	Cd5l	1.66358	0.678222	1.6721	FALSE
	Tmem164	0.469947	0.0502773	1.38104	FALSE	Sub1	-0.26859	0.00696633	2.17365	FALSE	Gm41949	0.691801	0.678376	0.712033	FALSE
	Esyt1	0.35735	0.0502773	1.3469	FALSE	Pirb	1.5541	0.0069834	2.65768	TRUE	Yeats2	0.321367	0.678376	0.362876	FALSE
	Ticam2	0.788225	0.0503395	1.51866	FALSE	LOC108169013	0.551394	0.00699189	2.22482	FALSE	Kdm6a	0.241633	0.678423	0.294582	FALSE
	Lilrb4a	1.43472	0.0503538	1.93472	FALSE	Pld3	0.480565	0.00700947	2.20726	FALSE	Myo1h	1.14331	0.679595	1.15555	FALSE
	Atp5k-ps2	-0.706798	0.0503538	1.47793	FALSE	Btk	-0.353063	0.00700947	2.18305	TRUE	Gm34194	-0.875619	0.679595	0.891543	FALSE
	Pigq	0.492356	0.0505385	1.38673	FALSE	Specc1	0.574775	0.00701594	2.22929	FALSE	LOC108167619	-0.414109	0.679595	0.446795	FALSE
	Mlec	0.331774	0.0505385	1.33816	FALSE	Fmr1	-0.362176	0.00701794	2.18403	FALSE	Ing5	-0.32593	0.679595	0.366566	FALSE
	Tie1	0.396229	0.0507633	1.35373	FALSE	Kdm4b	0.500047	0.00702493	2.21066	FALSE	Itga6	0.285919	0.679595	0.331496	FALSE
	Mrpl51	-0.458673	0.0509281	1.37198	FALSE	Ctsf	0.479882	0.00708399	2.20263	FALSE	Ogfrl1	-0.194945	0.679595	0.257184	FALSE
	Ptk2b	0.384392	0.0510308	1.34813	FALSE	Ccdc141	-2.65799	0.00709245	3.41818	FALSE	Cd177	2.19956	0.68	2.20593	FALSE
	A530010L16Rik	1.43662	0.0510308	1.93225	FALSE	Inf2	-0.614128	0.00710114	2.23471	FALSE	Kcnab1	-1.00429	0.68	1.01816	FALSE
	Ighv1-64	-2.84344	0.0510531	3.12319	FALSE	Sash3	0.310559	0.00710114	2.171	FALSE	Kif21a	-0.994966	0.68	1.00896	FALSE
	Pfdn5	-0.574921	0.0512039	1.41295	FALSE	Sertad2	-0.732815	0.00711526	2.26938	FALSE	Tbc1d8b	-0.551337	0.68	0.576217	FALSE
	Pa2g4	-0.411602	0.0512811	1.35411	FALSE	Actr5	0.498908	0.00711534	2.20499	TRUE	Hacd2	-0.46779	0.68	0.496871	FALSE
	Eif4a2	-0.387799	0.0513437	1.34656	TRUE	Hnrnph1	-0.300113	0.00714054	2.16715	FALSE	Oas2	0.394984	0.68	0.429029	FALSE
	Steap3	-0.613112	0.0514185	1.42728	FALSE	Mkks	-0.473943	0.00714269	2.19785	FALSE	Grpel2	-0.26307	0.68	0.311864	FALSE
	Chchd2	-0.393626	0.0514191	1.34764	FALSE	Arhgef10	0.917515	0.00716307	2.3329	FALSE	Ube4a	0.257902	0.68	0.307517	TRUE
	Cnppd1	0.649931	0.051526	1.44267	TRUE	Gpr160	0.499932	0.00716307	2.20239	FALSE	Prim1	-0.21739	0.68	0.27443	FALSE
	Gm5637	0.459752	0.051526	1.36757	FALSE	Rps24	-0.414191	0.00716307	2.18453	FALSE	Gorasp2	0.190019	0.68	0.253299	FALSE
	Parp8	0.440526	0.051526	1.36123	TRUE	Uqcrq	-0.361889	0.00716307	2.17522	FALSE	4930579K19Rik	0.871127	0.682734	0.886755	FALSE
	Srsf6	-0.28119	0.051526	1.31831	FALSE	Txnl1	-0.296561	0.00716817	2.165	FALSE	Lyst	0.38051	0.682734	0.415043	FALSE
	Avpi1	0.718001	0.0519066	1.47179	FALSE	Metrnl	1.06967	0.00717172	2.39636	TRUE	Dnajc6	0.378732	0.682734	0.413414	FALSE
	Ccdc88b	0.480581	0.0519066	1.37172	FALSE	Uqcrb	-0.414018	0.00717172	2.18398	FALSE	Zfp950	-0.268636	0.682734	0.315654	FALSE
	Rps6ka2	1.67865	0.052026	2.11328	FALSE	Txlna	0.358626	0.00717172	2.17416	FALSE	Strn4	0.256975	0.682734	0.305792	FALSE
	Grb7	2.81744	0.0521301	3.09577	FALSE	Chmp7	0.442843	0.00717484	2.18944	FALSE	Pdik1l	-0.240661	0.682734	0.292216	FALSE
	Rbm19	0.757761	0.0524227	1.48789	FALSE	Gm9294	-0.472882	0.00720126	2.19415	FALSE	Gm6194	0.650093	0.683632	0.670749	FALSE
	B4galt4	0.57817	0.0524227	1.40496	FALSE	Chst14	0.783653	0.0072037	2.28127	FALSE	Ddx56	0.158945	0.684175	0.228983	FALSE
	Cdk16	0.459577	0.0524227	1.36046	FALSE	Raly	-0.669996	0.0072037	2.24476	FALSE	Zfp385a	0.448162	0.685362	0.477254	FALSE
	Eif4ebp2	-0.395175	0.0524804	1.33962	FALSE	Plxnd1	0.895056	0.00721612	2.3212	FALSE	Paip1	-0.367831	0.685362	0.402768	FALSE
	Ept1	-0.499892	0.0528773	1.37111	FALSE	Zbtb24	0.455547	0.0072179	2.1895	FALSE	Ifngr1	0.212624	0.685362	0.268572	FALSE
	Pms1	-0.445025	0.0528863	1.352	FALSE	Dnmt1	0.430899	0.0072179	2.18451	FALSE	Calcrl	-0.209549	0.685362	0.266145	FALSE
	Ube2h	0.41111	0.0530171	1.3402	TRUE	Lrrc45	0.483668	0.00725246	2.1935	FALSE	Mina	-0.205839	0.685362	0.263234	FALSE
	Acot1	1.14127	0.0530374	1.71149	FALSE	Snx11	0.804435	0.0072628	2.28517	FALSE	Pqlc2	0.629098	0.686573	0.649951	FALSE
	2700094K13Rik	-0.362539	0.0530547	1.32581	FALSE	Uqcrh	-0.423394	0.00728244	2.17925	FALSE	Dctn2	0.179856	0.687076	0.242725	FALSE
	Osgep	-0.432334	0.0530882	1.34631	FALSE	Ubxn11	0.560705	0.00729878	2.20909	TRUE	Jag2	0.678657	0.687256	0.697929	FALSE
	Sept8	-0.518977	0.0531962	1.37576	FALSE	Pkmyt1	0.387389	0.00731968	2.17036	FALSE	Rab11b	0.238269	0.687256	0.288621	FALSE
	Adcy6	-0.701255	0.0532615	1.45389	FALSE	Sod1	-0.601002	0.00732906	2.21793	TRUE	Dpp3	0.174162	0.687256	0.238459	TRUE
	Fam171a1	0.608424	0.0533359	1.41091	FALSE	Nadk	0.329792	0.00735528	2.15874	FALSE	Exoc3l2	0.526888	0.688361	0.551284	FALSE
	Idh3a	-0.303861	0.0533359	1.30874	FALSE	Utp6	-0.47943	0.00743144	2.18224	FALSE	Fut4	0.456701	0.688361	0.484644	FALSE
	Gm16418	-0.470201	0.0536676	1.35452	FALSE	Decr1	-0.36188	0.00743377	2.15933	FALSE	Rell1	-0.389176	0.688361	0.421617	TRUE
	Rpl37a	-0.653972	0.0536829	1.42863	FALSE	Prlr	-2.03348	0.00744076	2.94365	FALSE	Zfp942	-0.309415	0.688361	0.349344	FALSE
	Cry1	0.482175	0.0538177	1.35759	FALSE	Cdc34b	0.962371	0.00744076	2.33585	TRUE	Akap9	-0.203212	0.688361	0.259997	FALSE
	Atp5h	-0.500606	0.0540214	1.36272	FALSE	Cog3	0.457489	0.00747435	2.17508	FALSE	Wdr18	0.17046	0.688361	0.235287	TRUE
	Car1	-0.612924	0.0540217	1.40786	FALSE	Fkbp15	0.367793	0.00747435	2.158	FALSE	Chst15	0.445637	0.689094	0.474074	TRUE
	Gemin6	-0.578642	0.0542593	1.39154	FALSE	Eif1b	-0.341848	0.00747435	2.15373	FALSE	Gm32374	0.528113	0.69141	0.551895	FALSE
	Gm12231	-0.270454	0.0542985	1.2938	FALSE	Igip	-1.53677	0.00749629	2.62258	FALSE	Batf	0.248931	0.69141	0.29606	TRUE
	4933423P22Rik	1.81589	0.054311	2.21313	FALSE	Zswim4	0.795161	0.00751895	2.26782	TRUE	Gm14005	1.10483	0.691548	1.11638	FALSE
	Ndufaf4	-0.357432	0.0544818	1.31332	TRUE	Gmnn	-0.377752	0.00751895	2.15718	FALSE	Scamp5	-1.05971	0.691548	1.07174	TRUE
	Anks3	1.00438	0.0545523	1.61382	FALSE	Srp14	-0.28424	0.00755176	2.1409	FALSE	Fsd1l	-0.672253	0.691548	0.691072	TRUE
	Arf2	0.509752	0.0546076	1.36176	FALSE	TrnI	-1.334	0.007607	2.50376	FALSE	Gucy1a3	0.65594	0.691548	0.675214	FALSE
	Igkv10-96	-2.63396	0.0550073	2.91963	FALSE	B4galt4	0.447778	0.007607	2.16559	FALSE	Hmga2	-0.54565	0.691548	0.568675	FALSE
	Abhd15	0.5644	0.0550073	1.38025	FALSE	Morf4l1-ps1	-0.315853	0.007607	2.1422	FALSE	Dhrs13	0.362081	0.691548	0.395928	TRUE
	Polr1d	-0.353701	0.0551586	1.30715	FALSE	Arpp19	-0.272987	0.007607	2.1363	FALSE	Tusc3	-0.300891	0.691548	0.34087	FALSE
	Sfrp1	-1.00653	0.0551879	1.61123	FALSE	Hnrnpa2b1	-0.272063	0.007607	2.13618	FALSE	Fam175a	0.255241	0.691548	0.301339	FALSE
	Slc24a3	-0.943955	0.0551879	1.5729	FALSE	Prorsd1	-0.510332	0.00765917	2.17649	FALSE	Sec23ip	0.243724	0.691548	0.291648	FALSE
	Gm32196	0.74954	0.0551879	1.4645	FALSE	Zfp579	0.503681	0.00765917	2.17494	FALSE	Nrf1	0.231061	0.691548	0.281151	FALSE
	Foxred2	0.468216	0.0552219	1.3422	TRUE	Usp14	-0.276854	0.00765917	2.13385	FALSE	Gtpbp1	0.225081	0.691548	0.276258	FALSE
	Mrps28	-0.44314	0.0552219	1.33366	FALSE	Gbp5	-0.911632	0.00768675	2.30242	FALSE	Arfgap1	0.213814	0.691548	0.267158	FALSE
	Plekho2	0.356752	0.0552883	1.307	TRUE	Slirp	-0.484361	0.00772668	2.16684	FALSE	Ccm2	-0.210276	0.691548	0.264335	FALSE
	Lnx2	0.848975	0.055305	1.51704	FALSE	Scrn2	0.560101	0.00772803	2.18494	FALSE	Yif1b	0.193681	0.691548	0.251335	FALSE
	Uqcrfs1	-0.351358	0.055305	1.30541	FALSE	Add3	0.372244	0.00772803	2.14449	FALSE	Ranbp17	0.556066	0.691946	0.578608	FALSE
	Thoc7	-0.319314	0.0554081	1.29637	FALSE	Hdac10	0.61667	0.00773329	2.19984	TRUE	Dleu2	-0.526076	0.692816	0.549689	FALSE
	Abcc3	1.5652	0.0554514	2.00689	FALSE	Atp6v0e	-0.293659	0.00774094	2.13153	FALSE	Fut10	-0.451244	0.692816	0.478564	FALSE
	Bcap31	-0.281827	0.0554514	1.28732	FALSE	Dut	-0.289364	0.00774094	2.13094	FALSE	A430072P03Rik	1.51056	0.692935	1.51893	FALSE
	Trim3	0.658499	0.0556179	1.41708	FALSE	Nfrkb	0.595809	0.00777578	2.19179	FALSE	Zc3h12b	-0.732	0.693615	0.749044	FALSE
	Unkl	0.802836	0.055757	1.48873	FALSE	Lims1	-0.320149	0.00777578	2.13341	FALSE	Samd12	-0.647397	0.693615	0.666608	FALSE
	Rab19	0.874563	0.0559088	1.52763	FALSE	Vdr	0.636217	0.00780123	2.20176	FALSE	Cfp	0.35169	0.693615	0.385913	FALSE
	Ccnd3	0.408098	0.0559628	1.31693	TRUE	Yy1	-0.422235	0.00780123	2.14971	TRUE	Cnot3	0.237173	0.693615	0.285472	TRUE
	Cited2	0.385498	0.0560047	1.30979	FALSE	Ccny	-0.472123	0.00780752	2.15972	FALSE	Ampd3	0.468769	0.693999	0.494886	FALSE
	Tdpx-ps1	-0.323118	0.0560239	1.29266	FALSE	Zfp282	0.489489	0.0078138	2.16325	FALSE	Ddx11	-0.291608	0.695162	0.33162	FALSE
	Cd1d1	0.449044	0.0560557	1.32951	FALSE	Kdm4a	-0.643501	0.00782279	2.20273	TRUE	Vmp1	0.200954	0.695548	0.255428	FALSE
	Hexb	0.37522	0.0560557	1.30642	FALSE	Sart3	0.41619	0.0078674	2.14493	FALSE	Nkx2-3	0.359796	0.695761	0.392775	FALSE
	Wiz	0.385383	0.0561235	1.30888	FALSE	Smtn	0.621693	0.00788612	2.1931	FALSE	Tmed9	0.268862	0.696046	0.311528	FALSE
	Tnpo1	-0.558767	0.0561457	1.36983	FALSE	Prdx6	-0.25993	0.00788612	2.11914	FALSE	Rbm43	-0.200415	0.696065	0.254804	FALSE
	Timm8b	-0.388818	0.0561457	1.30973	FALSE	Ganab	0.28195	0.00789183	2.12164	TRUE	Arhgef7	-0.326247	0.696405	0.362118	FALSE
	Eif3h	-0.343258	0.0561457	1.29693	FALSE	Vbp1	-0.322598	0.00796979	2.1232	TRUE	A430005L14Rik	0.239237	0.696405	0.286228	FALSE
	Tmem189	0.770693	0.0561617	1.46897	FALSE	Rnr1	-1.11234	0.00798853	2.37422	FALSE	Peg13	-0.309897	0.697347	0.347195	FALSE
	Gpr4	1.9483	0.0562176	2.31489	FALSE	Prkdc	-0.501397	0.00798853	2.15663	FALSE	Ddx54	0.210068	0.697347	0.261986	FALSE
	Tnfrsf18	0.541958	0.0562176	1.36255	FALSE	Alas1	0.425545	0.00800957	2.13915	TRUE	Psmd5	-0.146005	0.697347	0.214069	FALSE
	Xpo4	-0.701634	0.0562448	1.43338	FALSE	Fam92a	-0.407786	0.00808145	2.13187	FALSE	Usp32	-0.418039	0.697445	0.44637	FALSE
	Fn1	2.41151	0.056261	2.71613	TRUE	Atp5h	-0.534907	0.00810768	2.15843	FALSE	F11r	-0.335297	0.697445	0.370018	TRUE
	Dmxl1	-0.659358	0.056427	1.41193	FALSE	Rpl22l1	-0.650372	0.00811208	2.18968	FALSE	Aars2	0.321353	0.697445	0.357431	TRUE
	Scn1b	1.42205	0.0567479	1.89073	FALSE	Cd37	0.323624	0.00811208	2.11576	FALSE	Phka2	-0.297845	0.697445	0.336454	FALSE
	Rogdi	0.682265	0.0567479	1.42061	FALSE	Tubb4b	-0.276417	0.00812833	2.1082	FALSE	Tmem189	0.289326	0.697445	0.328936	FALSE
	Rab3gap2	0.454445	0.0568563	1.32556	FALSE	TrnY	-1.75329	0.00817645	2.72606	FALSE	Gpbp1l1	-0.252254	0.697445	0.296852	FALSE
	Prdx2	-0.339619	0.0568583	1.29069	TRUE	Pfkfb4	0.821375	0.00817645	2.24322	FALSE	Gpn3	0.238575	0.697445	0.28532	FALSE
	Fbxw8	0.700148	0.0569302	1.42807	FALSE	Tbc1d1	0.547133	0.00817645	2.15795	TRUE	Mcm6	-0.11599	0.697445	0.194789	TRUE
	Zfp768	0.522682	0.0569418	1.34987	TRUE	Treml4	2.10989	0.00821171	2.96669	FALSE	Rassf3	0.274487	0.69786	0.315835	FALSE
	Kcng2	-0.658153	0.0569446	1.40786	FALSE	Setdb1	0.311122	0.00821294	2.10858	FALSE	Zfp266	-0.188662	0.69786	0.244952	FALSE
	Eif3g	-0.351469	0.0569446	1.29322	FALSE	Dffb	0.615433	0.00830496	2.16977	FALSE	Dcun1d4	-0.458593	0.698421	0.484363	FALSE
	Tmem44	1.10088	0.0569593	1.66149	FALSE	Gm3150	-0.438836	0.00840696	2.12125	FALSE	Lrrc2	1.123	0.698789	1.13374	FALSE
	Shfm1	-0.366348	0.0570158	1.29683	FALSE	Gm38585	-2.16169	0.00840977	2.99657	FALSE	Zfp595	-0.71381	0.698789	0.730584	FALSE
	Rhno1	-0.42997	0.0572988	1.31418	FALSE	Smim4	-0.511417	0.00843718	2.13593	FALSE	Nup210	0.205431	0.698789	0.25774	TRUE
	Cc2d1a	0.749816	0.0573376	1.45041	TRUE	Dnah1	1.12873	0.00843846	2.36102	FALSE	Rfng	0.3033	0.699704	0.34065	FALSE
	Mrps21	-0.486981	0.0573952	1.33324	FALSE	Usp10	0.359558	0.0084533	2.10393	FALSE	Nsdhl	-0.292463	0.699704	0.331038	FALSE
	1190007I07Rik	-0.477057	0.0574701	1.32912	FALSE	2610002M06Rik	-0.545645	0.00847284	2.14261	FALSE	Nedd9	0.267894	0.699704	0.309546	FALSE
	Eef1e1	-0.36899	0.0574701	1.29427	FALSE	S100a10	-0.432694	0.00850062	2.11528	TRUE	Mif4gd	0.249686	0.699704	0.29393	TRUE
	Cnnm2	-0.759937	0.0576889	1.45341	TRUE	Chml	-0.899732	0.00855181	2.25519	FALSE	Arl11	0.352192	0.70144	0.384393	FALSE
	Apba3	0.516233	0.0577084	1.34202	TRUE	Dhrs1	0.387757	0.00859126	2.10202	FALSE	Matr3	-0.125073	0.704766	0.196809	TRUE
	Mapkap1	0.3236	0.0577084	1.28033	FALSE	Rab11a	-0.287217	0.0086358	2.08359	FALSE	Necap2	0.168294	0.706507	0.226028	FALSE
	Rnf31	0.64127	0.0579365	1.39338	FALSE	Gm6180	-0.237423	0.0086358	2.07731	FALSE	Cyp4f18	0.844259	0.706829	0.857601	FALSE
	Spryd3	0.525878	0.0579365	1.34419	FALSE	Runx1t1	-2.36868	0.00867472	3.14029	FALSE	Cmah	0.41331	0.706829	0.439922	FALSE
	Gm5644	-0.538361	0.0580184	1.34856	FALSE	Unc119b	0.428408	0.00867472	2.10578	TRUE	Mterf2	-0.394665	0.706829	0.422453	FALSE
	Wbp5	-0.331886	0.0580184	1.2802	FALSE	Itprip	0.457717	0.00867638	2.11186	FALSE	Lacc1	0.384478	0.706829	0.412952	FALSE
	Def6	1.30589	0.0580545	1.79818	FALSE	Gm9144	0.424672	0.00870133	2.10372	FALSE	Vimp	0.324257	0.706829	0.357559	FALSE
	Gm2962	-0.526488	0.0581277	1.34311	FALSE	Gm9840	-0.372146	0.00870133	2.09375	FALSE	2010111I01Rik	0.23844	0.706829	0.282064	FALSE
	Fbxl12	0.595105	0.0582702	1.3705	FALSE	Adgre5	0.369163	0.00870133	2.09322	FALSE	Arf5	0.172371	0.706829	0.228949	FALSE
	Tcf7l2	0.744154	0.0583418	1.44103	FALSE	Tctn3	0.492408	0.00871035	2.118	FALSE	LOC100861913	0.423396	0.706998	0.449376	FALSE
	Atg16l2	0.595494	0.0584651	1.36936	TRUE	1190007I07Rik	-0.470807	0.008754	2.11097	FALSE	Ccdc51	-0.342629	0.706998	0.374259	FALSE
	Il15	0.523238	0.0584651	1.33952	TRUE	Ogfr	0.347321	0.00878888	2.0852	FALSE	Por	0.309476	0.706998	0.344166	FALSE
	Dgkd	0.489526	0.0584651	1.32672	FALSE	Prpf31	0.312203	0.0088246	2.07789	TRUE	Nrbp1	-0.197889	0.706998	0.248666	FALSE
	Rps11-ps1	-0.417525	0.0584651	1.30187	FALSE	Eif3s6-ps2	-0.307916	0.0088246	2.07725	FALSE	Wasf2	0.182436	0.706998	0.236554	FALSE
	Cenpp	-0.618355	0.0586634	1.37814	FALSE	Gm12669	-0.266133	0.00891561	2.06705	FALSE	Blvrb	0.460938	0.708297	0.484664	FALSE
	Tbc1d20	0.489628	0.0586634	1.32539	FALSE	Smpd5	1.28352	0.00895873	2.41676	FALSE	Gclm	-0.174904	0.708297	0.230275	TRUE
	Gtf2a2	-0.350605	0.0586634	1.28056	FALSE	Dag1	0.495372	0.00901349	2.10425	FALSE	Eps8	0.446331	0.708856	0.470685	FALSE
	Eif5b	-0.360069	0.058693	1.28298	FALSE	Psma2	-0.338069	0.00901349	2.07286	FALSE	Baiap3	0.570635	0.709001	0.589857	FALSE
	Lat	0.802666	0.0587158	1.46977	TRUE	Cc2d1b	0.396915	0.00902572	2.08269	FALSE	Klf4	0.901462	0.709898	0.913661	FALSE
	Gm14567	-0.630955	0.0588827	1.3824	FALSE	Gm12989	-0.32711	0.00905605	2.06908	FALSE	Fgfrl1	-0.618318	0.709909	0.63597	FALSE
	Mfsd9	0.898965	0.0589156	1.52331	FALSE	Gng10	-0.325335	0.00905605	2.0688	FALSE	LOC102640226	-0.332741	0.709909	0.364496	FALSE
	Def8	0.474747	0.0589476	1.31801	FALSE	Psmb2	-0.301678	0.00905605	2.06521	FALSE	Dync2li1	-0.412889	0.71034	0.438794	TRUE
	Kif7	1.09263	0.0590765	1.64416	FALSE	Top1	-0.361135	0.00913793	2.07088	FALSE	Tlr7	0.305431	0.710585	0.339568	FALSE
	Camk1	0.565745	0.0591162	1.35232	FALSE	Repin1	0.406989	0.0091391	2.07932	FALSE	Apoe	1.2131	0.711714	1.22205	TRUE
	Sub1	-0.296706	0.0591795	1.26317	FALSE	Gstm1	0.465997	0.00917136	2.09017	FALSE	Clec9a	0.899103	0.71273	0.911052	FALSE
	Il10ra	1.06339	0.0595022	1.62252	TRUE	Rbm19	0.692647	0.00917851	2.15176	FALSE	Nthl1	-0.380313	0.71273	0.407761	FALSE
	Sirpb1b	2.28166	0.0595652	2.58971	FALSE	Vps53	0.382312	0.00921788	2.07096	TRUE	Nsun6	-0.33849	0.71273	0.369062	FALSE
	Paqr8	0.547145	0.0596256	1.34124	FALSE	Mov10	0.520639	0.00924802	2.09953	FALSE	Ufsp2	0.213062	0.71273	0.258894	FALSE
	Gm9105	0.492961	0.0596256	1.32007	FALSE	Psma6	-0.268434	0.00933151	2.04772	FALSE	Pold3	0.188386	0.71273	0.238998	FALSE
	Dennd4b	0.479557	0.0596256	1.31512	FALSE	Ube2k	-0.287199	0.00933613	2.05005	FALSE	Tes	-0.149261	0.71273	0.209547	FALSE
	Polr3k	-0.340349	0.0596256	1.27099	FALSE	Stau1	0.308508	0.00936712	2.05172	FALSE	Atg12	0.182334	0.713673	0.233897	FALSE
	Igbp1	-0.464206	0.0596415	1.30949	FALSE	Cnst	0.447748	0.00937919	2.07668	FALSE	Eif1ax	-0.232307	0.714424	0.2744	FALSE
	Sh3gl1	0.429808	0.0596463	1.29766	FALSE	Atad3a	0.34295	0.00943125	2.05426	FALSE	Gm6981	-1.38084	0.714806	1.38852	FALSE
	LOC108167440	-0.396258	0.0597396	1.28629	FALSE	B130055M24Rik	-0.612304	0.00945277	2.11501	FALSE	Cd300lf	1.12715	0.714806	1.13654	FALSE
	Cdk1	-0.3562	0.0597396	1.27452	FALSE	Rpl17-ps3	-0.533585	0.00947161	2.09274	FALSE	Ube2cbp	-0.415893	0.714806	0.440713	FALSE
	Usp22	0.389672	0.0598741	1.28335	TRUE	Cd72	0.554305	0.00947757	2.09786	FALSE	Otud6b	-0.269042	0.714806	0.306014	FALSE
	Stat4	0.495748	0.0601472	1.3176	FALSE	Acaca	-0.812047	0.00950824	2.17888	FALSE	Med19	-0.227334	0.714806	0.270077	FALSE
	Emid1	0.787371	0.0601639	1.45258	FALSE	Blvrb	-0.45541	0.00950824	2.07255	FALSE	Zfp664	-0.224147	0.714806	0.267401	TRUE
	Rundc1	0.6235	0.0601639	1.37068	FALSE	Mtmr12	0.392377	0.00950824	2.05962	FALSE	Slc43a2	0.198708	0.714806	0.246467	TRUE
	Ccdc18	-0.562505	0.0601639	1.34404	FALSE	Ippk	0.689694	0.00960196	2.13226	FALSE	Msh2	-0.122892	0.716219	0.190037	FALSE
	Prep	-0.330768	0.0601639	1.26468	FALSE	Tma16	-0.604124	0.00964847	2.10413	FALSE	Pqbp1	-0.187659	0.716276	0.237102	FALSE
	Psme3	-0.278946	0.0601639	1.25213	FALSE	Braf	-0.41114	0.00965777	2.05664	FALSE	Efr3b	-1.12567	0.718059	1.13482	FALSE
	Slbp	-0.273929	0.0601639	1.25102	FALSE	Naca	-0.511607	0.00967508	2.0783	FALSE	Rbm45	-0.687496	0.718059	0.702382	FALSE
	Eny2	-0.477513	0.0602917	1.30988	FALSE	Gm42127	-1.67707	0.00968669	2.6207	FALSE	Tnfrsf22	-0.517503	0.718059	0.537121	FALSE
	Ilvbl	0.462157	0.0602917	1.30436	FALSE	Gm10651	0.830199	0.00976676	2.17493	FALSE	Anapc15	0.329706	0.718059	0.359717	FALSE
	Gatsl2	1.00727	0.0603693	1.58146	FALSE	Dus4l	-0.641129	0.00976676	2.11001	FALSE	P4ha1	-0.290621	0.718059	0.324269	TRUE
	Abtb1	0.531346	0.0603693	1.32994	FALSE	Ralgds	0.580501	0.00979201	2.09131	TRUE	Snx11	0.528248	0.720085	0.547161	FALSE
	Slc12a9	0.761979	0.0606036	1.43629	FALSE	Cd53	0.454566	0.00979201	2.05991	FALSE	Rwdd3	-0.413648	0.720085	0.437543	FALSE
	Prpf40b	0.75317	0.0608615	1.43007	FALSE	Tceal8	-0.365227	0.00984359	2.03981	FALSE	Mrpl39	-0.303949	0.720085	0.335745	FALSE
	Actn4	0.421392	0.0612635	1.28392	FALSE	Pfas	-0.467478	0.00986516	2.05965	TRUE	Tfdp2	-0.259521	0.720085	0.296126	FALSE
	Pabpc1	-0.414978	0.0612635	1.28183	FALSE	Cisd2	-0.28692	0.00986755	2.02621	FALSE	Tmod3	0.199728	0.720085	0.24542	FALSE
	Gm21399	-0.279637	0.0612635	1.24462	FALSE	Rfx7	-0.513431	0.0099207	2.0682	FALSE	Akna	0.195523	0.720085	0.242009	FALSE
	Ppp1r12c	0.568972	0.0614826	1.33823	FALSE	Naa40	0.267941	0.00992428	2.02114	FALSE	Sin3b	0.16257	0.720509	0.216091	FALSE
	Hars	-0.352085	0.0615857	1.26068	FALSE	Cdan1	0.522689	0.00994025	2.06969	FALSE	Adgre1	1.3925	0.721494	1.3997	FALSE
	Wipf1	0.485181	0.0617405	1.30312	FALSE	Snx19	0.491628	0.00995003	2.06165	FALSE	Vangl1	-0.541636	0.721494	0.559881	FALSE
	Mpl	0.331176	0.0619323	1.25265	FALSE	Brat1	0.4096	0.00998978	2.04195	TRUE	Wdyhv1	-0.259828	0.721494	0.295987	FALSE
	Prmt9	-0.509448	0.0621508	1.3097	FALSE	Rnf187	0.38992	0.0100167	2.03695	FALSE	Cox4i1	0.143058	0.721494	0.201404	FALSE
	Atf4	-0.411982	0.0624137	1.27322	FALSE	Usf1	0.564707	0.0100404	2.07651	FALSE	F630048H11Rik	0.62123	0.722225	0.637103	FALSE
	Slc25a21	-0.732793	0.0624626	1.40979	FALSE	Birc5	-0.349194	0.0100529	2.028	FALSE	Phldb3	-0.831909	0.722563	0.843795	FALSE
	Ptcd3	-0.382866	0.0624626	1.26377	FALSE	Dhx35	0.532402	0.0100646	2.06695	TRUE	Cd151	-0.82185	0.722563	0.833879	FALSE
	Nt5c2	-0.29972	0.0624626	1.24111	TRUE	Ankrd39	0.479846	0.0101111	2.05209	TRUE	Prdm5	-0.465291	0.722563	0.486222	FALSE
	R3hdm4	0.290055	0.0624626	1.23881	TRUE	Npat	0.4587	0.0101359	2.04621	FALSE	Arl6ip1	-0.134894	0.722563	0.195224	FALSE
	Fbxw11	0.438545	0.0626803	1.28032	FALSE	Usp24	-0.43214	0.0101617	2.03935	TRUE	Nostrin	1.0914	0.724607	1.10033	FALSE
	Shisa8	0.891818	0.0628085	1.4967	FALSE	Zfp266	-0.312211	0.010207	2.01543	FALSE	Trpm2	0.664305	0.724607	0.678876	FALSE
	Fam69b	1.65075	0.0628808	2.0417	FALSE	B4galnt4	0.86401	0.0102171	2.17009	FALSE	Snx33	-0.56943	0.724607	0.586363	TRUE
	Rpl36	-0.589395	0.0628808	1.33826	FALSE	Nup133	0.390657	0.0102664	2.02659	FALSE	Gfod1	-0.551845	0.724607	0.569301	FALSE
	Akt1	0.453857	0.0628808	1.28435	FALSE	Slc12a9	0.594361	0.0102696	2.07538	FALSE	Rnf135	-0.354801	0.724607	0.381385	FALSE
	Camk2a	1.26898	0.0628827	1.74753	FALSE	Harbi1	0.46921	0.0102778	2.04272	TRUE	Selenbp1	-0.297564	0.724607	0.328809	FALSE
	Gcsh	-0.338039	0.0629023	1.24799	FALSE	Abca3	0.621196	0.0103355	2.08057	FALSE	Sgk3	0.158644	0.724607	0.211516	FALSE
	Llph-ps2	-0.53039	0.062972	1.31277	FALSE	Plekhg2	0.800038	0.0103597	2.13984	TRUE	Lefty1	0.961104	0.724777	0.971218	FALSE
	Psmd5	-0.283048	0.0630649	1.23314	FALSE	Gata2	0.270068	0.0104111	2.00082	FALSE	Sp3os	-0.454221	0.724777	0.475247	FALSE
	Laptm4b	0.72653	0.0630933	1.40281	FALSE	Cadm1	1.82114	0.0104632	2.6904	FALSE	Zfp560	-0.323063	0.724777	0.352012	FALSE
	Fam129a	0.653001	0.0631655	1.36574	FALSE	Sppl2a	-0.435475	0.0104711	2.02733	TRUE	Fam13b	-0.228973	0.724777	0.268275	TRUE
	Uba7	0.359317	0.0631865	1.25204	FALSE	Hspd1-ps3	-0.289659	0.0105162	1.99923	FALSE	Tfrc	0.331664	0.726085	0.359618	FALSE
	Ankrd17	-0.379163	0.0632231	1.25764	FALSE	Rpl29	-0.330201	0.0105589	2.00378	FALSE	Cmbl	1.30844	0.72613	1.3158	FALSE
	Usp54	0.671803	0.0636062	1.3722	FALSE	Fam65b	0.31122	0.0105589	2.00074	FALSE	Pcdhb16	1.1755	0.72613	1.18369	FALSE
	Ube2k	-0.40586	0.0637297	1.26266	FALSE	Cops5	-0.376681	0.010581	2.01106	FALSE	Tatdn1	-0.464393	0.72613	0.484745	TRUE
	Osbp	0.358709	0.0637532	1.24815	TRUE	LOC102639044	-0.606632	0.0106207	2.06496	FALSE	Kctd17	0.452747	0.72613	0.4736	TRUE
	Gm41639	1.71718	0.0639697	2.0915	FALSE	Gm7727	-0.771069	0.0106628	2.11751	FALSE	Gm35236	0.368101	0.72613	0.393466	FALSE
	Tmem258	-0.393583	0.0640668	1.2566	FALSE	Mmachc	-0.509483	0.0106628	2.03687	FALSE	Ccdc71l	0.347496	0.72613	0.37426	FALSE
	Pram1	1.62387	0.0641724	2.01479	FALSE	Tle1	0.620243	0.010697	2.06604	FALSE	Foxn2	-0.344084	0.72613	0.371094	FALSE
	Lat2	0.485551	0.0641724	1.2877	FALSE	Taf1	-0.450429	0.0107215	2.02059	FALSE	Ece2	-0.339488	0.72613	0.366837	FALSE
	Nceh1	0.398707	0.0642566	1.25699	FALSE	Sh3bp1	0.348035	0.0107215	2.00026	FALSE	Mgat4a	0.316013	0.72613	0.345226	FALSE
	Cln3	0.518374	0.0643335	1.29944	FALSE	Vps13c	-0.66765	0.0107562	2.07849	FALSE	Prr5	0.312402	0.72613	0.341924	FALSE
	Eif3s6-ps2	-0.395512	0.0643335	1.25549	FALSE	Gm3531	-0.281288	0.0108025	1.98649	FALSE	Vcl	0.304541	0.72613	0.334758	TRUE
	Gm30816	-1.09958	0.0644586	1.62077	FALSE	Mvp	0.368311	0.0108137	2.00023	FALSE	Mknk2	0.284152	0.72613	0.316321	TRUE
	Atp1b2	-0.616331	0.0644586	1.34077	TRUE	Ciz1	0.276297	0.0108724	1.98302	TRUE	Mettl4	-0.277792	0.72613	0.310621	FALSE
	Atad5	-0.418733	0.0646143	1.26121	FALSE	Dus3l	0.438637	0.0108924	2.01129	FALSE	Tstd2	-0.273223	0.72613	0.306542	TRUE
	Tsc22d1	0.59583	0.064629	1.33045	TRUE	Tmem161a	0.609103	0.0108929	2.05519	FALSE	Tmub1	-0.269906	0.72613	0.303589	FALSE
	Magohb	-0.553267	0.064629	1.31194	FALSE	Ubqln2	-0.580382	0.0108929	2.04686	FALSE	Terf1	-0.266296	0.72613	0.300384	FALSE
	Dscc1	-0.468445	0.064629	1.27848	FALSE	H2afz	-0.362671	0.0109045	1.99563	FALSE	Atp2b4	-0.248166	0.72613	0.284435	TRUE
	Ndufs6	-0.503415	0.0646296	1.2917	FALSE	Gm15800	-0.464066	0.0109506	2.01473	FALSE	Ctu2	0.246288	0.72613	0.282799	TRUE
	Zfp90	0.697104	0.0647365	1.37816	TRUE	Tmem179b	-0.352391	0.0109526	1.9919	TRUE	Adcy7	0.237476	0.72613	0.275158	TRUE
	Cfl1	-0.228841	0.0647365	1.21067	TRUE	Tmem248	0.326251	0.0110019	1.98552	FALSE	Gm3150	-0.234947	0.72613	0.272978	FALSE
	Fuk	0.813079	0.0647768	1.44008	FALSE	Med13	-0.489587	0.0110724	2.01611	FALSE	Ccnd3	0.228356	0.72613	0.267326	TRUE
	Fut4	0.733519	0.0647768	1.3967	FALSE	Efhd2	0.40409	0.0110724	1.99707	TRUE	Tapt1	0.202837	0.72613	0.245886	FALSE
	Supt5	0.360574	0.0649217	1.24114	TRUE	Rpl28-ps1	-0.402817	0.0110724	1.99681	FALSE	Aaas	0.196836	0.72613	0.24096	FALSE
	Tfip11	0.52799	0.0649407	1.29957	FALSE	Ppib	-0.330463	0.0111778	1.97942	FALSE	Psip1	-0.166583	0.72613	0.21695	FALSE
	Tcf15	-0.582515	0.0649738	1.32247	FALSE	Triobp	0.469132	0.0111827	2.00705	FALSE	Tnfrsf21	0.165253	0.72613	0.21593	TRUE
	Timm10	-0.460507	0.0652616	1.27165	TRUE	Rpp30	-0.370466	0.011252	1.98367	FALSE	Gm5398	1.27825	0.72722	1.28571	FALSE
	Irak1	0.35138	0.0654539	1.2351	FALSE	Gm13611	-0.492546	0.0112667	2.0095	FALSE	LOC100503338	-0.588312	0.72722	0.604357	FALSE
	AI662270	-0.316934	0.0654539	1.22575	FALSE	Slco2b1	1.03429	0.0113253	2.20374	TRUE	Fam84b	0.430494	0.727539	0.452116	FALSE
	Fhdc1	0.781296	0.0655163	1.41826	FALSE	Gm10443	-0.558236	0.0113532	2.02341	FALSE	Pbxip1	-0.261414	0.727539	0.29567	FALSE
	Zfp106	0.320409	0.0655314	1.22615	FALSE	Actb	-0.279371	0.0113532	1.96484	TRUE	Tor4a	-0.161279	0.728145	0.21212	FALSE
	Mctp1	0.463501	0.0655362	1.27104	FALSE	Ier3ip1	-0.307282	0.0113608	1.96872	TRUE	Nhlrc3	0.480159	0.729051	0.499387	FALSE
	Gm20605	0.725138	0.0655469	1.38794	FALSE	Accs	0.538485	0.0113676	2.01752	FALSE	AW554918	-0.387759	0.729051	0.41133	FALSE
	Nudt14	0.541805	0.0655672	1.30145	FALSE	Nphp1	0.561043	0.0113933	2.02271	TRUE	Irf5	0.296039	0.729052	0.326304	FALSE
	Eif1-ps1	-0.602593	0.0656273	1.32756	FALSE	Trpm2	1.23441	0.0114893	2.29918	FALSE	Pdgfb	-1.01703	0.730121	1.02616	TRUE
	Gm8069	-0.508228	0.0656273	1.28747	FALSE	Gm4833	-0.639683	0.0114893	2.04246	FALSE	Fxyd1	0.953073	0.730121	0.962813	FALSE
	Rrm1	-0.361513	0.0656298	1.23691	FALSE	Med16	0.47173	0.0115088	1.99553	TRUE	Krt80	0.550632	0.730121	0.567324	FALSE
	Cerk	0.458636	0.065701	1.26826	TRUE	Iigp1	-0.781461	0.0115103	2.09047	FALSE	Zfp963	0.417578	0.730121	0.439354	FALSE
	Rpl6	-0.469613	0.0658453	1.27138	FALSE	Mboat7	0.374169	0.0115103	1.97469	TRUE	Tbc1d19	-0.346463	0.730121	0.372422	TRUE
	Runx1	0.419501	0.0659031	1.25338	TRUE	Pgm1	-0.276988	0.0115103	1.9586	FALSE	Gm16425	0.303134	0.730121	0.332492	FALSE
	Ehd4	0.383264	0.0659031	1.24172	FALSE	Naa38	-0.462889	0.0115113	1.99337	FALSE	Gpn1	0.228003	0.730121	0.265794	FALSE
	Cbx2	0.565883	0.0660474	1.3088	TRUE	Cyfip1	0.261901	0.0115191	1.95619	TRUE	Ddx17	-0.207722	0.731098	0.248296	FALSE
	Cmtm6	0.370744	0.0660474	1.23701	FALSE	Hfe	0.842128	0.0115235	2.11344	FALSE	Pom121	0.468203	0.73122	0.487542	FALSE
	Sod1	-0.574034	0.0661879	1.31152	TRUE	Plekhb2	0.372442	0.0115808	1.97176	FALSE	Vwa5a	0.25579	0.73122	0.289675	FALSE
	Gm6142	-0.558379	0.0665388	1.30267	FALSE	Naa25	0.36761	0.0115808	1.97085	FALSE	Ftl1	0.150393	0.73122	0.202734	FALSE
	Gm17257	-0.612058	0.0665912	1.32626	FALSE	Naa50	-0.340014	0.0115828	1.96582	FALSE	Qsox2	0.354801	0.732598	0.379664	FALSE
	Dennd6b	0.850714	0.0667137	1.45127	FALSE	Fam53b	0.398737	0.0116359	1.97487	FALSE	Rnf144b	1.21987	0.73575	1.22713	FALSE
	Shisa9	1.10916	0.0668449	1.61577	FALSE	9030619P08Rik	0.563038	0.0116577	2.0137	FALSE	Fbxl4	-0.381038	0.73575	0.403671	FALSE
	Zfp235	-0.693432	0.0668449	1.3643	FALSE	Gm10275	-0.338655	0.0116577	1.96282	FALSE	Ube2o	0.323623	0.73575	0.34999	TRUE
	Prkdc	-0.546337	0.0668449	1.29574	FALSE	Bet1	-0.317088	0.0116577	1.95922	FALSE	Gna13	-0.274555	0.735898	0.305153	FALSE
	Ubl5	-0.421775	0.0668449	1.24834	FALSE	2310009A05Rik	-0.49702	0.0116581	1.99624	FALSE	Wls	-0.216187	0.735898	0.253918	FALSE
	Mycn	0.505833	0.0668573	1.27912	FALSE	Sept2	-0.276775	0.0116621	1.95294	FALSE	LOC108168254	-0.732593	0.735907	0.7446	FALSE
	Safb2	0.413928	0.0668573	1.24564	FALSE	Gm8430	-0.500136	0.0116776	1.99631	FALSE	Mras	0.725822	0.735907	0.737939	FALSE
	Gm11478	-0.33954	0.0669142	1.22258	FALSE	Zfp771	-0.402163	0.0116815	1.9739	TRUE	Cnn2	0.200881	0.735907	0.241017	TRUE
	Cnpy3	0.471959	0.0670177	1.26514	FALSE	Zmym5	-0.453551	0.0116821	1.98499	FALSE	Ppp3ca	-0.190951	0.735907	0.232805	FALSE
	Gm41235	-2.27327	0.0671005	2.55819	FALSE	Dock8	-0.329927	0.0117648	1.95742	FALSE	Gm13986	0.888271	0.736607	0.898138	FALSE
	Gm38525	1.03864	0.0671005	1.56696	FALSE	Gpc1	0.514386	0.0117802	1.99626	FALSE	1810013L24Rik	-0.407991	0.736607	0.429049	FALSE
	Mlycd	0.609538	0.0671005	1.32216	FALSE	Rbsn	0.460699	0.0117802	1.9831	FALSE	Ccdc122	-0.368951	0.736607	0.392111	FALSE
	Atp7a	0.765884	0.0671391	1.40092	FALSE	Dhfr	-0.437198	0.0118032	1.97695	FALSE	Ube2q2	-0.215064	0.736607	0.252743	TRUE
	Polr2f	-0.436574	0.0676538	1.24852	FALSE	Pomp	-0.300366	0.0118297	1.9503	FALSE	Gstm2-ps1	0.199976	0.736607	0.240035	FALSE
	2310022A10Rik	0.412546	0.0676538	1.24033	FALSE	Nxpe4	1.41062	0.01183	2.38815	FALSE	H2afy	-0.135652	0.736607	0.189809	FALSE
	Gstm5	-0.510127	0.0678876	1.27473	FALSE	Krtcap2	-0.33077	0.0118395	1.95485	FALSE	Cxcr2	0.799166	0.737252	0.810057	TRUE
	Zfp521	0.460448	0.0680511	1.25471	FALSE	Ttc38	0.548444	0.0118669	2.00224	TRUE	Gm30389	0.965232	0.738127	0.974198	FALSE
	Ddx3x	-0.374289	0.0682255	1.22465	FALSE	Sf3b3	0.245134	0.0119064	1.93977	FALSE	Grtp1	0.730888	0.738127	0.742689	FALSE
	Ankzf1	0.621212	0.0682585	1.32102	TRUE	Abhd17b	0.363113	0.0119136	1.95792	FALSE	Gm38525	0.566551	0.738127	0.581695	FALSE
	Hspa8	-0.517382	0.0682585	1.27549	FALSE	Prss48	-3.33271	0.0119315	3.84787	FALSE	Zfp654	-0.409576	0.738127	0.430282	FALSE
	Fam53b	0.456435	0.0682585	1.25201	FALSE	Tmem69	-0.813863	0.0119315	2.08841	FALSE	Rnf19a	-0.319238	0.738127	0.345402	FALSE
	Rpl17-ps10	-0.454943	0.0682585	1.25146	FALSE	Gba2	0.45358	0.0119476	1.9755	FALSE	Tmem154	0.317482	0.738127	0.343779	FALSE
	Scyl1	0.43543	0.0682585	1.2445	FALSE	Tlr2	0.551186	0.0119572	1.99983	TRUE	Rexo1	0.281139	0.738127	0.31053	TRUE
	Romo1	-0.426593	0.0682585	1.24144	FALSE	Plscr3	0.30057	0.0119572	1.94573	FALSE	Manf	0.274033	0.738127	0.304111	FALSE
	Pnrc1	0.380381	0.0682585	1.22633	FALSE	Map4k1	0.34772	0.011989	1.95243	TRUE	Rnf113a2	-0.235198	0.738127	0.269643	FALSE
	Ctps	-0.302615	0.0682585	1.20448	FALSE	Sepw1	-0.31594	0.011989	1.94702	FALSE	B3galnt2	-0.221895	0.738127	0.258122	FALSE
	Fhl1	-0.416696	0.0683171	1.23772	FALSE	Chchd2	-0.382031	0.0120503	1.95666	FALSE	Slfn2	0.615501	0.739026	0.629358	FALSE
	Snx11	0.794439	0.0684566	1.40975	FALSE	Zfp91	-0.486367	0.0120993	1.97797	FALSE	Tcf20	-0.439916	0.739026	0.459104	FALSE
	Pglyrp1	0.788993	0.068473	1.4066	TRUE	Cfl1	-0.221821	0.0120999	1.93001	TRUE	Rbsn	0.3873	0.740113	0.408759	FALSE
	Armcx1	0.443237	0.0687795	1.24417	FALSE	Taf9	-0.283731	0.0121079	1.93781	FALSE	Gm30067	-1.68143	0.741177	1.68645	FALSE
	Fam96a	-0.266903	0.0687795	1.19279	FALSE	Cct8	-0.206361	0.0121419	1.9268	TRUE	Fstl3	1.38881	0.741177	1.39489	TRUE
	Gtf2b	-0.372449	0.0689154	1.21993	FALSE	Gm6415	-0.659751	0.0122991	2.02085	FALSE	LOC102632821	-1.1904	0.741177	1.19749	FALSE
	Plcb2	0.411547	0.0689657	1.23213	FALSE	Flad1	0.357946	0.0122991	1.94338	FALSE	4930503B20Rik	-1.06156	0.741177	1.0695	FALSE
	Rnf122	0.404853	0.0691341	1.22891	FALSE	Clint1	0.24368	0.0123064	1.92535	FALSE	Tsga10	0.520629	0.741177	0.536633	FALSE
	Krt80	1.22146	0.0691679	1.68458	FALSE	Pank3	-0.549926	0.0123171	1.9871	FALSE	Zdhhc15	0.348838	0.741177	0.372301	FALSE
	Akap8l	0.508061	0.0692215	1.26616	FALSE	Adck2	0.402125	0.0123419	1.95052	FALSE	Hspa8	-0.306048	0.741177	0.332544	FALSE
	Erp27	-0.885267	0.0692727	1.45876	FALSE	Zfp81	-0.667697	0.0123552	2.0216	FALSE	Tmem94	-0.276839	0.741177	0.305876	FALSE
	LOC108167876	-0.587721	0.0692727	1.29989	FALSE	Ifnar1	0.423567	0.0123631	1.95433	FALSE	Tab2	-0.265483	0.741177	0.295638	FALSE
	Itsn1	-0.39736	0.0693116	1.22541	FALSE	Smox	0.641673	0.0123913	2.01195	FALSE	Trit1	-0.265292	0.741177	0.295466	FALSE
	Card10	1.82035	0.0693846	2.15786	FALSE	Numb	0.541553	0.0124558	1.98012	FALSE	Slain2	0.23216	0.741177	0.266118	FALSE
	Ikbkb	0.303272	0.0693846	1.19777	TRUE	Gm6419	-0.401844	0.0124577	1.94649	FALSE	1810030O07Rik	0.185251	0.741177	0.226359	FALSE
	Dlst	-0.396066	0.0695235	1.22373	FALSE	Uba1	0.208778	0.012549	1.91282	FALSE	Uap1	-0.172579	0.741177	0.216111	TRUE
	Nufip2	-0.546748	0.0695754	1.28017	FALSE	Mcm10	0.552976	0.0125733	1.97936	FALSE	Mrfap1	-0.150895	0.741177	0.199222	FALSE
	Pgam1-ps2	0.389878	0.0695754	1.22144	FALSE	Ehd4	0.301158	0.0125733	1.92426	FALSE	Gpr171	-0.175207	0.741404	0.218136	FALSE
	Mrpl35	-0.347863	0.0695754	1.20868	FALSE	Zyx	0.269032	0.0126082	1.91831	FALSE	Mtpap	-0.161305	0.741857	0.206969	FALSE
	Kif21a	-1.44761	0.0696209	1.85333	FALSE	Stx16	-0.453737	0.0126597	1.95107	FALSE	Chil3	2.1863	0.742995	2.19011	FALSE
	Miip	0.702914	0.0696558	1.35382	FALSE	Adamts10	0.396365	0.0126743	1.93804	FALSE	Gm12185	-0.518645	0.742995	0.53445	FALSE
	Churc1	-0.387513	0.0696558	1.22021	FALSE	Spidr	0.569692	0.0126911	1.98022	FALSE	Ralgds	0.327932	0.742995	0.352398	TRUE
	Agpat9	1.53097	0.0698001	1.91847	FALSE	Kras	-0.458128	0.0126911	1.95105	FALSE	Aacs	0.316124	0.742995	0.341437	FALSE
	Nudt16	0.574447	0.0698019	1.29098	FALSE	Ltbp3	0.409972	0.0127115	1.93963	FALSE	Akap7	-0.27377	0.742995	0.302646	FALSE
	Nudcd2	-0.330341	0.0698019	1.2024	FALSE	Mum1	0.395193	0.0127115	1.93656	FALSE	Thnsl1	-0.271926	0.742995	0.300979	FALSE
	Krr1	-0.302231	0.0698266	1.19484	FALSE	2410002F23Rik	0.299712	0.0127115	1.91935	FALSE	Gimap6	-0.268849	0.742995	0.298202	FALSE
	Gm5529	-0.428082	0.0699233	1.23213	FALSE	Gm41622	-2.09391	0.0127911	2.82281	FALSE	Bora	-0.258028	0.742995	0.288484	FALSE
	Map3k6	0.743788	0.0699489	1.37395	FALSE	Pfdn4	-0.510586	0.0128685	1.95821	FALSE	Trim25	0.24803	0.742995	0.279577	FALSE
	Gm4833	-0.581071	0.0699489	1.29313	FALSE	Ndufb2	-0.374475	0.0128696	1.92717	FALSE	Prpf39	-0.147715	0.742995	0.196124	FALSE
	Zfp51	0.516486	0.0699489	1.26542	FALSE	Siva1	-0.377984	0.0128948	1.92702	FALSE	4933427D14Rik	-0.293063	0.744528	0.319845	FALSE
	Klhl5	0.374352	0.0699489	1.21436	FALSE	Slc18a2	0.344701	0.0128948	1.92077	FALSE	Gm38888	1.21933	0.744651	1.22603	FALSE
	Clip1	0.407971	0.0703547	1.22277	FALSE	Ptger1	0.67241	0.0129185	2.00491	FALSE	Gstm4	-0.326056	0.744651	0.350298	FALSE
	Wdr61	-0.278274	0.07056	1.18459	FALSE	Tor3a	0.468241	0.0129345	1.94544	FALSE	Gm14450	-0.214083	0.745928	0.249074	FALSE
	Tnfrsf1a	0.361938	0.0705987	1.20676	FALSE	Mns1	-0.359922	0.0129345	1.92225	TRUE	Clk3	0.206574	0.745928	0.24265	FALSE
	Nup93	-0.357793	0.070753	1.20462	FALSE	Snx3	-0.280577	0.0129345	1.90898	FALSE	Kmo	0.489754	0.747541	0.505793	FALSE
	Pdss1	-0.425969	0.0708192	1.22621	FALSE	Jup	0.78861	0.0129778	2.04497	FALSE	Adgrl2	-0.487089	0.747774	0.503179	FALSE
	LOC105245860	-0.715267	0.0709391	1.35354	FALSE	Entpd6	0.600531	0.0129778	1.98006	FALSE	Xpr1	0.331892	0.747908	0.355059	FALSE
	Adgrg3	0.602623	0.0711075	1.29663	FALSE	Sec61b	-0.400935	0.0130067	1.92798	FALSE	Syde2	-0.315262	0.748535	0.33943	FALSE
	Nfkb1	0.295688	0.0711075	1.18555	TRUE	Prmt5	0.299529	0.0130067	1.90947	FALSE	Gm9247	0.192663	0.749376	0.229824	FALSE
	Tbc1d10a	0.653218	0.0711721	1.32056	TRUE	Sirpa	0.532291	0.013022	1.95902	FALSE	Pros1	0.502703	0.750626	0.517909	FALSE
	Usp24	-0.358815	0.0711721	1.20247	TRUE	Mpnd	0.413251	0.0130633	1.92874	FALSE	Zfp74	0.371254	0.750626	0.391597	FALSE
	Ece1	0.805276	0.0712649	1.40156	FALSE	Cercam	0.544852	0.0131027	1.9599	FALSE	Serpina3f	-0.461305	0.750705	0.477818	FALSE
	Lmo7	2.19431	0.0714079	2.47566	FALSE	Slc30a5	0.287624	0.0131027	1.90448	FALSE	Gm35959	-1.27758	0.752348	1.28354	FALSE
	Tmem55b	0.398117	0.0714079	1.21342	FALSE	Trpv2	0.492159	0.0131231	1.94525	TRUE	Gm5134	-0.751497	0.752897	0.76154	FALSE
	Psmc3	-0.261762	0.0715465	1.17494	TRUE	Mkl1	0.414472	0.0131231	1.92706	FALSE	Ddx59	-0.405258	0.752897	0.423589	FALSE
	Mrip-ps	0.490421	0.0719623	1.24367	FALSE	Ppp1r16a	0.44644	0.0131236	1.93418	FALSE	Sdccag8	-0.331011	0.755923	0.352613	FALSE
	Polr3g	-0.502469	0.0720744	1.24785	FALSE	Mrpl23-ps1	-0.367973	0.013149	1.91676	FALSE	Gpn2	0.323564	0.755923	0.345632	TRUE
	Yipf2	0.488624	0.0720744	1.24234	FALSE	Map1s	0.363589	0.013149	1.91592	TRUE	Arhgef39	-0.255087	0.755923	0.282554	FALSE
	Myo1c	0.330367	0.0720744	1.18904	TRUE	Zbtb41	-0.52037	0.0131546	1.95158	FALSE	Grina	0.215897	0.755923	0.247748	FALSE
	Ighv1-7	-3.66967	0.0721399	3.8432	FALSE	Krt18	0.422507	0.0131603	1.92761	FALSE	3830406C13Rik	-0.21447	0.755923	0.246506	FALSE
	Slc36a4	0.581021	0.0721399	1.28115	FALSE	Gm8797	-1.30042	0.0131746	2.28615	FALSE	BC035044	0.153242	0.755923	0.195578	FALSE
	LOC102633973	-0.565162	0.0721911	1.27376	FALSE	Clk4	-0.379774	0.0131795	1.91807	FALSE	Hp1bp3	0.151171	0.755923	0.19396	FALSE
	Slc41a1	0.503998	0.0721911	1.24783	TRUE	Atg16l2	0.560898	0.0132023	1.96127	TRUE	Stambpl1	0.28614	0.756475	0.310752	FALSE
	4930579G24Rik	-0.408223	0.0721911	1.21231	FALSE	Rpl18-ps2	-0.330067	0.0132306	1.9072	FALSE	Ap3d1	0.202224	0.756475	0.235766	TRUE
	Hlx	1.12331	0.0723039	1.60104	FALSE	Psmd3	0.301119	0.0132306	1.9024	TRUE	Lamp2	0.155956	0.756475	0.197517	FALSE
	Srp19	-0.319787	0.0724461	1.18399	FALSE	Gm11725	1.71748	0.0133504	2.54234	FALSE	Xkrx	1.22165	0.757628	1.22759	FALSE
	Eif2a	-0.421806	0.0728353	1.21334	FALSE	Cxxc1	0.312166	0.0133655	1.89984	FALSE	Celsr2	-1.2154	0.757628	1.22137	FALSE
	Rps3a2	-0.383066	0.0728353	1.20042	FALSE	Chtf18	0.563247	0.0133895	1.95608	FALSE	Slc9a2	1.08332	0.757628	1.09001	FALSE
	Naaa	0.907278	0.0729445	1.45463	FALSE	9930111J21Rik1	0.900214	0.0134427	2.07676	FALSE	Dock10	0.192838	0.757628	0.227414	FALSE
	Kif17	0.786045	0.0729757	1.38211	FALSE	Skp1a	-0.246003	0.0134427	1.88761	FALSE	Dtd1	-0.188379	0.757628	0.223646	FALSE
	Rpl18a	-0.396249	0.0729757	1.2039	TRUE	Zfp65	-0.66301	0.0134811	1.98431	FALSE	Slc11a1	0.761749	0.757766	0.771216	FALSE
	Neurl3	0.4346	0.0732789	1.21538	FALSE	Atm	-0.459277	0.0135227	1.92454	FALSE	Snn	0.364394	0.757766	0.38379	FALSE
	Snhg4	-0.50091	0.0733544	1.24023	TRUE	Gcn1l1	0.367817	0.0135227	1.90479	FALSE	Gm34703	-0.447062	0.758381	0.462916	FALSE
	Cldn12	0.488755	0.0733544	1.23537	FALSE	Metap2	-0.257147	0.0135537	1.88556	FALSE	Zfp85	-0.450818	0.759081	0.466442	FALSE
	Gm33272	-1.66283	0.0735496	2.01237	FALSE	Ly6c2	-0.524869	0.0135666	1.93988	FALSE	Gcsh	-0.276323	0.759928	0.300948	FALSE
	Psma4	-0.352831	0.0736271	1.18663	TRUE	Fzd7	-0.630884	0.0136083	1.96995	FALSE	Zfp324	0.521531	0.760583	0.534902	TRUE
	Rpl10	-0.770951	0.0737916	1.36959	FALSE	Gm20605	0.552772	0.0136083	1.94634	FALSE	Arhgef9	-0.939543	0.761941	0.946934	TRUE
	Sv2a	1.72668	0.0738525	2.06447	FALSE	Evl	1.16312	0.0136648	2.19746	TRUE	Maml1	-0.522775	0.761941	0.535944	TRUE
	Snhg8	-0.852921	0.0738525	1.41706	FALSE	Kmt2e	-0.272269	0.0136648	1.88417	FALSE	Zfp180	0.433163	0.761941	0.448968	FALSE
	Rgl1	0.518074	0.0738525	1.24459	FALSE	Zfp26	-0.633912	0.0138135	1.96477	FALSE	Egln2	-0.274223	0.761941	0.298565	FALSE
	Rnf123	0.474254	0.0738525	1.22699	FALSE	Adar	0.459178	0.0138135	1.91555	FALSE	Trabd	0.208818	0.761941	0.23989	TRUE
	Alg1	0.545031	0.0740349	1.25508	TRUE	Pank4	0.556304	0.0138171	1.94101	FALSE	Papss1	-0.196587	0.761941	0.229323	FALSE
	Dynll2	-0.633125	0.0742375	1.29474	FALSE	2810025M15Rik	-0.479231	0.013881	1.9184	FALSE	Mplkip	-0.194705	0.761941	0.227712	FALSE
	Smurf1	0.737012	0.0743828	1.34787	FALSE	Nme1	-0.270176	0.0139131	1.87613	FALSE	Rps24	-0.189223	0.761941	0.223042	FALSE
	Emg1	-0.312177	0.0745073	1.17021	FALSE	Nudt5	-0.32528	0.0139313	1.8843	FALSE	Mlxip	0.18725	0.761941	0.221371	FALSE
	Dnajb2	0.667198	0.0746345	1.30974	TRUE	Rinl	0.465823	0.0139451	1.91316	FALSE	Wsb1	-0.182768	0.761941	0.217593	FALSE
	Cd22	2.38286	0.0746478	2.63593	FALSE	Cstf1	0.318183	0.0139752	1.88174	FALSE	Cyp39a1	0.744146	0.762676	0.753391	FALSE
	Ermap	-0.610277	0.0746478	1.28161	FALSE	Rpl27a	-0.578978	0.0139959	1.9423	FALSE	Spn	-0.159651	0.762676	0.198324	FALSE
	Kdelr2	-0.638578	0.0750276	1.29341	FALSE	Slc46a1	1.40755	0.0140429	2.32661	TRUE	Gm10037	-1.27327	0.76388	1.27863	FALSE
	Gm4900	0.564672	0.0750276	1.25856	FALSE	Scarf1	0.421806	0.0140429	1.89996	FALSE	Zfp456	-0.730631	0.766045	0.739742	FALSE
	Cdk20	1.15335	0.0750942	1.61074	FALSE	Ccnb1	-0.345831	0.0140429	1.88455	FALSE	Klf5	0.655795	0.766045	0.665931	FALSE
	Hk1	0.555919	0.0751395	1.25408	FALSE	Gm6581	-0.432935	0.0140578	1.90201	FALSE	Elovl7	-0.601319	0.766045	0.612357	FALSE
	Haus1	-0.352351	0.0752771	1.1773	FALSE	Atp6v1f	-0.337592	0.0141947	1.87846	FALSE	Tnfaip3	0.508753	0.766045	0.521754	TRUE
	Dlgap5	-0.529383	0.0752785	1.24182	TRUE	Rgp1	-0.902009	0.0142467	2.05484	FALSE	Irak1bp1	-0.442886	0.766045	0.457761	FALSE
	LOC102640575	-0.562879	0.0753063	1.25632	FALSE	Cc2d1a	0.593244	0.014287	1.93809	TRUE	Asb7	-0.347372	0.766045	0.366148	FALSE
	Rps27rt	-0.508094	0.0753063	1.23275	FALSE	Abtb1	0.509272	0.01429	1.91396	FALSE	Zfp956	0.321076	0.766045	0.341302	FALSE
	Cxcr2	1.33928	0.0754003	1.74756	TRUE	Ctsg	0.343273	0.0143001	1.87633	FALSE	Nat6	-0.294158	0.766045	0.31611	FALSE
	Golga2	0.459875	0.0755562	1.21234	TRUE	Usp34	-0.495941	0.0143339	1.90917	FALSE	Cndp2	0.269945	0.766045	0.293713	FALSE
	Hpf1	-0.322266	0.0757346	1.16612	FALSE	Skap2	0.249707	0.0143339	1.86047	FALSE	Marcksl1	-0.183041	0.766045	0.216567	FALSE
	Ndufs1	-0.285477	0.0760384	1.15481	FALSE	Map3k8	1.05417	0.0143605	2.12304	TRUE	Sla	-0.176584	0.766045	0.211137	FALSE
	Exosc3	-0.341938	0.07625	1.16889	FALSE	Ap3s2	0.437658	0.0143687	1.89385	FALSE	Snap47	-0.307993	0.766096	0.329014	TRUE
	Obsl1	0.543989	0.0762888	1.24291	FALSE	Fkbp8	0.270573	0.014382	1.86195	TRUE	Champ1	0.230254	0.766471	0.2576	FALSE
	Igfbp4	0.38428	0.0762888	1.18176	TRUE	Ptpn14	-1.00476	0.0144999	2.09526	FALSE	Dtymk	-0.147156	0.766731	0.186982	FALSE
	Morf4l2	-0.274487	0.0764121	1.15007	FALSE	Myo1c	0.369364	0.0145068	1.87517	TRUE	Ccdc93	0.451444	0.767267	0.465875	TRUE
	Trp53i13	0.546662	0.0764854	1.24308	FALSE	Ryr1	1.44774	0.0146333	2.33707	FALSE	Sdf4	0.13867	0.767905	0.179955	FALSE
	Myo18a	0.390915	0.0764915	1.18285	FALSE	Blm	-0.482497	0.0146333	1.89704	FALSE	Gpr82	1.38062	0.768426	1.38536	FALSE
	Sap18b	-0.319412	0.0764915	1.16118	FALSE	Apobec1	0.598009	0.0146958	1.9279	FALSE	Efna4	0.506687	0.768426	0.51944	FALSE
	E130317F20Rik	1.02177	0.076778	1.51219	FALSE	Hbp1	0.317409	0.0146958	1.86009	FALSE	G6pdx	0.199371	0.768426	0.22986	FALSE
	Med18	-0.520107	0.0769181	1.22941	FALSE	Gm5644	-0.43682	0.014732	1.8831	FALSE	Ahsa2	-0.227282	0.769931	0.254067	FALSE
	Asb17	-1.53558	0.0770321	1.89671	FALSE	Eif2b4	0.518162	0.0147562	1.90293	FALSE	Npc1	0.288248	0.770212	0.309748	FALSE
	Zfand5	0.316846	0.0771993	1.15663	FALSE	Rexo4	0.366049	0.014842	1.86479	TRUE	Tmem263	-0.253419	0.771164	0.277412	FALSE
	Acp5	1.14751	0.0772786	1.59787	FALSE	Mapk8	-0.943057	0.0148575	2.05697	FALSE	Tpm4	0.230766	0.771164	0.256883	FALSE
	Ing4	0.37355	0.0772786	1.17301	FALSE	Bmpr1a	-1.17963	0.0148745	2.1752	FALSE	Hat1	-0.205328	0.771164	0.234298	FALSE
	Atp5f1	-0.265649	0.0773934	1.14261	FALSE	Fam181b	0.974282	0.0148745	2.07104	FALSE	Git2	-0.170121	0.771164	0.20415	FALSE
	Slc38a5	-0.684841	0.0775711	1.30452	FALSE	Mbtd1	-0.521159	0.0148745	1.90041	FALSE	Pcca	0.218899	0.772675	0.245889	FALSE
	Rpl36-ps2	-0.481923	0.077613	1.21016	FALSE	Sacs	-0.557249	0.0148753	1.9106	FALSE	Tbc1d8	0.486271	0.774669	0.498753	FALSE
	Srcap	-0.517922	0.0778337	1.22383	TRUE	Kif21a	-1.26278	0.0148912	2.22099	FALSE	Zmym4	0.257249	0.774669	0.280129	FALSE
	March1	1.4572	0.0778787	1.83095	FALSE	LOC101055909	-0.34186	0.0149239	1.85784	FALSE	Ehmt1	0.249863	0.774669	0.273362	FALSE
	Setd1b	-0.806872	0.0778787	1.37113	FALSE	Bms1	0.365521	0.0149815	1.8607	FALSE	Ppid	-0.185217	0.774669	0.215871	FALSE
	Traip	-0.530682	0.0778787	1.22905	FALSE	Itga2b	0.332617	0.0149849	1.85442	FALSE	Tmie	0.557596	0.775602	0.568413	FALSE
	Svbp	-0.471962	0.0778787	1.20487	FALSE	Wdr86	0.614047	0.0150017	1.92445	FALSE	Cib2	1.31359	0.777405	1.31813	FALSE
	Gm7832	-0.287228	0.0778787	1.14519	FALSE	Nek6	0.450832	0.0150023	1.87874	TRUE	Kcnj10	1.67594	0.778004	1.67948	FALSE
	Zdhhc1	0.652759	0.0779574	1.28611	FALSE	1110001J03Rik	-0.428958	0.0150066	1.87349	FALSE	Fbxl2	0.687426	0.778004	0.696016	FALSE
	Cnksr3	0.459194	0.0779574	1.19952	FALSE	Cnih1	-0.30678	0.0150066	1.84934	FALSE	A530099J19Rik	0.678651	0.778004	0.687352	FALSE
	Vps11	0.439757	0.0779574	1.19221	TRUE	Ablim1	0.680402	0.0150083	1.94646	FALSE	Ppfia4	0.6762	0.778004	0.684931	FALSE
	Zbed3	0.403428	0.07804	1.17886	FALSE	Top2a	-0.321165	0.0150083	1.85173	TRUE	Cd164	-0.162641	0.778177	0.195745	FALSE
	Vamp2	0.342274	0.07804	1.15936	TRUE	Abi3	0.552602	0.0150322	1.90489	TRUE	Camkv	1.5073	0.778379	1.51122	FALSE
	Ttc28	0.725173	0.0780747	1.32379	FALSE	Tbxas1	0.460672	0.0150322	1.88028	FALSE	Wipi1	0.575382	0.778379	0.58558	FALSE
	Ankrd46	0.340579	0.078403	1.15693	FALSE	Slc39a11	0.318183	0.0150678	1.84952	FALSE	Traf4	-0.28928	0.778379	0.309066	TRUE
	Tfam	-0.311693	0.078403	1.14876	FALSE	Tagap1	0.302318	0.0150848	1.84638	TRUE	Vps54	0.274774	0.778379	0.295534	FALSE
	Ipo7	-0.426627	0.0784286	1.18499	TRUE	Vcam1	0.960031	0.0150882	2.05889	TRUE	Rab11b-ps2	0.214552	0.778379	0.240565	FALSE
	Rps2-ps10	-0.728083	0.0784328	1.32372	FALSE	Zfp212	0.571875	0.0150963	1.90881	FALSE	Fam117a	0.146383	0.778379	0.182394	FALSE
	Scaf4	0.38868	0.0784445	1.17178	FALSE	Papd7	0.571364	0.0150963	1.90866	FALSE	Fn1	1.64307	0.778497	1.64666	TRUE
	Ppp2r2b	1.90563	0.0788409	2.20195	FALSE	Ddx11	0.416548	0.0151446	1.86681	FALSE	Snhg1	-0.244034	0.778497	0.267166	FALSE
	Pomgnt2	0.462855	0.0788409	1.19641	FALSE	Hoxa9	0.342341	0.0151446	1.85166	TRUE	Vps26b	0.170783	0.778497	0.202464	FALSE
	Timm9	-0.362732	0.0788409	1.16135	FALSE	2700094K13Rik	-0.324388	0.0151446	1.84843	FALSE	Polr3k	-0.155995	0.778497	0.190156	FALSE
	Dstn	-0.307381	0.0788409	1.14527	FALSE	Gm4735	0.295364	0.0151446	1.84356	FALSE	Txndc5	0.136876	0.778497	0.174814	FALSE
	Actr5	0.663458	0.0788913	1.28714	TRUE	Sfxn1	-0.216223	0.0151746	1.83169	FALSE	Ptprc	0.154308	0.778747	0.188695	FALSE
	Kdm7a	-0.658757	0.079069	1.28388	TRUE	Cdkl5	-1.91767	0.0151949	2.64266	FALSE	9130401M01Rik	-0.213366	0.779003	0.239351	TRUE
	Ncapg	-0.463822	0.0792929	1.19449	TRUE	Gm10419	-1.00433	0.0151949	2.07723	FALSE	Tubb4b	-0.206378	0.779003	0.233143	FALSE
	Fam71e2	-0.906784	0.0792932	1.42616	FALSE	Paqr5	-0.486298	0.0152115	1.88175	FALSE	Tatdn2	-1.02669	0.77978	1.03235	FALSE
	Efcc1	0.450053	0.079356	1.1889	FALSE	Gm40309	-0.825675	0.0152126	1.99653	FALSE	Tfec	-0.395219	0.77978	0.409717	TRUE
	2010016I18Rik	0.613523	0.0794226	1.25958	FALSE	Cd2bp2	0.468927	0.015344	1.87369	TRUE	Tmem86a	0.317084	0.77978	0.334981	FALSE
	Hpse	0.890033	0.0794759	1.41479	TRUE	Shkbp1	0.492035	0.0153692	1.87892	FALSE	Eif3c	-0.147107	0.779977	0.182447	FALSE
	Polg	0.467627	0.0794909	1.19498	FALSE	Fam98c	0.375743	0.0154265	1.85029	FALSE	Prss50	1.59447	0.780162	1.59811	FALSE
	Dynlrb1	-0.362027	0.0796928	1.15669	FALSE	Smchd1	-0.369995	0.015432	1.84898	TRUE	Zbtb10	-0.717072	0.780162	0.725132	FALSE
	Gngt2	1.05224	0.0797567	1.52096	FALSE	Keap1	0.336863	0.015503	1.84067	FALSE	Ube2e3	-0.166007	0.780162	0.197946	FALSE
	Klhdc4	-0.456923	0.0797567	1.18949	FALSE	Eif2b5	0.319711	0.015503	1.83761	FALSE	Gm7694	0.347722	0.780214	0.364044	FALSE
	Ddt	-0.563516	0.0798519	1.23391	FALSE	Mrgpre	0.608201	0.0155131	1.90879	FALSE	Zfp109	-0.571181	0.780363	0.581246	FALSE
	Wfs1	1.14267	0.0799098	1.58429	FALSE	Myo1e	1.12283	0.0155636	2.12819	FALSE	2700099C18Rik	-0.488392	0.780363	0.500126	FALSE
	Fcer1a	0.883162	0.0799405	1.40851	FALSE	Snrpg	-0.590922	0.0156414	1.89996	FALSE	Mon2	-0.282316	0.780363	0.302163	FALSE
	Lap3	-0.345777	0.0800165	1.15003	FALSE	Rgl1	0.509533	0.0156414	1.87624	FALSE	Sh3bp1	0.234304	0.780363	0.257873	FALSE
	Dars	-0.26433	0.0801324	1.12761	TRUE	Esyt1	0.257397	0.0156414	1.82398	FALSE	Cep41	-0.370495	0.781338	0.385681	FALSE
	Iffo1	0.470879	0.0801727	1.19285	FALSE	Ppid	-0.291696	0.01566	1.82862	FALSE	Snx30	-0.358054	0.781338	0.373746	FALSE
	Cep104	0.454165	0.0801727	1.18635	FALSE	Tnip1	0.339554	0.0156628	1.83679	TRUE	Sema3d	0.341245	0.781338	0.357675	FALSE
	Trip13	-0.399441	0.0804013	1.16533	FALSE	Cnep1r1	-0.483983	0.015705	1.86776	FALSE	Slc30a5	0.167385	0.781338	0.198749	FALSE
	Nlrp5-ps	-2.53288	0.0804925	2.75914	FALSE	Txndc17	-0.397618	0.015766	1.84562	FALSE	Ramp2	0.860218	0.782577	0.866782	FALSE
	Athl1	0.7247	0.0804925	1.31246	FALSE	Wnt10a	1.63436	0.0159147	2.42995	FALSE	Fkbp9	-0.332916	0.782577	0.349528	FALSE
	Slc4a8	1.2936	0.0805477	1.69414	FALSE	Sh3glb1	-0.301806	0.0159445	1.82255	FALSE	Rp9	-0.179845	0.782577	0.208999	FALSE
	Tcta	0.592686	0.0805492	1.24418	FALSE	LOC108169023	-1.44386	0.0159971	2.30439	FALSE	Aqp11	-0.773024	0.783591	0.780245	FALSE
	Gramd1c	-0.503317	0.0805492	1.20417	FALSE	Fam89b	0.479449	0.0160066	1.8586	FALSE	Rhbdf2	0.466376	0.784874	0.478094	TRUE
	Gns	0.45646	0.0805492	1.18535	FALSE	Nelfb	0.302247	0.0160093	1.82089	FALSE	Mef2c	-0.121498	0.784874	0.160713	FALSE
	Gm9840	-0.433068	0.0805492	1.17654	FALSE	Vwf	-0.509228	0.016045	1.86551	TRUE	Plod1	0.905579	0.785062	0.911657	FALSE
	Gm36298	-1.384	0.0807019	1.76362	FALSE	Nfe2	0.257689	0.0160616	1.81262	FALSE	Plpp1	0.66495	0.785062	0.673204	FALSE
	Celsr2	-1.74596	0.0807458	2.0598	FALSE	Akap8l	0.360193	0.0160622	1.82999	FALSE	Eya2	0.342801	0.785062	0.35855	FALSE
	Leprotl1	0.430474	0.0812976	1.17185	FALSE	Camsap1	0.538038	0.0160763	1.87277	FALSE	Senp5	0.283877	0.785062	0.302706	TRUE
	Epb41l4b	0.452463	0.0813204	1.17999	FALSE	Wdr13	0.389864	0.0160763	1.83569	FALSE	Htra3	1.63197	0.785081	1.63535	FALSE
	Gm2573	-0.406472	0.0813204	1.16314	FALSE	Gnptab	0.318053	0.0162042	1.8184	TRUE	Gm31852	-1.58951	0.785081	1.59298	FALSE
	Pigg	-0.436396	0.0814122	1.17347	FALSE	Rplp0	-0.248902	0.0162316	1.80686	FALSE	Tex15	-1.52394	0.785081	1.52756	FALSE
	Kansl3	0.37035	0.0814811	1.1502	TRUE	Gm21399	-0.243935	0.0162559	1.80554	FALSE	Cfap54	1.47454	0.785081	1.47828	FALSE
	Hsh2d	0.527471	0.0815322	1.20972	FALSE	Scn1b	1.17775	0.0162928	2.14104	FALSE	Upk3bl	1.3599	0.785081	1.36395	FALSE
	Sf3b5	-0.371828	0.0815956	1.1501	FALSE	Ldlrap1	0.335821	0.0162988	1.81911	FALSE	Catsperg1	1.17345	0.785081	1.17815	FALSE
	Mcf2l	0.96646	0.0816982	1.4551	FALSE	Dph2	0.444624	0.0163486	1.84102	TRUE	Col1a2	1.11536	0.785081	1.1203	TRUE
	Arhgap18	0.355871	0.0816982	1.14452	FALSE	Akt2-ps	0.325017	0.0163878	1.81482	FALSE	Aoc2	-0.987142	0.785081	0.99272	FALSE
	Abi3	0.745484	0.0817415	1.31853	TRUE	Coasy	0.399046	0.0164302	1.82843	FALSE	9130008F23Rik	-0.864431	0.785081	0.870795	FALSE
	Odf2l	-0.589791	0.0817415	1.23719	FALSE	Agtrap	0.369194	0.0164478	1.82169	FALSE	Bbs1	0.703507	0.785081	0.711312	FALSE
	Cdk5rap3	0.488159	0.0817415	1.19209	FALSE	Rhbdf1	-0.880257	0.016477	1.98856	FALSE	Hectd2	-0.653433	0.785081	0.661829	FALSE
	Krtcap2	-0.436171	0.0817415	1.17176	FALSE	Zfp276	0.504093	0.0164819	1.85288	FALSE	Gm7240	-0.647361	0.785081	0.655835	FALSE
	Cops3	-0.272182	0.0817415	1.1211	FALSE	Paip1	-0.667848	0.0165294	1.9028	FALSE	Mt1	0.550298	0.785081	0.560242	TRUE
	Dhcr24	-0.978702	0.0817874	1.46291	FALSE	Gsn	0.610479	0.0165512	1.88288	TRUE	Arhgef4	0.517277	0.785081	0.527843	FALSE
	Atp13a1	0.488429	0.081927	1.1913	FALSE	Rps27rt	-0.491207	0.0165512	1.84766	FALSE	Ldlrad3	-0.448722	0.785081	0.460863	FALSE
	Pgm2	0.355471	0.0821813	1.14196	TRUE	Gatad2a	0.299592	0.0165611	1.80593	FALSE	Gapt	-0.425535	0.785081	0.438318	TRUE
	Commd1	-0.353658	0.0822245	1.14118	FALSE	Gba	0.430379	0.01659	1.83144	FALSE	Micall1	-0.417818	0.785081	0.430831	FALSE
	Ighmbp2	0.805274	0.0822621	1.35102	FALSE	Arhgdia	0.346713	0.0167462	1.80961	FALSE	Il1rap	-0.413024	0.785081	0.426183	FALSE
	Myo7a	0.799941	0.0822621	1.34785	FALSE	Gm6136	-0.277256	0.0168189	1.79574	FALSE	AW549877	-0.35383	0.785081	0.369106	FALSE
	Raf1	0.411346	0.0822621	1.16017	FALSE	Arsb	0.472283	0.0168804	1.83446	FALSE	Itpr3	0.346554	0.785081	0.362136	FALSE
	Dlgap4	0.402437	0.0822621	1.15704	TRUE	Rps6kc1	0.706206	0.0169534	1.90637	FALSE	Mis12	-0.342216	0.785081	0.357988	FALSE
	Mrpl16	-0.336454	0.0822621	1.13578	FALSE	Ccdc22	0.461992	0.0169534	1.83002	FALSE	Gm7334	-0.336234	0.785081	0.352273	FALSE
	Osgin1	0.76441	0.082345	1.32671	FALSE	Adck1	0.675839	0.0169544	1.89531	FALSE	Ube2g2	0.321201	0.785081	0.337954	FALSE
	Gria3	0.596657	0.0824175	1.23734	FALSE	Chek1	-0.445619	0.0169681	1.82559	FALSE	Ndc80	-0.314043	0.785081	0.331159	FALSE
	Agtrap	0.708245	0.0825906	1.29408	FALSE	Akt2	0.283466	0.0169681	1.79292	FALSE	Chek1	-0.296011	0.785081	0.314111	FALSE
	Zfp827	-0.838265	0.0825944	1.36956	TRUE	Gm10221	-0.424333	0.017058	1.81828	FALSE	Ikzf2	-0.278402	0.785081	0.297574	FALSE
	Gramd1a	0.485547	0.0825944	1.18691	FALSE	Atp7b	1.49669	0.0171574	2.31457	FALSE	Napg	0.273229	0.785081	0.292741	FALSE
	Flot1	0.750705	0.0826599	1.3175	TRUE	Arhgef18	0.337472	0.0171574	1.79751	FALSE	Telo2	0.271969	0.785081	0.291565	FALSE
	Tmem107	-0.459175	0.0826599	1.17605	TRUE	Tubgcp3	0.31599	0.0171574	1.7936	FALSE	Gsk3b	-0.261789	0.785081	0.282093	FALSE
	Gm12669	-0.303616	0.0826599	1.12447	FALSE	Pola1	-0.303024	0.0171574	1.79136	FALSE	Malsu1	0.256896	0.785081	0.277558	FALSE
	Ippk	0.547009	0.082986	1.21152	FALSE	Dapk2	-1.22945	0.0171898	2.15077	FALSE	Mpi	-0.253299	0.785081	0.274232	FALSE
	Cdk18	0.421525	0.0829893	1.16026	TRUE	Zfp287	0.983047	0.0171911	2.02003	FALSE	Cnot1	0.2451	0.785081	0.266677	FALSE
	Mras	1.15402	0.0836183	1.57898	FALSE	Gm12918	-0.308859	0.0171911	1.79152	FALSE	Cep19	-0.245099	0.785081	0.266677	FALSE
	5430416N02Rik	-0.737389	0.0836183	1.30582	FALSE	Cpsf3	0.244828	0.0171911	1.7816	FALSE	Apc	-0.244785	0.785081	0.266388	FALSE
	Suox	0.481708	0.0836183	1.18046	FALSE	Zfp866	-0.605495	0.0172169	1.86507	FALSE	2310033P09Rik	-0.243231	0.785081	0.264961	FALSE
	Cbx5	-0.299195	0.0836927	1.11809	FALSE	Sgpl1	0.505953	0.0172967	1.83324	FALSE	Pomt1	-0.239854	0.785081	0.261865	FALSE
	Cenpf	-0.528938	0.0838382	1.19948	FALSE	Cnpy3	0.398254	0.0173183	1.80595	FALSE	Trmt11	-0.232399	0.785081	0.255054	FALSE
	Cabin1	0.317078	0.083882	1.12206	FALSE	Galnt10	0.536999	0.0173478	1.84082	FALSE	Rbm26	-0.221451	0.785081	0.24512	FALSE
	Phactr1	-0.670774	0.0841401	1.26711	FALSE	Sec11a	-0.29898	0.0173744	1.7853	FALSE	Trpv2	0.21117	0.785081	0.235873	TRUE
	Sept2	-0.346256	0.0842732	1.12873	FALSE	1700123O20Rik	0.394478	0.0173775	1.80368	FALSE	Prpf3	-0.210881	0.785081	0.235613	FALSE
	Pqlc3	0.444343	0.0842845	1.16252	FALSE	Col4a2	0.606121	0.0173934	1.86108	FALSE	Vps53	-0.210304	0.785081	0.235098	TRUE
	Sema4d	0.32506	0.0848715	1.11947	FALSE	Ifitm2	-0.238792	0.0174528	1.77428	TRUE	Msl3	0.206885	0.785081	0.232044	FALSE
	Pigw	-0.838388	0.0850314	1.35967	FALSE	H6pd	0.592391	0.0174718	1.85481	FALSE	Dhx36	-0.200293	0.785081	0.226187	FALSE
	Rps4x-ps	-0.538297	0.0851422	1.19764	FALSE	Ube2c	-0.356103	0.017524	1.7921	FALSE	Dguok	-0.19709	0.785081	0.223355	TRUE
	P3h3	0.459882	0.0852059	1.16421	FALSE	Aamp	0.296499	0.0175275	1.78113	FALSE	Rnf41	0.193174	0.785081	0.219908	FALSE
	Itih5	0.44625	0.0852059	1.15889	FALSE	Gm6204	-0.337099	0.0175726	1.78724	FALSE	Fignl1	-0.190857	0.785081	0.217874	TRUE
	Gm34872	-2.34732	0.0853493	2.57919	FALSE	Hp1bp3	0.252986	0.0176758	1.77079	FALSE	St13	-0.189188	0.785081	0.216414	FALSE
	Ciita	0.900866	0.0856979	1.39646	FALSE	Gcdh	0.510982	0.0177039	1.82493	TRUE	Tox4	0.163974	0.785081	0.194757	TRUE
	Gm20467	0.550158	0.0856979	1.20051	FALSE	Atp6v1a	0.357894	0.0177193	1.78774	FALSE	Adipor1	0.15978	0.785081	0.19124	TRUE
	Gpatch4	-0.377934	0.0858203	1.1314	TRUE	Dirc2	0.425403	0.0177322	1.80217	FALSE	Larp1	0.156705	0.785081	0.188678	FALSE
	2410006H16Rik	-0.463493	0.0858322	1.16272	FALSE	Rsrc2	-0.330255	0.0177374	1.78198	FALSE	Ngfrap1	-0.144012	0.785081	0.178277	FALSE
	Mrpl24	-0.310892	0.0858322	1.11075	TRUE	Morc3	0.302678	0.0177374	1.77708	FALSE	E2f6	-0.139752	0.785081	0.174854	FALSE
	Arhgdib	0.218044	0.0861394	1.08689	FALSE	Ncor2	-0.56234	0.0177659	1.83853	FALSE	Sec11c	0.139693	0.785081	0.174806	FALSE
	LOC102632739	-0.42258	0.086335	1.14467	FALSE	E130012A19Rik	0.609253	0.0178512	1.85145	FALSE	Kcnn4	-0.129914	0.785081	0.167095	FALSE
	Osm	0.8931	0.0864817	1.38844	TRUE	Wdr36	0.361118	0.01797	1.78242	FALSE	Rgs18	-0.127499	0.785081	0.165224	FALSE
	Socs7	-0.828928	0.0864817	1.34805	FALSE	Gm33272	-1.38835	0.0180231	2.22927	FALSE	Hvcn1	0.496949	0.785105	0.507936	FALSE
	Ppp1r3b	0.563856	0.0867655	1.2021	FALSE	Lonp1	0.393671	0.0180488	1.78744	FALSE	Zfp36l1	0.296679	0.785105	0.314736	FALSE
	Etv5	-0.422669	0.0867655	1.1427	FALSE	Lnx2	0.716037	0.0180889	1.88396	FALSE	Gm1826	-0.207578	0.785105	0.232656	FALSE
	Pla2g12a	-0.379354	0.0869024	1.12675	TRUE	Deb1	-0.509304	0.0180889	1.81549	FALSE	D2Wsu81e	-0.173438	0.785105	0.202783	FALSE
	Prss57	0.707571	0.0869388	1.27512	TRUE	Luc7l2	-0.485512	0.0181526	1.80749	FALSE	Arhgap15	-0.131664	0.785105	0.168451	FALSE
	Fam120aos	0.514468	0.0869388	1.17896	FALSE	Grwd1	0.276454	0.0181968	1.76183	FALSE	Nkiras1	-0.401123	0.785784	0.414561	FALSE
	Nbeal2	0.496012	0.0869388	1.17102	FALSE	Neat1	0.502054	0.0182015	1.81088	FALSE	Idua	0.258078	0.785784	0.278506	FALSE
	Pik3cg	0.350101	0.0872169	1.11575	FALSE	Mfsd9	0.910654	0.0182061	1.9637	FALSE	Tmem168	0.161939	0.785784	0.192836	FALSE
	Atox1	-0.307332	0.0872169	1.10308	FALSE	LOC108168382	-2.17554	0.0182759	2.78461	FALSE	Bcap31	-0.149957	0.785784	0.18289	FALSE
	B3gnt7	0.716247	0.0872878	1.27851	TRUE	Tradd	0.408557	0.0182759	1.78549	FALSE	Tagap1	-0.189409	0.786215	0.216304	TRUE
	Ccdc6	-0.47509	0.0872878	1.16073	FALSE	S100a9	2.0824	0.0182817	2.71237	FALSE	Pard6g	-0.213945	0.786284	0.238068	FALSE
	Prkar2a	0.398724	0.0872878	1.13162	FALSE	Smndc1	-0.427822	0.0182817	1.78987	FALSE	Slc9a7	-0.311352	0.787849	0.328122	FALSE
	Rnaseh2b	-0.30811	0.0872878	1.10296	TRUE	Fbxw11	0.404036	0.0182817	1.78433	FALSE	Vill	0.25578	0.787849	0.275948	FALSE
	Flii	0.35114	0.0874562	1.11495	FALSE	Wdr83os	-0.375162	0.0182817	1.77801	FALSE	Folr2	2.29125	0.788183	2.29358	FALSE
	Gm10269	-0.52611	0.0875007	1.18158	FALSE	Gm19680	0.448723	0.0182917	1.79475	FALSE	Pibf1	0.291482	0.789434	0.30904	FALSE
	Fam134b	0.402768	0.0875476	1.13184	FALSE	Myeov2	-0.394938	0.0183119	1.78159	FALSE	Ctdspl2	0.205349	0.789434	0.229591	FALSE
	Blvra	-0.3362	0.0876794	1.10928	FALSE	Ints5	0.396143	0.0183536	1.7809	TRUE	Smyd2	-0.190105	0.789434	0.216065	FALSE
	Tmcc2	0.877445	0.0878865	1.37303	TRUE	1600014C10Rik	0.667293	0.0183773	1.85957	FALSE	Aspscr1	-0.182323	0.789434	0.209251	FALSE
	Gm34962	-0.487925	0.0878865	1.16335	FALSE	Nt5c3	-0.295327	0.0184454	1.75908	FALSE	Rock1	-0.156832	0.789434	0.187458	FALSE
	Keap1	0.375333	0.0878865	1.12079	FALSE	Nhp2	-0.27043	0.0184454	1.75507	FALSE	Nt5c3	-0.188323	0.790814	0.214136	FALSE
	Smco4	-1.00428	0.0878891	1.45735	FALSE	Gm5611	-0.673975	0.0184624	1.86011	FALSE	Adcy3	0.452195	0.791087	0.463507	FALSE
	Spcs1	-0.398702	0.0881313	1.1277	FALSE	P2ry2	0.437758	0.0185117	1.787	TRUE	Prss34	-1.82098	0.791461	1.82382	FALSE
	Snord47	-0.759111	0.0881592	1.2995	FALSE	Atf4	-0.296365	0.0186081	1.7555	FALSE	Gprc5c	0.966809	0.791461	0.97213	FALSE
	Nek8	0.655712	0.0881645	1.24192	TRUE	Cbx2	0.464517	0.0186092	1.79154	TRUE	9430091E24Rik	-0.863969	0.791461	0.869919	FALSE
	Nmt2	-0.621575	0.088243	1.22391	FALSE	Cuedc2	0.328521	0.0186274	1.76077	TRUE	Lrrc25	0.835313	0.791461	0.841466	TRUE
	Gm5540	0.586683	0.088243	1.20656	FALSE	Rtel1	0.459901	0.0186422	1.78961	FALSE	Agrn	-0.688905	0.791461	0.696353	FALSE
	Sdhd	-0.3243	0.088243	1.10307	FALSE	Idua	0.447934	0.0186422	1.78657	FALSE	Sap130	0.421667	0.791461	0.433728	FALSE
	Ttpa	0.579237	0.0882671	1.20285	FALSE	Mrps16	-0.420267	0.0187404	1.77762	FALSE	Lss	-0.39009	0.791461	0.403097	TRUE
	Tdrd7	0.476865	0.0882671	1.15704	TRUE	Gpi1	0.280438	0.0187404	1.74984	FALSE	Zfp958	-0.38156	0.791461	0.394847	FALSE
	Oasl2	0.45566	0.0882671	1.14846	FALSE	Gpr108	0.489322	0.0187422	1.79516	FALSE	Hip1	0.348584	0.791461	0.363081	FALSE
	Tnip3	0.45191	0.0882671	1.14698	TRUE	Gm5905	-0.263903	0.0187422	1.74722	FALSE	Ppp1r18	0.332962	0.791461	0.34811	TRUE
	Ankrd13a	0.311708	0.0882671	1.09932	FALSE	Csf2rb2	0.962089	0.018745	1.977	TRUE	Ipo7	-0.30184	0.791461	0.318472	TRUE
	Sdhb	-0.311344	0.0882671	1.09922	FALSE	Scrn3	-0.665963	0.0187808	1.85029	TRUE	Ly6a	0.264419	0.791461	0.283256	FALSE
	Cc2d1b	0.442402	0.0885746	1.14187	FALSE	Napsa	0.317975	0.018785	1.75523	FALSE	Ncdn	0.251085	0.791461	0.270851	FALSE
	Cox4i1	-0.291663	0.0886836	1.09183	FALSE	Nol8	-0.362012	0.0189024	1.76109	FALSE	Ifi203	-0.249558	0.791461	0.269436	FALSE
	Igip	-1.00266	0.0887996	1.45298	FALSE	Gm5560	-0.270726	0.0189193	1.74423	FALSE	Daglb	0.243133	0.791461	0.263497	FALSE
	Kdelr1	-0.499915	0.0887996	1.16437	FALSE	Taz	0.282627	0.0190133	1.744	FALSE	Yaf2	-0.204156	0.791461	0.228027	TRUE
	Lyn	0.468425	0.0887996	1.1512	TRUE	Mrpl15	-0.288923	0.0190589	1.744	FALSE	Ifi47	-0.202441	0.791461	0.226493	FALSE
	Ppm1j	-2.77836	0.0888237	2.97067	FALSE	Piga	0.483898	0.0190658	1.78653	FALSE	Snrpa1	-0.188409	0.791461	0.214043	FALSE
	Tubb5	-0.43217	0.0890419	1.13584	TRUE	Pus3	-0.437241	0.0191772	1.77201	FALSE	Iws1	0.178786	0.791461	0.205624	FALSE
	Slc20a1	-0.330918	0.0890419	1.1013	FALSE	C1d	-0.271681	0.0192385	1.7372	TRUE	Npc2	0.140621	0.791461	0.173467	FALSE
	Map2k7	0.493875	0.0890775	1.16056	FALSE	Tab2	-0.455975	0.0192729	1.77463	FALSE	Arpc1b	0.10527	0.791461	0.146282	FALSE
	Emp3	-0.279416	0.0891577	1.08639	TRUE	Zfp930	-0.41491	0.0192729	1.76453	FALSE	Appl1	-0.226101	0.791703	0.247813	TRUE
	Wdr83os	-0.412968	0.0891672	1.1281	FALSE	Snrnp200	0.312876	0.0193156	1.74241	TRUE	Htatip2	0.329026	0.79189	0.344277	FALSE
	Rpia	-1.04514	0.0892715	1.48098	FALSE	Cherp	0.3991	0.0193237	1.75976	TRUE	Gm12346	-0.208865	0.79189	0.232149	FALSE
	Ifit3	1.25196	0.0892978	1.63344	FALSE	Asb7	-0.539396	0.0193841	1.79549	FALSE	Ankrd23	1.4518	0.792059	1.45532	FALSE
	Tsc2	0.493316	0.0894646	1.15862	FALSE	Rheb	-0.279981	0.0193841	1.73529	FALSE	Sbspon	-0.899722	0.792059	0.9054	FALSE
	Ttc7	0.466883	0.0894646	1.14761	FALSE	1810037I17Rik	-0.421785	0.0194301	1.76273	FALSE	Fzd7	-0.481369	0.792059	0.4919	FALSE
	Nup107	-0.285712	0.0894646	1.08658	TRUE	Stat6	0.374623	0.0194326	1.75199	FALSE	Cbr4	-0.41117	0.792059	0.423451	FALSE
	Rab4b	0.503072	0.0895997	1.16221	FALSE	Xiap	-0.476358	0.0194748	1.77562	FALSE	Mfsd4a	0.38013	0.792059	0.393381	FALSE
	Icam2	-0.345796	0.0895997	1.10328	FALSE	Letmd1	0.314686	0.0194748	1.73923	FALSE	Stk35	-0.376023	0.792059	0.389414	FALSE
	Limd2	0.333438	0.0895997	1.09947	TRUE	Mapk11	1.05048	0.0194807	2.00723	TRUE	Wrnip1	0.36488	0.792059	0.378666	FALSE
	Ddx47	-0.264036	0.0896308	1.08031	FALSE	Dhx58	0.537198	0.0195029	1.7923	FALSE	Itgb5	0.289055	0.792059	0.306272	FALSE
	Gm8514	0.563663	0.0896829	1.18934	FALSE	Ighmbp2	0.600166	0.0195182	1.81185	FALSE	1810014B01Rik	-0.284772	0.792059	0.302234	FALSE
	Inpp5d	0.378082	0.0896829	1.11345	FALSE	Arhgap21	-0.424316	0.0195182	1.76143	FALSE	Pwp2	-0.234676	0.792059	0.255583	FALSE
	Vasp	0.346503	0.0896829	1.10312	TRUE	Timm9	-0.362468	0.0195184	1.74756	FALSE	Cdk7	0.201122	0.792059	0.225167	FALSE
	Nfatc2	0.621418	0.0898952	1.21689	FALSE	Vhl	0.482249	0.019558	1.77543	FALSE	Ppp2r3c	-0.194256	0.792059	0.219056	FALSE
	Tbc1d14	0.350186	0.0899894	1.10288	FALSE	Ccnd3	0.365592	0.0196073	1.74628	TRUE	Amfr	0.180693	0.792059	0.207123	FALSE
	Dcaf8	0.334374	0.0899894	1.09796	FALSE	Tmc6	0.350357	0.0196659	1.74189	FALSE	Trf	0.174912	0.792059	0.2021	FALSE
	Ubr4	-0.429801	0.0900031	1.13062	FALSE	Rchy1	-0.320147	0.0198725	1.7316	FALSE	Tsn	-0.144932	0.792059	0.176792	FALSE
	Tnik	-0.567693	0.0900306	1.18978	FALSE	Gm5422	0.247419	0.0199284	1.71843	FALSE	Pdgfc	2.70865	0.792853	2.71052	FALSE
	Cdk6	-0.50349	0.0900639	1.16037	FALSE	Rps10-ps2	-0.392816	0.0199853	1.7441	FALSE	Ifitm6	0.939416	0.792853	0.944809	TRUE
	Gm8121	-0.409836	0.0900639	1.12291	FALSE	Trim46	1.03712	0.0200116	1.99029	FALSE	A830035O19Rik	0.909052	0.792853	0.914624	FALSE
	Gm14150	-0.40796	0.0903554	1.12092	FALSE	Mrpl32	-0.533501	0.0200116	1.78052	FALSE	Prmt2	-0.412299	0.792853	0.424444	FALSE
	Ighv2-9	-3.05316	0.0903809	3.2267	FALSE	Aars	0.359822	0.0200116	1.73641	FALSE	Samd4b	0.292055	0.792853	0.308963	TRUE
	Itgb4	1.18653	0.0907869	1.5791	TRUE	Pitpnc1	-0.322421	0.0200116	1.72905	FALSE	Snap29	0.267543	0.792853	0.285905	FALSE
	Iffo2	0.787561	0.0907869	1.30613	FALSE	Zfp956	0.602535	0.0200121	1.8024	FALSE	Siae	-0.24622	0.792853	0.266057	FALSE
	BC022687	1.13592	0.0907988	1.5414	FALSE	Mkrn3	1.18711	0.0200944	2.07094	FALSE	Akr1e1	-0.210515	0.792853	0.233406	FALSE
	Kctd21	1.27023	0.0908061	1.64286	FALSE	Ccdc9	0.444685	0.020115	1.75379	FALSE	Gm17823	0.186661	0.792853	0.212143	FALSE
	Gzmb	-0.92703	0.0908061	1.3946	FALSE	Wbp1l	0.44562	0.0201307	1.7537	TRUE	Sypl	-0.146474	0.792853	0.177811	FALSE
	Gm5593	-0.514515	0.0908061	1.162	FALSE	Angel1	0.769124	0.0201845	1.86132	TRUE	Acacb	1.86801	0.794461	1.87068	FALSE
	Os9	0.463532	0.0908061	1.14034	FALSE	1300002E11Rik	-0.6556	0.0203505	1.81404	FALSE	Prpf4	-0.216303	0.795213	0.238098	FALSE
	Rbm8a	-0.402497	0.0908061	1.11693	FALSE	Gpr107	0.518157	0.0203505	1.76901	FALSE	Cyp2d22	1.04639	0.796077	1.05106	FALSE
	Ciz1	0.350416	0.0908061	1.09923	TRUE	2410131K14Rik	0.960815	0.0203603	1.94509	FALSE	LOC108167824	1.18217	0.796125	1.18631	FALSE
	Gosr2	0.262191	0.0908219	1.0743	FALSE	Arf4	-0.245932	0.0203801	1.70859	FALSE	Adprm	-0.290312	0.796125	0.306734	FALSE
	Gm13675	-0.423376	0.0909769	1.12386	FALSE	Osgin1	1.18352	0.02039	2.06369	FALSE	Rbm19	-0.494472	0.796761	0.504221	FALSE
	Tsen15	-0.513266	0.0910831	1.16026	FALSE	LOC108167613	-0.517404	0.02039	1.76799	FALSE	Suv39h2	-0.423536	0.796761	0.434878	FALSE
	Inafm2	0.413242	0.0910831	1.11962	FALSE	Anapc5	0.275912	0.0204281	1.71215	FALSE	Dnase1l1	0.335549	0.796761	0.349756	FALSE
	Acot13	-0.407635	0.0910831	1.11756	TRUE	LOC108167643	-0.598459	0.0204308	1.79257	FALSE	Gm19025	-0.326714	0.796761	0.341289	FALSE
	Snapin	0.337011	0.0910831	1.09378	FALSE	Rps9	-0.281617	0.0204667	1.71227	TRUE	Tdrkh	-0.302431	0.796761	0.31812	FALSE
	Ints1	0.44955	0.091178	1.1331	FALSE	Jmjd4	-0.617607	0.0204822	1.79802	FALSE	Zdhhc7	0.285558	0.796761	0.302125	FALSE
	Nckap1l	0.355944	0.0913774	1.09843	FALSE	Tbc1d2	0.558166	0.0204822	1.77848	FALSE	Arl15	0.258633	0.796761	0.276816	FALSE
	Elk3	0.353835	0.0914371	1.09748	FALSE	Gns	0.425089	0.0204822	1.74131	FALSE	Bnip3l	-0.210226	0.796761	0.23223	FALSE
	Rpl19	-0.544049	0.091445	1.17268	FALSE	Slc45a4	0.329893	0.0204822	1.72055	FALSE	Runx1	0.171646	0.796761	0.197986	TRUE
	Gm16399	-0.803029	0.0914797	1.3129	FALSE	Rabgap1l	-0.30351	0.0204822	1.71568	FALSE	Lgals3bp	0.130434	0.796761	0.163552	FALSE
	Gramd4	0.518454	0.0914976	1.1608	TRUE	Gstm4	0.454509	0.020518	1.74799	FALSE	Nectin3	-1.03075	0.79724	1.03544	FALSE
	Ccr9	-3.03019	0.0916356	3.20302	FALSE	M6pr	0.228798	0.0205865	1.70187	FALSE	Aph1b	0.60161	0.79724	0.609606	FALSE
	Gm7846	-0.487264	0.0916356	1.14662	FALSE	Arhgef28	0.715114	0.0206037	1.83144	FALSE	Epb41l1	0.580593	0.79724	0.588874	FALSE
	Ppfibp2	0.553738	0.091715	1.17608	FALSE	Ppig	-0.328122	0.0206497	1.71673	FALSE	Acer2	0.565035	0.79724	0.573541	FALSE
	Sgol1	-0.567558	0.0919222	1.18179	FALSE	Rpl4	-0.247015	0.0208143	1.69968	FALSE	Zfp563	0.540293	0.79724	0.549183	FALSE
	Ddx39	-0.328175	0.0919358	1.08723	FALSE	Gm5903	0.492105	0.0208505	1.75144	FALSE	Cyb561	0.53569	0.79724	0.544655	FALSE
	Llgl1	0.589443	0.0920328	1.192	FALSE	Cebpg	-0.328632	0.0209023	1.71165	FALSE	Socs7	0.457408	0.79724	0.467874	FALSE
	Usp5	0.64031	0.0920667	1.21782	FALSE	Def6	1.06358	0.0209078	1.98811	FALSE	Ifi27l2a	0.38346	0.79724	0.395887	FALSE
	Ccnb1	-0.503249	0.0921036	1.15151	FALSE	Ndufb5	-0.332127	0.0210105	1.71013	FALSE	Ccdc91	-0.351438	0.79724	0.364956	FALSE
	Cct2	-0.281475	0.0927523	1.07035	FALSE	Letm1	0.425097	0.0210113	1.73057	FALSE	Prkar2a	0.35048	0.79724	0.364034	FALSE
	Zfp408	0.557514	0.0928987	1.17296	FALSE	Mknk1	0.399417	0.0211593	1.72148	TRUE	Fdxacb1	-0.287653	0.79724	0.304021	FALSE
	Fcgr1	2.11828	0.093042	2.356	FALSE	Nudt16l1	0.328344	0.021171	1.70615	FALSE	Stx17	0.277605	0.79724	0.294533	FALSE
	Zfp78	-1.18191	0.093042	1.56861	TRUE	Prim1	-0.251024	0.0211887	1.69261	FALSE	LOC108167344	-0.246872	0.79724	0.265764	FALSE
	Fkbp9	0.459875	0.093042	1.12921	FALSE	Glipr1	-0.322361	0.0212127	1.70417	FALSE	Tspan5	-0.22764	0.79724	0.248001	FALSE
	Tiparp	0.415471	0.093042	1.11186	FALSE	Gmip	0.466243	0.0213047	1.73533	FALSE	E430025E21Rik	-0.218612	0.79724	0.239742	FALSE
	Pi4k2a	0.386384	0.093042	1.10132	FALSE	Kcnq1ot1	-0.431738	0.0213119	1.72624	FALSE	Slc25a36	-0.208032	0.79724	0.230135	FALSE
	Kat5	0.37171	0.093042	1.09626	FALSE	Mycn	0.279752	0.0214067	1.69273	FALSE	Cd2bp2	-0.199149	0.79724	0.222138	TRUE
	Etv6	0.306269	0.0932129	1.07507	TRUE	Rin3	0.360581	0.0214108	1.70787	FALSE	Setdb1	0.188194	0.79724	0.212372	FALSE
	Rplp2	-0.536147	0.0932184	1.16163	FALSE	C330006A16Rik	-0.401598	0.0214693	1.71584	FALSE	Ccng2	-0.188031	0.79724	0.212228	TRUE
	Ube2t	-0.402915	0.0932184	1.10647	FALSE	Ifngr1	0.334814	0.0214693	1.70145	FALSE	Epb41l4b	0.186552	0.79724	0.210918	FALSE
	Sesn1	0.321889	0.0932184	1.0796	FALSE	Npm3	-1.26742	0.0214974	2.09459	FALSE	Plekhb2	0.180534	0.79724	0.205614	FALSE
	Gm12870	-0.334209	0.0933619	1.0827	FALSE	Mycbp2	-0.354021	0.0215181	1.70437	FALSE	Scarb1	0.166312	0.79724	0.193247	FALSE
	Pnp	-0.307445	0.0933628	1.07474	FALSE	Ms4a2	-0.742576	0.0215737	1.82407	FALSE	Lcp2	0.161782	0.79724	0.189362	TRUE
	Lmnb1	-0.664652	0.0933634	1.22568	FALSE	Pank2	0.317653	0.0215737	1.69609	FALSE	Igfbp4	0.150067	0.79724	0.179457	TRUE
	1700025G04Rik	0.518801	0.0934248	1.15287	TRUE	Katnb1	0.496839	0.0216072	1.73793	FALSE	Gm6768	-0.148881	0.79724	0.178467	FALSE
	Vprbp	-0.448461	0.0936459	1.12203	FALSE	2310039H08Rik	-0.407485	0.0216324	1.71404	FALSE	Calu	0.116278	0.79724	0.152333	FALSE
	Xpnpep3	-0.766919	0.093707	1.28274	FALSE	LOC108167553	-1.07066	0.0217255	1.97788	FALSE	Arf1	0.112549	0.79724	0.149506	FALSE
	Zfp1	0.445796	0.0940912	1.11908	FALSE	Banf1	-0.298803	0.0217582	1.68902	FALSE	Dhtkd1	1.50901	0.797981	1.51219	FALSE
	Snrpb2	-0.396315	0.0940912	1.1003	FALSE	Azin1	-0.293326	0.0218164	1.68691	FALSE	Ago1	-0.272721	0.799376	0.289541	TRUE
	Chtop	-0.355001	0.0940912	1.08611	TRUE	Ltbr	0.387313	0.0218432	1.70525	FALSE	D230025D16Rik	0.241811	0.799376	0.260634	FALSE
	Dnajc2	-0.33244	0.0940912	1.07894	FALSE	Gm41949	-0.922198	0.0218537	1.89938	FALSE	Spred2	-0.383166	0.80098	0.395101	FALSE
	Itgb7	0.380645	0.0943195	1.09377	FALSE	1190002N15Rik	-0.332535	0.0219408	1.69175	FALSE	Fbxo42	0.294356	0.80098	0.309732	FALSE
	Slc2a3	0.52669	0.0944642	1.15216	FALSE	Tsn	-0.229765	0.0220426	1.67259	FALSE	Epb41	0.260811	0.801244	0.277999	FALSE
	Dis3	-0.362286	0.0944642	1.08689	FALSE	Aco2	0.298722	0.022054	1.68323	FALSE	Padi4	0.363118	0.801717	0.375588	FALSE
	Papss1	0.323042	0.0945665	1.074	FALSE	Mapk7	0.485175	0.0220767	1.72567	FALSE	C1qb	1.42448	0.801729	1.4277	FALSE
	Pde4b	0.321242	0.0945665	1.07346	TRUE	Iah1	-0.437966	0.0221243	1.71209	FALSE	Gnaz	-0.780852	0.801729	0.786728	FALSE
	Frs3	1.1496	0.0947236	1.53922	FALSE	Gcsh	-0.330246	0.0221846	1.6866	FALSE	Mmaa	-0.48758	0.801729	0.496936	FALSE
	Ica1l	-1.08316	0.0947236	1.49026	FALSE	Mcu	-0.477693	0.0222545	1.72024	FALSE	Ctnnd1	-0.347405	0.801729	0.360417	FALSE
	Wdr75	-0.345224	0.0947236	1.08019	FALSE	Patl1	-0.377767	0.0222772	1.69478	TRUE	Rrp9	0.268186	0.801729	0.284841	FALSE
	Slc6a6	0.309328	0.0947945	1.06895	TRUE	Acox1	0.301992	0.0222772	1.67951	TRUE	Gm7488	-0.171088	0.801729	0.196168	FALSE
	Gm6563	-0.283744	0.095398	1.05917	FALSE	Canx	-0.242832	0.0222772	1.66989	FALSE	Clcn4	-0.16969	0.801729	0.194949	FALSE
	Arhgef10l	1.23734	0.0954922	1.60358	FALSE	Rpl34	-0.460364	0.0222811	1.71501	FALSE	Abcb1b	-0.31896	0.801979	0.333047	FALSE
	Aatk	2.07004	0.0955619	2.30757	FALSE	Gatad1	-0.397122	0.0223107	1.69856	FALSE	Fkbp4	-0.157787	0.802327	0.184514	FALSE
	Hist1h2bg	-2.11565	0.0955867	2.34852	FALSE	Fam102b	0.462005	0.0223644	1.71389	TRUE	Fcrl1	-0.465227	0.803634	0.474816	FALSE
	Mtss1l	0.667674	0.0955867	1.21876	FALSE	Rnf123	0.384914	0.0224531	1.69306	FALSE	Lrrk1	0.237778	0.803634	0.256032	FALSE
	Galr3	1.65889	0.0958392	1.94658	FALSE	Gnb4	-0.428982	0.0225732	1.70138	FALSE	Rpl36al	0.189186	0.803634	0.211673	FALSE
	Zfp746	0.375951	0.0958392	1.08563	FALSE	Mrpl33	-0.298894	0.0226053	1.67271	FALSE	Birc6	0.17593	0.803634	0.199913	FALSE
	Mrpl3	-0.29733	0.0958843	1.06077	FALSE	Prtn3	0.253231	0.0226053	1.66516	TRUE	Mrc2	1.42027	0.804513	1.42341	FALSE
	Thap6	-0.730102	0.0959227	1.25281	FALSE	Ubn2	-0.373242	0.022608	1.68753	FALSE	Amer1	-0.346757	0.804513	0.359394	FALSE
	Slc35d1	-0.453651	0.0959227	1.11458	FALSE	Ndufa1	-0.344693	0.0226814	1.68007	FALSE	Cd99	0.282181	0.804513	0.297573	FALSE
	Pex13	-0.407779	0.0959227	1.09671	TRUE	Cenpf	-0.47231	0.0227362	1.70981	FALSE	Cdipt	0.202017	0.804513	0.223013	FALSE
	Mtmr12	0.404656	0.0959227	1.09555	FALSE	Slc11a2	0.466833	0.0227362	1.70831	TRUE	Tbc1d30	-0.74432	0.805066	0.750254	FALSE
	Cdca2	-0.363539	0.0959227	1.08104	FALSE	Gm3774	-2.6673	0.0227372	3.13286	FALSE	Crebl2	0.683983	0.805679	0.69039	FALSE
	Ndufa10	-0.277887	0.0959227	1.05532	FALSE	Kars	0.255399	0.0228095	1.66163	FALSE	Lsm14b	0.499064	0.806032	0.507774	FALSE
	Gm36764	-1.48173	0.0959504	1.79771	FALSE	Narf	0.445365	0.0228289	1.70086	TRUE	2900026A02Rik	-0.358543	0.806032	0.370571	TRUE
	Inppl1	1.1122	0.095955	1.5077	TRUE	Cd68	0.757065	0.022836	1.80756	FALSE	Usp19	0.191342	0.806032	0.21303	FALSE
	Gm11808	-0.451228	0.095955	1.11346	FALSE	Nuak2	0.451214	0.022836	1.70227	TRUE	Nutf2	-0.232434	0.80611	0.250575	FALSE
	Ccdc125	0.546344	0.0960025	1.15509	FALSE	Cbfa2t2	-0.335647	0.022836	1.67535	FALSE	Ube3a	-0.19424	0.80611	0.215619	FALSE
	Imp3	-0.382758	0.0961067	1.08687	TRUE	Mgat5	-0.47152	0.0228531	1.70745	FALSE	Opa3	0.287792	0.806213	0.302615	FALSE
	Ppil2	0.337163	0.0967519	1.06891	FALSE	1700066M21Rik	-0.646646	0.0229025	1.76299	FALSE	Oasl2	0.182283	0.806213	0.204887	FALSE
	Evi5l	0.504045	0.096784	1.13254	FALSE	Fanca	0.51466	0.0229609	1.71792	FALSE	Ap1ar	-0.170376	0.806213	0.19437	TRUE
	Utp11l	-0.324553	0.096784	1.06486	FALSE	Agap3	0.386915	0.0230228	1.68292	FALSE	Lrrtm2	-1.62783	0.806374	1.63051	FALSE
	Cep131	0.538779	0.0969335	1.14783	FALSE	Ift140	0.348831	0.0231381	1.67246	FALSE	Pask	0.324078	0.806374	0.337287	FALSE
	Gm40187	-0.522904	0.0969727	1.14031	FALSE	Cbx4	0.376877	0.0231564	1.6782	TRUE	Scly	0.276617	0.806374	0.29198	TRUE
	Tsc22d4	0.305069	0.0971218	1.05764	TRUE	Arl8a	0.430835	0.0231716	1.69085	FALSE	Cirbp	0.25365	0.806374	0.270321	TRUE
	Phlda1	-1.74073	0.0971947	2.0137	FALSE	Mppe1	0.42057	0.0232082	1.6876	FALSE	Pigo	0.228207	0.806374	0.246604	FALSE
	Fgr	0.97009	0.0971947	1.40212	FALSE	Mgat2	0.378337	0.0232109	1.67753	FALSE	Ugp2	0.213371	0.806374	0.232943	FALSE
	Smad4	0.32697	0.0972057	1.0638	FALSE	Cma1	-1.04751	0.0232337	1.94084	FALSE	Ifitm3	0.160008	0.806374	0.185305	TRUE
	C330018D20Rik	-0.694388	0.0975765	1.22621	FALSE	Tmem173	0.286019	0.0232415	1.65858	TRUE	Lman2	0.134953	0.806374	0.164158	FALSE
	Rps23-ps1	-0.561729	0.0975765	1.15627	FALSE	Setd1b	-0.674844	0.0232634	1.76725	FALSE	Zfp422	-0.127186	0.806374	0.157835	TRUE
	Dnajc5	0.255165	0.0975765	1.04237	FALSE	Dpm3	-0.409054	0.0232634	1.68377	FALSE	Spsb4	-0.618389	0.806408	0.62541	FALSE
	Zcchc7	-0.368134	0.0976096	1.07548	TRUE	Cd244	0.39786	0.0232634	1.68109	FALSE	Blzf1	-0.272239	0.806408	0.28783	FALSE
	Apol7e	0.669396	0.0976176	1.21208	TRUE	Gm13910	0.31745	0.0233028	1.66317	FALSE	Cep128	-0.235977	0.806408	0.253805	FALSE
	Marcksl1	0.344886	0.0976176	1.06771	FALSE	Rpl23	-0.783858	0.0233056	1.81097	FALSE	Ino80c	0.195925	0.806408	0.217068	TRUE
	Vav1	0.27919	0.0976582	1.04816	FALSE	Tnpo3	0.267911	0.0233108	1.65428	FALSE	Abcb9	0.721936	0.806531	0.72795	TRUE
	Ifrd2	-0.348282	0.0976613	1.06863	FALSE	Xylt2	0.516471	0.0233145	1.71213	FALSE	Def8	-0.254773	0.806531	0.271346	FALSE
	Extl1	1.90055	0.0978168	2.15206	FALSE	Ctu2	0.38736	0.0235041	1.67428	TRUE	Pomk	-0.268631	0.806556	0.284394	FALSE
	Smc2	-0.462428	0.0978168	1.11045	TRUE	Zscan22	-0.460274	0.0235115	1.69251	FALSE	Serf2	-0.226956	0.806556	0.24541	TRUE
	Adsl	-0.263043	0.0978168	1.04329	FALSE	Fkbp3	-0.25098	0.0235129	1.64792	FALSE	Ndufa11	0.225119	0.806556	0.243713	FALSE
	Dpf2	0.387609	0.0980355	1.08053	FALSE	Ccdc125	0.497447	0.0235141	1.70295	FALSE	Rbm18	-0.167696	0.806556	0.191935	FALSE
	Ccl9	0.49118	0.0983216	1.12072	TRUE	Tmem60	-0.393937	0.023532	1.67532	FALSE	Zfp706	-0.117155	0.806556	0.149808	FALSE
	Tarsl2	-0.358024	0.0983216	1.06908	FALSE	M6pr-ps	0.266281	0.0235376	1.64987	FALSE	Ccar1	0.143647	0.808638	0.170716	FALSE
	Gch1	0.455979	0.0983477	1.10564	TRUE	Rps4x-ps	-0.522976	0.0235796	1.70943	FALSE	Gm35021	-1.36009	0.811621	1.36311	FALSE
	Rdh13	-0.649858	0.0983667	1.19861	FALSE	Gm15915	-0.723921	0.0235987	1.78089	FALSE	Pigz	1.3521	0.811621	1.35513	FALSE
	Alox5ap	0.387465	0.0984732	1.07867	FALSE	Pomgnt1	0.425507	0.0237072	1.6799	FALSE	Zfp280c	-0.212045	0.811621	0.230608	FALSE
	Heatr3	-0.303996	0.0984732	1.05158	FALSE	Tbccd1	0.438418	0.0237175	1.68304	FALSE	Zfp386	-0.174462	0.811621	0.196606	FALSE
	Stambpl1	0.577041	0.0987186	1.1594	FALSE	Gm5424	-0.391174	0.0237737	1.67035	FALSE	Leng9	0.674325	0.811657	0.680388	TRUE
	Slfn8	0.441806	0.0988735	1.09775	FALSE	Nudcd2	-0.329451	0.0237844	1.65679	FALSE	Tmtc2	-1.03088	0.812415	1.03482	FALSE
	Nucks1	-0.35935	0.0988735	1.06724	TRUE	Tor4a	0.298965	0.0237844	1.651	FALSE	Clybl	0.973702	0.812415	0.977873	FALSE
	Sgpl1	0.606026	0.0988879	1.17346	FALSE	Ehd3	0.443221	0.0238364	1.6822	FALSE	E330033B04Rik	-0.679884	0.812415	0.685844	FALSE
	Unk	0.488235	0.0993026	1.11555	TRUE	Ip6k1	0.296345	0.0238364	1.6496	FALSE	4930481A15Rik	-0.522395	0.812415	0.530129	FALSE
	Ranbp2	-0.516412	0.0993272	1.12808	FALSE	Rer1	-0.275436	0.0238432	1.64585	FALSE	Ppifos	0.440641	0.812415	0.449782	FALSE
	Adck3	0.455164	0.0993451	1.10131	FALSE	Gm3788	-0.333835	0.0238847	1.65588	FALSE	Zfp583	-0.422945	0.812415	0.432461	FALSE
	Hps4	0.460607	0.099469	1.10308	FALSE	Nbr1	0.284651	0.0238847	1.64667	FALSE	Nlk	-0.412456	0.812415	0.422209	TRUE
	Gpr174	-2.48302	0.0994831	2.67766	FALSE	Kdm1a	0.244683	0.0238847	1.64023	FALSE	Ddias	-0.32336	0.812415	0.335711	FALSE
	Kctd3	0.515138	0.0994831	1.12689	TRUE	Card9	0.817719	0.023919	1.8158	FALSE	Tmco3	0.299811	0.812415	0.313092	FALSE
	Scmh1	0.424034	0.0994831	1.08826	TRUE	Rapgef3	0.60041	0.0240032	1.72743	TRUE	Dynlt1f	-0.258364	0.812415	0.273664	TRUE
	Gm4708	-0.420607	0.0994831	1.08693	FALSE	Sec24c	0.372746	0.0240393	1.66143	FALSE	D030056L22Rik	-0.243768	0.812415	0.259929	TRUE
	Gm5864	-0.334204	0.0996626	1.05576	FALSE	Nek8	1.07632	0.0240729	1.94369	TRUE	4921524J17Rik	-0.242064	0.812415	0.258331	FALSE
	Sp1	-0.469228	0.099766	1.10554	FALSE	Ypel3	0.298111	0.0241752	1.64389	FALSE	Gm5424	0.216712	0.812415	0.234742	FALSE
	Rufy4	1.04281	0.0997822	1.44545	FALSE	Rrp12	0.384042	0.0243042	1.65937	FALSE	Aars	0.214596	0.812415	0.232791	FALSE
	Gm8722	-0.298321	0.0997822	1.04446	FALSE	Dlgap4	0.443303	0.0243138	1.67391	TRUE	Atp2a2	0.18723	0.812415	0.207834	FALSE
	Gng2	0.611703	0.100009	1.17222	FALSE	Hemgn	-0.399661	0.0245029	1.65962	FALSE	Ssbp3	-0.172659	0.812415	0.19481	FALSE
[truncated: 12,184 more rows]

## Sheet: Figure 4
	4a			4b			4c			4d			4e			4f						4g
	Reticulin fibers quantification			BM CD63+ stromal cells			BM CD63+ stromal cells			BM CD63+ stromal cells			BM CD63+ stromal cells			Volcano plot BM CD63+ stromal cells						mRNA expression in BM CD63+ stromal cells
	BM diaphysis (%)			Cells in TBM (x10e3)			IL-1r1+ cells (%)			Cells in TBM (%)			Cells in TBM (%)			Gene name	log2FC	p-adj value	score			mRNA (ratio)
	WT	IL-1rn - KO		WT	IL-1rn - KO		WT	IL-1rn - KO		Vehicle (-)	IL-1RN (+)		Isotype (-)	IL-1β mAb (+)		Cyr61	-1.75071	5.4941e-10	9.42414			WT	IL-1rn - KO
	0.0234162	0.117585		40.999	29.249		11.48	28.526		0.036	0.051		0.036	0.048		Wif1	-1.50836	1.21724e-05	5.14088		Cxl12	481.789	143.521
	0	0.0909942		68.399	23.832		19.224	32.174		0.009	0.042		0.035	0.083		Rspo3	-3.28322	3.72111e-05	5.51348			666.581	79.901
	0	0.0879932		80.304	87.853		19.621	13.346		0.013	0.025		0.034	0.056		Cd68	1.89286	0.000205225	4.14519			455.15	253.555
	0	0.134119		62.243	81.304		14.524	32.082		0.016	0.041		0.034	0.059		Id3	-1.40186	0.000205225	3.94523		Vcam1	72.311	12.8224
	0.0171063	0.103072		53.158	30.696		27.168	28.337		0.025	0.036			0.06		Mpo	2.1507	0.00043071	3.99427			47.3055	3.32823
				41.915	31.153		23.24	11.243			0.023					Ctsg	1.9928	0.00043071	3.91151			104.923	16.0469
				37.346	49.262		17.978	50								Ctgf	-1.27662	0.00043071	3.59979		Angpt1	0.205616	0.0191616
				68.723	32.846		19.926	28.8								Dab2	-1.58479	0.000457827	3.69628			0.133186	0.0104289
				36.744	12.165		18.88	35.497								Wnt9a	-3.28988	0.000457827	4.68767			0.127249	0.0595022
				62.858	31.555		18.571	30.824								Pcdhb14	-7.08521	0.000526533	7.807		Lepr	107.481	7.20717
				58.99	37.125		18.013	37.013								Zfp9	-1.86223	0.000526533	3.77054			75.6616	1.63282
					12.042		13.755	44.131								Angpt1	-2.32392	0.00081525	3.86533			162.157	22.7088
					39.039											Tnfrsf11b	-2.35854	0.00081525	3.88624			29.6211	13.8203
					46.337											Fmo2	-2.62963	0.00081525	4.05649			70.0736	6.86915
					36.562											Fbln5	-1.57497	0.00081525	3.46708			22.5234
																Grem1	-2.36752	0.000997959	3.82236		Adipoq	166.316	39.1444
																Six4	-3.92117	0.00123756	4.88147			317.956	31.4325
																Gm41999	-3.3032	0.00144428	4.35646			174.701	89.0308
																Id4	-1.77918	0.00144428	3.35158		Il1b	36.0599	98.125
																Cdh2	-1.47232	0.00178572	3.11773			17.1157	70.1933
																Chrdl1	-2.45687	0.0036345	3.46232			34.4466	79.2769
																Pde1a	-1.93836	0.00381442	3.09947		Il1rn	217.538	0.331598
																Tle2	-1.15163	0.00406529	2.65381			167.272	0.230887
																Clu	-1.48021	0.00459203	2.76717			166.73	0.163809
																Cdh11	-1.32593	0.00465951	2.6823
																Thsd4	-1.88714	0.00472271	2.99511
																Tnc	-1.03283	0.0050562	2.51777
																Cfh	-1.34325	0.0050562	2.66022
																Ddr2	-1.57885	0.0050562	2.78661
																Upk1b	-3.28304	0.00520202	3.99928
																Lmo7	-1.24063	0.00541063	2.58406
																Slc36a2	-1.31864	0.00636923	2.56142
																Igfbp5	-1.70745	0.00636923	2.78162
																Fign	-1.67349	0.00727131	2.71538
																Omd	-1.66849	0.00770576	2.69247
																Gas6	-1.83253	0.00770576	2.79709
																Csf2rb	2.15204	0.00770576	3.01609
																Dlc1	-1.6466	0.00811192	2.6614
																Hpgd	-1.24715	0.00818197	2.43137
																Pth1r	-1.03107	0.00831459	2.32167
																Comp	-1.43719	0.00899842	2.50019
																Il34	-2.69371	0.00985998	3.35866
																Foxc1	-1.35257	0.00985998	2.4195
																Htra4	-2.45463	0.00985998	3.17013
																Cp	-1.13881	0.00985998	2.30682
																Car3	-1.04656	0.00985998	2.2627
																Adipoq	-2.16797	0.00985998	2.95375
																Foxd1	-1.46647	0.00985998	2.48497
																Mpdz	-1.96253	0.010278	2.79357
																AI429214	-4.82661	0.0183281	5.12961
																Nr2c1	-1.61206	0.0201897	2.33909
																Dse	-1.17647	0.0203225	2.06083
																Gpr88	-1.92079	0.0203623	2.5592
																Gdf15	-3.26952	0.0205043	3.67962
																Marc1	-1.75847	0.0205043	2.43764
																Pgf	-1.37159	0.0206243	2.17315
																Rspo2	-4.22145	0.0225309	4.53145
																Sema7a	-1.42958	0.0229024	2.1757
																Lepr	-2.24826	0.0238486	2.7726
																Ptx3	-2.44402	0.0246214	2.92594
																Unc13d	1.60606	0.0269174	2.24594
																Prr16	-2.31251	0.0270188	2.79416
																Colec12	-1.31507	0.0270188	2.04672
																Csf1	-1.18364	0.0270188	1.96486
																Lrg1	2.21664	0.0284375	2.70258
																Wfdc17	2.56011	0.0301898	2.97741
																Sorbs2	-1.58357	0.030838	2.18874
																Gm31520	-2.35229	0.0316765	2.78945
																Eva1a	-1.50675	0.0316765	2.12558
																Cxcl12	-1.68943	0.0316765	2.25875
																Vit	-1.5414	0.034438	2.12513
																Esm1	-2.15482	0.0347622	2.60223
																Vcam1	-1.28594	0.0357034	1.93605
																Gdpd2	-1.62474	0.0359781	2.17366
																Mfsd12	1.1149	0.0359781	1.82429
																Fmo1	-1.89347	0.0360209	2.38092
																Zfp36l1	-0.925764	0.0366559	1.70843
																Trabd2b	-2.07661	0.0377352	2.51753
																Tmem176b	-1.31061	0.0377995	1.93423
																Gm20619	-2.34364	0.0379761	2.74052
																Prtn3	1.6961	0.0383467	2.20966
																Kng1	-2.08832	0.0383467	2.52327
																Mmp9	1.83743	0.0383467	2.31991
																Ccdc3	-1.25215	0.0383467	1.89042
																Igfbp4	-1.36334	0.0383467	1.96584
																Gadd45g	-0.934856	0.0383467	1.69699
																Lifr	-1.06616	0.0383467	1.77272
																Serpine2	-0.947447	0.0390259	1.69763
																Hes1	-1.11047	0.0408111	1.77851
																Alpl	-0.926874	0.0408111	1.67004
																Ghr	-1.5508	0.0408111	2.08204
																Sh3bp4	-1.431	0.0425476	1.98186
																Efs	-1.4152	0.0434779	1.96395
																Fgf7	-1.36802	0.0434779	1.93023
																Pde5a	-1.7632	0.0434779	2.22782
																Ebf1	-1.33307	0.0439985	1.90193
																Tmtc2	-1.45268	0.0444424	1.98462
																Apoe	-1.56067	0.0444424	2.06498
																Ms4a3	1.4659	0.0455124	1.98733
																1700048O20Rik	2.64172	0.0480181	2.95252
																Bst1	2.01199	0.0480181	2.40557
																Ackr4	-1.07995	0.0480181	1.7044
																Olfml3	-1.02407	0.0480181	1.66956
																Rap1gap2	2.11137	0.0480536	2.48912
																Sult1a1	-1.38086	0.0482342	1.90796
																Cd200	-1.35873	0.0487578	1.88875
																Cul7	-1.86625	0.0487578	2.28126
																Adamts2	-0.946955	0.049579	1.61213
																Spon1	-1.22192	0.050105	1.7842
																Plxna2	-1.4396	0.0501841	1.93932
																Adgrf5	-1.63437	0.0518045	2.07943
																Sec24d	-1.16312	0.0518045	1.7337
																Klf12	-1.35673	0.0518045	1.86911
																Agt	-1.70036	0.0518045	2.13168
																Slc26a7	-2.67988	0.0549332	2.96138
																Vstm4	-0.870509	0.0572088	1.51713
																Dmpk	-1.139	0.0591013	1.6752
																Prrg3	-2.41698	0.0609578	2.70517
																Akr1c14	-4.34918	0.0618812	4.51395
																Ptprs	-0.995104	0.0631646	1.55856
																As3mt	-1.17492	0.0644294	1.67294
																Csmd1	-2.22933	0.0656604	2.52362
																Pla2r1	-1.59823	0.0656604	1.98824
																Cldn10	-1.61581	0.0656604	2.0024
																Csf1r	1.71154	0.0661585	2.07856
																Adgrg2	-2.63187	0.0666586	2.88271
																Tmem263	-1.36545	0.0675712	1.79831
																Ptgir	1.54115	0.0679734	1.93354
																Tnfrsf19	-1.13173	0.0680625	1.6257
																Tm4sf1	-1.23486	0.0680625	1.69911
																Gja1	-1.12151	0.0680625	1.61861
																Stox2	-1.52649	0.0687325	1.91895
																Cx3cl1	-1.71725	0.0694488	2.0714
																Mccc2	-1.17178	0.0734189	1.63078
																Pard3	-1.01633	0.0753424	1.51459
																Mylk	-1.37559	0.0760726	1.7731
																Oas3	2.00177	0.0760726	2.2932
																Tspan2	1.51421	0.0760726	1.88268
																Map4k3	-0.938198	0.0760726	1.46009
																Arhgap42	-1.30015	0.0760726	1.71524
																Slc8a3	-1.81152	0.0782019	2.12287
																L3hypdh	-1.55521	0.0782019	1.90884
																Epas1	-1.44704	0.0791402	1.81864
																Ltbp2	-1.74375	0.0791402	2.06257
																Plcd1	-0.87252	0.0792398	1.40485
																Ms4a6d	2.50304	0.080727	2.73127
																S1pr3	-1.39211	0.080727	1.76991
																Zfp850	-2.78114	0.0823433	2.98506
																Atxn7l1	1.10273	0.0823433	1.54657
																Klhl13	-1.51476	0.0835245	1.85929
																Mcm3ap	0.980022	0.0839749	1.4553
																1500015O10Rik	-2.30589	0.0839749	2.54452
																Pard6g	-1.16179	0.0843204	1.5822
																Ppp3cc	-1.45467	0.0843204	1.80823
																Tmc8	1.37285	0.0843204	1.74308
																Ccnf	1.12785	0.0843204	1.55746
																Plagl1	-1.37236	0.0843204	1.7427
																Saa3	2.5525	0.0843204	2.76928
																Il1rn	-1.553	0.0856253	1.88445
																Bmp1	-1.01775	0.0860166	1.47341
																Ptprd	-0.9824	0.0860845	1.44896
																Cyp1b1	-1.5147	0.0919436	1.83537
																Col6a5	-3.94775	0.0924008	4.081
																Satb2	-1.08746	0.0925105	1.50044
																Fkrp	1.22171	0.0936993	1.59684
																Tmem180	1.61326	0.0936993	1.9131
																Rtn4rl1	-1.30942	0.0941673	1.66357
																Epb41l2	-1.28036	0.0941673	1.6408
																Fam110b	-2.12155	0.0962768	2.35248
																Ldlrad4	-1.66023	0.0966377	1.94584
																Vac14	0.783607	0.0966377	1.28217
																Ece1	-1.32491	0.0971633	1.6675
																Atoh8	-1.63431	0.097262	1.9223
																Vldlr	-0.787462	0.0975841	1.28119
																Map9	-3.91899	0.0975841	4.0472
																Kcnh2	-4.80598	0.0975841	4.91109
																Tbx2	-0.870125	0.1013	1.32134
																Sgol2a	1.79422	0.1013	2.05135
																Piezo2	-3.28817	0.1013	3.43524
																Sepp1	-1.34991	0.1013	1.67662
																Usp11	-1.14844	0.1013	1.51912
																Rbl1	0.765144	0.1013	1.25469
																Slc23a2	-1.29078	0.107859	1.61291
																Tfec	2.22053	0.107859	2.422
																Bbox1	-6.56789	0.107859	6.63871
																Elane	1.50098	0.107859	1.78559
																Kcnj2	1.36226	0.108446	1.6693
																Syt6	-1.51427	0.108446	1.7955
																Dlx5	-0.968636	0.108446	1.36714
																Tspan12	-1.81669	0.108446	2.05698
																Ifitm6	1.70156	0.109667	1.95366
																Tmem176a	-1.13499	0.109667	1.48649
																Lmnb2	1.2867	0.111001	1.60218
																C6	-1.47471	0.111001	1.75675
																Maged1	-1.01347	0.111001	1.39231
																Igsf1	-2.32737	0.112064	2.514
																Hoxa10	-1.36199	0.112064	1.66089
																Fam114a1	-1.26065	0.112571	1.57767
																Zfp2	-2.04411	0.113362	2.2522
																Gm6249	-2.12549	0.115909	2.32241
																Wisp1	-1.26162	0.115909	1.57085
																Epn2	-1.49168	0.118306	1.75625
																Efnb1	-0.93865	0.118306	1.31923
																Slitrk6	-1.42385	0.118306	1.69901
																Gstt3	-1.51263	0.118306	1.77409
																Ndnf	-1.06602	0.118306	1.4127
																Rrad	-1.62805	0.118306	1.87346
																Galnt18	-2.27606	0.118306	2.45759
																Itga3	-1.94116	0.119723	2.14892
																Itm2c	-0.91913	0.11977	1.30163
																Runx2	-0.813564	0.11977	1.22936
																Igfbp7	-1.17229	0.11977	1.49121
																1700066M21Rik	-1.06477	0.11977	1.40825
																Ankrd6	-1.71561	0.11977	1.9475
																Sox4	-0.899493	0.11977	1.28784
																Clmp	-1.08429	0.11977	1.42307
																Akr1c19	-2.77615	0.120389	2.92444
																Gdf10	-1.05148	0.121041	1.39521
																Lpl	-1.6404	0.121041	1.87935
																Rbp1	-1.70349	0.122015	1.933
																Kitl	-1.75285	0.122015	1.97664
																P3h1	-0.971755	0.122015	1.33377
																Gm40935	-2.26823	0.126027	2.44009
																Naaladl2	-1.35165	0.126027	1.62361
																Phactr1	-1.96862	0.126524	2.16369
																Irx3	-1.14186	0.12754	1.45042
																Ttc7	0.996731	0.127605	1.33901
																Ibsp	-1.09711	0.127605	1.41532
																Gtse1	0.964035	0.127605	1.31485
																Abi2	-0.918615	0.127605	1.28192
																Pik3ip1	-0.907206	0.127605	1.27377
																Serpinh1	-1.07831	0.127605	1.40079
																Psd3	-1.70969	0.127605	1.92938
																Sipa1	1.26963	0.127605	1.55288
																Dapk1	-1.02163	0.127605	1.35765
																1500009L16Rik	-2.09436	0.127969	2.27675
																Palld	-1.10233	0.128023	1.41847
																Mxd4	-1.12319	0.128219	1.43433
																9130024F11Rik	-1.53483	0.132295	1.76844
																Tnfrsf13b	1.84043	0.132295	2.03933
																Recql5	1.10685	0.132295	1.41309
																Igfbp3	-1.9782	0.132737	2.16389
																Tmem237	-1.20153	0.133512	1.48607
																Neo1	-1.28347	0.133879	1.5524
																Fhl2	-0.872328	0.134477	1.23297
																Cttn	-0.914817	0.134477	1.26339
																Arhgap30	1.88653	0.134877	2.0775
																Bend3	-2.63318	0.135164	2.77292
																Ust	-1.17698	0.136721	1.46016
																Jak3	1.6963	0.136721	1.90374
																Ppfibp2	-1.0041	0.138666	1.32077
																Sdc4	-1.43468	0.138666	1.67168
																Sftpa1	-1.98322	0.138666	2.16087
																Ano1	-1.58366	0.138666	1.80116
																Rilpl1	-1.05044	0.138946	1.35578
																Rhbdf1	-1.12594	0.138946	1.41508
																Tmem37	-2.3791	0.138946	2.5288
																Fut11	-0.989913	0.138946	1.30944
																Rai14	-0.868911	0.138946	1.22054
																Srpx2	-0.834652	0.138946	1.19639
																Pdgfd	-1.18822	0.138946	1.46512
																Hmgn3	-1.15489	0.138946	1.43823
																Fpr2	1.76418	0.138946	1.96139
																Gpr176	-1.52001	0.139691	1.7439
																Glt8d1	-0.983905	0.139691	1.30338
																Cpe	-1.01676	0.139697	1.32835
																Igsf3	-0.901989	0.139697	1.24269
																Fap	-0.963529	0.139697	1.28806
																Rasl11a	-1.85801	0.139718	2.04519
																Slc24a3	-1.98525	0.139718	2.16144
																Rab11fip3	-1.21116	0.139718	1.4824
																P4ha1	-1.24484	0.139816	1.50986
																Gm6253	-3.29836	0.14012	3.407
																F10	2.09346	0.140388	2.26044
																Pappa	-1.70932	0.141302	1.90893
																Mdk	-1.28254	0.142385	1.53672
																Socs2	-1.22504	0.142782	1.48839
																Cxcr2	2.00286	0.142952	2.17375
																Socs3	-1.37013	0.142976	1.60961
																Fkbp9	-1.19066	0.143551	1.45888
																Rarg	-1.16033	0.144092	1.43327
																Etl4	-1.05258	0.144978	1.34586
																Tpbg	-1.53519	0.145088	1.74919
																Fam46a	-0.787757	0.146803	1.14669
																Raph1	-1.20002	0.146803	1.46095
																Gm32497	1.68871	0.147276	1.88248
																Slc7a6	-1.06237	0.148093	1.34783
																Bgn	-0.979109	0.14875	1.28198
																Adm	-1.24174	0.14875	1.49223
																Gm14295	-1.63011	0.14875	1.82814
																Relt	1.32757	0.14875	1.56438
																Bglap2	-1.62952	0.150837	1.82488
																P3h2	-1.59894	0.151915	1.79622
																Vmac	-1.36713	0.152368	1.59271
																Lpxn	2.51567	0.155604	2.64224
																Gpx3	-1.17561	0.15679	1.42463
																Foxk2	0.826805	0.15679	1.15374
																Sec22c	1.49364	0.15679	1.69661
																Mctp1	2.17686	0.157029	2.32059
																LOC108168966	-1.36306	0.157819	1.58142
																Mme	-1.33291	0.157819	1.55551
																Gpc6	-1.51257	0.157819	1.71196
																Phldb2	-1.44103	0.157819	1.64909
																Tsc22d1	-1.12401	0.157819	1.38071
																Samd10	1.44915	0.157819	1.6562
																Gm38914	-2.29063	0.157853	2.42688
																Pald1	-0.875315	0.157853	1.187
																Pdgfra	-1.16216	0.160048	1.40848
																Tbx15	-1.3822	0.160445	1.59436
																Tbc1d19	-1.05617	0.167793	1.31015
																Mpped2	-1.46906	0.167793	1.66106
																Map1b	-1.16619	0.169065	1.39853
																Shtn1	2.73555	0.171298	2.84084
																Rcn1	-1.02868	0.171298	1.2827
																2010300C02Rik	-3.04372	0.171298	3.13869
																Car8	-1.83075	0.171298	1.98464
																Fam171a1	-1.10672	0.171298	1.34609
																Gm34680	1.88248	0.171298	2.03246
																Islr	-1.05928	0.171298	1.30736
																Psd4	1.35901	0.171445	1.55996
																Cdo1	-1.13913	0.171964	1.37192
																Olfml2a	-1.27821	0.171964	1.48942
																Snap23	0.692571	0.171964	1.03161
																Rcn3	-1.1601	0.171964	1.38938
																Pcsk5	-1.27793	0.171964	1.48918
																Foxc2	-1.30644	0.172933	1.51248
																Slit2	-0.867953	0.17301	1.15494
																Il4ra	1.48595	0.17301	1.6699
																Ptpru	-1.91066	0.17301	2.05698
																Cyp4v3	-1.32476	0.17301	1.52825
																Sulf1	-1.67457	0.173928	1.83881
																Map3k8	1.41092	0.173928	1.60241
																Lgr5	-4.77879	0.173928	4.83879
																Rhou	1.52768	0.173928	1.70612
																Gpx8	-1.25412	0.173928	1.46624
																Tpx2	0.909454	0.17652	1.18086
																Gm29787	-1.22866	0.17661	1.44104
																Itga9	-1.418	0.17692	1.60517
																Mtus1	1.30386	0.17692	1.50529
																BC005561	-0.887319	0.177742	1.16196
																Slc28a2	1.72719	0.17961	1.88127
																Hba-a2	1.78275	0.180696	1.93141
																Csf2ra	1.71303	0.180696	1.86724
																1700071M16Rik	2.52144	0.180977	2.62845
																Mccc1os	-4.64834	0.180977	4.70724
																Amer2	1.94315	0.181368	2.0798
																Racgap1	1.27837	0.18215	1.47688
																Gng4	-3.0758	0.182233	3.16342
																Prg4	-1.6018	0.182528	1.76391
																Kcnk1	-1.34248	0.182528	1.53228
																Crtap	-0.94775	0.185085	1.19791
																Maged2	-1.13571	0.185085	1.35151
																Efna5	-1.58968	0.185085	1.75038
																Ubfd1	-0.918708	0.185517	1.17443
																Tbc1d4	-1.15554	0.187163	1.36563
																Hbegf	-1.49892	0.18765	1.66576
																Adgrg3	1.39431	0.188895	1.57097
																Dpysl3	-0.896276	0.190517	1.1497
																Pqlc1	0.831424	0.190517	1.09989
																Serpinb9	-1.20662	0.194191	1.40091
																Bcat1	-1.92045	0.195222	2.04731
																Tmem119	-1.28602	0.195222	1.46874
																Plod2	-1.476	0.195222	1.63766
																Cdkn2d	1.33017	0.195222	1.50755
																Wfdc21	1.38785	0.195222	1.55868
																Enc1	-2.82417	0.195222	2.91192
																Ptch1	-1.11295	0.198052	1.3165
																Snx29	-1.77612	0.198052	1.91026
																Lgals8	-0.750401	0.198091	1.02835
																Nkd2	-2.03167	0.198091	2.1499
																Maml2	-1.55947	0.199348	1.70953
																Dok3	1.69138	0.199348	1.83066
																Slc1a4	-1.21098	0.199348	1.39894
																Ebf3	-1.60052	0.1999	1.74658
																Sp100	1.35745	0.200655	1.52618
																Whsc1l1	1.03078	0.20121	1.24395
																Clec12a	1.35362	0.204805	1.51873
																Dpep1	-1.24391	0.204868	1.42175
																Gm8300	-2.28073	0.204868	2.38239
																Kazald1	-1.17395	0.208168	1.35747
																Ergic1	-0.873755	0.20996	1.10587
																Mmp23	-1.1586	0.20996	1.34233
																Atp8b2	-0.872165	0.20996	1.10461
																Tcf7	-1.01202	0.20996	1.21806
																Flrt2	-1.31691	0.20996	1.48113
																Bmp6	-1.70877	0.211893	1.83685
																Mrgpra2b	1.40249	0.211893	1.55599
																Dgkz	1.06787	0.212348	1.26222
																Arap2	1.13544	0.214428	1.31773
																Prr18	2.27522	0.214625	2.37134
																Fyb	1.09226	0.215528	1.27955
																Slc35d1	1.3028	0.216743	1.46228
																Adgra3	-1.11727	0.216743	1.29972
																Acvr1	-1.55527	0.216743	1.69111
																Nrp1	-1.23406	0.218855	1.39939
																Vdr	-1.00888	0.218855	1.2055
																Scara5	-1.64557	0.218855	1.77293
																Kcnma1	-1.02456	0.218855	1.21865
																Ugdh	-1.00021	0.218855	1.19826
																Tes	1.63002	0.220273	1.75746
																Rasgrp4	1.20264	0.220646	1.37006
																Smad6	-0.925084	0.22129	1.13351
																Bglap	-1.56497	0.223666	1.69474
																Rab34	-1.06004	0.223666	1.24367
																Unc5c	-2.24796	0.224037	2.33996
																Snx10	1.02152	0.224037	1.21062
																Enpp5	-0.763683	0.224037	1.00264
																Mmp16	-1.29824	0.224152	1.45163
																Apbb2	-0.904852	0.224956	1.11289
																Pim3	-1.18139	0.225448	1.34693
																Map4k1	1.39467	0.225448	1.53742
																Apobr	1.58316	0.225448	1.71025
																Laptm4b	-1.27347	0.225587	1.42826
																Rgs3	-0.917866	0.226884	1.12137
																Anxa8	-2.14054	0.226884	2.23538
																Abi3bp	-1.38469	0.228063	1.52626
																Gm34137	-1.63637	0.229089	1.75707
																Dkk1	-1.61412	0.229089	1.73637
																Klhdc8b	-0.843242	0.229089	1.05861
																Pnkp	1.24766	0.229089	1.40223
																Thrb	-2.28478	0.229345	2.37259
																Milr1	1.45014	0.229831	1.58452
																Amy1	-1.69926	0.230383	1.81493
																Slc35f5	-1.03337	0.230383	1.21422
																Ism1	-1.70213	0.230398	1.8176
																Wdr72	-2.61245	0.230398	2.68911
																Dync1i1	-1.37559	0.230398	1.51614
																Spry4	-1.54391	0.230398	1.67035
																LOC108168297	-2.12671	0.231903	2.2194
																Ncf4	1.51093	0.233893	1.63739
																Parpbp	1.23671	0.233893	1.38837
																Fggy	-1.43747	0.233893	1.56986
																Dock4	-1.69099	0.233893	1.80488
																Incenp	1.12923	0.233893	1.29356
																Kank1	-0.843038	0.234291	1.05258
																Nbeal2	1.82948	0.234291	1.93499
																Depdc1b	1.44118	0.234349	1.57292
																Fibin	-1.09739	0.234349	1.26544
																Ptprg	-1.56672	0.237204	1.68674
																Ltbp1	-1.04691	0.238383	1.21812
																Prelp	-1.45487	0.238383	1.58254
																Peak1	-1.40544	0.238383	1.53722
																Ctnna1	-0.770911	0.238443	0.990936
																Pnpo	0.952829	0.239133	1.13753
																Gas2l3	1.20731	0.239133	1.35782
																Serpina12	-1.80472	0.244441	1.90561
																Fat1	-0.69673	0.244441	0.927235
																Itgb5	-0.824714	0.244441	1.02688
																Pirb	1.79756	0.245412	1.89827
																Scara3	-0.665258	0.246445	0.901428
																Lrrc75a	-1.42855	0.247193	1.55214
																Rrs1	0.784391	0.247193	0.991804
																Dapk2	-0.982056	0.251455	1.1506
																Fbp1	1.88407	0.25269	1.97652
																Exoc6b	-1.25295	0.25269	1.38809
																Hbb-bs	1.47931	0.25269	1.59539
																Nuak1	-1.50986	0.25269	1.62376
																Cbln1	-2.40497	0.25269	2.47806
																Sdk2	-1.32442	0.25269	1.45293
																Etv4	-2.82	0.25269	2.88259
																Cadm1	-0.857269	0.25269	1.0449
																Ap3b2	-2.96481	0.25269	3.0244
																Hoxa7	-1.16823	0.25269	1.31212
																Tmtc4	-1.38352	0.25269	1.507
																Galnt6	2.49849	0.25269	2.56892
																Myo10	-0.801238	0.25269	0.999442
																1700020L24Rik	1.50452	0.252704	1.61878
																Adamts1	-1.22333	0.253148	1.36107
																Lipc	-1.93657	0.253251	2.02634
																Mgp	-1.11881	0.253251	1.26786
																Gpr160	1.14825	0.253251	1.29392
																Arhgap26	1.51732	0.253251	1.63034
																Syne1	1.21309	0.253251	1.35179
																B3galnt1	-1.60148	0.253251	1.70895
																Tpm1	-0.803568	0.253251	1.00074
																Ncapd2	0.778607	0.254617	0.979387
																A2m	-1.7696	0.254953	1.86649
																Cyth4	1.86602	0.255476	1.95787
																C1rl	1.33049	0.255476	1.45652
																Laptm4a	-1.04965	0.255476	1.2054
																Foxred2	1.48544	0.255807	1.59909
																Plbd1	1.43619	0.255959	1.55335
																Atp8b4	1.76351	0.255959	1.86017
																Spp1	-0.864431	0.255959	1.04762
																Zfp275	-1.31729	0.255959	1.44413
																Nsg1	-1.36085	0.257278	1.48308
																Praf2	-1.29442	0.258515	1.42151
																S100a8	1.29268	0.258515	1.41992
																Tmie	-1.19282	0.258515	1.32966
																Bambi	-0.998068	0.262988	1.15439
																Nbl1	-1.24017	0.263472	1.36878
																Gm9835	1.30286	0.264846	1.42492
																Adam12	-0.811255	0.266075	0.994361
																Kdelc2	-1.73921	0.266264	1.83169
																Lgalsl	-1.09879	0.266264	1.24
																Miat	-2.78799	0.269524	2.84555
																Lamtor4	0.835264	0.269524	1.01088
																Fam149a	-1.37206	0.270626	1.48484
																Akna	1.51114	0.270626	1.61424
																2610507I01Rik	0.856861	0.270626	1.02782
																Rnd3	-1.02819	0.270626	1.17447
																Cebpe	1.39004	0.270626	1.50147
																Pacs1	1.11132	0.270626	1.24789
																Npr2	-0.932083	0.270626	1.09132
																Rabl2	-1.23809	0.270626	1.36201
																Upp1	1.67983	0.270626	1.77315
																Slc9a2	-4.01482	0.270626	4.05475
																Mef2c	-0.761077	0.270626	0.949443
																Apol6	-2.08402	0.271148	2.15972
																Ddx54	0.954258	0.271569	1.10955
																Eya2	-1.40248	0.272024	1.51216
																B4galnt1	1.05222	0.2727	1.19399
																Sema3e	-2.59055	0.2727	2.6513
																Crym	-4.10725	0.272823	4.1458
																Ctnnd1	-0.914403	0.273233	1.07407
																Hey1	-1.01416	0.273352	1.16009
																Gca	1.34622	0.27382	1.45903
																2310022B05Rik	-0.655804	0.274336	0.863485
																Chn1	-0.997826	0.275801	1.14394
																Fam199x	-1.33685	0.275801	1.44917
																Efcab11	1.53136	0.275801	1.63034
																Has1	-2.04242	0.276659	2.11729
																Pstpip1	1.35559	0.276659	1.46596
																Trem3	1.25979	0.276659	1.37786
																Cd52	1.43099	0.276659	1.53595
																Nsmf	-0.994467	0.276659	1.14035
																Cxx1c	-1.21353	0.276659	1.33569
																Aldh3a1	-1.78959	0.276659	1.87458
																Trp53i13	-1.01099	0.276659	1.15478
																2610300M13Rik	-1.48145	0.277393	1.58267
																Abca7	1.21525	0.277393	1.33678
																Lrrc25	2.26399	0.278174	2.33118
																Ccdc125	1.7539	0.278174	1.83982
																C130046K22Rik	1.91148	0.278563	1.99044
																Pdgfrb	-0.857396	0.278563	1.02139
																Sema6b	1.6595	0.279593	1.74936
																Cst3	-0.905346	0.279593	1.06112
																Rpap2	-1.35623	0.279593	1.46482
																Rab44	1.41678	0.279593	1.52105
																Slit3	-1.202	0.279593	1.32331
																Baiap3	2.64732	0.279593	2.70456
																Amotl1	-0.839718	0.279593	1.00571
																Arhgap15	1.24298	0.279593	1.36063
																Klra17	2.21551	0.279593	2.28359
																Fermt2	-1.1407	0.279593	1.26789
																Luzp1	-0.92935	0.279593	1.08168
																Kng2	-1.49327	0.279593	1.59254
																Nsl1	1.10244	0.279593	1.23357
																Ffar2	1.52138	0.279593	1.61893
																Gsr	1.17813	0.279593	1.30166
																Fgfr2	-0.818054	0.279593	0.987697
																Erlec1	-0.987758	0.279593	1.13225
																Ulk4	-2.25199	0.279593	2.319
																Zbtb7c	-1.09411	0.279593	1.22613
																Slc12a7	-1.04368	0.279666	1.1813
																Casc5	1.02833	0.280289	1.1673
																Egr2	-0.980685	0.282649	1.12378
																P4ha2	-1.20628	0.282649	1.32523
																Frmd4b	-1.31627	0.282649	1.42608
																Kifap3	-0.952153	0.283248	1.09851
																F5	1.31564	0.286125	1.42346
																Rasa2	0.925586	0.286125	1.07333
																St8sia2	-3.08707	0.286146	3.13453
																Igkc	1.64811	0.286146	1.73538
																Tm6sf1	1.486	0.28689	1.58185
																Nuak2	1.50304	0.286908	1.59787
																Arhgap9	1.57602	0.287093	1.66661
																Metrnl	-0.841419	0.287093	1.00086
																Wbp2	0.878142	0.287149	1.03188
																Gm14403	-2.10924	0.288962	2.17705
																LOC102631641	-2.50218	0.288962	2.5596
																Cnr2	1.41478	0.289093	1.51396
																Angpt2	-1.25647	0.289093	1.36719
																Radil	-2.57952	0.289093	2.63523
																Ptpn6	1.35716	0.291194	1.4591
																Klhl4	4.02799	0.291972	4.06332
																Gucy1a3	-1.21037	0.292049	1.32315
																Mkl1	1.46368	0.293392	1.55755
																Xrcc6	0.934534	0.294252	1.07499
																Rab3gap2	0.71008	0.294252	0.886833
																Zfp654	0.948853	0.294985	1.08694
																Insig2	-0.934656	0.294985	1.07457
																Snap47	-0.928183	0.294985	1.06894
																Pik3cb	1.1876	0.295698	1.30015
																Sema6c	-1.36523	0.295698	1.46419
																Gpx7	-1.04261	0.295698	1.1692
																D3Ertd751e	-1.09969	0.295698	1.22038
																Cd74	1.17835	0.296867	1.291
																Slfn1	1.6843	0.297124	1.76484
																Sash3	1.33008	0.300086	1.42912
																Dot1l	0.740604	0.3006	0.906085
																Fam101b	1.30457	0.3006	1.40513
																Top2a	0.80466	0.300628	0.95913
																Tnfaip8	1.13113	0.300628	1.24575
																Pcdhb20	-2.37139	0.300628	2.42816
																Cd300a	1.40636	0.302037	1.4994
																Vegfc	-1.44766	0.302754	1.53785
																Sla	1.31672	0.302754	1.41528
																Creb3l2	-0.783853	0.302908	0.939928
																Spi1	1.5669	0.30495	1.64961
																Pdp2	-1.39489	0.30495	1.4872
																Arrdc4	-1.03129	0.30495	1.15307
																Pilra	1.46117	0.30495	1.54953
																Pltp	-0.976635	0.307035	1.10308
																Pcdhb4	-2.96434	0.308408	3.00804
																Kirrel	-0.863252	0.308408	1.00309
																Plpp3	-1.38789	0.308408	1.47893
																Ncapg	0.801286	0.308408	0.95029
																Twf2	1.08958	0.308408	1.2034
																Appl2	-0.960929	0.309362	1.08766
																Lypd2	-2.81861	0.309362	2.86429
																Ppfibp1	-1.0317	0.309362	1.15066
																Jag1	-1.04284	0.309362	1.16067
																S1pr4	1.46022	0.31067	1.54596
																Pglyrp1	1.22326	0.31067	1.32443
																Dclre1c	0.774414	0.31067	0.926001
																Kank2	-1.03324	0.31067	1.15124
																Alas2	1.50458	0.31067	1.58793
																Afap1l2	-1.26584	0.31067	1.36386
																Gm12216	-1.19848	0.31067	1.30158
																A930033H14Rik	-2.23024	0.31067	2.2873
																Dlx6os1	-1.64377	0.31067	1.72039
																S100a9	1.24348	0.31067	1.34313
																B4galt2	-1.24371	0.31067	1.34335
																Tmem154	1.40094	0.31067	1.4901
																Tspan7	-0.937044	0.310766	1.06568
																Fam49b	1.20159	0.310766	1.30439
																Btk	0.893557	0.31106	1.02745
																Trim30a	1.30649	0.31106	1.40147
																Susd1	1.17302	0.313438	1.27665
																Lynx1	-2.03117	0.313438	2.09272
																Ipcef1	1.89557	0.313438	1.96139
																Ifitm1	1.39286	0.315418	1.48026
																Prkcb	1.3854	0.315418	1.47324
																Kctd12b	-1.52029	0.315763	1.6006
																Fgr	1.79411	0.315768	1.86265
																Itga11	-0.977492	0.31696	1.09749
																Phf7	1.03787	0.31696	1.15159
																Mdh2	0.57118	0.31696	0.758448
																Rgl3	-1.44806	0.318983	1.53073
																Gli3	-1.55165	0.319031	1.62905
																Gm6235	0.734944	0.319031	0.88675
																Tmem8	0.840634	0.319031	0.976139
																Ikzf2	-2.23226	0.319031	2.28674
																Sdc1	-1.14224	0.319031	1.24535
																Spaca6	-1.58578	0.319031	1.66159
																Gyg	1.02031	0.319031	1.13455
																Plk1	1.23623	0.319113	1.33204
																Cd302	-1.03674	0.319615	1.14901
																Mthfd2l	-1.28675	0.319822	1.37871
																Kcns3	-2.10882	0.319822	2.16616
																D630045J12Rik	-2.45921	0.321667	2.50806
																Wnk1	0.749673	0.323509	0.895668
																Epb41	1.35083	0.323599	1.43695
																Ino80	1.06359	0.324554	1.1705
																Trak2	0.755911	0.324946	0.899851
																Adcy9	-1.12698	0.326962	1.22711
																Slc25a23	-1.23893	0.326962	1.33066
																Tspo	0.642612	0.327251	0.805165
																Snai2	-0.954963	0.327251	1.07112
																Asb7	1.12157	0.327617	1.22179
																Cep192	1.13409	0.327617	1.2333
																Lgmn	-0.740055	0.328643	0.883875
																Hmga1-rs1	1.13982	0.330984	1.23684
																Oas1a	1.68417	0.331261	1.75119
																Dach1	1.57104	0.331261	1.64268
																Baz1a	0.943953	0.331324	1.05887
																Narf	0.968228	0.331324	1.08057
																Cenpu	0.861963	0.331563	0.986325
																Gxylt2	-1.08128	0.331777	1.18269
																Tpd52	1.45359	0.331777	1.53053
																Sema6d	-1.0104	0.331777	1.11826
																Cdca2	0.912005	0.331777	1.03021
																Gpi1	1.09275	0.331777	1.19318
																Hmcn1	-2.19933	0.3327	2.25066
																St3gal5	0.79682	0.332948	0.929003
																Sgcd	-1.15653	0.332948	1.25127
																Bace1	-1.23137	0.333817	1.32034
																Iqgap3	1.45118	0.333817	1.5274
																Acap1	1.25878	0.333817	1.34595
																Rftn2	-1.44604	0.333817	1.52252
																Map3k11	1.46729	0.333817	1.54272
																Snca	0.921005	0.333817	1.03696
																Il6st	-1.04652	0.333817	1.14989
																Nipal2	-2.37609	0.333817	2.4234
																Plac8	1.36652	0.333817	1.44721
																Pkn1	1.23	0.333817	1.31907
																Bmx	1.92292	0.333817	1.98108
																Arhgap32	-1.66731	0.333817	1.73406
																Tuba8	1.59588	0.333817	1.66549
																Col2a1	-1.22321	0.333817	1.31274
																Hid1	-1.34242	0.333817	1.42448
																Nck2	-1.06368	0.333817	1.16553
																Wdr19	-1.74908	0.333934	1.81278
																Sh3gl3	3.18669	0.334075	3.22207
																St6galnac6	-0.57159	0.334118	0.743899
																Lyz1	2.07772	0.334957	2.13133
																Tmem231	-1.11545	0.334957	1.21238
																Ctdp1	0.787686	0.334957	0.919828
																Pycard	0.886177	0.336246	1.00467
																Lrp4	-0.812704	0.336246	0.9405
																Gdpd5	-1.52093	0.336246	1.59288
																Kctd1	-2.15559	0.336246	2.20695
																Smad1	-1.19705	0.336246	1.28724
																Prrx1	-1.18654	0.336246	1.27747
																Cmpk2	0.980543	0.336246	1.08882
																Cd37	1.30053	0.336246	1.38399
																Xiap	-0.955423	0.336246	1.06625
																Arid3a	1.78217	0.336246	1.84396
																Parvg	1.28534	0.336246	1.36973
																Aph1c	1.49859	0.336246	1.57156
																Ogn	-1.19507	0.336246	1.2854
																Tmbim1	-1.19867	0.336246	1.28874
																Ubash3b	1.29225	0.336246	1.37621
																St6galnac4	-0.700915	0.336246	0.845775
																Cyba	1.04963	0.336643	1.15121
																G6pdx	1.21432	0.336643	1.30313
																Dnajc3	-0.83561	0.336679	0.960088
																Ubr1	-0.670622	0.336934	0.820334
																Arhgap4	1.45651	0.337659	1.53094
																Cd300lb	1.61596	0.338322	1.68311
																Wnt2	-2.43865	0.338322	2.48366
																Stag3	1.95583	0.341655	2.01067
																Creld1	-1.15636	0.341655	1.24688
																Tcf7l2	-0.81982	0.344121	0.941669
																Gda	1.61042	0.344546	1.67559
																Proser2	-3.42289	0.344546	3.45403
																Zc3h4	0.745326	0.344546	0.877297
																Clip4	-2.3531	0.34689	2.3976
																Yap1	-1.57646	0.34745	1.64195
																Lrp3	-1.9277	0.34745	1.98161
																Sema3a	-2.28077	0.34745	2.32652
																Edem3	-1.00864	0.34745	1.10821
																Tyrobp	1.28871	0.34745	1.36805
																Arhgdib	1.26114	0.34745	1.34211
																Gpd2	1.10158	0.348598	1.19287
																Nr2f6	-0.723855	0.349241	0.855979
																Asb4	-1.42225	0.352207	1.49271
																Plxdc2	-1.15145	0.352207	1.23743
																F8	-2.13478	0.352207	2.18236
																Irs1	-0.911803	0.352207	1.01822
																Socs5	-1.18329	0.35266	1.26691
																Tgfbr3	-1.23265	0.35266	1.31313
																Smpd3	-1.3825	0.35266	1.45471
																Fabp7	-2.17033	0.352711	2.21701
																Ints6	0.798975	0.352711	0.918254
																Gm31166	1.7421	0.352711	1.79993
																Rbm33	0.921785	0.352711	1.0269
																Arhgap19	1.11653	0.352711	1.20477
																Ago3	-1.30819	0.353017	1.38414
																Grk6	0.94627	0.353017	1.04877
																Anxa1	1.07534	0.353017	1.16655
																Eps8	-1.08568	0.353017	1.17609
																Mastl	1.05144	0.357111	1.14259
																Vav1	1.37831	0.357111	1.44904
																Alox5	1.45321	0.357111	1.52047
																Itpr1	-0.836687	0.359964	0.947075
																Kcmf1	0.54954	0.359964	0.706329
																Zfp710	1.16451	0.360441	1.24599
																Pawr	-1.24378	0.360441	1.32037
																Cntrl	0.656139	0.361524	0.79105
																Sytl1	1.64622	0.361524	1.70449
																Gapt	1.50663	0.361524	1.57009
																Siglece	1.69682	0.361524	1.75341
																Ier5l	-1.38337	0.361524	1.45222
																Tsc22d4	0.900919	0.363129	1.0026
																Fkbp10	-0.901717	0.363218	1.00327
																Clec11a	-0.853987	0.363218	0.960597
																Was	1.06451	0.363218	1.1518
																Fcgr4	1.44199	0.363218	1.50757
																Nfib	-0.990923	0.363234	1.08414
																Tmem98	-0.946171	0.363802	1.04311
																Carmn	-1.55416	0.363802	1.61501
																Pgm3	-0.784272	0.363802	0.898845
																Exoc8	0.973673	0.363802	1.06812
																Gm15753	0.930838	0.363802	1.02922
																Trf	-0.853091	0.363802	0.959481
																Shroom2	-1.0878	0.364274	1.17289
																Cd48	1.59884	0.364274	1.6579
																Bmpr2	-1.13857	0.364274	1.22012
																Cib2	0.968207	0.364719	1.06269
																Evi2a	1.32887	0.364719	1.3992
																Fam26e	-1.17532	0.365776	1.25386
																Tspan3	-1.00649	0.365776	1.09718
																Zfp691	-2.96822	0.365776	3.00019
																Unc119	1.18459	0.36618	1.26239
																Adcy2	-1.21894	0.36618	1.29467
																Glt28d2	-1.57461	0.366422	1.63386
																Hcst	1.44693	0.366422	1.5112
																Tmem178	-3.0315	0.366834	3.06262
																Ap5b1	1.26367	0.367037	1.33654
																Qdpr	1.44734	0.367037	1.51138
																Slpi	1.34765	0.367037	1.4162
																Orai1	0.852901	0.367037	0.957558
																Gfi1	1.811	0.367037	1.86258
																Cass4	2.6635	0.367037	2.69883
																Arhgap11a	0.963242	0.367048	1.05702
																Lurap1l	-1.26079	0.367048	1.33381
																Ifnlr1	2.54849	0.367613	2.58529
																Ccdc152	-1.75483	0.367613	1.80785
																Tll1	-2.62099	0.369089	2.6565
																Dlg5	-1.21753	0.369531	1.29202
																Utp15	-0.839145	0.369531	0.943975
																Lhfp	-0.827691	0.369531	0.933808
																Arfgef1	0.740992	0.369531	0.857901
																Ddias	0.726094	0.369531	0.845067
																Ly6c2	1.3367	0.369531	1.40488
																Med30	0.64342	0.369531	0.775187
																Lpp	-0.96129	0.369531	1.05404
																Sept1	1.11331	0.369531	1.19431
																Tanc1	-0.668933	0.369531	0.79649
																Trp53inp2	1.31393	0.369531	1.38323
																Sh3pxd2b	-0.938868	0.369531	1.03363
																Zfp14	-2.3441	0.369531	2.38364
																Stxbp4	-1.12574	0.369531	1.20591
																Kif24	1.58773	0.369531	1.64554
																Spc25	0.655366	0.369531	0.78513
																Lcp1	1.47405	0.369531	1.53614
																Fbxo5	0.651364	0.369568	0.781769
																Fcgrt	-0.885923	0.369604	0.985754
																Chst14	-1.08688	0.370028	1.1695
																Fzr1	0.71675	0.37048	0.836478
																Clec5a	1.37602	0.370709	1.44193
																Sh3bgrl3	0.977681	0.370866	1.06838
																Col8a1	-1.06619	0.370866	1.14993
																Rac2	1.21393	0.370866	1.2881
																Meis3	-1.05506	0.370866	1.13962
																Gm6705	-1.40963	0.370866	1.47398
																Pif1	1.29793	0.370866	1.36755
																Fcgr3	1.44589	0.370866	1.5087
																Epb41l4b	-1.23489	0.370866	1.30787
																Kcnab2	1.25032	0.370866	1.32245
																Mis18a	0.70019	0.370866	0.822095
																Lix1l	-1.72214	0.370866	1.7752
																Stxbp2	1.25395	0.370866	1.32588
																Rtfdc1	0.761532	0.371203	0.874737
																Tpd52-ps	1.63623	0.371273	1.69187
																Bpgm	1.47424	0.37228	1.53543
																Brca1	0.769899	0.37228	0.881418
																Emp1	-1.14235	0.373644	1.21974
																Tomm40	0.84358	0.374782	0.945141
																Syt9	-1.6021	0.37482	1.65782
																Hoxa9	-1.17069	0.374833	1.24584
																Acot7	0.878049	0.374954	0.975943
																Ptpn18	1.20081	0.377227	1.27327
																Fbxl16	-1.38533	0.377908	1.44836
																Il7	-1.96753	0.378384	2.01229
																Slc41a1	-1.03342	0.378384	1.11629
																Nup153	0.786104	0.379511	0.891634
																Vcan	-1.54529	0.380377	1.60129
																Map2k7	0.80433	0.380377	0.907285
																Snx21	-1.0389	0.380777	1.12034
																Slc6a13	1.03966	0.380777	1.12104
																Lcn2	1.22419	0.380777	1.29402
																Nkg7	1.05745	0.380777	1.13756
																Prkg1	-1.32055	0.380777	1.38552
																Sparc	-1.06019	0.380777	1.14011
																Ptgis	-0.826139	0.380777	0.926468
																Cnbd2	1.15237	0.380777	1.2263
																Osbpl7	1.02164	0.380777	1.10435
																Dlx4	-1.89628	0.382887	1.94157
																Tmem136	-2.64079	0.382887	2.6735
																Pcdhb11	-3.62644	0.38305	3.65031
																Nup210	0.984123	0.384878	1.06792
																Myo1g	1.51599	0.384878	1.57168
																Ptpn7	0.835841	0.384878	0.933052
																Rgs19	1.15928	0.384878	1.23122
																Fkbp7	-1.08256	0.385662	1.15895
																Fgfr3	-0.989322	0.38655	1.07199
																Kif21b	1.53309	0.386846	1.58761
																Tkt	0.82143	0.386846	0.919169
																Pomt2	-1.06831	0.386846	1.14516
																Camkmt	-1.52084	0.387161	1.57569
																Mtrf1	-1.00576	0.387161	1.08691
																Prdx5	0.953043	0.387161	1.03833
																1700047M11Rik	1.46673	0.387161	1.52352
																Narfl	0.713462	0.387161	0.82393
																Zfp820	-1.80799	0.387161	1.85437
																Stard13	-1.23718	0.387161	1.30401
																Cldn15	1.39433	0.390075	1.45303
																Atraid	-0.729963	0.390439	0.836465
																Pxn	1.17839	0.390439	1.24717
																Csf2rb2	2.13632	0.390439	2.17502
																G6pd2	1.21576	0.390439	1.28253
																Pmaip1	1.26371	0.390439	1.32808
																Ggt1	3.35435	0.390439	3.37913
																Cd300lf	1.53586	0.390764	1.58915
																A930004D18Rik	-3.81534	0.391603	3.83701
																Slfn2	1.48287	0.391603	1.53775
																Dlg2	-2.0032	0.391603	2.04416
																Farp2	-0.881223	0.392545	0.970299
																Atp10a	-1.25458	0.392545	1.31867
																Mark1	-1.4175	0.392545	1.47453
																Nuf2	0.843441	0.392545	0.936119
																Fcer1g	1.12564	0.392545	1.19666
																Itgb7	1.48832	0.393179	1.54255
																Rbms2	-0.885755	0.393179	0.974125
																Ltf	1.29304	0.393179	1.3551
																Alas1	0.921346	0.393179	1.0066
																Limch1	-0.690074	0.393179	0.800349
																Tgm2	-0.64807	0.393179	0.764429
																Nusap1	0.74542	0.393179	0.848532
																Ncf1	1.27629	0.393478	1.33903
																Ect2	1.10708	0.393854	1.17872
																Dnajc18	-0.965813	0.393854	1.04716
																Dmp1	-0.946207	0.393854	1.02911
																Lox	-1.14999	0.393854	1.21911
																Cd163	-1.25791	0.393854	1.3214
																Mertk	-0.895391	0.39509	0.982028
																Sec23a	-0.851689	0.39509	0.942352
																Hist1h2bj	1.30458	0.395768	1.36528
																Lrp5	-1.40074	0.397758	1.45684
																Slc39a13	-0.872615	0.397996	0.959976
																Timp3	-1.08167	0.397996	1.1533
																Slco4a1	1.73416	0.398042	1.77971
																Lta4h	1.08704	0.398042	1.15832
																Atp1a3	1.42326	0.398379	1.47832
																Cndp2	0.571363	0.398379	0.697294
																Rasal3	1.32357	0.398379	1.3826
																Sh3tc1	2.46266	0.398379	2.49489
																Fgd2	2.18523	0.398379	2.22148
																Zfp784	1.64513	0.398379	1.69299
																Pstpip2	1.18333	0.398379	1.24902
																Cd177	1.49813	0.398379	1.55054
																Bmp2	-1.26974	0.400698	1.33041
																Trim12a	0.971191	0.40096	1.04916
																Pdgfa	-0.843715	0.40096	0.932408
																Gspt2	-1.39831	0.40096	1.45354
																Cd109	-1.25673	0.40096	1.31792
																A530064D06Rik	1.54785	0.402742	1.59745
																Ppic	-0.878558	0.402742	0.963259
																Igsf6	1.21784	0.403615	1.28
																Ptpn14	-1.09948	0.404033	1.1678
																Ift88	-1.50937	0.404033	1.55985
																Entpd3	-0.975044	0.404033	1.05148
																Stfa1	2.1114	0.404033	2.14777
																Paqr7	0.877258	0.404743	0.961192
																Lgr4	-1.27129	0.404743	1.33059
																LOC108167355	1.58799	0.404743	1.63585
																Smagp	-1.07778	0.404743	1.14714
																Ifitm5	-1.00911	0.404743	1.08287
																Sipa1l1	1.1936	0.404836	1.25655
																Tns3	-0.620037	0.404836	0.733945
																Cln6	0.826885	0.406083	0.914834
																Slco4c1	1.2434	0.406615	1.30338
																Arap3	1.4684	0.406615	1.51951
																Klhdc10	0.642772	0.406667	0.75223
																Zfp94	-2.33554	0.406758	2.36798
																Ift122	-1.21095	0.406758	1.27241
																Procr	-1.88881	0.406758	1.92879
																Shcbp1	0.904836	0.406758	0.985569
																Adrbk2	1.41784	0.406758	1.47067
																Triqk	-1.467	0.406758	1.51812
																Angpt4	-0.855575	0.406758	0.940546
																Pigk	-0.5616	0.406758	0.684115
																Dock8	1.11207	0.406758	1.1787
																Tfdp1	0.738576	0.406758	0.835532
																Slc2a10	-1.1263	0.406758	1.19213
																Gm39714	2.56966	0.406758	2.59919
																Adssl1	1.12549	0.407029	1.19126
																Bcs1l	-0.749238	0.407029	0.844837
																Dock2	1.44224	0.407029	1.49414
																Hist1h1e	0.752072	0.407029	0.847352
																Zfp260	-1.02836	0.407029	1.09997
																Mkrn1	0.676918	0.407029	0.781416
																Dnaja4	-0.914177	0.407029	0.994038
																Slurp1	-2.72873	0.407029	2.75651
																Plxnc1	1.29174	0.407656	1.34925
																Casc4	-1.18711	0.408237	1.24924
																Prdm5	-1.13243	0.409082	1.19712
																Prkab1	0.71549	0.409082	0.814013
																Caml	-0.650934	0.409082	0.757896
																Pla2g7	0.828357	0.409082	0.914804
																Negr1	-2.17374	0.409082	2.20813
																Crb3	2.27518	0.409357	2.30801
																Gna15	0.940914	0.410153	1.01741
																Lyn	1.22549	0.410153	1.28516
																Clec4a2	1.27413	0.410153	1.33163
																Sobp	-1.34766	0.410153	1.40214
																N4bp2	0.970268	0.410153	1.04462
																Lect1	-2.08747	0.410153	2.12305
																Gnai1	-0.89842	0.410153	0.978248
																Nhsl1	-1.11506	0.410153	1.18032
																Itga10	-0.822428	0.410153	0.908955
																Ctss	1.67036	0.410153	1.71461
																Zfp423	-1.38385	0.410153	1.43696
																Adpgk	1.07893	0.410153	1.14626
																Tacc3	0.845877	0.410153	0.930225
																Dennd2d	1.16595	0.410153	1.22851
																Ints9	0.880904	0.410153	0.962186
																Slc39a14	-0.929651	0.410153	1.00701
																Nhsl2	1.34868	0.410153	1.40313
																Lcat	-1.29675	0.410153	1.35328
																Nrp2	-0.680801	0.410153	0.783136
																Hivep2	-1.629	0.410153	1.67435
																Nfe2l1	-0.6016	0.410153	0.715356
																Bicc1	-0.73293	0.410552	0.828656
																Slc2a3	1.47414	0.410552	1.524
																Tbrg4	0.764388	0.410552	0.856606
																Fes	1.32033	0.410552	1.37577
																Slc44a1	-0.741465	0.410552	0.836214
																Dsel	-1.29897	0.410552	1.35529
																Polr3c	0.724798	0.410552	0.821472
																Rph3a	3.01904	0.410552	3.04369
																Osbpl5	-0.856044	0.410552	0.939306
																Cactin	0.629506	0.410552	0.738757
																Spn	0.811876	0.410552	0.899236
																Hivep3	-1.09051	0.410552	1.15702
																Myo9b	0.789389	0.410552	0.878988
																Trim59	0.766147	0.410552	0.858176
																Chml	1.87152	0.410552	1.91103
																Osm	1.28618	0.410552	1.34303
																P2rx2	-1.51261	0.410552	1.56124
																Fam46c	1.52632	0.410552	1.57453
																Gpr153	-1.42107	0.410552	1.47272
																Farp1	-0.98543	0.410552	1.05856
																Zfp407	1.06308	0.410552	1.13121
																Ptgfr	-1.25412	0.410552	1.31237
																Zfpm2	-2.49438	0.410998	2.52409
																Zfp827	-1.2747	0.410998	1.33191
																Ermn	1.96374	0.412141	2.00112
																Arid3b	1.36957	0.412515	1.42254
																Csad	-0.889226	0.413047	0.968596
																Fstl1	-1.19629	0.413549	1.25625
																2410004P03Rik	-3.82592	0.413887	3.84506
																Fhl1	-1.36584	0.414132	1.41849
																Gm34114	-2.13764	0.414132	2.17166
																Itgb2	1.31341	0.414132	1.36807
																Pls3	-0.979795	0.414845	1.05167
																Dennd1c	1.78631	0.414845	1.82673
																Tnfaip8l2	1.54717	0.414845	1.59366
																Tnfaip1	-0.863767	0.414845	0.944513
																Maf	-1.01272	0.414845	1.08241
																Agmo	-1.35676	0.414845	1.40954
																Synpo	-0.754599	0.414845	0.845831
																Prc1	0.850501	0.414845	0.932396
																Ppfia2	-1.05087	0.414845	1.11818
																Nup155	0.982321	0.414845	1.05402
																Ncapd3	0.6801	0.414845	0.780094
																Troap	1.12518	0.415377	1.18811
																Rhoc	-0.866595	0.415783	0.946705
																Thbd	-1.44849	0.415783	1.49779
																Grrp1	-1.19818	0.415783	1.25734
																Zyx	1.097	0.415783	1.16132
																Ccdc136	-2.86013	0.415783	2.88541
																Adat1	1.45493	0.415783	1.50402
																Ccnd1	-1.28806	0.415783	1.34327
																Chid1	-0.719459	0.415783	0.814177
																Ak3	-0.800221	0.415783	0.88635
																Pilrb1	1.2178	0.415783	1.27605
																Gm17823	0.701276	0.415783	0.798154
																6430548M08Rik	1.36559	0.415783	1.41778
																Hck	1.4145	0.415783	1.46495
																Ppp1r42	1.29769	0.415828	1.35249
																Gfpt2	-1.31728	0.415828	1.3713
																Fst	-1.1692	0.415828	1.22974
																Cdc42ep1	-0.736712	0.415828	0.82944
																Mdga1	-1.61951	0.415828	1.66374
																Vegfa	-0.54774	0.415828	0.667267
																H1fx	-1.20346	0.415828	1.26236
																Xrcc2	1.80964	0.415828	1.84933
																Akap12	-0.849372	0.415828	0.930945
																Fnbp1	1.0987	0.415828	1.16291
																Il16	1.29927	0.415828	1.35401
																Tgfbr1	-0.922731	0.415828	0.998328
																Prom1	1.10614	0.415828	1.16994
																BB287469	-1.93129	0.415828	1.96853
																Eid2	-0.967045	0.415828	1.03942
																Fut10	-0.901972	0.415828	0.979173
																Fdx1	-0.865581	0.415828	0.945757
																Carkd	-0.620562	0.415828	0.728233
																Fam160a1	-1.59796	0.415828	1.64278
																Parva	-1.02063	0.415828	1.08945
																Lrp6	-0.793033	0.416069	0.879737
																Vps51	0.599864	0.417331	0.709839
																Alox5ap	1.29708	0.417605	1.35138
																Mapkapk3	1.2533	0.417605	1.30942
																Tmlhe	-0.922449	0.417605	0.997362
																Npdc1	-0.955307	0.417605	1.02783
																Gjb3	1.43811	0.41811	1.48714
																Frmd8	0.863688	0.41811	0.943068
																Ubap2	0.645564	0.41811	0.748448
																Uggt2	-1.56338	0.41811	1.6086
																F630028O10Rik	1.17313	0.418196	1.23272
																Pkp4	1.68405	0.418363	1.72605
																Shq1	1.35198	0.41841	1.40394
																Fanci	0.690944	0.4189	0.787531
																Synpo2	-1.59381	0.4189	1.638
																Phldb1	-1.03872	0.4189	1.10533
																Agps	0.932001	0.4189	1.0057
																Stag2	0.588697	0.4189	0.699547
																Sema4c	-1.06092	0.419886	1.12587
																Gas1	-1.12428	0.420176	1.18567
																Nfatc3	0.679508	0.422237	0.775848
																Itgb2l	1.47378	0.422237	1.5206
																Serpinb1a	1.1421	0.423124	1.20163
																Snhg18	-0.819035	0.423197	0.90016
																Hecw2	-1.73151	0.423197	1.77133
																Slc39a11	0.851302	0.423197	0.929616
																Hk1	0.684162	0.423449	0.77933
																Tuba4a	0.871577	0.423449	0.948116
																Dusp12	-0.958143	0.423449	1.02826
																Pgd	1.32426	0.423449	1.37585
																Fbn1	-1.28207	0.423449	1.33528
																Copz2	-0.98867	0.424898	1.05624
																4931414P19Rik	-2.41235	0.424898	2.44082
																Coro1a	1.29927	0.426142	1.35105
																Cald1	-0.826562	0.426142	0.905779
																Aldh16a1	0.948533	0.426142	1.0183
																Mcemp1	1.23829	0.426394	1.29244
																Btnl9	2.66924	0.426394	2.69479
																LOC101055727	-2.45043	0.426394	2.47823
																Cd84	1.398	0.426394	1.44618
																Dclk2	-1.07007	0.426394	1.1323
																Plaa	0.597134	0.426394	0.702573
																Ctsf	-0.733294	0.426394	0.821437
																Acyp2	-1.30525	0.426394	1.35673
																Spag5	0.974378	0.426394	1.04233
																Tango6	0.97725	0.4266	1.04494
																Cramp1l	0.878366	0.426876	0.952997
																Abca13	1.17486	0.427693	1.23141
																Emp2	-0.953348	0.427693	1.02222
																Taldo1	0.698515	0.427693	0.789928
																Cdk17	0.849255	0.427693	0.925904
																Zfp617	-0.902997	0.427693	0.975432
																Uhrf1bp1l	0.803645	0.428982	0.883712
																Cbr3	-1.02651	0.430205	1.08991
																Gm26535	-1.92628	0.4303	1.96079
																Agtrap	0.905236	0.4303	0.976512
																E2f8	0.889781	0.430505	0.962123
																Rab3d	1.25815	0.430505	1.31031
																I830127L07Rik	1.15994	0.430937	1.21619
																Cst7	1.25202	0.43142	1.30417
																Lrp12	-1.00098	0.43142	1.06549
																Ubtd2	-0.706776	0.43142	0.795506
																Krr1	0.662537	0.43142	0.756474
																3110039I08Rik	-1.612	0.43142	1.65283
																Serping1	-1.10185	0.43142	1.16076
																Vkorc1	-0.899607	0.43142	0.970871
																Rgl1	-0.830541	0.43142	0.907247
																Ctsl	-0.730981	0.43142	0.817087
																Itih2	-2.37727	0.43142	2.40514
																Stard3nl	-0.627289	0.43142	0.725803
																Smoc1	-1.41224	0.43142	1.45868
																Rcsd1	1.25312	0.43142	1.30522
																St8sia4	1.6002	0.43142	1.64132
																Gm4735	0.85635	0.431472	0.930911
																Zcchc2	1.2153	0.431567	1.26891
																Lbr	0.757638	0.432263	0.840651
																Gp5	1.34737	0.432263	1.39574
																Harbi1	-0.863505	0.432263	0.937188
																Acss2	0.723818	0.432263	0.810304
																Zfp970	-1.72271	0.432263	1.7608
																Armc7	1.08418	0.432263	1.14374
																Plekhf1	-1.07564	0.432263	1.13564
																Exoc6	0.880095	0.432263	0.952495
																Arhgap44	-1.58329	0.432263	1.62465
																1190002N15Rik	-0.588988	0.432263	0.692522
																Cdc40	0.714196	0.432263	0.80172
																Gm16118	-1.21585	0.432263	1.26924
																Ms4a6b	2.00976	0.432263	2.0425
																Foxd4	1.98919	0.432333	2.02226
																Wdr86	-1.00543	0.43376	1.06887
																Rab2b	-1.09724	0.433946	1.15559
																Fscn1	-0.860023	0.434343	0.93317
																Selm	-0.934096	0.434343	1.00185
																Pkd1	-0.742416	0.434343	0.826042
																Slc27a4	1.05558	0.437694	1.11491
																Kalrn	-1.06011	0.438629	1.11889
																Thsd7a	-1.52843	0.438755	1.56975
																Wtip	-0.941894	0.440085	1.00709
																Ptrf	-1.26162	0.440085	1.31102
																Cxx1b	-1.03738	0.440119	1.09691
																Tceanc2	0.892405	0.441141	0.960579
																Mageh1	-0.897289	0.441141	0.965118
																B430306N03Rik	1.36055	0.441141	1.40621
																Sema5a	-0.548952	0.44139	0.653835
																Arpc1b	0.895727	0.441391	0.963575
																Sar1a	-0.661589	0.441391	0.7509
																Pkmyt1	0.730986	0.441391	0.812706
																Zfp454	-1.94001	0.441391	1.97225
																Spc24	0.742211	0.441391	0.822817
																Adrbk1	1.13265	0.441391	1.18704
																Notum	-1.0259	0.441391	1.08564
																Il18rap	1.57492	0.441455	1.61446
																Arhgap5	-0.780529	0.44272	0.857001
																Exoc3l4	-1.22037	0.44272	1.27064
																Casp8	0.62095	0.442723	0.714704
																Arf4	-0.727289	0.443329	0.80855
																Pdk4	-0.852344	0.443852	0.922459
																Ptprc	1.3575	0.444614	1.4024
																Plcg2	1.26031	0.444936	1.30846
																Gm5182	-1.28931	0.444936	1.33642
																St5	-0.755557	0.444936	0.833404
																2810417H13Rik	0.750468	0.445383	0.828607
																Lrrc1	-1.02006	0.445648	1.07876
																Cybb	1.2859	0.446766	1.33266
																Ankrd22	1.30152	0.446768	1.34774
																Tnfsf14	1.71243	0.446768	1.74782
																Catsper2	-1.99398	0.446768	2.02445
																4930503B20Rik	-3.66274	0.446835	3.67942
																Rtel1	0.945164	0.447202	1.00771
																Itgb8	-1.46906	0.447473	1.51
																St6galnac2	-1.01817	0.447473	1.0764
																Fndc3b	-0.733739	0.448049	0.812371
																Ccdc88c	1.35526	0.448049	1.39939
																Plekhm3	-0.732825	0.448049	0.811546
																Rasgef1a	-2.03545	0.448049	2.0651
																Nupr1	-0.879926	0.448049	0.94649
																Rab12	-0.611514	0.448049	0.703934
																Chtf8	-0.714722	0.448049	0.795237
																Aurka	0.772186	0.448049	0.847258
																Mkx	-1.23017	0.448049	1.27863
																Rnft1	-0.526486	0.448049	0.631476
																Fgfr1	-0.931689	0.448049	0.994796
																Sbf2	-0.816806	0.448049	0.888114
																Gm684	-1.9068	0.448049	1.93842
																Slc35a1	-0.586124	0.448049	0.681994
																Ptpre	1.158	0.448049	1.20936
																Klhl33	-1.32635	0.448049	1.37141
																Actr3	0.936376	0.448049	0.999187
																Adamts6	-1.76097	0.448049	1.79516
																C5ar1	1.29571	0.448174	1.34178
																Kif15	0.765498	0.448806	0.840863
																Myo1b	-0.763599	0.448806	0.839135
																Camp	1.05272	0.449977	1.10838
																Zdhhc24	-0.914468	0.450661	0.977789
																Apbb1ip	0.870941	0.450661	0.937208
																Chst5	-2.24097	0.452001	2.26735
																Anxa11	0.996731	0.452001	1.0547
																Rftn1	-0.70313	0.453728	0.78242
																Pdp1	-1.00702	0.453959	1.06383
																Clasp1	0.74252	0.454305	0.81777
																Pus10	0.879199	0.454305	0.943611
																Hcar1	-3.4497	0.45444	3.46666
																Tmem184c	-0.902063	0.455298	0.964614
																Tha1	-1.2618	0.455313	1.30725
																Rbms3	-1.08104	0.455641	1.13366
																Hspg2	-1.1584	0.455641	1.20766
																Ppp1r12a	0.544915	0.455641	0.643017
																Dcp1a	0.834134	0.455641	0.901286
																Clcn4	-0.50231	0.455641	0.607333
																Rgs14	1.46166	0.456015	1.50091
																Ctnnb1	-0.462734	0.456253	0.574686
																Zfp629	-1.19235	0.4567	1.23998
																Coro7	1.02932	0.458055	1.08373
																Ccnd3	0.696158	0.458055	0.774347
																Usp40	-0.739887	0.458846	0.813574
																Ceacam1	1.27152	0.458846	1.31576
																Kctd13	0.736759	0.458846	0.81073
																BC037034	0.948882	0.458846	1.0074
																Gm5637	0.878992	0.458846	0.941858
																Gm36722	-2.69778	0.458846	2.71891
																Fkbp11	-1.17816	0.458846	1.22577
																Lypla2	0.540797	0.458846	0.637912
																Gramd1b	0.96372	0.458846	1.02138
																Nfam1	1.4565	0.458846	1.49528
																Ppp1r15b	0.736712	0.458846	0.810687
																Msra	1.02652	0.459766	1.08057
																Kdelr3	-1.04186	0.460577	1.09491
																Cdkn2c	0.71138	0.460577	0.787037
																Zbtb5	0.874027	0.460577	0.936637
																Enpp3	-0.793124	0.460577	0.861633
																Rgs18	1.18142	0.460577	1.22847
																Rassf2	1.35488	0.460577	1.39609
																Espl1	0.97049	0.460717	1.02719
																Dnajb4	-0.615865	0.461189	0.701617
																Pkm	0.958138	0.461189	1.01538
																Dusp18	-2.05806	0.461189	2.08533
																Sox9	-0.968073	0.461189	1.02476
																Gdpd3	1.67449	0.461189	1.70789
																Slc13a5	-1.05731	0.461189	1.10945
																Gm33989	-0.77584	0.461189	0.84552
																Sfrp4	-0.961211	0.46189	1.01807
																Rusc2	-0.909348	0.46213	0.969173
																Klf2	0.880276	0.462301	0.941893
																Slc47a1	-2.32773	0.462301	2.35172
																LOC73899	1.478	0.462301	1.5155
																Arpc3	0.626298	0.462301	0.710299
																Cd99l2	-1.05435	0.462301	1.10632
																Nqo2	0.611245	0.462301	0.697063
																Dnmt1	0.796412	0.462301	0.86403
																Polr3d	-0.696158	0.462301	0.7726
																Ankrd13a	0.65118	0.462301	0.732332
																Fli1	1.02387	0.463686	1.0769
																Rhog	0.926045	0.463727	0.984348
																Trip13	0.841477	0.464089	0.905117
																Adgra2	-1.30402	0.464382	1.3459
																Traf3ip3	1.34727	0.464527	1.38781
																Mmgt2	-0.8861	0.465972	0.946128
																AB124611	1.41727	0.466684	1.4554
																Cilp2	-1.5933	0.468218	1.62703
																Ap3s1-ps2	0.870587	0.468218	0.930874
																Tmem59	-0.600519	0.468218	0.685002
																Bcl9l	-1.03126	0.468218	1.08264
																Kif23	0.809652	0.468952	0.873895
																Cd300ld	1.65583	0.468952	1.68817
																Rab24	0.624163	0.469272	0.705366
																Kcnk2	-0.864059	0.469272	0.924424
																Slc10a7	-0.79188	0.469838	0.857142
																Ednra	-1.2098	0.469838	1.25348
																Lmo1	1.26547	0.469838	1.3073
																Abcg4	0.81564	0.469838	0.87914
																Nptn	-0.574961	0.469838	0.661966
																Hk3	1.25606	0.469838	1.29819
																Scarb1	0.735191	0.469838	0.805061
																Arpc4	0.612087	0.469838	0.694456
																Ncf2	1.31699	0.470463	1.35709
																Pbk	0.629406	0.470976	0.709283
																Ehd3	-1.06943	0.470976	1.11831
																Megf9	1.12679	0.470988	1.17327
																Rcc2	0.74691	0.471694	0.81509
																Zic1	-1.59774	0.471994	1.63067
																AW549877	-0.655062	0.472221	0.731633
																Tfdp1-ps	0.995804	0.473446	1.04741
																Plb1	-1.80463	0.473823	1.83356
																Gm34220	-1.03228	0.474401	1.08189
																Pyhin1	2.63887	0.474401	2.65867
																Rab27a	1.27483	0.475113	1.31516
																Fam131a	-2.09072	0.475113	2.11556
																Asxl2	0.612239	0.475113	0.692312
																Pdcd11	0.895273	0.475113	0.951826
																Il17rc	-1.02584	0.475113	1.07555
																Gm6560	1.01589	0.475113	1.06606
																Svip	0.799943	0.475113	0.862768
																Vimp	-0.570725	0.475157	0.655867
																Car11	-1.82039	0.475514	1.8488
																Hoxb6	-1.27659	0.475514	1.31678
																Cdip1	-0.682166	0.475514	0.754701
																Slc50a1	-0.865274	0.475514	0.923538
																Serpina3g	-1.48835	0.475514	1.52296
																C2cd2l	0.968841	0.476855	1.02083
																Bex4	1.28528	0.477127	1.32485
																Med17	0.775909	0.477127	0.839828
																Msrb1	0.990529	0.477344	1.0413
																B230217C12Rik	-1.59622	0.477926	1.62811
																AI467606	1.16683	0.479587	1.20968
																Rhoq	-1.25902	0.480646	1.2986
																Mrc2	-0.656893	0.480646	0.729893
																Zfp354c	-0.996688	0.480646	1.04624
																Ablim1	-1.20845	0.480646	1.24964
																Gtf2ird1	1.08317	0.481783	1.12864
																Xylt2	-0.93023	0.482651	0.982556
																Efemp2	-0.737064	0.483367	0.801838
																Abtb1	0.97906	0.483831	1.02858
																Otud1	-0.797292	0.484127	0.857277
																Foxk1	0.891171	0.484127	0.945217
																Cpz	-1.60365	0.485975	1.63398
																Haus8	0.843047	0.485975	0.899411
																Dgat2	1.27269	0.486116	1.31068
																Hfe	-0.765671	0.487607	0.826772
																Smad7	-0.846149	0.487607	0.901814
																Cdh15	-0.613472	0.487607	0.688221
																Nrros	1.17441	0.487607	1.21513
																Zdhhc1	-0.922999	0.487607	0.974283
																Ngp	1.08115	0.487607	1.12525
																Hipk2	0.978375	0.487607	1.0269
																Fam217b	1.33678	0.487607	1.37269
																Ncoa6	0.664251	0.487607	0.733846
																Lipe	1.20077	0.487607	1.24063
																Rhbdl3	-1.31953	0.487607	1.35589
																Pdia4	-0.728506	0.487685	0.792451
																Tmem100	-1.36769	0.487691	1.40279
																Bin2	1.31258	0.487691	1.34912
																Sgms2	-0.788814	0.489222	0.847723
																Foxm1	1.08866	0.489222	1.13207
																Gm11223	0.550815	0.489755	0.632068
																Bop1	0.560077	0.489755	0.640156
																Hoxc6	-1.23127	0.490313	1.26958
																E2f3	0.867863	0.490452	0.921367
																Cyp2j9	-1.47005	0.490667	1.50222
																Eva1c	-2.29678	0.49214	2.31733
																Brox	-0.670713	0.49214	0.738015
																Gm41235	1.60082	0.49214	1.63017
																Plp1	1.5318	0.49214	1.56244
																Rad21	0.467042	0.49214	0.559408
																Plekhm1	0.959087	0.492244	1.00727
																Morc3	0.776593	0.493166	0.835074
																Ucp2	0.731064	0.493849	0.792678
																Magee1	-1.25083	0.493874	1.28781
																Pou6f1	-0.868089	0.493874	0.92057
																Fam73a	1.30153	0.493874	1.33711
																Erbb2	-1.23446	0.493874	1.27191
																Pcdh18	-1.07219	0.493874	1.11511
																Bsn	1.31527	0.494305	1.35039
																Nol6	0.578364	0.494305	0.654327
																Itgb1	-0.50516	0.494925	0.590333
																Dcp2	1.09377	0.495272	1.13554
																Taf6l	1.13373	0.495309	1.17408
																Reps1	0.633183	0.495309	0.702867
																Esco2	0.616701	0.495309	0.688056
																Cd248	-1.20484	0.495368	1.24286
																Kat2b-ps	0.967461	0.49558	1.01437
																Slfn4	1.42244	0.49558	1.45475
																Sema4a	1.41315	0.49558	1.44567
																Baz2a	0.741538	0.49558	0.801769
																Plin2	0.80223	0.49558	0.858212
																Egfr	-1.03856	0.49558	1.08239
																Stfa2l1	1.68245	0.49558	1.70985
																Tmeff1	1.79092	0.49558	1.81668
																Loxl4	-0.898319	0.49558	0.948648
																Gnpnat1	-1.10383	0.49558	1.14516
																Nynrin	-1.23866	0.49558	1.27563
																Mki67	0.647155	0.49558	0.715378
																Mlst8	0.696287	0.49558	0.760113
																Nedd4	-0.603285	0.49558	0.67595
																Clip3	-1.28777	0.49558	1.32337
																Ackr2	-1.44409	0.49558	1.47592
																Tmem30b	-1.13498	0.49558	1.17522
																Tnfsf13os	2.10038	0.496018	2.12234
																Kif5b	0.71707	0.496743	0.778798
																P3h4	-0.906083	0.497079	0.955585
																Adamtsl4	-1.17348	0.497456	1.21203
																Bms1	0.947146	0.497492	0.994497
																Hba-a1	0.861593	0.500214	0.912606
																Ccdc61	0.771785	0.502654	0.827582
																Zfhx4	-0.829522	0.502754	0.881643
																Syk	1.39921	0.502865	1.43071
																Rac3	-1.40386	0.502865	1.43525
																Arl10	-1.44346	0.50326	1.47394
																Thop1	0.597678	0.503508	0.667847
																Phf20l1	0.646235	0.503869	0.711502
																Creb3l1	-0.756082	0.504321	0.81243
																Capn1	0.867641	0.504321	0.917161
																Nrip2	-1.47331	0.504485	1.50297
																AI839979	1.15384	0.50474	1.19143
																2510039O18Rik	0.888606	0.50528	0.936757
																Calu	-0.712543	0.505556	0.771667
																Rnf157	-1.08866	0.505556	1.12824
																Slc11a1	1.9446	0.505556	1.96703
																Ostf1	0.847291	0.505556	0.897583
																Mcfd2	-0.682259	0.505556	0.743795
																4930550C14Rik	-2.29245	0.505556	2.31151
																Nphp1	-0.751587	0.506105	0.807686
																Zfp532	-0.98783	0.50667	1.03102
																Plxnb1	-0.858744	0.50667	0.90809
																Dnm2	0.667084	0.50667	0.729513
																Htra1	-0.686967	0.506873	0.747668
																Ginm1	-0.56311	0.50744	0.635525
																Abcc4	1.12299	0.507712	1.16093
																Ppm1h	1.25045	0.507712	1.28464
																Pard3b	-0.691983	0.507717	0.751997
																Arl6ip1	0.558807	0.507717	0.631604
																Tm9sf4	-0.464989	0.507737	0.55033
																Cep89	0.706444	0.507737	0.765318
																E130317F20Rik	-1.65445	0.507737	1.68044
																Tmem88b	1.70527	0.507737	1.73049
																Kif2c	0.745674	0.508277	0.801502
																Mamld1	-1.46446	0.508277	1.49366
																C330027C09Rik	0.943234	0.508277	0.987961
																Cep55	1.55707	0.508427	1.58454
																Nr4a1	1.05839	0.509132	1.09824
																Dgat1	1.02496	0.509132	1.06607
																Sh3bp2	1.22659	0.509132	1.26114
																Il21r	1.94235	0.509132	1.96436
																Tmcc2	1.13999	0.509521	1.17701
																Shb	-1.00902	0.509521	1.05066
																Ccdc86	0.628711	0.509521	0.693565
																Slc25a12	0.677939	0.509704	0.73842
																Plk-ps1	1.16673	0.509704	1.20288
																Ly6g	1.27031	0.50972	1.30359
																Itgam	1.34994	0.510495	1.38117
																Tst	0.838192	0.510936	0.887477
																3000002C10Rik	-1.04537	0.51217	1.08501
																Hacd4	1.49866	0.51327	1.5264
																Prune	0.795044	0.51345	0.846113
																Ube2e2	-0.832233	0.51345	0.881149
																LOC108168201	-2.09479	0.513865	2.11465
																Ppp1r35	0.573913	0.513865	0.642639
																Uhrf1	0.744194	0.513885	0.798388
																C1qtnf1	-0.867756	0.514678	0.914446
																Ccnb2	0.675078	0.514949	0.734037
																Prss23	-1.2195	0.514949	1.2531
																Ccdc80	-0.779356	0.515317	0.830841
																Zdhhc18	1.01502	0.515317	1.05507
																Lig1	0.712934	0.516014	0.76866
																Gm31036	-2.37466	0.516014	2.39198
																Elk3	-0.784511	0.516014	0.835476
																Fam57a	-1.32836	0.516267	1.35903
																Asf1b	0.634321	0.516267	0.696279
																Zfp605	-1.28723	0.516267	1.31886
																2310001H17Rik	0.904504	0.516267	0.948983
																Adamts10	-0.716913	0.516267	0.772273
																Cry2	-0.651681	0.516267	0.71213
																Cgref1	-1.0539	0.516267	1.09232
																Slc5a3	-0.911953	0.516635	0.955993
																March9	-2.84426	0.516635	2.85868
																Mc2r	-2.28056	0.516635	2.29852
																Arl11	1.38066	0.516635	1.41014
																Arsa	-0.773627	0.516677	0.825071
																Lmnb1	0.978038	0.516722	1.01921
																Nudt16	-0.722281	0.516722	0.777117
																Gm8822	0.93787	0.516722	0.980725
																Usp46	0.483326	0.516954	0.561884
																Socs1	-0.607157	0.516954	0.671379
																Arpc2	0.764335	0.517377	0.816158
																Zbtb10	-1.63835	0.51755	1.66314
																Rtkn2	1.35356	0.517672	1.38343
																Lrp1	-0.757334	0.517672	0.809518
																Adnp2	-1.03798	0.517672	1.07665
																Tyro3	-1.57408	0.517672	1.59984
																Ttyh3	0.796787	0.518331	0.846356
																Tfrc	0.622814	0.518553	0.685011
																Arpin	-1.46884	0.518553	1.49627
																Smim5	0.660025	0.518553	0.71901
																Dus4l	1.06365	0.518553	1.10122
																Plekhh2	-0.922375	0.518553	0.965463
																Plekhh3	-1.03775	0.518553	1.07622
																Rpl39l	-2.00586	0.518553	2.02604
																Osr1	-1.13982	0.518983	1.17487
																Eml2	0.962406	0.519796	1.00348
																Hist1h2bb	1.34872	0.519796	1.37833
																Gsta4	-1.00391	0.520198	1.04326
																Mmp11	-0.87572	0.520198	0.920568
																Larp6	-0.991974	0.520198	1.03178
																Mapk1ip1	-1.29785	0.520393	1.32849
																Porcn	-0.657446	0.520736	0.715919
																LOC108168101	-1.00046	0.520736	1.03982
																Pik3r5	1.28784	0.520736	1.31865
																Zfp668	0.834524	0.520858	0.881294
																Spin4	-2.17529	0.520858	2.19366
																Plaur	1.10757	0.520872	1.14322
																Bcar3	-0.537737	0.520993	0.607738
																Rnf20	0.500628	0.520993	0.575163
																Heatr6	0.66378	0.521205	0.721587
																LOC108168069	-1.57732	0.521205	1.6025
																Dlx3	-1.07145	0.52263	1.10789
																Cenpe	0.736593	0.52263	0.78866
																Napsa	1.22447	0.522901	1.25643
																Map1lc3a	-0.565071	0.523844	0.630994
																Rhbdf2	1.12996	0.523844	1.16432
																Rassf8	-1.1462	0.524808	1.17991
																Polq	1.14301	0.524862	1.17679
																Tns2	-0.859488	0.526596	0.903491
																Timeless	0.734339	0.526596	0.785384
																Sema3d	-1.18928	0.526596	1.22146
																Lgals3	1.06034	0.526596	1.09631
																Ccdc93	-0.950067	0.526596	0.990052
																Zfp938	-1.03344	0.526596	1.07031
																Htr2a	-1.37756	0.526596	1.40543
																Lyst	1.06552	0.526596	1.10132
																Cped1	-0.783524	0.526596	0.831555
																Btd	-0.760381	0.526596	0.809786
																Rps6ka1	1.09206	0.526596	1.12701
																Pkd2	-0.917703	0.526596	0.959038
																Cd81	-0.630962	0.526596	0.689702
																Tmsb4x	0.716303	0.526596	0.768547
																Slc16a6	0.719062	0.526596	0.771119
																Fosl2	0.854554	0.526596	0.898798
																Prr13	0.774063	0.526596	0.822647
																Sh2b3	0.848763	0.526596	0.893293
																Iqcc	-0.690232	0.526596	0.744308
																Yes1	-1.45437	0.52664	1.4808
																Prkrip1	0.647091	0.52664	0.704472
																Tcf7l1	-0.986683	0.52664	1.02523
																Aurkb	0.874081	0.52664	0.917373
																Cacna1c	-1.71998	0.528123	1.74219
																Cd33	1.39519	0.528123	1.42247
																Snx9	-0.692022	0.528504	0.745384
																Casp8ap2	0.528757	0.529032	0.596696
																Inpp4b	2.03641	0.529127	2.05509
																Antxr1	-0.889997	0.530215	0.931677
																Vps54	0.533888	0.530215	0.600802
																Nnmt	-1.03378	0.530215	1.06987
																Fbln7	-0.999333	0.530215	1.03663
																Ccne2	0.690555	0.530215	0.7435
																Uaca	-0.752259	0.530215	0.801137
																Ptk7	-0.946092	0.530215	0.985402
																Bmpr1a	-0.706126	0.530215	0.757985
																Shox2	-0.98722	0.530215	1.02495
																Prok2	2.06515	0.530215	2.08345
																Hmgb2	0.638539	0.530215	0.695455
																Ripk3	1.0316	0.530215	1.06776
																Trip10	-1.08343	0.530458	1.11787
																Plcb2	1.53805	0.530458	1.56251
																Scrg1	1.34591	0.530458	1.37379
																Pik3r6	1.74611	0.530458	1.76769
																Slk	0.500037	0.530458	0.570836
																Efhd2	0.931925	0.530458	0.971751
																Serpinf1	-0.92196	0.530458	0.962199
																Prmt9	0.768143	0.530458	0.816003
																Pom121	1.01496	0.530458	1.05165
																Rnf122	-1.37216	0.530458	1.39951
																Zbp1	1.06552	0.530458	1.10053
																Kdelr1	-0.694657	0.530458	0.747238
																Rrp12	1.02319	0.530458	1.05959
																Sesn1	-0.562638	0.530458	0.626401
																Trib1	1.13344	0.530458	1.16641
																A230072C01Rik	-1.07328	0.530458	1.10804
																Cd53	1.11464	0.530499	1.14814
																Fbln1	-0.947612	0.53147	0.986576
																Sdc2	-0.798935	0.53147	0.844784
																Syde1	-0.819767	0.531513	0.8645
																Dhrs9	1.54763	0.531988	1.57172
																Gm7390	0.674944	0.531988	0.728477
																Slc22a17	-0.580583	0.532256	0.64194
																Lnp	0.585506	0.532311	0.646376
																Col5a1	-0.709362	0.532311	0.760382
																Ncln	0.632985	0.532311	0.689678
																Twf1	-0.608222	0.532311	0.667023
																Dbnl	0.714624	0.532311	0.765293
																St3gal3	-0.732285	0.532311	0.78181
																Aldh3b1	1.14679	0.532311	1.17903
																Pnpla2	0.720543	0.532311	0.770822
																Treml2	1.66806	0.532311	1.69039
																Gm29975	-1.55606	0.532311	1.57997
																Ppp2r1b	0.637922	0.532774	0.694063
																Atp6v1c1	0.491043	0.532774	0.562052
																Plekhb1	2.18394	0.533059	2.20096
																Sybu	-1.228	0.533059	1.25803
																Ubr2	0.783185	0.533059	0.829476
																Dact2	-2.3658	0.533059	2.38153
																Pmepa1	-0.793107	0.533059	0.838851
																Plppr2	-1.00916	0.533138	1.04547
																Cklf	0.625098	0.533528	0.682049
																Ift81	-1.12467	0.533528	1.15729
																Klhl6	1.08041	0.53394	1.11424
																Asprv1	1.4535	0.53453	1.47873
																Hmha1	1.08497	0.536004	1.11826
																Pros1	-0.935608	0.536004	0.974019
																Ogfrl1	0.743377	0.53659	0.791014
																Fam64a	1.14645	0.536651	1.17789
																Tmx4	0.678974	0.536766	0.730768
																Tmem45a	-1.05676	0.537346	1.09064
																B2m	-0.553905	0.537346	0.616096
																Tm2d2	-0.651418	0.537346	0.70506
																Ergic3	-0.524752	0.537346	0.590024
																Gm16523	1.68992	0.537346	1.71132
																Ethe1	0.82962	0.537346	0.872372
																Ncf2-rs	1.17458	0.537346	1.20516
																Zfp72	-1.68816	0.537346	1.70958
																Rab29	0.606769	0.537346	0.664027
																Megf10	-1.09593	0.537346	1.12864
																Mtmr10	-0.747832	0.537346	0.794994
																Dhx32	-0.58968	0.537346	0.648448
																Fam13a	-1.09024	0.537346	1.12311
																Sema3c	-1.44364	0.53739	1.46862
																Hmgn2	0.765408	0.53739	0.811538
																Rxra	-0.999736	0.53757	1.03544
																Atp1a1	-0.623862	0.537808	0.679533
																Pcsk7	0.842773	0.53783	0.884771
																Trpm2	1.5667	0.537876	1.58968
																Lcp2	1.06439	0.537876	1.09793
																Kctd6	-0.71642	0.537876	0.76537
																Rnf31	0.68223	0.538443	0.733296
																Ube2l6	0.475491	0.538443	0.54624
																Pygl	1.12824	0.538443	1.15984
																Dedd2	0.756497	0.538443	0.802854
																Susd3	1.92923	0.538963	1.94782
																Gm13152	-1.82625	0.538963	1.84587
																Ankrd44	1.12592	0.539037	1.15746
																Rbak	-0.948474	0.539622	0.985586
																Gm14548	1.53333	0.539622	1.55656
																Tmem40	1.36624	0.539622	1.39226
																LOC101055696	-1.02218	0.539836	1.05666
																Bbx	-0.807058	0.539836	0.85031
																Shc2	-0.63586	0.540674	0.689668
																Rad18	0.475273	0.541335	0.544908
																Pram1	1.36263	0.541335	1.38845
																Zkscan17	-0.898832	0.541335	0.937517
																Mr1	-0.738348	0.541335	0.784983
																Plxna1	-1.00706	0.541335	1.04173
																Cmbl	-0.792845	0.541335	0.836447
																5430427O19Rik	1.24423	0.541335	1.27246
																Arhgap31	-0.787563	0.541335	0.831443
																Pdia5	-0.92338	0.541335	0.961078
																Rhobtb1	-0.874056	0.541335	0.913791
																Mefv	1.95322	0.541335	1.97132
																Zscan22	-0.812342	0.541335	0.85495
																Knstrn	0.7731	0.541335	0.817755
																Tor4a	0.699498	0.541335	0.748558
																Mpzl1	-0.585144	0.541335	0.642988
																Kif4	0.790761	0.54175	0.834366
																Sell	1.24455	0.54175	1.2727
																Sgce	-0.972665	0.54175	1.00843
																Rdh12	1.06772	0.542075	1.10034
																Marcks	-0.685538	0.542271	0.735257
																Nfkbid	1.1459	0.542271	1.17632
																Fbxo11	-0.769192	0.542271	0.813816
																H2afj	0.53283	0.542271	0.59544
																Inpp4a	0.964424	0.542271	1.00038
																Twsg1	-0.807772	0.543493	0.85007
																Grb10	-0.830463	0.543493	0.87166
																Gm15453	0.530524	0.543493	0.59294
																Atg4d	0.567657	0.54409	0.626182
																Gm39556	1.3889	0.54549	1.41362
																Mrgpre	-1.25731	0.546927	1.28433
																Fat3	-1.11883	0.546927	1.14912
																Frmd6	-0.788724	0.546927	0.831124
																Mxd1	1.26645	0.546927	1.29328
																Aff3	-1.27993	0.546927	1.30649
																Prr33	1.08311	0.547313	1.1143
																Dgkg	1.59297	0.547317	1.61434
																Sowaha	1.50323	0.547317	1.52585
																Ltbp3	-0.615301	0.547317	0.668666
																Rab23	-1.05456	0.548693	1.0863
																Polr2a	0.569571	0.549375	0.626162
																Nin	0.949872	0.551085	0.984492
																B4gat1	-0.730459	0.55128	0.774892
																Zc2hc1c	-1.59959	0.551372	1.62035
																Tmem216	0.612067	0.551372	0.664438
																Loxl1	-0.713187	0.551372	0.758608
																Mapkapk2	0.874757	0.551372	0.912168
																Fpr1	1.31799	0.551395	1.34311
																Wdr90	0.71727	0.551395	0.762442
																Alg6	-0.639429	0.551395	0.689718
																Lrp8	1.16252	0.551395	1.19092
																Usp31	0.831932	0.551395	0.871179
																Rogdi	0.934497	0.551395	0.969601
																Trim58	1.86507	0.551395	1.88291
																Snx7	-0.861981	0.551395	0.899918
																Fundc1	-0.759988	0.551395	0.80276
																Gm5596	0.925865	0.551395	0.961284
																Reep4	0.755932	0.551395	0.79892
																Kif22	0.704468	0.551395	0.750411
																Cnot9	0.623177	0.551395	0.674679
																Mars2	0.888735	0.551395	0.925576
																Gpr65	1.69661	0.551395	1.7162
																Diaph2	0.956754	0.551575	0.991033
																Fyn	-0.960338	0.552186	0.994368
																Usp10	0.648292	0.552186	0.697713
																Adamtsl1	-1.5359	0.553391	1.55725
																Lrrc8d	1.02447	0.553488	1.05619
																Gm39666	-1.10127	0.553488	1.13083
																Mettl9	0.685029	0.553597	0.731584
																Cenpl	0.6703	0.554181	0.717647
																Rmdn2	-0.994896	0.555483	1.02714
																Lrmp	1.10922	0.555483	1.13823
																Gpsm1	-0.784553	0.555483	0.825055
																Itgal	1.3869	0.555483	1.41021
																Vsir	1.10599	0.555483	1.13508
																Arrb1	0.666783	0.555483	0.713997
																Rrbp1	-0.545623	0.555483	0.602409
																Bhlhe40	-0.655536	0.555483	0.703506
																Chd6	-0.60775	0.555483	0.659206
																2210013O21Rik	-0.688844	0.555483	0.734642
																Lrpap1	-0.523699	0.555483	0.582627
																Cblb	-0.820878	0.555767	0.859604
																Padi4	1.42218	0.556823	1.44473
																9330020H09Rik	1.15867	0.559142	1.18586
																Ints7	0.584052	0.559372	0.636217
																3100003L05Rik	-1.94292	0.559372	1.95923
																Cd1d1	-0.766802	0.559373	0.807242
																Agpat2	0.9359	0.559373	0.969311
																Slc2a6	1.38551	0.559373	1.40829
																Fam189b	-1.0992	0.559373	1.12778
																Noct	0.709901	0.559373	0.753401
																Acadm	-0.478203	0.559552	0.540613
																Polk	-0.935429	0.559568	0.968817
																Mrpl33	0.49399	0.559568	0.554621
																Ecm1	-0.940618	0.559568	0.973828
																Parp10	0.803631	0.559568	0.84226
																Rbpms	-1.10572	0.559568	1.1341
																Fam122a	0.477054	0.559568	0.539592
																Acvr2b	-1.34906	0.559568	1.37242
																Pcdhga11	-1.55134	0.559568	1.5717
																Chd1l	0.767253	0.559568	0.807624
																Six1	-1.02259	0.559568	1.05322
																Flot2	0.863642	0.559568	0.899698
																Cd244	1.79773	0.560009	1.81528
																Tmem194	0.681299	0.560456	0.726223
																Fmo5	0.865114	0.560564	0.900894
																F13a1	1.41155	0.560564	1.43375
																Arnt2	-1.54237	0.560564	1.56272
																Cenpj	1.11158	0.561095	1.13956
																Scyl2	0.836112	0.561095	0.872963
																Aacs	0.619335	0.561561	0.668115
																Wdr13	-0.856198	0.562311	0.891957
																A830010M20Rik	1.45374	0.562493	1.47506
																Tppp	1.8271	0.562493	1.84411
																Cops5	0.486443	0.562493	0.546872
																Lonrf3	1.10852	0.562493	1.13634
																Wwox	-0.802871	0.562493	0.840858
																Slc22a5	-1.13602	0.563089	1.16308
																Msantd3	0.773566	0.563089	0.812784
																Ncam1	-0.547338	0.563089	0.601491
																Myo1f	1.32679	0.563089	1.35003
																Cd151	-1.19999	0.563089	1.22564
																Smc2	0.555335	0.563089	0.608777
																Uchl1	-1.50326	0.563089	1.52381
																Txn1	0.405631	0.56327	0.476108
																Tuba1a	-0.840933	0.56327	0.877103
																B230208H11Rik	1.05638	0.564034	1.08526
																Vasn	-0.648173	0.564825	0.694028
																Jam3	-0.842272	0.564928	0.878026
																Btaf1	0.635484	0.564928	0.682163
																Lpcat4	0.869314	0.564928	0.903999
																Rpusd2	1.34823	0.564928	1.37085
																Kntc1	0.565156	0.564928	0.617178
																Olig1	2.09302	0.564928	2.10766
																Zfp33b	-1.13516	0.564928	1.16194
																Cpt1a	0.687853	0.564928	0.731197
																Thoc3	0.634663	0.564928	0.681399
																Steap2	-1.10158	0.564928	1.12915
																Crnkl1	0.485943	0.564928	0.545571
																Gm1966	1.36165	0.564928	1.38405
																Sgtb	-2.33588	0.564928	2.34901
																Slc25a45	1.08623	0.565049	1.11416
																Rab18	-0.531762	0.565074	0.586705
																Dbf4	0.696928	0.565074	0.739703
																Fam65b	1.25755	0.565074	1.28175
																Strn3	-0.48574	0.565074	0.54534
																Gm6768	0.708089	0.565357	0.750156
																Smarca1	-0.857394	0.566206	0.89227
																Sh3rf1	-1.03259	0.566206	1.06172
																C030006K11Rik	0.844303	0.567129	0.8795
																Txndc5	-0.496241	0.568166	0.553658
																Gm9733	1.41348	0.568166	1.43465
																Aspm	0.674994	0.568675	0.718128
																Bcl11a	0.808272	0.568675	0.844628
																Arsk	-0.741655	0.568955	0.78105
																Ccnb1	0.596611	0.569487	0.644774
																Adcy4	-1.12356	0.569487	1.14986
																9830107B12Rik	1.24553	0.569691	1.26928
																Adgrl2	-0.703297	0.569691	0.744539
																Extl3	-0.74159	0.569691	0.780813
																Cbx8	0.813685	0.569691	0.849586
																Matk	0.862695	0.569691	0.896635
																Evc	-0.858316	0.569691	0.892422
																S1pr1	-0.749966	0.569691	0.788772
																Hk2	1.22528	0.569691	1.2494
																Arhgef1	0.755373	0.569691	0.793915
																Cdkn3	0.799232	0.569691	0.835754
																Mapk14	1.13645	0.569691	1.16243
																Spns2	-0.625881	0.569725	0.671883
																Tmem106c	-0.547747	0.57	0.599686
																Tmpo	0.535816	0.571209	0.588428
																Itga1	-1.11692	0.571209	1.14309
																Usp21	-0.493248	0.571209	0.549947
																Mtf1	0.651185	0.571209	0.695119
																Arhgap39	0.828811	0.571318	0.863734
																Hoxa2	-1.65879	0.571432	1.6765
																St3gal6	-0.53325	0.571432	0.586022
																Hist1h4i	0.898466	0.571432	0.930757
																Gna11	-0.713126	0.571432	0.753402
																Arhgef19	-1.10937	0.571588	1.13565
																Rassf5	1.34232	0.571588	1.36412
																Oxa1l	0.669267	0.571588	0.711988
																Ninl	-1.41471	0.571588	1.43542
																Tmem194b	1.08186	0.571667	1.10878
																Arhgef5	-1.64361	0.57231	1.66138
																Hist1h3d	1.46716	0.572525	1.48702
																Kcnip3	-1.12857	0.572525	1.15427
																Adtrp	1.86698	0.57337	1.88254
																Cd55	-1.06635	0.57381	1.0933
																Eno1	0.780072	0.574125	0.81645
																Klhl7	-0.692021	0.57576	0.732378
																Zfp426	-1.0893	0.57576	1.11537
																Eno1b	1.03241	0.57576	1.05988
																Slc31a2	0.848292	0.577289	0.88121
																Nr6a1	-1.79673	0.577289	1.8125
																Mpp1	0.54497	0.577289	0.594916
																4933423P22Rik	2.94032	0.577289	2.94998
																9830166K06Rik	1.21669	0.577289	1.23987
																Nup93	0.660665	0.577289	0.702432
																Dcbld2	-0.778375	0.577289	0.814126
																Fbxl5	0.941175	0.577289	0.970949
																Cdkn2aipnl	0.464972	0.577289	0.52262
																Atp6v0c-ps2	0.473613	0.577544	0.530237
																Themis2	1.44354	0.577544	1.46309
																Nckap1	-0.731834	0.578015	0.769581
																Nfasc	2.15493	0.578284	2.16802
																St3gal4	0.596562	0.579369	0.641932
																Pik3cd	2.10664	0.579369	2.11994
																Itprip	1.01499	0.579369	1.04231
																Pcolce2	-1.19701	0.579369	1.22026
																Nol8	0.607119	0.579369	0.651754
																Ccdc126	0.748247	0.579369	0.784898
																Arhgef25	-0.7828	0.579369	0.817904
																Ino80e	0.583988	0.579369	0.630263
																Ccne1	0.709114	0.579553	0.747642
																Stom	0.75144	0.579819	0.787841
																BC017643	0.534293	0.580948	0.584038
																Celsr2	-2.45542	0.581132	2.46671
																Ms4a4c	2.30605	0.581347	2.31805
																Yy1	0.528527	0.581618	0.578564
																Fuca2	0.651639	0.581618	0.692841
																Ugt1a7c	1.71067	0.581618	1.72678
																E2f2	0.841547	0.581659	0.873832
																Gm3608	0.823581	0.581659	0.856543
																Nup43	0.653909	0.581659	0.694966
																Dock5	1.20458	0.581659	1.22736
																Stard8	1.18555	0.581659	1.20868
																Samhd1	0.724509	0.581659	0.761771
																Fbl	0.984183	0.581659	1.01193
																Sytl4	-1.15612	0.581659	1.17983
																Amotl2	-0.501194	0.581659	0.553693
																Tmem86a	-0.808858	0.581659	0.842397
																Ing1	0.557516	0.581725	0.605129
																Pgam1	0.716252	0.581725	0.753907
																LOC108168865	-2.10548	0.581725	2.11858
																Hcls1	1.11229	0.581725	1.1369
																Snx20	1.10092	0.581757	1.12577
																Pitx1	-2.3339	0.581757	2.34573
																Zmpste24	0.8029	0.581757	0.836657
																Gusb	0.492203	0.581757	0.545537
																LOC102633345	-1.85156	0.581757	1.86645
																Vrk1	0.586564	0.581757	0.631984
																9030619P08Rik	1.53981	0.581757	1.55768
																Ikzf1	0.650323	0.581757	0.691568
																Sorl1	1.35307	0.581757	1.37337
																Adra2a	-1.84971	0.581757	1.86461
																Pbx1	0.874095	0.581757	0.905201
																Ehbp1l1	0.806264	0.581757	0.839886
																Rsbn1l	0.859272	0.581757	0.890896
																Cyb5r4	0.754544	0.581757	0.790369
																Lpcat2	1.21272	0.581757	1.23533
																Lrfn3	-1.63436	0.581757	1.6512
																P2ry13	1.36462	0.581757	1.38475
																Zfyve27	0.628412	0.581757	0.671005
																Selplg	1.29501	0.581757	1.31621
																Vasp	0.928087	0.581757	0.95744
																Rras2	-1.16368	0.581757	1.18722
																Kansl1l	-0.687097	0.581757	0.726257
																Cgnl1	-0.797475	0.581757	0.831452
																Olfml1	-1.1834	0.581757	1.20656
																Adarb1	-0.780228	0.581757	0.814925
																Ago2	0.760795	0.581757	0.796339
																Nim1k	1.61518	0.581757	1.63222
																Man2b1	0.840179	0.581757	0.872495
																Fcgr2b	1.14071	0.581757	1.16471
																Dusp1	0.727144	0.582325	0.764124
																Plpp7	-0.837289	0.582325	0.869598
																Stk4	0.729052	0.582325	0.76594
																Sqrdl	0.642206	0.582325	0.683795
																Lum	-0.959808	0.582579	0.988074
																Chtf18	0.939247	0.582579	0.968113
																Yipf5	-0.529772	0.584053	0.578967
																Gm39792	1.32077	0.584053	1.34126
																Agfg2	0.506552	0.584053	0.557799
																Cntrob	0.918107	0.58424	0.947312
																Actb	0.609313	0.584498	0.652421
																Tgfbr2	-0.780436	0.584498	0.814537
																Saal1	0.536697	0.584976	0.585037
																Tmem47	-0.907724	0.584979	0.937116
																Pcdhgb2	-1.28522	0.584979	1.30614
																Chad	-2.1927	0.584979	2.20503
																Tmem45a2	1.97057	0.584979	1.98428
																Ppp1r3d	1.4127	0.585041	1.43175
																Cmtm6	0.891927	0.585041	0.921812
																Efhc1	-2.15839	0.585144	2.1709
																Egr1	-0.518035	0.585633	0.567766
																Mxi1	0.570124	0.58598	0.615565
																Chrna1	-1.5013	0.58598	1.51914
																Tecpr1	-1.04543	0.58598	1.07089
																Zfp870	-1.26719	0.58598	1.28827
																AI846148	-0.74919	0.58598	0.784324
																Dlx6	-1.16744	0.58598	1.19029
																Stk36	1.87191	0.586522	1.8862
																Rnf169	0.808172	0.587475	0.84054
																Pgpep1	-0.920738	0.588458	0.949099
																Enpep	-1.55353	0.588499	1.5705
																F420015M19Rik	1.38239	0.589419	1.40132
																Fam174b	-1.22139	0.589419	1.24278
																Plekhf2	0.563186	0.589419	0.608181
																Nradd	-0.644355	0.589419	0.684031
																Mgam	1.08415	0.589419	1.10819
																Lrrc47	0.765132	0.589419	0.798832
																Wisp2	-0.947807	0.590851	0.974967
																Mdp1	-0.664614	0.591392	0.702675
																Lztr1	-0.413225	0.591392	0.472012
																Il1r1	-0.921383	0.591633	0.949161
																Myh9	0.844263	0.592098	0.874405
																Larp4b	0.598091	0.592499	0.639831
																Bcar1	-0.704648	0.594102	0.740046
																Fam20a	-0.59184	0.594102	0.633572
																Ppp6r2	0.652706	0.594102	0.69077
																Pla2g5	-0.907664	0.594255	0.935384
																Rin3	1.0228	0.594255	1.04747
																Kcnh1	-1.61201	0.595492	1.62766
																Gmip	1.03284	0.596189	1.05698
																Smc4	0.452462	0.596189	0.505148
																Ephb1	1.97155	0.596189	1.9843
																Csf3r	1.19997	0.596189	1.22081
																Rbm41	-0.943996	0.596189	0.97035
																Whamm	0.524595	0.596189	0.570659
																Lrrk1	0.883983	0.596189	0.912074
																Ptger2	1.56173	0.596189	1.5778
																Mgst2	0.863492	0.596189	0.892228
																Nefh	1.08064	0.596189	1.10374
																Cd63-ps	-0.551881	0.596189	0.59584
																Zcchc14	-0.772386	0.596189	0.804383
																Ehd2	-1.29511	0.596189	1.31444
																5730455P16Rik	-0.56861	0.596189	0.611367
																Plekhb2	1.04945	0.596189	1.07322
																Tmed8	0.821098	0.596189	0.851266
																Sp110	0.862419	0.596189	0.89119
																Kazn	-1.05945	0.596189	1.083
																Dnm3os	-1.0444	0.596189	1.06828
																Trim5	-1.26457	0.596189	1.28436
																Sigirr	1.17818	0.596189	1.1994
																C1qtnf6	-0.707463	0.596189	0.742264
																Retnlg	1.17447	0.596189	1.19576
																Bmp3	-0.692687	0.596189	0.728195
																Trpv4	-1.20564	0.596472	1.22635
																Hist1h2ae	0.648794	0.596472	0.686508
[truncated: 12,675 more rows]

## Sheet: Figure 5
	5a				5c
		CD11b+				Cell type
	Cells clusters in CD11b+ (%)	WT	IL-1rn-KO		% cells expressing	N G0	N G1	N G2	N G3	N G4	M I	M II
	Neutrophils G0	1.47433	1.67954		Il1rn only	5.35714	3.33333	6.32369	22.7233	16.4247	5.61971	1.22449
	Neutrophils G1	1.05309	1.0973		Il1b only	2.97619	4.16667	3.21543	2.31332	32.156	3.84911	29.7959
	Neutrophils G2	8.1878	8.68884		Il1rn and Il1b	0	0	1.07181	1.347	9.88082	1.23172	0.816327
	Neutrophils G3	29.9693	34.0947		None	91.6667	92.5	89.3891	73.6164	41.5385	89.2995	68.1633
	Neutrophils G4	40.5002	35.3152
	CMoP	2.63273	3.63901
	Monocytes I	11.3997	11.7344
	Monocytes II	2.15007	1.20927
	PreDC	2.06231	2.00425
	HSC	0.570426	0.537454

## Sheet: Figure 6
	6a
		LSK
	Cells clusters in LSK (%)	WT	IL-1rn-KO
	HSC	17.5284	13.3657
	HSC_MPP1	9.92761	10.5306
	MPP2	23.6556	29.9311
	MPP3	18.4333	21.0612
	MPP4	8.35057	5.62981
	MPP5	22.1044	19.4816

## Sheet: Figure 7
	7a				7c
		CD63+				Cell type
	Cells clusters in CD63+ stromal (%)	WT	IL-1rn-KO		% of cells expressing	Arteriolar	Fibroblasts	MSC	Pericytes	Sinusoidal
	Arteriolar	20.8281	4.78224		Il1rn only	5.69697	0.18622	25.2302	0.184502	0.227273
	Fibroblasts	40.6715	39.6243		Il1b only	24.4848	0.744879	0.368324	0.553506	2.95455
	MSC	13.7087	14.0905		Il1rn and Il1b	18.7879	0	0.368324	0	0
	Pericytes	13.6834	37.0196		None	51.0303	99.0689	74.0331	99.262	96.8182
	Sinusoidal	11.1083	4.48335

## Sheet: Figure 8
	8a											8b			8c										8d						8e							8f											8g
	BM IL-1β		BM IL-6		BM IL-10		BM IFN-γ		BM TFN-α			BM IL-1rn			BM nucleated cells		BM CD11b+ Ly-6G+ neutrophils		BM CD11b+ Gr-1+ f4/80+ monocytes		BM LSK				mRNA (ratio)						mRNA (ratio)							IL-1RAP+ (%)											NFkB activity
	pg per mg of protein		pg per mg of protein		pg per mg of protein		pg per mg of protein		pg per mg of protein			pg per mg of protein			Cells in TBM (x10e6)		Cells in TBM (x10e6)		Cells in TBM (x10e6)		Cells in TBM (x10e4)				granulocytes		monocytes				LT-HSCs		ST-HSCs		MPPs			LT-HSC		ST-HSC		MPP		granulocytes		monocytes			LT-HSC
	Control	NRAS-G12D	Control	NRAS-G12D	Control	NRAS-G12D	Control	NRAS-G12D	Control	NRAS-G12D		Control	NRAS-G12D		Control	NRAS-G12D	Control	NRAS-G12D	Control	NRAS-G12D	Control	NRAS-G12D			Control	NRAS-G12D	Control	NRAS-G12D			Control	NRAS-G12D	Control	NRAS-G12D	Control	NRAS-G12D		Control	NRAS-G12D	Control	NRAS-G12D	Control	NRAS-G12D	Control	NRAS-G12D	Control	NRAS-G12D		Control
	4.495	148.841	0.026194	0.607931	5.62029	37.3582	4.74111	6.32141	216.823	159.778		30.6192	2.62185		104	154.42	51.451	65.133	17.488	35.575	29.536	69.489		Il1b	12.39	29.34	0.576	3.452		Il1b	0.051	0.166	0.027	0.032	0.033	0.057		1.796	11.1	0.592	1.358	0.265	1.508	0.18	0.228	0.151	0.292		6.38926
	10.017	36.028	0.492087	0.333383	11.657	12.5567	2.35956	2.06966	244.128	217.198		46.698	5.23045		79.12	122.28	35.289	57.918	14.144	21.971	28.404	60.162			26.38	11.681	2.943	1.424			0.083	0.049	0.02	0.022	0.026	0.031		4.091	12.845	1.071	3.279	1.456	2.052	0.306	0.253	0.226	0.243		8.68682
	6.014	22.101	0.17042	0.103153	5.42875	11.015	9.89641	3.21016	534.045	170.793		24.1333	3.57947		71.22	156.52	35.17	68.554	12.121	31.702	33.26	64.486			15.565	13.254	1.555	0.682			0.069	0.279	0.003	0.064	0	0.104		3.244	9.333	2.596	2.105	0.264	1.597	0.265	0.317	0.225	0.283		0
	14.952	62.846	0.037818		23.9491	27.9153	3.68707	15.2912	285.58	493.584		17.1315	5.97735												13.307	17.3583	0.84	3.592			0.13	0.282	0.015	0.104	0.015	0.184		7.393	11.834	2.255	3.197	1.489	2.569	0.201	0.282	0.225	0.327
	17.644	51.926			14.7869	25.7248	14.4657	13.5686	870.708	542.348		22.1147	7.91199												17.946	17.5993	1.398	3.813			0.054	0.462	0.033	0.026	0.014	0.349
	22.207						12.2607		396.94			21.6075	17.8068												29.2334	13.3405	4.311	2.257			0.047	0.043	0.041	0.157	0.025	0.043
												20.2096	25.4839												29.3264	24.2262	4.483	3.389			0.073	0.4	0.023	0.095	0.009	0.228
												32.5457	19.33												27.7986	12.1388	6.186	3.061				0.266	0.009		0.025	0.205
												35.9311	7.57707												29.9729	33.5541	4.271	6.629		Il1rn	0.533399	0.384398	0.035995	0.119399	0.277649	0.105342
												44.6995	16.8576												28.897		4.191	6.595			0.404479	0.52929	0.047046	0.061343	0.182247	0.026093
												25.9412	23.2768												18.9829		4.18	1.843			0.487721	0.764284	0.055106	0.303353	0.209009	0.058699
												27.3087	15.452														6.261				0.435872	0.446367	0.041029	0.142414	0.148411	0.185056
												25.9129	31.4406														6.542					0.591584		0.096052		0.096225
												23.6617	25.407											Il1rn	45.211	72.516	5.783	12.244				0.76075		0.020975		0.019879
												23.6812	20.6325												56.582	58.133	11.799	8.363						0.167998		0.126261
												33.228	12.4698												58.129	59.052	11.064	8.705						0.183805		0.183122
												21.1471													48.738	106.805	5.692	13.595		Il1rap	0.583591	0.52379	0.464943	0.422018	0.416358	0.490117
																									55.828	110.965	8.485	10.429			0.734194	0.495537	0.341399	0.425311	0.296856	0.471996
																									74.1659	89.8842	17.646	12.876			0.486015	0.478634	0.326534	0.444773	0.368139	0.287096
																									82.6853	68.4751	20.851	7.66			0.688009	0.652999	0.51398	0.43319	0.725554	0.332516
																									81.3633	58.8441	17.303	8.077
																									52.7104	72.4623	7.836	13.016
																									56.435	74.5667	14.353	13.3876
																									62.329	84.8452	11.665	12.5391
																									22.6199	36.3453	8.20425	10.0056
																									64.6365	51.1534	17.6408	15.1885
																									63.2193	63.4471	17.8758	18.3391
																									54.3699	70.2235	20.3169	10.278
																									60.5529	58.8993	17.9124	18.3148
																											19.6023
																								Il1rap	0.734094	0.605206	0.71874	0.696826
																									0.551429	0.620795	0.628113	0.516622
																									0.728914	0.514724	0.609441	0.678229
																										0.840683		0.677746
																										0.705992		0.732554
[truncated: 7 more columns]

## Sheet: Figure 9
	9a			9b							9c
	BM CD63+ stromal cells			BM CD63+ apoptosis							mRNA expression in BM CD63+ stromal cells
	Cells in TBM (x10e3)			CD63+ (%)							mRNA (ratio)
	Control	NRAS-G12D		Live		Early apoptosis		Late apoptosis			Il1b		Il1rn		Il1rap
	125.975	72.349		Control	NRAS-G12D	Control	NRAS-G12D	Control	NRAS-G12D		Control	NRAS-G12D	Control	NRAS-G12D	Control	NRAS-G12D
	126.611	61.81		89.147	28.906	8.512	51.9	0.975	11.595		145.217	64.5851	31.7339	25.6226	6.25467	5.32873
	136.561	80.736		46.274	35.505	42.339	46.521	7.797	7.889		49.9856	171.108	47.2282	25.0356	4.63459	6.11817
				71.957	22.354	22.932	62.233	2.879	11.05		99.6053	132.992	45.6512	29.4847	4.68455	7.29364
				74.28	28.45	19.184	58.017	2.967	9.048		80.2107	56.5153	84.8347	26.1102	6.4988	6.75612
				67.11	25.847	29.022	58.236	1.953	11.549		168.99	84.3018	29.6043	32.8152		10.8057
				76.156		17.999		3.056			140.458	93.2032	8.50219	24.0178
				73.35		21.404		2.8			223.967	49.6043	23.1509	24.8793
				71.157		23.291		3.247			54.2626	35.5921	33.982	11.1446
											44.1062	167.285	86.8312	26.5417
											47.3829	125.637	69.3194	21.9647
											135.903	130.081	47.5771	19.8792
											67.589	117.317	47.1189	16.3543
											141.846	94.2568	168.021	32.1663
											101.032	107.685	184.364	31.809
											52.7539	61.1377	149.264	45.3754
												86.534	35.1309	45.4278
												113.641		48.2355
												115.174		23.2559

## Sheet: Figure 10
		10b											10c					10e											10f				10h							10i
		PB CD11b+ myeloid cells			PB CD11b+ Gr-1+ f4/80+ monocytes			PB CD11b+ Gr-1hi f4/80- granulocytes					PB B220+ lymphocytes					PB CD11b+ myeloid cells			PB CD11b+ Gr-1+ f4/80+ monocytes			PB CD11b+ Gr-1hi f4/80- granulocytes					PB B220+ lymphocytes				PB CD11b+ myeloid cells		PB CD11b+ Gr-1+ f4/80+ monocytes		PB CD11b+ Gr-1hi f4/80- granulocytes			PB B220+ lymphocytes
		Cells per ml of PB (x10e6)			Cells per ml of PB (x10e6)			Cells per ml of PB (x10e6)					Cells per ml of PB (x10e6)					Cells per ml of PB (x10e6)			Cells per ml of PB (x10e6)			Cells per ml of PB (x10e6)					Cells per ml of PB (x10e6)				Cells per ml of PB (x10e6)		Cells per ml of PB (x10e6)		Cells per ml of PB (x10e6)			Cells per ml of PB (x10e6)
	Recipient	WT	WT	WT	WT	WT	WT	WT	WT	WT		Recipient	WT	WT	WT		Recipient	IL-1rn-KO	WT	IL-1rn-KO	IL-1rn-KO	WT	IL-1rn-KO	IL-1rn-KO	WT	IL-1rn-KO		Recipient	IL-1rn-KO	WT	IL-1rn-KO		Vehicle	IL-1RN	Vehicle	IL-1RN	Vehicle	IL-1RN		Vehicle	IL-1RN
	Donor cells	WT + IL-1rn-KO	WT + Nras-G12D	IL-1rn-KO + Nras-G12D	WT + IL-1rn-KO	WT + Nras-G12D	IL-1rn-KO + Nras-G12D	WT + IL-1rn-KO	WT + Nras-G12D	IL-1rn-KO + Nras-G12D		Donor cells	WT + IL-1rn-KO	WT + Nras-G12D	IL-1rn-KO + Nras-G12D		Donor cells	Control	Nras-G12D	Nras-G12D	Control	Nras-G12D	Nras-G12D	Control	Nras-G12D	Nras-G12D		Donor cells	Control	Nras-G12D	Nras-G12D		2.185	3.997	0.603	1.712	0.824	1.286		8.649	12.413
		2.035	3.935	4.16	0.848	1.07	1.181	0.832	1.821	2.204			2.797	19.898	8.554			1.418	2.814	5.268	0.354	0.725	1.411	0.793	1.55	2.469			3.234	4.909	6.018		1.995	2.31	0.746	0.739	0.748	0.974		8.201	10.529
		3.159	2.683	4.226	0.96	0.94	1.36	1.471	0.861	1.849			16.704	12.953	13.691			2.209	3.654	5.096	0.586	1.284	1.66	1.158	1.149	2.452			3.716	4.177	5.65		3.571	2.439	1.805	1.09	0.808	0.605		10.791	13.059
		1.979	3.436	6.389	0.679	1.164	2.06	0.942	1.257	2.348			11.053	15.953	17.08			2.022	1.917	4.055	0.578	0.528	1.129	1.045	0.843	2.06			3.828	5.63	10.576		2.121	0.909	0.732	0.214	0.882	0.26		8.841	6.678
		3.627	3.057	5.903	1.098	1.031	2.035	1.858	1.337	2.316			13.191	17.618	19.34			2.384	3.158	2.987	0.553	0.968	0.734	1.499	1.511	1.421			3.271	4.928	8.055		9.012	2.802	1.634	1.023	6.002	0.919		4.191	9.524
		2.083	4.244	6.703	0.704	1.494	2.332	0.77	1.489	2.492			10.84	13.753	19.389			1.685	1.888	4.115	0.312	0.379	1.211	1.136	1.047	1.958			3.431	4.713	6.069		4.362	1.248	1.719	0.441	1.692	0.383		10.148	5.831
				5.172			1.806			1.671					16.717			2.756	1.64	3.588	0.928	1.103	0.899	1.412	0.647	1.747			2.132	7.309	4.452		3.472	0.97	1.304	0.252	1.333	0.371		9.104	7.291
																		2.33	1.641	4.045	0.95	0.491	2.092	0.981	0.851	1.074			4.156	8.201	8.566		3.787	2.58	1.493	0.97	1.417	0.905		8.821	7.293
																		1.301	2.452	3.881	0.497	0.426	1.656	0.541	1.247	1.145			3.681	6.383	8.998		10.536		2.733		6.626			5.552
																		2.532	2.531	3.004	1.009	0.641	1.24	0.701	1.192	0.613			2.759	10.123	23.327
																		1.618	3.019	2.093	0.597	0.767	0.691	0.593	1.371	0.53			8.964	9.414	20.514
																		1.511	2.895	4.592	0.503	0.966	1.774	0.39	0.787	1.443			10.391	11.906	13.003
																		1.573	1.875	2.689	0.569	1.011	0.81	0.437	0.441	0.771			10.836	14.919	13.526
																		1.627	1.785	2.037	0.634	0.554	0.587	0.459	0.407	0.779			15.712	16.218	14.81
																		1.582	3.774	2.751	0.625	0.621	1.112	0.51	2.281	0.591			14.457	16.949	14.3
																		1.507	2.535	2.769	0.473	1.04	0.764	0.737	1.322	1.611			3.368	5.06	5.311
																		3.178	4.393	3.116	1.177	0.791	1.057	1.6	2.587	1.484			3.183	6.55	4.114
																		1.788	5.238	3.512	0.504	1.244	0.955	0.969	2.715	2.188			3.199	4.294	2.695
																		1.593	1.937	5.129	0.556	1.7	2.212	0.777	1.128	2.131			4.28	2.65	5.853
																		2.706	4.267	4.823	0.809	0.548	1.722	1.48	2.394	2.316			4.407	5.995	5.653
																			2.26			1.228			1.299					1.708
																						0.757

[truncated: 11 more sheets: Figure S1, Figure S2, Figure S3, Figure S4, Figure S5, Figure S6, FigureS8, Figure S10, Figure S12, Figure S13, Figure S14]
